# Supplementary material for: HIV-1 infection regulates gene expression by altering alternative polyadenylation correlated with CPSF6 and CPSF5 redistribution
Source: mBio. 2025 Dec 17;17(1):e02865-25. doi: 10.1128/mbio.02865-25 (PMC12802250; doi:10.1128/mbio.02865-25)
Supplement: Table S1 — PolyAminer analysis of PAC-Seq 3'UTR APA data from human A549 cells. [file mbio.02865-25-s0004.xlsx]

## Sheet: (A) HIV-1_48_vs_Mock_A549
Gene	PolyAIndex	No.PAsites	PolyASites	AdjG-Pval	Symbol
ENSG00000085982	#NAME?	2	chr2_233475526_233475556_-,chr2_233538399_233538429_-	0.043505	USP40
ENSG00000114541	3.81548	2	chr3_69242479_69242509_-,chr3_69291911_69291941_-	2.61741e-07	FRMD4B
ENSG00000184678	3.11768	2	chr1_149884459_149884489_-,chr1_149886379_149886409_-	0.00662294	H2BC21
ENSG00000166579	2.83984	5	chr17_8468083_8468113_+,chr17_8468130_8468160_+,chr17_8474263_8474293_+,chr17_8474298_8474328_+,chr17_8486550_8486580_+	1.38493e-09	NDEL1
CATG00000045781.1	2.38256	2	chr2_183581765_183581795_+,chr2_183749153_183749183_+	3.40781e-05
ENSG00000168028	2.11462	5	chr3_39408510_39408540_+,chr3_39411951_39411981_+,chr3_39411994_39412024_+,chr3_39412414_39412444_+,chr3_39412493_39412552_+	0.166444	RPSA
ENSG00000255717.2	2.07373	5	chr11_62851988_62852018_-,chr11_62852073_62852103_-,chr11_62852169_62852228_-,chr11_62854623_62854653_-,chr11_62855303_62855333_-	0.633806
ENSG00000132680	2.0525	4	chr1_155913045_155913075_-,chr1_155913099_155913129_-,chr1_155913183_155913213_-,chr1_155919897_155919927_-	0.522423	KHDC4
ENSG00000253352.4	2.04037	2	chr22_30974285_30974315_+,chr22_30978790_30978845_+	0.175955
ENSG00000167967	2.02624	3	chr16_2225783_2225813_+,chr16_2235667_2235697_+,chr16_2235712_2235742_+	0.188897	E4F1
ENSG00000188580	2.02087	2	chr6_124493710_124493740_+,chr6_124497815_124497845_+	0.00017469	NKAIN2
ENSG00000134324	1.89054	3	chr2_11822271_11822301_+,chr2_11827309_11827339_+,chr2_11827379_11827409_+	0.420996	LPIN1
ENSG00000163785	1.87009	4	chr3_134157133_134157163_-,chr3_134157164_134157194_-,chr3_134157197_134157227_-,chr3_134249918_134249948_-	0.840365	RYK
ENSG00000130529	1.80591	2	chr19_49159892_49159922_+,chr19_49211806_49211836_+	0.057772	TRPM4
ENSG00000159842	1.75364	2	chr17_1003523_1003553_-,chr17_1083263_1083293_-	0.145433	ABR
ENSG00000109686	1.72299	2	chr4_151120281_151120311_-,chr4_151194017_151194047_-	0.0238072	SH3D19
ENSG00000140534	1.70738	3	chr15_89601947_89601977_+,chr15_89627938_89627968_+,chr15_89627993_89628023_+	0.185369	TICRR
ENSG00000126653	1.68904	2	chr17_30117064_30117094_+,chr17_30185140_30185170_+	0.545415	NSRP1
ENSG00000111335	1.61723	2	chr12_113005921_113005951_+,chr12_113011690_113011720_+	0.00291436	OAS2
ENSG00000171877	1.60609	2	chr15_43875805_43875835_-,chr15_44038521_44038551_-	0.00138403	FRMD5
ENSG00000175221	1.59511	2	chr19_863306_863336_-,chr19_867963_867993_-	0.175118	MED16
ENSG00000019186	1.56051	3	chr20_54153449_54153479_-,chr20_54162221_54162251_-,chr20_54170876_54170906_-	0.530802	CYP24A1
ENSG00000055609	1.53669	4	chr7_152134925_152134955_-,chr7_152134959_152134989_-,chr7_152135007_152135037_-,chr7_152309508_152309538_-	1	KMT2C
ENSG00000106366	1.53307	5	chr7_101129563_101129593_+,chr7_101138273_101138303_+,chr7_101139007_101139037_+,chr7_101139182_101139212_+,chr7_101139217_101139247_+	0.000779315	SERPINE1
ENSG00000169131	1.52737	3	chr5_178711597_178711627_-,chr5_178713237_178713267_-,chr5_178729873_178729903_-	0.201149	ZNF354A
ENSG00000164168	1.52508	3	chr4_147635191_147635221_+,chr4_147637207_147637237_+,chr4_147637664_147637694_+	0.821974	TMEM184C
ENSG00000131746	1.5207	6	chr17_40471693_40471723_-,chr17_40472957_40472987_-,chr17_40474081_40474111_-,chr17_40474130_40474160_-,chr17_40475834_40475864_-,chr17_40477086_40477116_-	0.000782904	TNS4
ENSG00000152253	1.50813	4	chr2_168851343_168851373_-,chr2_168870895_168870925_-,chr2_168871388_168871418_-,chr2_168889387_168889417_-	0.000361421	SPC25
ENSG00000107957	1.48659	2	chr10_103594032_103594062_-,chr10_103755421_103755451_-	0.0450471	SH3PXD2A
ENSG00000103034	1.46237	7	chr16_58513136_58513166_+,chr16_58513282_58513312_+,chr16_58513320_58513350_+,chr16_58513385_58513415_+,chr16_58513476_58513506_+,chr16_58513520_58513550_+,chr16_58513563_58513619_+	0.169352	NDRG4
ENSG00000133740	1.45634	2	chr8_85178111_85178141_+,chr8_85214488_85214518_+	0.151874	E2F5
ENSG00000108828	1.44051	3	chr17_43014432_43014490_-,chr17_43014607_43014637_-,chr17_43014652_43014682_-	2.35762e-09	VAT1
ENSG00000154144	1.42863	6	chr11_124632229_124632259_+,chr11_124632326_124632356_+,chr11_124632407_124632437_+,chr11_124635364_124635394_+,chr11_124635896_124635926_+,chr11_124636004_124636034_+	0.00173157	TBRG1
ENSG00000204634	1.42262	5	chr2_101005931_101005961_-,chr2_101007228_101007258_-,chr2_101007279_101007309_-,chr2_101007314_101007344_-,chr2_101117875_101117905_-	0.106002	TBC1D8
ENSG00000015479	1.42101	10	chr5_139276296_139276326_+,chr5_139276376_139276406_+,chr5_139321991_139322021_+,chr5_139322775_139322805_+,chr5_139329406_139329436_+,chr5_139329461_139329491_+,chr5_139329554_139329584_+,chr5_139330280_139330310_+,chr5_139330350_139330380_+,chr5_139330381_139330411_+	0.0699249	MATR3
ENSG00000206573.4	1.40537	3	chr3_9385598_9385628_-,chr3_9386491_9386521_-,chr3_9391273_9391303_-	0.430724
ENSG00000182919	1.39348	4	chr11_93761586_93761616_+,chr11_93761659_93761717_+,chr11_93762274_93762304_+,chr11_93763054_93763084_+	0.301467	C11orf54
ENSG00000018408	1.39162	5	chr3_149517235_149517265_-,chr3_149518424_149518454_-,chr3_149520590_149520620_-,chr3_149625101_149625131_-,chr3_149654784_149654814_-	0.156775	WWTR1
ENSG00000162878	1.37243	3	chr2_42052722_42052752_+,chr2_42058411_42058441_+,chr2_42058487_42058517_+	0.480955	PKDCC
ENSG00000082269	1.36242	3	chr6_70560945_70560975_+,chr6_70561002_70561032_+,chr6_70561131_70561161_+	1	FAM135A
ENSG00000163104	1.33299	4	chr4_94237406_94237436_+,chr4_94290669_94290699_+,chr4_94290791_94290821_+,chr4_94291262_94291292_+	0.916276	SMARCAD1
ENSG00000134247	1.31859	3	chr1_116983492_116983522_+,chr1_116988578_116988608_+,chr1_116990323_116990353_+	0.378268	PTGFRN
ENSG00000102189	1.28933	4	chr12_92772512_92772542_-,chr12_92772578_92772608_-,chr12_92772664_92772694_-,chr12_92898710_92898740_-	0.905798	EEA1
ENSG00000164136	1.28624	2	chr4_141733130_141733160_+,chr4_141733429_141733459_+	0.0390014	IL15
ENSG00000198677	1.27714	3	chr5_95463864_95463924_-,chr5_95463982_95464012_-,chr5_95464053_95464083_-	0.84054	TTC37
ENSG00000100023	1.26995	4	chr22_21694349_21694379_+,chr22_21697771_21697801_+,chr22_21697833_21697863_+,chr22_21697877_21697907_+	0.152047	PPIL2
ENSG00000073169	1.26315	2	chr22_50202891_50202921_+,chr22_50217586_50217616_+	0.0600311	SELENOO
ENSG00000237973	1.26149	5	chr1_631933_631963_+,chr1_632180_632210_+,chr1_632217_632247_+,chr1_632296_632326_+,chr1_632662_632692_+	0.018482	MTCO1P12
ENSG00000160685	1.25538	2	chr1_155012795_155012825_+,chr1_155018493_155018523_+	0.0636452	ZBTB7B
ENSG00000049192	1.24218	2	chr5_65212424_65212454_-,chr5_65459038_65459068_-	5.75114e-05	ADAMTS6
ENSG00000131389	1.23723	2	chr3_14456565_14456595_+,chr3_14489319_14489349_+	0.0876992	SLC6A6
ENSG00000249867.1	1.22532	2	chr11_28876142_28876172_+,chr11_28899071_28899101_+	0.000517872
ENSG00000196363	1.21827	6	chr9_134137647_134137677_+,chr9_134158244_134158300_+,chr9_134158524_134158554_+,chr9_134158576_134158606_+,chr9_134158655_134158712_+,chr9_134159938_134159968_+	0.343755	WDR5
ENSG00000144674	1.21256	5	chr3_37278130_37278160_+,chr3_37315568_37315598_+,chr3_37319165_37319195_+,chr3_37366657_37366687_+,chr3_37366716_37366746_+	0.862958	GOLGA4
ENSG00000090975	1.19734	2	chr12_122983480_122983510_-,chr12_123000303_123000333_-	0.0076849	PITPNM2
ENSG00000168615	1.19568	3	chr8_39054597_39054627_+,chr8_39104881_39104911_+,chr8_39104971_39105001_+	0.150189	ADAM9
ENSG00000134001	1.1954	4	chr14_67383393_67383423_+,chr14_67383761_67383791_+,chr14_67383803_67383860_+,chr14_67386486_67386516_+	0.877088	EIF2S1
ENSG00000187239	1.17918	3	chr9_129887187_129887217_-,chr9_129887227_129887257_-,chr9_129891961_129891991_-	0.499725	FNBP1
ENSG00000177646	1.17492	4	chr3_128912795_128912825_+,chr3_128912831_128912861_+,chr3_128912984_128913014_+,chr3_128913055_128913114_+	0.31382	ACAD9
ENSG00000165275	1.17075	3	chr9_37762087_37762117_+,chr9_37780463_37780493_+,chr9_37780562_37780592_+	0.921984	TRMT10B
ENSG00000115350	1.16967	2	chr2_74958863_74958893_+,chr2_74969702_74969732_+	0.484888	POLE4
ENSG00000251474	1.16882	5	chr3_129382817_129382847_-,chr3_129382922_129382952_-,chr3_129387002_129387032_-,chr3_129388106_129388136_-,chr3_129397209_129397239_-	0.0841832	RPL32P3
ENSG00000077684	1.16512	4	chr4_128863893_128863923_+,chr4_128873261_128873291_+,chr4_128875046_128875076_+,chr4_128875194_128875224_+	0.385004	JADE1
ENSG00000140396	1.15955	5	chr8_70109782_70109812_-,chr8_70109815_70109845_-,chr8_70109892_70109922_-,chr8_70113287_70113317_-,chr8_70357312_70357342_-	0.292134	NCOA2
ENSG00000116678	1.15607	2	chr1_65435981_65436011_+,chr1_65635398_65635428_+	0.00309421	LEPR
ENSG00000221821	1.1506	2	chr6_42889838_42889868_-,chr6_42890265_42890295_-	0.0717996	C6orf226
ENSG00000034677	1.1413	3	chr8_100257067_100257097_-,chr8_100257327_100257357_-,chr8_100258643_100258673_-	0.92669	RNF19A
ENSG00000196502	1.14112	3	chr16_28605563_28605622_-,chr16_28605732_28605762_-,chr16_28610252_28610282_-	0.747888	SULT1A1
ENSG00000148429	1.13855	3	chr10_11460512_11460542_-,chr10_11460600_11460630_-,chr10_11460900_11460930_-	0.930326	USP6NL
ENSG00000050405	1.13427	3	chr12_50175788_50175818_-,chr12_50176991_50177021_-,chr12_50241934_50241964_-	0.462768	LIMA1
ENSG00000066583	1.1251	3	chr5_129101163_129101193_+,chr5_129113937_129113967_+,chr5_129113998_129114028_+	0.86411	ISOC1
ENSG00000177830	1.12422	3	chr11_868395_868425_-,chr11_869762_869819_-,chr11_880874_880904_-	0.0237195	CHID1
ENSG00000250337.1	1.12071	7	chr5_27249797_27249827_+,chr5_27478260_27478290_+,chr5_27488357_27488387_+,chr5_27489421_27489451_+,chr5_27496262_27496292_+,chr5_27496316_27496346_+,chr5_27496371_27496401_+	0.102807
ENSG00000109066	1.11657	2	chr17_74838452_74838482_+,chr17_74839721_74839751_+	0.320344	TMEM104
ENSG00000127831	1.11119	3	chr2_218439831_218439861_+,chr2_218449495_218449525_+,chr2_218450260_218450290_+	0.397977	VIL1
ENSG00000234741.3	1.1032	4	chr1_173863872_173863931_-,chr1_173863936_173863966_-,chr1_173864008_173864038_-,chr1_173865328_173865383_-	0.207466
ENSG00000196376	1.09872	2	chr6_117998943_117998973_+,chr6_117999552_117999582_+	0.360355	SLC35F1
ENSG00000075856	1.09494	7	chr12_108522214_108522273_-,chr12_108522609_108522639_-,chr12_108522685_108522715_-,chr12_108522718_108522748_-,chr12_108522751_108522781_-,chr12_108522834_108522893_-,chr12_108561048_108561078_-	0.29777	SART3
ENSG00000126106	1.09376	2	chr1_44654151_44654209_-,chr1_44654502_44654532_-	0.298804	TMEM53
ENSG00000137414	1.09085	3	chr6_17610010_17610040_+,chr6_17611630_17611660_+,chr6_17611685_17611715_+	1	FAM8A1
ENSG00000213096	1.08688	2	chr19_24084232_24084262_+,chr19_24129768_24129798_+	0.36812	AC092279.1
ENSG00000152133	1.08364	2	chr2_37099141_37099171_+,chr2_37099214_37099244_+	0.0481745	GPATCH11
ENSG00000165716	1.08151	5	chr9_136724007_136724037_+,chr9_136724358_136724388_+,chr9_136724600_136724684_+,chr9_136724686_136724742_+,chr9_136724746_136724776_+	0.230174	DIPK1B
ENSG00000154027	1.08075	2	chr1_77438294_77438324_+,chr1_77483010_77483040_+	0.0844121	AK5
ENSG00000198722	1.07087	3	chr9_35349336_35349366_+,chr9_35405223_35405253_+,chr9_35405305_35405335_+	0.747914	UNC13B
ENSG00000148484	1.06594	4	chr10_16592913_16592943_-,chr10_16592963_16592993_-,chr10_16593042_16593072_-,chr10_16691723_16691753_-	0.943519	RSU1
ENSG00000167740	1.06566	5	chr17_4143488_4143544_+,chr17_4157425_4157455_+,chr17_4157518_4157578_+,chr17_4157667_4157697_+,chr17_4163878_4163908_+	0.420026	CYB5D2
ENSG00000129083	1.0655	5	chr11_14457512_14457542_-,chr11_14457550_14457580_-,chr11_14457658_14457688_-,chr11_14457817_14457847_-,chr11_14498838_14498868_-	0.775765	COPB1
ENSG00000019995	1.06228	4	chr10_124977706_124977736_+,chr10_124986434_124986464_+,chr10_124987888_124987918_+,chr10_124988401_124988431_+	0.880662	ZRANB1
ENSG00000233006.2	1.05507	2	chr5_132345399_132345429_-,chr5_132366385_132366415_-	0.529907
ENSG00000073417	1.04938	4	chr15_85119451_85119481_+,chr15_85138397_85138427_+,chr15_85139029_85139059_+,chr15_85139112_85139142_+	0.879191	PDE8A
ENSG00000056586	1.04474	2	chr9_122844556_122844615_-,chr9_122853933_122853963_-	0.527964	RC3H2
ENSG00000157107	1.04262	3	chr5_73090352_73090382_+,chr5_73090457_73090487_+,chr5_73090492_73090522_+	1	FCHO2
ENSG00000141298	1.03526	5	chr17_29625945_29625975_-,chr17_29630640_29630670_-,chr17_29742482_29742512_-,chr17_29743908_29743938_-,chr17_29925191_29925251_-	0.0937275	SSH2
ENSG00000132549	1.02915	2	chr8_99128397_99128427_+,chr8_99877550_99877580_+	0.614579	VPS13B
ENSG00000117399	1.02545	5	chr1_43363065_43363095_+,chr1_43363116_43363146_+,chr1_43363173_43363203_+,chr1_43363392_43363422_+,chr1_43363444_43363474_+	1.40134e-12	CDC20
ENSG00000075711	1.02175	3	chr3_197042927_197042957_-,chr3_197043033_197043063_-,chr3_197057745_197057775_-	0.658841	DLG1
ENSG00000119685	1.01878	3	chr14_75954793_75954823_+,chr14_75955049_75955079_+,chr14_75955932_75955962_+	0.0199615	TTLL5
ENSG00000154124	1.01665	3	chr5_14694493_14694523_+,chr5_14698572_14698602_+,chr5_14703333_14703363_+	0.0124846	OTULIN
ENSG00000136891	1.00262	2	chr9_100302084_100302114_-,chr9_100339775_100339805_-	0.0600579	TEX10
ENSG00000002549	1.00012	4	chr4_17607685_17607715_+,chr4_17607754_17607784_+,chr4_17607811_17607841_+,chr4_17607938_17607968_+	0.243309	LAP3
ENSG00000138614	0.997019	2	chr15_65578778_65578808_-,chr15_65581815_65581845_-	0.676248	INTS14
ENSG00000135776	0.994841	2	chr1_229516582_229516612_-,chr1_229516842_229516872_-	0.238201	ABCB10
ENSG00000080986	0.993197	3	chr18_2582821_2582851_+,chr18_2606478_2606508_+,chr18_2616605_2616635_+	0.502921	NDC80
ENSG00000186594.8	0.992873	4	chr17_1711509_1711539_-,chr17_1711573_1711603_-,chr17_1711622_1711652_-,chr17_1711717_1711747_-	1
ENSG00000131381	0.991925	6	chr3_15070073_15070103_-,chr3_15070106_15070136_-,chr3_15070202_15070232_-,chr3_15070284_15070314_-,chr3_15073577_15073607_-,chr3_15095950_15095980_-	0.835238	RBSN
ENSG00000233695.1	0.991874	5	chr13_113820601_113820631_+,chr13_113842775_113842805_+,chr13_113845574_113845604_+,chr13_113849919_113849949_+,chr13_113856638_113856668_+	0.0253948
ENSG00000164961	0.990789	3	chr8_125024266_125024296_-,chr8_125024363_125024393_-,chr8_125063522_125063552_-	1	WASHC5
ENSG00000142856	0.985022	3	chr1_63440772_63440802_-,chr1_63440962_63440992_-,chr1_63490083_63490113_-	0.84708	ITGB3BP
ENSG00000170542	0.981689	5	chr6_2887270_2887300_-,chr6_2887351_2887381_-,chr6_2888467_2888497_-,chr6_2888586_2888616_-,chr6_2902525_2902555_-	0.859036	SERPINB9
ENSG00000138759	0.980588	3	chr4_78354014_78354044_+,chr4_78541094_78541124_+,chr4_78544238_78544268_+	0.312091	FRAS1
ENSG00000126216	0.977429	3	chr13_112485011_112485070_-,chr13_112485181_112485211_-,chr13_112537128_112537158_-	1	TUBGCP3
ENSG00000198818	0.975739	6	chr6_166319728_166319758_-,chr6_166319860_166319890_-,chr6_166319991_166320021_-,chr6_166320028_166320058_-,chr6_166320110_166320140_-,chr6_166320194_166320224_-	0.263813	SFT2D1
ENSG00000131669	0.971395	2	chr9_93121500_93121557_-,chr9_93121677_93121707_-	0.0108624	NINJ1
ENSG00000079112	0.969417	2	chr8_94127162_94127192_-,chr8_94200533_94200563_-	0.176318	CDH17
ENSG00000188313	0.967644	5	chr3_146515180_146515210_-,chr3_146515681_146515711_-,chr3_146515796_146515826_-,chr3_146515839_146515924_-,chr3_146528007_146528037_-	0.521496	PLSCR1
ENSG00000115295	0.961104	4	chr2_29174617_29174647_+,chr2_29181894_29181924_+,chr2_29183608_29183638_+,chr2_29183778_29183808_+	0.298916	CLIP4
ENSG00000140299	0.960015	7	chr15_59659051_59659081_-,chr15_59659146_59659176_-,chr15_59662856_59662886_-,chr15_59662923_59662953_-,chr15_59663798_59663828_-,chr15_59678967_59678997_-,chr15_59679083_59679113_-	0.106406	BNIP2
ENSG00000145860	0.959389	3	chr5_159157409_159157439_-,chr5_159176713_159176743_-,chr5_159203611_159203641_-	1	RNF145
ENSG00000100422	0.95907	3	chr22_46684410_46684440_-,chr22_46684526_46684556_-,chr22_46732586_46732616_-	0.639774	CERK
ENSG00000177303	0.958413	3	chr17_75500044_75500074_-,chr17_75500261_75500291_-,chr17_75500437_75500493_-	0.391117	CASKIN2
ENSG00000134376	0.954163	2	chr1_197327102_197327132_+,chr1_197353807_197353837_+	9.82153e-06	CRB1
ENSG00000129566	0.951944	2	chr14_20365667_20365697_-,chr14_20368311_20368341_-	0.775329	TEP1
ENSG00000051180	0.950896	5	chr15_40731465_40731495_+,chr15_40731504_40731534_+,chr15_40731565_40731595_+,chr15_40731613_40731643_+,chr15_40735866_40735896_+	0.116781	RAD51
ENSG00000147408	0.949128	4	chr8_19404161_19404191_-,chr8_19404203_19404233_-,chr8_19405261_19405291_-,chr8_19641129_19641159_-	0.541582	CSGALNACT1
ENSG00000154240	0.943265	2	chr17_65679130_65679160_-,chr17_66000345_66000375_-	0.0600209	CEP112
ENSG00000105220	0.935253	2	chr19_34369916_34369946_+,chr19_34385329_34385359_+	0.525307	GPI
ENSG00000085978	0.934222	3	chr2_233275897_233275927_+,chr2_233275989_233276019_+,chr2_233295639_233295669_+	0.548176	ATG16L1
ENSG00000119778	0.928776	3	chr2_23748666_23748696_-,chr2_23748741_23748771_-,chr2_23751774_23751832_-	0.742071	ATAD2B
ENSG00000260411.2	0.926888	2	chr16_5375083_5375113_+,chr16_5530945_5530975_+	0.153983
ENSG00000015475	0.926201	8	chr22_17734141_17734171_-,chr22_17735164_17735194_-,chr22_17735203_17735233_-,chr22_17735239_17735269_-,chr22_17735310_17735340_-,chr22_17735374_17735404_-,chr22_17735406_17735436_-,chr22_17763711_17763741_-	0.244848	BID
ENSG00000139318	0.926172	2	chr12_89348065_89348095_-,chr12_89348330_89348360_-	0.752773	DUSP6
ENSG00000160218	0.925263	4	chr21_44042542_44042572_+,chr21_44104581_44104611_+,chr21_44104620_44104650_+,chr21_44105021_44105051_+	0.00445546	TRAPPC10
ENSG00000127191	0.923853	2	chr9_136895840_136895870_+,chr9_136926551_136926607_+	0.269088	TRAF2
ENSG00000102805	0.92227	2	chr13_77001303_77001333_+,chr13_77002487_77002517_+	0.46463	CLN5
ENSG00000145916	0.922049	5	chr5_178148236_178148266_+,chr5_178148434_178148464_+,chr5_178148489_178148519_+,chr5_178148536_178148566_+,chr5_178152616_178152646_+	0.640864	RMND5B
CATG00000008215.1	0.921788	2	chr12_19385019_19385049_+,chr12_19413434_19413464_+	0.854288
ENSG00000133816	0.919262	2	chr11_12251574_12251604_+,chr11_12263755_12263785_+	0.176289	MICAL2
ENSG00000128791	0.918271	4	chr18_9400546_9400576_+,chr18_9400732_9400762_+,chr18_9400765_9400824_+,chr18_9402365_9402420_+	0.881306	TWSG1
ENSG00000079739	0.917258	3	chr1_63617729_63617759_+,chr1_63660018_63660048_+,chr1_63660093_63660123_+	0.0790241	PGM1
ENSG00000037749	0.912677	6	chr5_154042815_154042845_+,chr5_154056561_154056591_+,chr5_154056652_154056682_+,chr5_154057301_154057331_+,chr5_154057342_154057372_+,chr5_154057404_154057434_+	1	MFAP3
ENSG00000122299	0.912512	4	chr16_11750591_11750621_-,chr16_11750647_11750677_-,chr16_11750737_11750767_-,chr16_11795798_11795828_-	1	ZC3H7A
ENSG00000107968	0.911332	5	chr10_30439260_30439290_+,chr10_30439437_30439467_+,chr10_30439905_30439935_+,chr10_30461759_30461789_+,chr10_30461803_30461833_+	0.00868999	MAP3K8
ENSG00000182022	0.908364	4	chr10_124008164_124008194_-,chr10_124008196_124008226_-,chr10_124019653_124019683_-,chr10_124083504_124083534_-	0.0207167	CHST15
ENSG00000152409	0.908316	2	chr5_79300288_79300318_+,chr5_79300834_79300864_+	0.178085	JMY
ENSG00000178607	0.906606	3	chr17_64039149_64039179_-,chr17_64039293_64039323_-,chr17_64128804_64128834_-	0.462633	ERN1
ENSG00000131944	0.901934	2	chr19_32978560_32978590_+,chr19_32978695_32978725_+	0.76716	FAAP24
ENSG00000108395	0.900291	3	chr17_58998202_58998232_-,chr17_58998339_58998369_-,chr17_59081096_59081126_-	0.562616	TRIM37
ENSG00000100401	0.900149	3	chr22_41245611_41245666_-,chr22_41245690_41245720_-,chr22_41254442_41254472_-	0.816698	RANGAP1
ENSG00000112079	0.898441	3	chr6_36493892_36493922_-,chr6_36493949_36493979_-,chr6_36540072_36540102_-	0.803269	STK38
ENSG00000157600	0.897197	8	chrX_110173430_110173460_+,chrX_110173516_110173546_+,chrX_110177145_110177200_+,chrX_110177583_110177613_+,chrX_110177644_110177674_+,chrX_110177717_110177747_+,chrX_110177758_110177788_+,chrX_110184230_110184260_+	0.289469	TMEM164
ENSG00000107263	0.89693	2	chr9_131576770_131576825_-,chr9_131577992_131578022_-	0.0454789	RAPGEF1
ENSG00000100106	0.891463	3	chr22_37759891_37759921_+,chr22_37774058_37774088_+,chr22_37774479_37774509_+	0.342429	TRIOBP
ENSG00000144619	0.891356	2	chr3_2568310_2568340_+,chr3_3003692_3003722_+	0.577327	CNTN4
ENSG00000186638	0.891017	2	chr9_34252380_34252410_-,chr9_34252526_34252556_-	0.0534363	KIF24
ENSG00000122008	0.890019	4	chr5_75597090_75597120_+,chr5_75599618_75599648_+,chr5_75599717_75599747_+,chr5_75599791_75599821_+	0.22497	POLK
ENSG00000103145	0.889803	2	chr16_3022336_3022366_-,chr16_3022602_3022659_-	0.0164154	HCFC1R1
ENSG00000153956	0.880999	2	chr7_81946444_81946474_-,chr7_81947329_81947359_-	0.101814	CACNA2D1
ENSG00000032742	0.88028	3	chr13_20621527_20621557_+,chr13_20691254_20691284_+,chr13_20691334_20691364_+	1	IFT88
ENSG00000070047	0.8785	2	chr11_598473_598503_+,chr11_611974_612060_+	0.342665	PHRF1
ENSG00000127527	0.873074	3	chr19_16355247_16355277_-,chr19_16361578_16361608_-,chr19_16400633_16400663_-	0.0160182	EPS15L1
ENSG00000170917	0.872578	4	chr4_122892501_122892531_-,chr4_122892644_122892674_-,chr4_122892727_122892757_-,chr4_122912545_122912575_-	0.00759632	NUDT6
ENSG00000134138	0.872271	5	chr15_36891031_36891061_-,chr15_36891062_36891092_-,chr15_36891100_36891160_-,chr15_37092697_37092727_-,chr15_37100844_37100874_-	0.767671	MEIS2
ENSG00000173638	0.867122	4	chr21_45512567_45512597_-,chr21_45513699_45513754_-,chr21_45515134_45515164_-,chr21_45515182_45515238_-	0.0520711	SLC19A1
ENSG00000249859.3	0.863878	4	chr8_127996660_127996690_+,chr8_128101177_128101207_+,chr8_128101226_128101256_+,chr8_128105766_128105796_+	0.0177935
ENSG00000154639	0.863282	3	chr21_17566928_17566985_+,chr21_17570078_17570108_+,chr21_17593761_17593791_+	0.294589	CXADR
ENSG00000129493	0.862752	2	chr14_31291788_31291818_-,chr14_31295558_31295588_-	0.732236	HEATR5A
ENSG00000164144	0.859109	4	chr4_152875371_152875401_+,chr4_152910210_152910240_+,chr4_152911724_152911782_+,chr4_152911882_152911912_+	1	ARFIP1
ENSG00000100614	0.857242	3	chr14_60288525_60288555_+,chr14_60293125_60293155_+,chr14_60293325_60293355_+	0.0502127	PPM1A
ENSG00000166783	0.857084	2	chr16_15594387_15594417_-,chr16_15625016_15625046_-	1	MARF1
CATG00000078060.1	0.855688	2	chr1_156193479_156193509_-,chr1_156193637_156193667_-	0.0517671
ENSG00000227954.2	0.851318	2	chr6_133502252_133502282_-,chr6_133797086_133797116_-	0.0600904
ENSG00000229656.2	0.85093	7	chr10_32959936_32959966_+,chr10_32975362_32975392_+,chr10_32988684_32988714_+,chr10_33081877_33081907_+,chr10_33081964_33081994_+,chr10_33082072_33082102_+,chr10_33098569_33098599_+	0.286341
ENSG00000250544.1	0.847997	2	chr5_86876450_86876480_+,chr5_86904113_86904143_+	0.0958688
ENSG00000156017	0.847868	2	chr9_74981020_74981050_-,chr9_75016276_75016306_-	0.976516	CARNMT1
ENSG00000187742	0.844756	3	chr9_89339931_89339961_+,chr9_89358943_89358973_+,chr9_89359612_89359642_+	0.700655	SECISBP2
ENSG00000162408	0.843726	3	chr1_6521347_6521377_-,chr1_6525667_6525697_-,chr1_6525711_6525741_-	0.162433	NOL9
ENSG00000100526	0.842141	3	chr14_54411695_54411725_+,chr14_54420055_54420085_+,chr14_54420161_54420218_+	0.697766	CDKN3
ENSG00000115524	0.839212	4	chr2_197391906_197391936_-,chr2_197391980_197392010_-,chr2_197392104_197392134_-,chr2_197400251_197400281_-	0.664637	SF3B1
ENSG00000066654	0.837132	3	chr16_20733664_20733694_-,chr16_20733784_20733814_-,chr16_20733852_20733882_-	0.126205	THUMPD1
ENSG00000164305	0.835535	3	chr4_184627696_184627726_-,chr4_184627760_184627790_-,chr4_184628118_184628148_-	0.291617	CASP3
ENSG00000180098	0.833916	4	chr1_28577688_28577718_+,chr1_28577730_28577760_+,chr1_28577764_28577794_+,chr1_28578515_28578545_+	0.000542858	TRNAU1AP
ENSG00000135250	0.828776	4	chr7_105114033_105114063_-,chr7_105116374_105116434_-,chr7_105116531_105116561_-,chr7_105387638_105387668_-	0.206752	SRPK2
ENSG00000103540	0.828077	2	chr16_19537557_19537587_+,chr16_19553378_19553408_+	0.959429	CCP110
ENSG00000197217	0.827017	6	chr8_23429162_23429218_-,chr8_23429254_23429284_-,chr8_23429312_23429342_-,chr8_23432352_23432382_-,chr8_23432417_23432447_-,chr8_23432491_23432521_-	0.446215	ENTPD4
ENSG00000119640	0.826709	2	chr14_75053243_75053273_-,chr14_75053415_75053445_-	0.596271	ACYP1
ENSG00000171206	0.822487	6	chr10_102657812_102657842_+,chr10_102657854_102657884_+,chr10_102658029_102658059_+,chr10_102658080_102658110_+,chr10_102658211_102658241_+,chr10_102658288_102658318_+	0.0842162	TRIM8
ENSG00000164252	0.822205	2	chr5_77063412_77063442_+,chr5_77064066_77064096_+	0.170301	AGGF1
ENSG00000104093	0.820743	4	chr15_51447791_51447821_-,chr15_51447862_51447892_-,chr15_51447967_51447997_-,chr15_51563337_51563367_-	0.743141	DMXL2
ENSG00000125124	0.819479	3	chr16_56484385_56484415_-,chr16_56484451_56484481_-,chr16_56484605_56484635_-	0.545039	BBS2
ENSG00000141720	0.814592	3	chr17_38765691_38765721_-,chr17_38767298_38767328_-,chr17_38767359_38767419_-	0.072252	PIP4K2B
ENSG00000266402.2	0.810517	4	chr17_64146103_64146160_+,chr17_64146245_64146275_+,chr17_64146279_64146309_+,chr17_64146780_64146810_+	0.793439
ENSG00000117528	0.810464	4	chr1_94478693_94478723_+,chr1_94518398_94518454_+,chr1_94518499_94518529_+,chr1_94518633_94518663_+	0.944823	ABCD3
ENSG00000136243	0.81023	4	chr7_23187128_23187158_+,chr7_23200836_23200866_+,chr7_23200908_23200938_+,chr7_23200976_23201006_+	0.422605	NUP42
ENSG00000133612	0.810159	4	chr7_151105095_151105125_+,chr7_151123608_151123638_+,chr7_151144336_151144366_+,chr7_151144404_151144434_+	0.0813665	AGAP3
ENSG00000106049	0.809396	2	chr7_27525442_27525472_-,chr7_27542427_27542457_-	0.598016	HIBADH
ENSG00000167880	0.809076	3	chr17_76005928_76005958_-,chr17_76005992_76006022_-,chr17_76006845_76006875_-	0.157638	EVPL
ENSG00000198721	0.807428	5	chr6_4115678_4115736_-,chr6_4115737_4115767_-,chr6_4115839_4115869_-,chr6_4115885_4115915_-,chr6_4115988_4116018_-	0.631253	ECI2
ENSG00000183853	0.805318	3	chr1_158099005_158099035_+,chr1_158100022_158100052_+,chr1_158100232_158100262_+	0.436902	KIRREL1
ENSG00000183576	0.805249	5	chr14_99397748_99397778_-,chr14_99397791_99397821_-,chr14_99397930_99397986_-,chr14_99398530_99398560_-,chr14_99409804_99409834_-	0.0844618	SETD3
ENSG00000114805	0.799053	2	chr3_155479881_155479911_-,chr3_155504555_155504585_-	0.505724	PLCH1
ENSG00000244879.3	0.798503	4	chr15_50356296_50356326_+,chr15_50371196_50371226_+,chr15_50371270_50371300_+,chr15_50371313_50371343_+	0.709307
ENSG00000102921	0.798223	5	chr16_48542481_48542540_-,chr16_48542564_48542594_-,chr16_48542623_48542653_-,chr16_48561387_48561417_-,chr16_48608129_48608159_-	0.599547	N4BP1
ENSG00000065559	0.797664	6	chr17_12116176_12116206_+,chr17_12116213_12116243_+,chr17_12141868_12141898_+,chr17_12141913_12141943_+,chr17_12143636_12143666_+,chr17_12143701_12143731_+	1	MAP2K4
ENSG00000107554	0.797293	2	chr10_99875577_99875607_-,chr10_99922503_99922533_-	0.254595	DNMBP
ENSG00000101856	0.797171	4	chrX_119243243_119243273_+,chrX_119243327_119243357_+,chrX_119243394_119243424_+,chrX_119244408_119244466_+	0.94643	PGRMC1
ENSG00000100209	0.797156	4	chr22_28745939_28745969_+,chr22_28746005_28746035_+,chr22_28757183_28757213_+,chr22_28757480_28757510_+	0.220055	HSCB
ENSG00000137996	0.796806	5	chr1_100283904_100283934_+,chr1_100291582_100291612_+,chr1_100291642_100291698_+,chr1_100291742_100291772_+,chr1_100292739_100292769_+	0.273581	RTCA
ENSG00000223482.3	0.79666	5	chr10_87202694_87202724_-,chr10_87208168_87208198_-,chr10_87209829_87209859_-,chr10_87238667_87238697_-,chr10_87248656_87248686_-	0.262409
ENSG00000151474	0.79606	4	chr10_13643708_13643738_-,chr10_13645891_13645921_-,chr10_13646308_13646338_-,chr10_13700821_13700851_-	0.248224	FRMD4A
ENSG00000112699	0.791064	4	chr6_1623806_1623836_-,chr6_1623853_1623883_-,chr6_1624828_1624858_-,chr6_1846081_1846111_-	0.129158	GMDS
ENSG00000064933	0.788373	4	chr2_189877428_189877458_+,chr2_189877482_189877512_+,chr2_189877517_189877547_+,chr2_189877611_189877641_+	0.310314	PMS1
ENSG00000119408	0.787631	5	chr9_124270510_124270540_+,chr9_124351288_124351318_+,chr9_124351344_124351374_+,chr9_124351384_124351414_+,chr9_124351428_124351458_+	0.853045	NEK6
ENSG00000162976	0.786665	2	chr2_11173391_11173421_+,chr2_11178826_11178856_+	0.85436	SLC66A3
ENSG00000105088	0.785763	3	chr19_9853718_9853748_-,chr19_9853908_9853938_-,chr19_9853953_9853983_-	0.0904942	OLFM2
ENSG00000198000	0.785108	3	chr9_92297459_92297514_-,chr9_92297614_92297644_-,chr9_92310164_92310194_-	1	NOL8
ENSG00000114446	0.784537	3	chr3_108162276_108162306_-,chr3_108162457_108162487_-,chr3_108213928_108213958_-	0.434041	IFT57
ENSG00000135801	0.784059	4	chr1_229593111_229593141_-,chr1_229593163_229593222_-,chr1_229599194_229599224_-,chr1_229599261_229599291_-	1	TAF5L
ENSG00000131374	0.783731	6	chr3_17157168_17157198_-,chr3_17158400_17158430_-,chr3_17160379_17160409_-,chr3_17160486_17160516_-,chr3_17637189_17637219_-,chr3_17742448_17742478_-	0.170426	TBC1D5
ENSG00000182095	0.782755	2	chr7_5306790_5306846_-,chr7_5351288_5351343_-	0.232811	TNRC18
ENSG00000137807	0.781777	3	chr15_69426428_69426458_+,chr15_69448296_69448352_+,chr15_69448395_69448425_+	0.788986	KIF23
ENSG00000146072	0.781738	3	chr6_47231532_47231562_-,chr6_47231572_47231602_-,chr6_47231728_47231758_-	0.522623	TNFRSF21
ENSG00000113360	0.780852	3	chr5_31401152_31401182_-,chr5_31401301_31401331_-,chr5_31405768_31405798_-	0.903341	DROSHA
ENSG00000103018	0.778954	3	chr16_69461186_69461216_+,chr16_69463071_69463101_+,chr16_69463143_69463173_+	0.173488	CYB5B
ENSG00000197912	0.778342	2	chr16_89548328_89548358_+,chr16_89557732_89557762_+	0.278134	SPG7
ENSG00000186166	0.776655	3	chr11_119010671_119010701_+,chr11_119015715_119015745_+,chr11_119015763_119015793_+	0.278912	CCDC84
ENSG00000123240	0.776013	4	chr10_13123168_13123198_+,chr10_13136892_13136922_+,chr10_13138212_13138242_+,chr10_13138255_13138285_+	0.924835	OPTN
ENSG00000168564	0.772818	4	chr4_183447787_183447817_+,chr4_183447899_183447929_+,chr4_183448067_183448097_+,chr4_183448151_183448181_+	0.705938	CDKN2AIP
ENSG00000124942	0.772705	3	chr11_62433544_62433574_-,chr11_62515902_62515932_-,chr11_62532956_62532986_-	1	AHNAK
ENSG00000111231	0.770938	4	chr12_110452495_110452580_-,chr12_110452647_110452677_-,chr12_110452748_110452778_-,chr12_110452900_110452930_-	0.415734	GPN3
ENSG00000153944	0.770751	6	chr17_57680293_57680323_+,chr17_57681089_57681119_+,chr17_57681659_57681689_+,chr17_57681749_57681779_+,chr17_57684586_57684616_+,chr17_57684655_57684685_+	0.930339	MSI2
ENSG00000170638	0.770736	4	chr22_50198681_50198711_+,chr22_50199408_50199438_+,chr22_50199527_50199557_+,chr22_50199565_50199595_+	0.600798	TRABD
ENSG00000113068	0.768692	2	chr5_140245067_140245124_-,chr5_140245637_140245667_-	0.6004	PFDN1
ENSG00000157637	0.768565	6	chr17_81245004_81245034_-,chr17_81250139_81250169_-,chr17_81250190_81250220_-,chr17_81250870_81250900_-,chr17_81251718_81251777_-,chr17_81252493_81252523_-	0.643847	SLC38A10
ENSG00000160746	0.767653	4	chr3_43366312_43366369_-,chr3_43366375_43366405_-,chr3_43366429_43366459_-,chr3_43484909_43484939_-	0.230008	ANO10
ENSG00000147905	0.766172	3	chr9_37272484_37272514_+,chr9_37357360_37357390_+,chr9_37358119_37358149_+	0.97342	ZCCHC7
ENSG00000005889	0.76481	5	chrX_24150789_24150819_+,chrX_24214380_24214410_+,chrX_24214478_24214508_+,chrX_24215993_24216023_+,chrX_24216055_24216085_+	0.928239	ZFX
ENSG00000177556	0.764379	3	chr5_151742822_151742852_-,chr5_151742854_151742913_-,chr5_151746345_151746375_-	0.17045	ATOX1
ENSG00000105849	0.764299	3	chr7_19695461_19695491_-,chr7_19696683_19696713_-,chr7_19696732_19696762_-	0.692726	TWISTNB
ENSG00000117475	0.761123	4	chr1_169387792_169387822_+,chr1_169388138_169388168_+,chr1_169388206_169388236_+,chr1_169388275_169388305_+	0.940315	BLZF1
ENSG00000139793	0.760255	2	chr13_97392005_97392035_+,chr13_97394090_97394120_+	0.597495	MBNL2
ENSG00000122550	0.759842	4	chr7_23126020_23126050_+,chr7_23128421_23128451_+,chr7_23175274_23175304_+,chr7_23175391_23175421_+	0.156282	KLHL7
ENSG00000145241	0.758148	2	chr4_67472477_67472507_-,chr4_67473098_67473128_-	0.562775	CENPC
ENSG00000163704	0.757638	4	chr3_9944974_9945004_-,chr3_9945022_9945052_-,chr3_9945348_9945378_-,chr3_9945542_9945572_-	0.236721	PRRT3
ENSG00000158987	0.757422	2	chr5_131423921_131423951_-,chr5_131424059_131424089_-	1	RAPGEF6
ENSG00000174718	0.756681	3	chr12_31986722_31986752_+,chr12_31992955_31992985_+,chr12_31993077_31993107_+	0.50188	RESF1
ENSG00000115963	0.754409	5	chr2_150468195_150468225_-,chr2_150468301_150468331_-,chr2_150469125_150469183_-,chr2_150469224_150469254_-,chr2_150469285_150469315_-	1	RND3
ENSG00000059758	0.753085	3	chr12_96278553_96278583_-,chr12_96278603_96278633_-,chr12_96278773_96278803_-	0.692537	CDK17
ENSG00000096968	0.75197	2	chr9_5093247_5093277_+,chr9_5128056_5128086_+	0.140803	JAK2
ENSG00000179083	0.749513	2	chrX_93673985_93674015_+,chrX_93702840_93702870_+	0.52257	FAM133A
ENSG00000130177	0.746799	4	chr13_114242250_114242280_+,chr13_114272318_114272348_+,chr13_114272604_114272634_+,chr13_114272645_114272675_+	1	CDC16
ENSG00000241990.1	0.744958	2	chr22_46056974_46057004_+,chr22_46057180_46057210_+	1
ENSG00000110429	0.744731	5	chr11_33740944_33740974_-,chr11_33740975_33741031_-,chr11_33741038_33741068_-,chr11_33741127_33741186_-,chr11_33742776_33742806_-	0.486268	FBXO3
ENSG00000116704	0.744649	4	chr1_66999350_66999408_-,chr1_66999419_66999449_-,chr1_67000323_67000353_-,chr1_67004168_67004198_-	0.422685	SLC35D1
ENSG00000114200	0.743506	5	chr3_165772907_165772937_-,chr3_165773079_165773109_-,chr3_165773121_165773151_-,chr3_165773154_165773184_-,chr3_165773399_165773429_-	1	BCHE
ENSG00000181381	0.743231	2	chr4_168356735_168356765_-,chr4_168357120_168357150_-	0.567852	DDX60L
ENSG00000153443	0.742654	2	chr16_4603848_4603878_-,chr16_4608884_4608941_-	0.00193147	UBALD1
ENSG00000136875	0.741826	5	chr9_113279104_113279134_+,chr9_113292049_113292079_+,chr9_113292677_113292707_+,chr9_113292720_113292750_+,chr9_113292754_113292810_+	0.84733	PRPF4
ENSG00000011201	0.740392	2	chrX_8536189_8536219_-,chrX_8597659_8597689_-	0.144041	ANOS1
ENSG00000247092.2	0.739503	2	chr14_95532912_95532942_-,chr14_95533353_95533383_-	0.4644
ENSG00000177879	0.738732	4	chr5_115902920_115902950_+,chr5_115913815_115913845_+,chr5_115913946_115913976_+,chr5_115914051_115914081_+	0.521849	AP3S1
ENSG00000149554	0.737962	3	chr11_125625113_125625143_+,chr11_125625185_125625215_+,chr11_125627708_125627764_+	0.235717	CHEK1
ENSG00000054793	0.737653	5	chr20_51596778_51596808_-,chr20_51596868_51596898_-,chr20_51596931_51596961_-,chr20_51597086_51597116_-,chr20_51736493_51736523_-	0.495894	ATP9A
ENSG00000115464	0.737488	7	chr2_61186778_61186808_-,chr2_61186855_61186885_-,chr2_61187465_61187495_-,chr2_61187546_61187576_-,chr2_61227112_61227142_-,chr2_61243559_61243589_-,chr2_61257204_61257234_-	0.18524	USP34
ENSG00000132142	0.73572	5	chr17_37084992_37085022_-,chr17_37085459_37085489_-,chr17_37085501_37085531_-,chr17_37305915_37305945_-,chr17_37405932_37405962_-	0.499718
ENSG00000118454	0.734927	3	chr1_70260588_70260644_-,chr1_70261235_70261265_-,chr1_70296129_70296159_-	1	ANKRD13C
ENSG00000157388	0.734151	5	chr3_53682366_53682396_+,chr3_53812334_53812364_+,chr3_53812383_53812413_+,chr3_53812433_53812463_+,chr3_53813279_53813309_+	0.0813135	CACNA1D
ENSG00000132669	0.732246	3	chr20_20001960_20001990_+,chr20_20002353_20002383_+,chr20_20002397_20002456_+	0.978726	RIN2
ENSG00000196914	0.731049	4	chr11_120477844_120477874_+,chr11_120485326_120485356_+,chr11_120486611_120486641_+,chr11_120488975_120489030_+	0.115921	ARHGEF12
ENSG00000164944	0.730519	3	chr8_94488520_94488550_-,chr8_94488631_94488661_-,chr8_94510978_94511008_-	0.507391	VIRMA
ENSG00000167615	0.729684	3	chr19_54461711_54461741_+,chr19_54461831_54461886_+,chr19_54461961_54462046_+	0.719275	LENG8
ENSG00000026652	0.729017	3	chr6_161136074_161136104_-,chr6_161136132_161136162_-,chr6_161185284_161185314_-	0.18745	AGPAT4
ENSG00000165813	0.728128	3	chr10_114120862_114120892_-,chr10_114120910_114120940_-,chr10_114169235_114169265_-	1	CCDC186
ENSG00000144366	0.726724	3	chr2_188541284_188541314_+,chr2_188594990_188595020_+,chr2_188595896_188595926_+	1	GULP1
ENSG00000103978	0.726565	3	chr15_42210532_42210590_-,chr15_42211320_42211350_-,chr15_42220062_42220092_-	0.948676	TMEM87A
ENSG00000134900	0.72545	3	chr13_102614166_102614196_+,chr13_102678317_102678347_+,chr13_102678359_102678389_+	0.0455792	TPP2
ENSG00000138750	0.725361	5	chr4_76114664_76114694_-,chr4_76114739_76114769_-,chr4_76114827_76114857_-,chr4_76114868_76114898_-,chr4_76120422_76120452_-	1	NUP54
ENSG00000087338	0.723081	5	chr2_69830123_69830153_+,chr2_69879566_69879596_+,chr2_69880036_69880091_+,chr2_69881268_69881298_+,chr2_69881339_69881396_+	0.986748	GMCL1
ENSG00000169241	0.722613	2	chr1_155138639_155138669_+,chr1_155138821_155138879_+	0.349849	SLC50A1
ENSG00000174243	0.722122	3	chr12_48829756_48829786_-,chr12_48829805_48829891_-,chr12_48837604_48837634_-	0.306887	DDX23
ENSG00000168679	0.721153	3	chr1_110362860_110362890_-,chr1_110363034_110363064_-,chr1_110375394_110375424_-	0.54282	SLC16A4
ENSG00000100578	0.716453	3	chr14_58444912_58444942_+,chr14_58522621_58522651_+,chr14_58548018_58548048_+	0.48111	KIAA0586
ENSG00000181827	0.716409	5	chr15_56087286_56087316_-,chr15_56090537_56090567_-,chr15_56090573_56090603_-,chr15_56092545_56092575_-,chr15_56103205_56103235_-	1	RFX7
ENSG00000118058	0.71569	6	chr11_118482466_118482496_+,chr11_118505596_118505626_+,chr11_118524704_118524734_+,chr11_118525641_118525671_+,chr11_118526731_118526761_+,chr11_118526794_118526824_+	0.0075665	KMT2A
ENSG00000198026	0.715212	2	chr20_45948660_45948690_-,chr20_45961488_45961518_-	0.853944	ZNF335
ENSG00000092199	0.715066	5	chr14_21210520_21210576_-,chr14_21210743_21210773_-,chr14_21210937_21210967_-,chr14_21211054_21211084_-,chr14_21211817_21211847_-	0.481233	HNRNPC
ENSG00000135365	0.714406	6	chr11_45929319_45929349_-,chr11_45932560_45932590_-,chr11_45932625_45932655_-,chr11_45932688_45932744_-,chr11_45981929_45981959_-,chr11_45990251_45990281_-	0.371666	PHF21A
ENSG00000079482	0.713229	4	chrX_68042344_68042374_-,chrX_68042386_68042416_-,chrX_68182189_68182219_-,chrX_68279102_68279132_-	0.0519714	OPHN1
ENSG00000176532	0.712957	2	chr7_29566919_29566949_+,chr7_29567263_29567293_+	0.448717	PRR15
ENSG00000153933	0.708898	2	chr17_56867896_56867926_+,chr17_56868645_56868675_+	1	DGKE
ENSG00000112659	0.708841	2	chr6_43207637_43207667_+,chr6_43224557_43224587_+	0.116042	CUL9
ENSG00000159792	0.707	3	chr16_67903115_67903145_+,chr16_67929621_67929676_+,chr16_67941798_67941828_+	0.248149	PSKH1
ENSG00000122417	0.706153	2	chr1_86348737_86348767_-,chr1_86348876_86348906_-	0.67783	ODF2L
ENSG00000107669	0.705223	4	chr10_121740424_121740454_-,chr10_121740648_121740678_-,chr10_121743110_121743140_-,chr10_121910879_121910909_-	0.500365	ATE1
ENSG00000104679	0.70487	3	chr8_23290399_23290429_+,chr8_23296249_23296279_+,chr8_23297391_23297421_+	0.43019	R3HCC1
ENSG00000176208	0.704619	2	chr17_30895099_30895129_+,chr17_30898980_30899010_+	1	ATAD5
ENSG00000125450	0.703338	3	chr17_75208590_75208620_+,chr17_75235649_75235679_+,chr17_75235698_75235758_+	0.695735	NUP85
ENSG00000115365	0.701995	3	chr2_210431251_210431281_-,chr2_210431363_210431393_-,chr2_210433240_210433270_-	1	LANCL1
ENSG00000247498.5	0.700678	3	chr12_12971314_12971344_+,chr12_12980457_12980487_+,chr12_12980532_12980562_+	0.858108
ENSG00000129484	0.700618	3	chr14_20354175_20354205_+,chr14_20357813_20357843_+,chr14_20357874_20357904_+	0.978354	PARP2
ENSG00000178694	0.699028	4	chr3_94122141_94122171_+,chr3_94126659_94126689_+,chr3_94126718_94126748_+,chr3_94126757_94126787_+	0.863906	NSUN3
ENSG00000123124	0.698742	9	chr8_86451223_86451253_+,chr8_86467206_86467236_+,chr8_86467257_86467287_+,chr8_86467650_86467680_+,chr8_86467844_86467874_+,chr8_86467922_86467952_+,chr8_86468267_86468297_+,chr8_86468325_86468355_+,chr8_86468360_86468390_+	0.00821646	WWP1
ENSG00000072201	0.698532	2	chr4_53458780_53458810_-,chr4_53501282_53501312_-	0.750604	LNX1
ENSG00000100592	0.698261	4	chr14_59369610_59369640_+,chr14_59369686_59369716_+,chr14_59371329_59371359_+,chr14_59371373_59371403_+	0.38438	DAAM1
ENSG00000128585	0.698023	6	chr7_131487935_131487965_+,chr7_131488301_131488331_+,chr7_131492333_131492363_+,chr7_131492386_131492416_+,chr7_131496509_131496539_+,chr7_131496602_131496632_+	1	MKLN1
ENSG00000159023	0.697813	3	chr1_29053282_29053312_+,chr1_29054531_29054561_+,chr1_29120011_29120041_+	0.816544	EPB41
ENSG00000175893	0.697237	2	chr9_14611071_14611101_-,chr9_14615848_14615878_-	1	ZDHHC21
ENSG00000108861	0.696205	3	chr17_43766125_43766211_-,chr17_43768302_43768332_-,chr17_43768385_43768415_-	0.00195542	DUSP3
ENSG00000127445	0.694732	2	chr19_9849458_9849488_+,chr19_9849652_9849682_+	0.081288	PIN1
ENSG00000145390	0.687165	2	chr4_119294408_119294466_+,chr4_119294599_119294629_+	1	USP53
ENSG00000198042	0.686641	7	chr8_33490310_33490340_+,chr8_33498778_33498808_+,chr8_33498843_33498899_+,chr8_33498911_33498997_+,chr8_33499046_33499076_+,chr8_33501149_33501179_+,chr8_33501226_33501282_+	0.668028	MAK16
ENSG00000204681	0.685364	2	chr6_29602238_29602298_-,chr6_29602334_29602364_-	1	GABBR1
ENSG00000235194	0.684235	5	chr14_23298304_23298334_-,chr14_23298378_23298408_-,chr14_23299914_23299944_-,chr14_23299984_23300014_-,chr14_23300038_23300068_-	0.301574	PPP1R3E
ENSG00000100744	0.682852	4	chr14_96387003_96387033_+,chr14_96387185_96387215_+,chr14_96387217_96387247_+,chr14_96387260_96387290_+	1	GSKIP
ENSG00000063978	0.682001	3	chr4_2515635_2515665_+,chr4_2515689_2515719_+,chr4_2515794_2515852_+	0.301692	RNF4
ENSG00000088808	0.681703	3	chr14_103733573_103733603_-,chr14_103733752_103733782_-,chr14_103733964_103733994_-	0.864514	PPP1R13B
ENSG00000153214	0.680636	5	chr2_112116331_112116361_+,chr2_112116468_112116523_+,chr2_112117276_112117306_+,chr2_112117369_112117399_+,chr2_112119284_112119314_+	0.698401	TMEM87B
ENSG00000126858	0.679304	6	chr17_32180687_32180717_+,chr17_32182979_32183009_+,chr17_32225427_32225457_+,chr17_32225478_32225508_+,chr17_32225623_32225653_+,chr17_32225697_32225727_+	0.492386	RHOT1
ENSG00000123562	0.679124	5	chrX_103675502_103675532_-,chrX_103675537_103675567_-,chrX_103675590_103675620_-,chrX_103676916_103676946_-,chrX_103676966_103676996_-	0.677253	MORF4L2
ENSG00000165525	0.677629	5	chr14_49783814_49783844_-,chr14_49783847_49783877_-,chr14_49783909_49783939_-,chr14_49831298_49831328_-,chr14_49847707_49847737_-	1	NEMF
ENSG00000039068	0.675126	5	chr16_68823225_68823255_+,chr16_68835363_68835393_+,chr16_68835403_68835433_+,chr16_68835439_68835494_+,chr16_68835507_68835537_+	0.0392748	CDH1
ENSG00000079459	0.674698	9	chr8_11838570_11838600_+,chr8_11838637_11838667_+,chr8_11838872_11838902_+,chr8_11838932_11838962_+,chr8_11838963_11838993_+,chr8_11839140_11839195_+,chr8_11839237_11839267_+,chr8_11839268_11839298_+,chr8_11844388_11844418_+	0.00122669	FDFT1
ENSG00000162734	0.674196	7	chr1_160214567_160214597_+,chr1_160214609_160214639_+,chr1_160214713_160214772_+,chr1_160215165_160215195_+,chr1_160215206_160215236_+,chr1_160215311_160215341_+,chr1_160215342_160215372_+	0.492056	PEA15
ENSG00000109189	0.671943	3	chr4_52594174_52594204_-,chr4_52594227_52594257_-,chr4_52595692_52595722_-	1	USP46
ENSG00000171992	0.671907	3	chr5_150654099_150654154_+,chr5_150654202_150654232_+,chr5_150659177_150659207_+	0.0236903	SYNPO
ENSG00000143337	0.671804	5	chr1_179918707_179918737_+,chr1_179919619_179919649_+,chr1_179919926_179919956_+,chr1_179919973_179920003_+,chr1_179920041_179920071_+	1	TOR1AIP1
ENSG00000112763	0.671343	3	chr6_26469445_26469475_+,chr6_26469528_26469558_+,chr6_26469607_26469637_+	1	BTN2A1
ENSG00000233837	0.670323	2	chr10_42567386_42567416_+,chr10_42567636_42567666_+	0.0671004	EIF3LP2
ENSG00000146918	0.669046	4	chr7_158631313_158631343_-,chr7_158631387_158631417_-,chr7_158631437_158631467_-,chr7_158660402_158660461_-	1	NCAPG2
ENSG00000148848	0.668938	2	chr10_126063436_126063466_-,chr10_126131105_126131135_-	0.74207	ADAM12
ENSG00000180773	0.668602	5	chr11_93146149_93146179_-,chr11_93147684_93147714_-,chr11_93148068_93148098_-,chr11_93148132_93148162_-,chr11_93148448_93148478_-	0.159467	SLC36A4
ENSG00000091039	0.668584	4	chr12_76351802_76351832_-,chr12_76352256_76352286_-,chr12_76355887_76355917_-,chr12_76513745_76513775_-	0.501109	OSBPL8
ENSG00000107897	0.667905	6	chr10_27195217_27195247_-,chr10_27195296_27195326_-,chr10_27195341_27195371_-,chr10_27196997_27197027_-,chr10_27197139_27197169_-,chr10_27204440_27204470_-	0.714165	ACBD5
ENSG00000160310	0.66773	9	chr21_46635733_46635763_+,chr21_46636517_46636547_+,chr21_46649858_46649888_+,chr21_46660083_46660113_+,chr21_46660114_46660144_+,chr21_46661097_46661127_+,chr21_46661240_46661270_+,chr21_46664838_46664868_+,chr21_46664885_46664941_+	0.00665329	PRMT2
ENSG00000123933	0.666136	5	chr4_2247432_2247462_-,chr4_2250226_2250256_-,chr4_2250271_2250301_-,chr4_2254413_2254470_-,chr4_2254517_2254547_-	0.422688	MXD4
ENSG00000104450	0.665346	4	chr8_100177912_100177942_+,chr8_100241695_100241725_+,chr8_100241818_100241848_+,chr8_100241872_100241902_+	0.475417	SPAG1
ENSG00000143157	0.664363	3	chr1_166851458_166851488_+,chr1_166854438_166854468_+,chr1_166856492_166856522_+	0.946728	POGK
ENSG00000173163	0.664347	3	chr2_62002494_62002524_+,chr2_62135953_62135983_+,chr2_62136002_62136058_+	0.477049	COMMD1
ENSG00000180228	0.661618	6	chr2_178431392_178431422_-,chr2_178431426_178431456_-,chr2_178431499_178431529_-,chr2_178431544_178431574_-,chr2_178431584_178431614_-,chr2_178431778_178431808_-	0.0860286	PRKRA
ENSG00000265150.1	0.66147	2	chr14_49862551_49862581_-,chr14_49862782_49862812_-	0.0587319
ENSG00000239857	0.661027	2	chr7_895659_895689_+,chr7_896404_896434_+	0.0953727	GET4
ENSG00000196428	0.660481	7	chr3_150413511_150413541_+,chr3_150458431_150458461_+,chr3_150459757_150459787_+,chr3_150459925_150459955_+,chr3_150459971_150460001_+,chr3_150460089_150460119_+,chr3_150466392_150466422_+	0.115875	TSC22D2
ENSG00000112096	0.66019	9	chr6_159679164_159679194_-,chr6_159679539_159679569_-,chr6_159679593_159679623_-,chr6_159682278_159682308_-,chr6_159682309_159682339_-,chr6_159682346_159682376_-,chr6_159682397_159682427_-,chr6_159682471_159682501_-,chr6_159726350_159726432_-	0.0016549	SOD2
ENSG00000075223	0.658623	4	chr7_80742538_80742568_-,chr7_80742587_80742617_-,chr7_80742691_80742721_-,chr7_80756325_80756355_-	1	SEMA3C
ENSG00000249592.1	0.658344	2	chr4_776724_776754_-,chr4_780091_780121_-	0.0789551
ENSG00000075239	0.657869	2	chr11_108140153_108140183_+,chr11_108147537_108147594_+	0.723098	ACAT1
ENSG00000110700	0.656872	3	chr11_17074386_17074416_-,chr11_17074467_17074497_-,chr11_17075461_17075491_-	0.04805	RPS13
ENSG00000108592	0.656539	4	chr17_63819109_63819139_-,chr17_63819180_63819210_-,chr17_63819433_63819463_-,chr17_63824083_63824113_-	0.395034	FTSJ3
ENSG00000141682	0.654971	3	chr18_59903522_59903552_+,chr18_59904217_59904247_+,chr18_59904249_59904305_+	0.805707	PMAIP1
ENSG00000092969	0.653274	4	chr1_218441871_218441901_+,chr1_218442108_218442138_+,chr1_218443826_218443856_+,chr1_218443966_218443996_+	0.797627	TGFB2
ENSG00000136950	0.653265	4	chr9_124876945_124876975_+,chr9_124877278_124877308_+,chr9_124877356_124877415_+,chr9_124877627_124877657_+	0.174315	ARPC5L
ENSG00000100982	0.653163	3	chr20_45937843_45937873_+,chr20_45947993_45948049_+,chr20_45948710_45948765_+	0.217238	PCIF1
ENSG00000048991	0.652521	3	chr2_135630289_135630319_+,chr2_135702210_135702240_+,chr2_135725213_135725269_+	1.83931e-06	R3HDM1
ENSG00000134744	0.652124	3	chr1_52423281_52423311_-,chr1_52423400_52423430_-,chr1_52509595_52509625_-	0.654459	TUT4
ENSG00000005801	0.651585	6	chr11_3358386_3358416_-,chr11_3358563_3358593_-,chr11_3358609_3358639_-,chr11_3358677_3358707_-,chr11_3358779_3358809_-,chr11_3359092_3359122_-	0.961944	ZNF195
ENSG00000147050	0.651294	3	chrX_45111935_45111965_+,chrX_45112061_45112091_+,chrX_45112192_45112250_+	0.115427	KDM6A
ENSG00000136231	0.650324	5	chr7_23310209_23310239_-,chr7_23310249_23310279_-,chr7_23310304_23310334_-,chr7_23311803_23311833_-,chr7_23388608_23388638_-	0.34427	IGF2BP3
ENSG00000214194	0.650282	4	chr7_113116723_113116753_-,chr7_113116777_113116807_-,chr7_113117284_113117314_-,chr7_113117391_113117421_-	1	SMIM30
ENSG00000134504	0.649334	6	chr18_26454910_26454940_-,chr18_26454974_26455004_-,chr18_26455029_26455059_-,chr18_26455608_26455638_-,chr18_26544967_26544997_-,chr18_26545055_26545085_-	2.30695e-05	KCTD1
ENSG00000011105	0.649117	3	chr12_3283643_3283725_+,chr12_3286410_3286440_+,chr12_3286529_3286559_+	0.17636	TSPAN9
ENSG00000079691	0.647792	2	chr6_25408284_25408314_+,chr6_25620500_25620530_+	0.215908	CARMIL1
ENSG00000092108	0.646916	2	chr14_30632041_30632071_+,chr14_30735769_30735828_+	0.823378	SCFD1
ENSG00000181904	0.64622	4	chr5_134856657_134856687_+,chr5_134857216_134857275_+,chr5_134859610_134859640_+,chr5_134859705_134859735_+	1	C5orf24
ENSG00000145386	0.644716	5	chr4_121816444_121816474_-,chr4_121816499_121816529_-,chr4_121816745_121816775_-,chr4_121816883_121816940_-,chr4_121817370_121817400_-	0.00222794	CCNA2
ENSG00000253729	0.64402	3	chr8_47773111_47773141_-,chr8_47773193_47773223_-,chr8_47831813_47831843_-	0.801914	PRKDC
ENSG00000143815	0.643314	6	chr1_225401502_225401532_-,chr1_225401605_225401635_-,chr1_225401646_225401676_-,chr1_225402388_225402418_-,chr1_225402544_225402574_-,chr1_225419714_225419744_-	1	LBR
ENSG00000051382	0.641461	2	chr3_138654020_138654106_-,chr3_138654435_138654465_-	0.338427	PIK3CB
ENSG00000152240	0.641048	3	chr18_46128134_46128164_+,chr18_46128230_46128260_+,chr18_46128303_46128333_+	1	HAUS1
ENSG00000159167	0.640876	4	chr8_23841929_23841959_-,chr8_23841988_23842018_-,chr8_23842055_23842085_-,chr8_23842121_23842151_-	1	STC1
ENSG00000139174	0.640746	4	chr12_42458801_42458831_-,chr12_42458917_42458976_-,chr12_42459017_42459047_-,chr12_42485240_42485270_-	0.0207229	PRICKLE1
ENSG00000140464	0.640196	4	chr15_74028181_74028211_+,chr15_74036364_74036394_+,chr15_74043308_74043338_+,chr15_74046741_74046771_+	0.0355396	PML
ENSG00000131153	0.639125	6	chr16_85673173_85673203_-,chr16_85677674_85677734_-,chr16_85677776_85677806_-,chr16_85677942_85677972_-,chr16_85678040_85678070_-,chr16_85678089_85678119_-	0.122064	GINS2
ENSG00000117713	0.638724	6	chr1_26702601_26702631_+,chr1_26781095_26781125_+,chr1_26781176_26781206_+,chr1_26781371_26781401_+,chr1_26781965_26781995_+,chr1_26782074_26782104_+	0.51455	ARID1A
ENSG00000198169	0.63808	3	chr8_144720909_144720939_-,chr8_144720960_144720990_-,chr8_144721073_144721103_-	0.876619	ZNF251
ENSG00000177981	0.635776	3	chr12_48147789_48147819_-,chr12_48147878_48147908_-,chr12_48149172_48149202_-	1	ASB8
ENSG00000178105	0.635683	4	chr11_108723432_108723462_+,chr11_108838421_108838451_+,chr11_108940829_108940859_+,chr11_108940897_108940927_+	0.638298	DDX10
ENSG00000186567	0.635647	2	chr19_44684210_44684240_+,chr19_44684325_44684355_+	1	CEACAM19
ENSG00000143740	0.63546	5	chr1_227781018_227781048_+,chr1_227781073_227781130_+,chr1_227781135_227781165_+,chr1_227781196_227781226_+,chr1_227782998_227783028_+	0.448463	SNAP47
ENSG00000088930	0.635386	2	chr20_21389419_21389449_+,chr20_21389795_21389825_+	1	XRN2
ENSG00000141314	0.635377	2	chr17_32321390_32321420_+,chr17_32324629_32324659_+	0.803679	RHBDL3
ENSG00000011114	0.634484	3	chr14_93237550_93237580_-,chr14_93241910_93241940_-,chr14_93287628_93287658_-	0.27964	BTBD7
ENSG00000164465	0.634152	6	chr6_117543117_117543147_+,chr6_117548671_117548701_+,chr6_117548765_117548795_+,chr6_117549567_117549597_+,chr6_117549599_117549629_+,chr6_117549767_117549797_+	1	DCBLD1
ENSG00000198554	0.631637	4	chr14_54939515_54939545_-,chr14_54939605_54939661_-,chr14_54940891_54940921_-,chr14_54941006_54941036_-	0.994659	WDHD1
ENSG00000078403	0.631493	4	chr10_21557156_21557186_+,chr10_21593928_21593958_+,chr10_21614214_21614244_+,chr10_21743600_21743630_+	0.0654141	MLLT10
ENSG00000233067.2	0.630424	3	chrX_22277602_22277632_-,chrX_22344563_22344593_-,chrX_22430639_22430669_-	0.0611676
ENSG00000115446	0.629916	4	chr2_98618289_98618319_+,chr2_98618377_98618407_+,chr2_98618429_98618459_+,chr2_98618485_98618515_+	0.49994	UNC50
ENSG00000144909	0.629798	2	chr3_125528858_125528888_-,chr3_125529515_125529545_-	0.863606	OSBPL11
ENSG00000187097	0.628839	4	chr14_73963230_73963260_-,chr14_73963326_73963356_-,chr14_73963397_73963427_-,chr14_73966564_73966594_-	1	ENTPD5
ENSG00000115425	0.62809	3	chr2_216038403_216038433_-,chr2_216039102_216039132_-,chr2_216039133_216039163_-	0.759476	PECR
ENSG00000132434	0.628046	3	chr7_55431498_55431528_+,chr7_55433652_55433682_+,chr7_55433707_55433737_+	0.725933	LANCL2
ENSG00000147121	0.628031	2	chrX_46474137_46474167_+,chrX_46474175_46474205_+	1	KRBOX4
ENSG00000005175	0.624908	3	chr12_47663291_47663321_-,chr12_47679703_47679733_-,chr12_47699680_47699710_-	0.63223	RPAP3
ENSG00000145349	0.624805	5	chr4_113451032_113451062_-,chr4_113452416_113452446_-,chr4_113454048_113454078_-,chr4_113454123_113454153_-,chr4_113601684_113601714_-	0.0510932	CAMK2D
ENSG00000128928	0.624287	2	chr15_40411324_40411354_+,chr15_40421278_40421308_+	0.976926	IVD
ENSG00000139620	0.623966	3	chr12_48653401_48653457_-,chr12_48653468_48653498_-,chr12_48667456_48667486_-	0.155288	KANSL2
ENSG00000171466	0.623456	4	chr19_9645807_9645864_-,chr19_9645883_9645913_-,chr19_9648296_9648326_-,chr19_9648786_9648816_-	0.629745	ZNF562
ENSG00000223617.1	0.623317	4	chr13_109266928_109266958_+,chr13_109269453_109269483_+,chr13_109271049_109271079_+,chr13_109272577_109272607_+	0.0518089
ENSG00000112787	0.623018	4	chr12_132511922_132511978_+,chr12_132554466_132554496_+,chr12_132584059_132584116_+,chr12_132584236_132584296_+	0.107806	FBRSL1
ENSG00000159131	0.622871	7	chr21_33503156_33503214_-,chr21_33503933_33503992_-,chr21_33504012_33504042_-,chr21_33504086_33504116_-,chr21_33509857_33509887_-,chr21_33510763_33510793_-,chr21_33524009_33524039_-	0.45671	GART
ENSG00000116016	0.622488	4	chr2_46375159_46375189_+,chr2_46385051_46385109_+,chr2_46385230_46385260_+,chr2_46386667_46386697_+	0.195035	EPAS1
ENSG00000204217	0.620986	5	chr2_202476077_202476107_+,chr2_202560003_202560033_+,chr2_202567558_202567588_+,chr2_202567621_202567651_+,chr2_202567719_202567749_+	0.964835	BMPR2
ENSG00000115091	0.620938	7	chr2_113907972_113908002_+,chr2_113958032_113958062_+,chr2_113958116_113958146_+,chr2_113958171_113958201_+,chr2_113958227_113958257_+,chr2_113958464_113958494_+,chr2_113958564_113958594_+	0.269587	ACTR3
ENSG00000175727	0.620519	5	chr12_122144237_122144267_+,chr12_122144867_122144897_+,chr12_122147136_122147166_+,chr12_122147243_122147273_+,chr12_122147314_122147344_+	0.490606	MLXIP
ENSG00000151491	0.618094	5	chr12_15620131_15620188_-,chr12_15620245_15620275_-,chr12_15620299_15620329_-,chr12_15692320_15692350_-,chr12_15703844_15703874_-	0.250635	EPS8
ENSG00000105656	0.616844	4	chr19_18442663_18442693_-,chr19_18442713_18442743_-,chr19_18442778_18442808_-,chr19_18442894_18442924_-	0.166613	ELL
ENSG00000122678	0.616569	3	chr7_44068804_44068834_-,chr7_44069033_44069063_-,chr7_44072258_44072288_-	0.109456	POLM
ENSG00000143319	0.616443	3	chr1_156721895_156721925_-,chr1_156721975_156722005_-,chr1_156722240_156722270_-	0.595364	ISG20L2
ENSG00000105875	0.615648	3	chr7_135174286_135174316_-,chr7_135185767_135185797_-,chr7_135185826_135185856_-	0.128384	WDR91
ENSG00000166123	0.614269	4	chr16_46929268_46929298_+,chr16_46929369_46929399_+,chr16_46929405_46929435_+,chr16_46931259_46931289_+	0.395922	GPT2
ENSG00000145781	0.613399	4	chr5_116292737_116292767_+,chr5_116292891_116292921_+,chr5_116293169_116293199_+,chr5_116293257_116293287_+	1	COMMD10
ENSG00000162972	0.612552	4	chr2_199963870_199963900_+,chr2_199963953_199963983_+,chr2_199964026_199964056_+,chr2_199964087_199964117_+	0.768071	MAIP1
ENSG00000172081	0.611666	2	chr19_2071006_2071066_-,chr19_2095758_2095788_-	0.414633	MOB3A
ENSG00000145920	0.610915	6	chr5_175879031_175879061_+,chr5_175882980_175883010_+,chr5_175883020_175883050_+,chr5_175883105_175883135_+,chr5_175883949_175883979_+,chr5_175883991_175884021_+	0.942817	CPLX2
ENSG00000072840	0.610372	4	chr4_5782537_5782567_+,chr4_5822621_5822651_+,chr4_5828982_5829012_+,chr4_5829027_5829057_+	0.392758	EVC
ENSG00000132109	0.609885	2	chr11_4384902_4384932_-,chr11_4389654_4389684_-	1	TRIM21
ENSG00000268621.1	0.609381	5	chr19_46189029_46189059_-,chr19_46189833_46189863_-,chr19_46191875_46191905_-,chr19_46195566_46195596_-,chr19_46198268_46198298_-	0.0120077
ENSG00000127481	0.60876	2	chr1_19074510_19074565_-,chr1_19121221_19121251_-	0.136354	UBR4
ENSG00000107882	0.608434	2	chr10_102506036_102506066_+,chr10_102633424_102633454_+	0.853291	SUFU
ENSG00000100294	0.607909	3	chr22_43130633_43130663_-,chr22_43132883_43132913_-,chr22_43133059_43133089_-	0.301368	MCAT
ENSG00000121931	0.606958	4	chr1_110947190_110947220_-,chr1_110947224_110947254_-,chr1_110947349_110947379_-,chr1_110947939_110947969_-	0.958296	LRIF1
ENSG00000071282	0.606468	2	chr3_8567693_8567723_+,chr3_8568062_8568120_+	0.598863	LMCD1
ENSG00000086598	0.605619	3	chr12_123590411_123590441_+,chr12_123597947_123597977_+,chr12_123598109_123598139_+	0.88035	TMED2
ENSG00000180182	0.604532	5	chrX_40649543_40649573_-,chrX_40649702_40649760_-,chrX_40651275_40651305_-,chrX_40651350_40651407_-,chrX_40651507_40651537_-	0.782183	MED14
ENSG00000123700	0.604046	2	chr17_70172307_70172337_+,chr17_70180018_70180048_+	1	KCNJ2
ENSG00000153558	0.602973	2	chr3_33340889_33340919_+,chr3_33388379_33388409_+	1	FBXL2
ENSG00000133657	0.601433	4	chr3_194402677_194402707_-,chr3_194402891_194402921_-,chr3_194403457_194403487_-,chr3_194404904_194404934_-	0.676468	ATP13A3
ENSG00000169139	0.599648	4	chr8_48060985_48061015_+,chr8_48061350_48061380_+,chr8_48061466_48061496_+,chr8_48061541_48061571_+	1	UBE2V2
ENSG00000115839	0.599166	2	chr2_135169887_135169945_+,chr2_135170258_135170288_+	0.856272	RAB3GAP1
ENSG00000090372	0.59849	3	chr19_46719511_46719541_-,chr19_46719591_46719621_-,chr19_46719694_46719724_-	0.567525	STRN4
ENSG00000174749	0.596282	2	chr4_112188866_112188896_+,chr4_112188993_112189048_+	0.562764	FAM241A
ENSG00000231767	0.595758	2	chr1_192716391_192716421_+,chr1_192716670_192716700_+	0.687477	AL136454.1
ENSG00000100416	0.594049	4	chr22_46357240_46357270_+,chr22_46357308_46357338_+,chr22_46361233_46361263_+,chr22_46361307_46361337_+	0.397139	TRMU
ENSG00000077254	0.593809	5	chr1_77695987_77696017_-,chr1_77696081_77696111_-,chr1_77711652_77711682_-,chr1_77711696_77711726_-,chr1_77711728_77711758_-	1	USP33
ENSG00000121454	0.592698	2	chr1_180277929_180277959_+,chr1_180278952_180278982_+	0.533175	LHX4
ENSG00000105643	0.592582	2	chr19_18013430_18013460_+,chr19_18014072_18014102_+	1	ARRDC2
ENSG00000168282	0.592153	3	chr14_49622669_49622724_+,chr14_49623227_49623257_+,chr14_49623294_49623349_+	0.494513	MGAT2
ENSG00000100823	0.588574	5	chr14_20455926_20455956_+,chr14_20457599_20457629_+,chr14_20457633_20457663_+,chr14_20457686_20457716_+,chr14_20457737_20457767_+	0.639459	APEX1
ENSG00000267680	0.587048	2	chr19_44109657_44109687_+,chr19_44109796_44109826_+	0.677613	ZNF224
ENSG00000204311	0.586982	2	chr2_178455628_178455658_+,chr2_178461257_178461287_+	0.584858	PJVK
ENSG00000236778.3	0.586978	3	chr13_51461356_51461386_+,chr13_51466333_51466363_+,chr13_51539679_51539709_+	0.231856
ENSG00000213047	0.586609	5	chr1_197504748_197504778_-,chr1_197504840_197504870_-,chr1_197505560_197505590_-,chr1_197531387_197531417_-,chr1_197679809_197679839_-	0.537923	DENND1B
ENSG00000172086	0.585092	3	chr2_88027205_88027235_-,chr2_88027285_88027315_-,chr2_88028221_88028251_-	0.693909	KRCC1
ENSG00000067704	0.58354	3	chr1_220147737_220147767_+,chr1_220147967_220147997_+,chr1_220148011_220148041_+	1	IARS2
ENSG00000010072	0.583161	6	chr1_231351554_231351584_+,chr1_231354213_231354243_+,chr1_231354683_231354713_+,chr1_231359720_231359750_+,chr1_231359752_231359782_+,chr1_231364983_231365013_+	1	SPRTN
ENSG00000104859	0.582898	2	chr19_45040281_45040311_+,chr19_45070926_45070956_+	0.88628	CLASRP
ENSG00000113851	0.582592	4	chr3_3148490_3148520_-,chr3_3149766_3149796_-,chr3_3149984_3150041_-,chr3_3172255_3172285_-	0.628087	CRBN
ENSG00000164758	0.582243	3	chr8_117530815_117530845_+,chr8_117540161_117540191_+,chr8_117540232_117540262_+	1	MED30
ENSG00000112992	0.581093	3	chr5_43704461_43704491_+,chr5_43705321_43705378_+,chr5_43705458_43705488_+	0.459994	NNT
ENSG00000091129	0.580705	4	chr7_108147623_108147681_-,chr7_108147779_108147809_-,chr7_108147874_108147904_-,chr7_108294194_108294224_-	0.541684	NRCAM
ENSG00000144224	0.580668	3	chr2_135782987_135783017_+,chr2_135783043_135783073_+,chr2_135785026_135785056_+	1	UBXN4
ENSG00000102103	0.580645	2	chrX_48903113_48903143_+,chrX_48903610_48903640_+	0.0308954	PQBP1
ENSG00000196739	0.580403	3	chr9_114311138_114311168_+,chr9_114311509_114311539_+,chr9_114312428_114312458_+	1	COL27A1
ENSG00000177683	0.580305	5	chr7_108562227_108562257_-,chr7_108562515_108562545_-,chr7_108563998_108564028_-,chr7_108565927_108565957_-,chr7_108569500_108569530_-	1	THAP5
ENSG00000170291	0.579954	4	chr17_7254821_7254851_+,chr17_7254883_7254913_+,chr17_7259714_7259744_+,chr17_7259907_7259937_+	0.00379735	ELP5
ENSG00000113384	0.579825	3	chr5_32124716_32124746_-,chr5_32124915_32124945_-,chr5_32171567_32171597_-	1	GOLPH3
ENSG00000101412	0.579725	3	chr20_33675683_33675713_-,chr20_33675860_33675890_-,chr20_33676188_33676218_-	0.119154	E2F1
ENSG00000090470	0.579162	4	chr15_65117379_65117409_-,chr15_65117489_65117519_-,chr15_65117826_65117856_-,chr15_65129107_65129137_-	0.799122	PDCD7
ENSG00000109674	0.579059	5	chr4_177337075_177337105_+,chr4_177353458_177353488_+,chr4_177362725_177362755_+,chr4_177362818_177362848_+,chr4_177362882_177362940_+	0.176128	NEIL3
ENSG00000064652	0.578984	4	chr5_123002064_123002094_+,chr5_123008483_123008513_+,chr5_123009073_123009103_+,chr5_123009175_123009205_+	0.620935	SNX24
ENSG00000136783	0.578964	2	chr9_104759928_104759958_+,chr9_104760089_104760119_+	1	NIPSNAP3A
ENSG00000205133	0.578338	3	chr8_92883635_92883665_-,chr8_92885334_92885364_-,chr8_92885483_92885513_-	0.726019	TRIQK
ENSG00000169047	0.578262	9	chr2_226731386_226731416_-,chr2_226735203_226735258_-,chr2_226735272_226735302_-,chr2_226735341_226735371_-,chr2_226735444_226735474_-,chr2_226735524_226735554_-,chr2_226792124_226792154_-,chr2_226793168_226793198_-,chr2_226793260_226793290_-	0.00312197	IRS1
ENSG00000137714	0.57675	7	chr11_110462535_110462565_+,chr11_110462675_110462705_+,chr11_110463045_110463075_+,chr11_110463085_110463115_+,chr11_110463123_110463183_+,chr11_110463197_110463256_+,chr11_110463465_110463495_+	0.175487	FDX1
ENSG00000112984	0.573832	4	chr5_138187505_138187535_+,chr5_138187553_138187583_+,chr5_138187602_138187661_+,chr5_138187693_138187723_+	0.00091006	KIF20A
ENSG00000132842	0.573653	2	chr5_78002326_78002356_-,chr5_78080624_78080654_-	1	AP3B1
ENSG00000006704	0.573108	3	chr7_74468343_74468373_+,chr7_74471680_74471710_+,chr7_74602575_74602605_+	0.340787	GTF2IRD1
ENSG00000182831	0.573039	8	chr16_9106734_9106764_+,chr16_9117390_9117420_+,chr16_9117502_9117532_+,chr16_9118458_9118488_+,chr16_9118520_9118578_+,chr16_9118970_9119000_+,chr16_9119047_9119077_+,chr16_9119668_9119698_+	0.481026	C16orf72
ENSG00000184939	0.571157	2	chr16_68540343_68540373_+,chr16_68567101_68567131_+	0.750421	ZFP90
ENSG00000165417	0.570681	4	chr14_81175452_81175482_-,chr14_81176140_81176170_-,chr14_81180178_81180208_-,chr14_81202693_81202723_-	0.468959	GTF2A1
ENSG00000111110	0.570394	2	chr12_62644003_62644033_-,chr12_62658183_62658213_-	0.191464	PPM1H
ENSG00000188647	0.569696	4	chr9_69709525_69709555_-,chr9_69709597_69709627_-,chr9_69711124_69711154_-,chr9_69711485_69711515_-	0.987981	PTAR1
ENSG00000221963	0.569661	4	chr22_35662684_35662714_+,chr22_35666105_35666135_+,chr22_35666151_35666181_+,chr22_35667087_35667117_+	1	APOL6
ENSG00000125257	0.568773	5	chr13_95019835_95019865_-,chr13_95019894_95019924_-,chr13_95021161_95021191_-,chr13_95054022_95054052_-,chr13_95095944_95095974_-	1	ABCC4
ENSG00000108509	0.567339	2	chr17_4967997_4968027_-,chr17_4968158_4968188_-	0.271452	CAMTA2
ENSG00000146776	0.567231	2	chr7_105604328_105604358_-,chr7_105641215_105641245_-	0.0494552	ATXN7L1
ENSG00000185561	0.56474	2	chr17_1702791_1702846_-,chr17_1704267_1704297_-	1	TLCD2
ENSG00000169045	0.564431	4	chr5_179614180_179614210_-,chr5_179614349_179614379_-,chr5_179614414_179614444_-,chr5_179619290_179619320_-	0.687472	HNRNPH1
ENSG00000242808.3	0.563649	2	chr3_181231816_181231846_+,chr3_181714406_181714436_+	0.882628
ENSG00000108055	0.563511	3	chr10_110577885_110577915_+,chr10_110599783_110599813_+,chr10_110604604_110604634_+	1	SMC3
ENSG00000164074	0.562817	2	chr4_128036293_128036323_+,chr4_128039612_128039642_+	0.769933	ABHD18
ENSG00000131724	0.561323	5	chrX_118791937_118791967_+,chrX_118792012_118792042_+,chrX_118792256_118792316_+,chrX_118792331_118792361_+,chrX_118794503_118794533_+	1	IL13RA1
ENSG00000116752	0.559407	4	chr1_114567557_114567587_-,chr1_114567709_114567766_-,chr1_114567790_114567820_-,chr1_114567936_114567966_-	0.82196	BCAS2
ENSG00000163904	0.558699	4	chr3_185630132_185630162_+,chr3_185630919_185630949_+,chr3_185630975_185631005_+,chr3_185631071_185631101_+	0.23241	SENP2
ENSG00000144645	0.558208	4	chr3_31660825_31660855_-,chr3_31661004_31661034_-,chr3_31662001_31662031_-,chr3_31733686_31733716_-	0.0609658	OSBPL10
ENSG00000145284	0.557592	4	chr4_82629514_82629569_-,chr4_82629826_82629856_-,chr4_82630303_82630333_-,chr4_82631143_82631173_-	0.845878	SCD5
ENSG00000154864	0.557358	3	chr18_10670247_10670277_-,chr18_10670285_10670315_-,chr18_10731407_10731437_-	1	PIEZO2
ENSG00000119711	0.557304	2	chr14_74057662_74057692_-,chr14_74060293_74060323_-	1	ALDH6A1
ENSG00000112242	0.557155	6	chr6_20402160_20402217_+,chr6_20493273_20493303_+,chr6_20493404_20493434_+,chr6_20493546_20493576_+,chr6_20493588_20493618_+,chr6_20493657_20493714_+	0.0906672	E2F3
ENSG00000172046	0.556793	3	chr3_49108050_49108080_-,chr3_49108126_49108156_-,chr3_49108673_49108703_-	1	USP19
ENSG00000121858	0.556689	3	chr3_172505508_172505538_-,chr3_172505674_172505704_-,chr3_172506722_172506752_-	1	TNFSF10
ENSG00000170677	0.556621	6	chr18_70314258_70314288_+,chr18_70326602_70326659_+,chr18_70326959_70326989_+,chr18_70327043_70327073_+,chr18_70327088_70327118_+,chr18_70330169_70330199_+	0.464584	SOCS6
ENSG00000081189	0.556424	2	chr5_88734566_88734596_-,chr5_88873709_88873739_-	0.090267	MEF2C
ENSG00000089682	0.555428	7	chrX_107061885_107061915_-,chrX_107062864_107062894_-,chrX_107066668_107066698_-,chrX_107066722_107066752_-,chrX_107067138_107067168_-,chrX_107067252_107067282_-,chrX_107067501_107067531_-	1	RBM41
ENSG00000167699	0.55495	4	chr17_759330_759360_-,chr17_759376_759406_-,chr17_759444_759474_-,chr17_759580_759610_-	0.152581	GLOD4
ENSG00000173705	0.554838	2	chr3_33146771_33146801_-,chr3_33147570_33147600_-	0.411004	SUSD5
ENSG00000106266	0.553321	2	chr7_2251770_2251800_-,chr7_2255003_2255033_-	0.312285	SNX8
ENSG00000161203	0.553117	3	chr3_184183881_184183911_+,chr3_184184027_184184057_+,chr3_184184061_184184091_+	0.390206	AP2M1
ENSG00000196236	0.552718	2	chr22_40927481_40927511_+,chr22_40932785_40932815_+	0.757509	XPNPEP3
ENSG00000173757	0.551777	4	chr17_42199177_42199207_-,chr17_42199223_42199282_-,chr17_42200467_42200497_-,chr17_42201620_42201650_-	0.421194	STAT5B
ENSG00000125779	0.551555	9	chr20_3908595_3908652_+,chr20_3918338_3918368_+,chr20_3918384_3918414_+,chr20_3923477_3923507_+,chr20_3923510_3923540_+,chr20_3923595_3923625_+,chr20_3923677_3923707_+,chr20_3923712_3923798_+,chr20_3929857_3929887_+	0.585863	PANK2
ENSG00000196507	0.551085	4	chrX_103608644_103608674_+,chrX_103609208_103609238_+,chrX_103609362_103609392_+,chrX_103609867_103609927_+	0.15706	TCEAL3
ENSG00000108599	0.55074	6	chr17_19904475_19904505_-,chr17_19904545_19904575_-,chr17_19904596_19904626_-,chr17_19904768_19904798_-,chr17_19904815_19904845_-,chr17_19905031_19905061_-	0.518737	AKAP10
ENSG00000068028	0.549502	2	chr3_50329786_50329816_-,chr3_50329978_50330008_-	0.703062	RASSF1
ENSG00000147592	0.547289	5	chr8_70637266_70637296_-,chr8_70637365_70637395_-,chr8_70637572_70637602_-,chr8_70637833_70637863_-,chr8_70668749_70668779_-	0.589182	LACTB2
ENSG00000158985	0.547246	4	chr5_131320051_131320081_+,chr5_131393081_131393111_+,chr5_131394602_131394632_+,chr5_131394637_131394667_+	1	CDC42SE2
ENSG00000082014	0.546846	3	chr7_151238778_151238808_-,chr7_151238975_151239005_-,chr7_151239088_151239118_-	0.202093	SMARCD3
ENSG00000101265	0.546665	3	chr20_4780025_4780055_-,chr20_4780190_4780220_-,chr20_4783668_4783698_-	0.309612	RASSF2
ENSG00000187741	0.546369	5	chr16_89735384_89735414_-,chr16_89738405_89738435_-,chr16_89738479_89738535_-,chr16_89738536_89738566_-,chr16_89798385_89798415_-	0.238521	FANCA
ENSG00000113552	0.544499	3	chr5_142000643_142000673_-,chr5_142000674_142000704_-,chr5_142001783_142001838_-	0.881026	GNPDA1
ENSG00000171903	0.544463	2	chr19_15912578_15912608_-,chr19_15913676_15913706_-	0.041987	CYP4F11
ENSG00000140538	0.542952	3	chr15_87977364_87977394_-,chr15_87979056_87979086_-,chr15_88002169_88002199_-	0.458896	NTRK3
ENSG00000232112	0.542553	4	chr3_48440429_48440459_+,chr3_48444011_48444041_+,chr3_48444146_48444176_+,chr3_48444178_48444208_+	0.536224	TMA7
ENSG00000175455	0.542035	3	chr3_123913422_123913452_-,chr3_123914319_123914349_-,chr3_123914628_123914658_-	0.599656	CCDC14
ENSG00000188895	0.541529	7	chr17_40130104_40130134_+,chr17_40130145_40130175_+,chr17_40130212_40130242_+,chr17_40130265_40130295_+,chr17_40136107_40136137_+,chr17_40136603_40136633_+,chr17_40136729_40136789_+	0.00110657	MSL1
ENSG00000113231	0.540807	6	chr5_77291982_77292012_+,chr5_77428024_77428054_+,chr5_77428128_77428158_+,chr5_77428163_77428193_+,chr5_77428194_77428224_+,chr5_77428226_77428256_+	1	PDE8B
ENSG00000100564	0.540377	2	chr14_67589311_67589341_-,chr14_67589539_67589569_-	0.731902	PIGH
ENSG00000103852	0.540178	4	chr15_99136323_99136353_-,chr15_99136409_99136439_-,chr15_99137541_99137571_-,chr15_99249417_99249447_-	1	TTC23
ENSG00000173273	0.539874	5	chr8_9777960_9777990_+,chr8_9778053_9778083_+,chr8_9778385_9778415_+,chr8_9778861_9778891_+,chr8_9782316_9782346_+	1	TNKS
ENSG00000107745	0.53965	3	chr10_72367340_72367370_-,chr10_72367421_72367451_-,chr10_72529947_72529977_-	0.192818	MICU1
ENSG00000236942	0.538943	2	chr1_205625589_205625619_+,chr1_205626551_205626581_+	1	AC096533.1
ENSG00000113163	0.538407	4	chr5_75371105_75371135_-,chr5_75371161_75371191_-,chr5_75371763_75371793_-,chr5_75372379_75372409_-	0.797549	CERT1
ENSG00000154229	0.538298	2	chr17_66757560_66757590_+,chr17_66810713_66810743_+	1	PRKCA
ENSG00000113194	0.538251	3	chr5_176454581_176454611_+,chr5_176507509_176507564_+,chr5_176510044_176510074_+	1	FAF2
ENSG00000135185	0.537863	3	chr7_87196160_87196190_-,chr7_87196264_87196294_-,chr7_87196322_87196352_-	0.858133	TMEM243
ENSG00000073803	0.53755	3	chr3_185291783_185291813_+,chr3_185292985_185293015_+,chr3_185293049_185293079_+	0.783713	MAP3K13
ENSG00000130940	0.536667	2	chr1_10636604_10636634_-,chr1_10738919_10738949_-	0.0263846	CASZ1
ENSG00000156110	0.535437	9	chr10_74708477_74708507_+,chr10_74708509_74708539_+,chr10_74708560_74708590_+,chr10_74708613_74708643_+,chr10_74708671_74708701_+,chr10_74708996_74709055_+,chr10_74709161_74709191_+,chr10_74709220_74709250_+,chr10_74709265_74709295_+	0.869738	ADK
ENSG00000138119	0.535363	3	chr10_93306429_93306459_-,chr10_93306607_93306637_-,chr10_93482096_93482126_-	0.983295	MYOF
ENSG00000176396	0.53519	5	chr19_39538707_39538737_-,chr19_39538813_39538843_-,chr19_39538857_39538887_-,chr19_39538896_39538926_-,chr19_39539004_39539034_-	1	EID2
ENSG00000146463	0.5344	6	chr1_35361633_35361663_+,chr1_35361749_35361779_+,chr1_35420155_35420185_+,chr1_35421188_35421218_+,chr1_35421805_35421835_+,chr1_35421914_35421944_+	0.459806	ZMYM4
ENSG00000205581	0.534163	5	chr21_39342317_39342347_-,chr21_39342518_39342548_-,chr21_39342564_39342594_-,chr21_39342777_39342836_-,chr21_39347367_39347397_-	0.0843488	HMGN1
ENSG00000059145	0.533773	4	chr16_1363205_1363235_-,chr16_1363265_1363295_-,chr16_1363357_1363387_-,chr16_1365808_1365838_-	0.876441	UNKL
ENSG00000130147	0.532258	4	chr2_235055346_235055376_+,chr2_235055488_235055518_+,chr2_235055591_235055648_+,chr2_235055684_235055714_+	0.587336	SH3BP4
ENSG00000170779	0.531837	5	chr14_105009936_105009966_-,chr14_105009997_105010027_-,chr14_105010579_105010634_-,chr14_105010706_105010736_-,chr14_105010795_105010825_-	0.052362	CDCA4
ENSG00000171241	0.531097	2	chr16_46580554_46580584_-,chr16_46583516_46583546_-	0.577176	SHCBP1
ENSG00000139131	0.53033	5	chr12_32743562_32743592_-,chr12_32745208_32745238_-,chr12_32747024_32747054_-,chr12_32747082_32747112_-,chr12_32747153_32747183_-	0.27904	YARS2
ENSG00000106868	0.529821	3	chr9_112040783_112040813_-,chr9_112051435_112051465_-,chr9_112142962_112142992_-	0.0363258	SUSD1
ENSG00000116044	0.529233	4	chr2_177230308_177230338_-,chr2_177230351_177230381_-,chr2_177230446_177230476_-,chr2_177234272_177234302_-	0.59681	NFE2L2
ENSG00000171316	0.529021	5	chr8_60801563_60801593_+,chr8_60809673_60809703_+,chr8_60866611_60866666_+,chr8_60866824_60866854_+,chr8_60866867_60866897_+	0.238231	CHD7
ENSG00000135482	0.52849	2	chr12_56122467_56122497_+,chr12_56124228_56124258_+	0.321455	ZC3H10
ENSG00000103064	0.528406	4	chr16_68297407_68297437_+,chr16_68298224_68298254_+,chr16_68298980_68299038_+,chr16_68301789_68301819_+	1	SLC7A6
ENSG00000139734	0.528379	2	chr13_59665583_59665613_-,chr13_60112009_60112039_-	0.854316	DIAPH3
ENSG00000182944	0.527911	5	chr22_29299753_29299783_+,chr22_29300180_29300210_+,chr22_29300306_29300336_+,chr22_29300463_29300493_+,chr22_29300495_29300525_+	0.603585	EWSR1
ENSG00000177954	0.526849	3	chr1_153992125_153992155_+,chr1_153992263_153992293_+,chr1_153992316_153992346_+	1	RPS27
ENSG00000162073	0.526594	3	chr16_2972775_2972805_+,chr16_2973336_2973366_+,chr16_2973454_2973484_+	0.782534	PAQR4
ENSG00000141219	0.525912	3	chr17_73245313_73245343_+,chr17_73248772_73248802_+,chr17_73248850_73248880_+	0.937687	C17orf80
ENSG00000158805	0.525717	3	chr16_89738456_89738571_+,chr16_89739814_89739844_+,chr16_89740867_89740925_+	0.207021	ZNF276
ENSG00000258465	0.52559	4	chr1_160215720_160215750_-,chr1_160216659_160216689_-,chr1_160216721_160216778_-,chr1_160260716_160260746_-	0.00589696	AL139011.2
ENSG00000101266	0.524158	7	chr20_481112_481142_-,chr20_481165_481195_-,chr20_481597_481627_-,chr20_482694_482724_-,chr20_482747_482777_-,chr20_482795_482825_-,chr20_483797_483827_-	0.88283	CSNK2A1
ENSG00000234684.2	0.523978	2	chr20_1362190_1362220_+,chr20_1378705_1378735_+	0.712616
ENSG00000224094	0.523222	2	chr3_45159816_45159846_-,chr3_45160085_45160115_-	1	RPS24P8
ENSG00000111716	0.520952	5	chr12_21635342_21635398_-,chr12_21635413_21635469_-,chr12_21635472_21635502_-,chr12_21635507_21635537_-,chr12_21638373_21638403_-	0.553554	LDHB
ENSG00000120314	0.519839	4	chr5_140669661_140669716_+,chr5_140672106_140672163_+,chr5_140672286_140672345_+,chr5_140674089_140674119_+	0.228631	WDR55
ENSG00000160844	0.519019	3	chr7_100200653_100200683_-,chr7_100212022_100212052_-,chr7_100213017_100213047_-	0.290923
ENSG00000188827	0.518533	4	chr16_3579621_3579680_-,chr16_3581181_3581211_-,chr16_3581217_3581247_-,chr16_3581267_3581297_-	0.0486616	SLX4
ENSG00000131778	0.518122	4	chr1_147280161_147280191_+,chr1_147285428_147285458_+,chr1_147295680_147295710_+,chr1_147295732_147295787_+	0.762409	CHD1L
ENSG00000149503	0.516468	5	chr11_62148525_62148555_+,chr11_62152296_62152326_+,chr11_62154530_62154560_+,chr11_62154621_62154679_+,chr11_62154708_62154738_+	0.927377	INCENP
ENSG00000197037	0.516444	2	chr7_99632318_99632348_+,chr7_99632350_99632408_+	0.963776	ZSCAN25
ENSG00000181467	0.515786	3	chr3_153164077_153164107_+,chr3_153164640_153164670_+,chr3_153164696_153164726_+	1	RAP2B
ENSG00000186132	0.515591	2	chr2_119302225_119302255_-,chr2_119302365_119302395_-	0.706162	C2orf76
ENSG00000213064	0.51547	2	chr1_168252830_168252860_+,chr1_168252995_168253025_+	0.430822	SFT2D2
ENSG00000112237	0.515076	5	chr6_99542387_99542417_-,chr6_99542457_99542487_-,chr6_99542501_99542531_-,chr6_99543780_99543810_-,chr6_99543874_99543904_-	1	CCNC
ENSG00000136193	0.514589	4	chr7_29920109_29920165_-,chr7_29920180_29920210_-,chr7_29920256_29920286_-,chr7_29940682_29940712_-	0.0454552	SCRN1
ENSG00000213190	0.513786	4	chr1_151067953_151067983_+,chr1_151068379_151068409_+,chr1_151068426_151068456_+,chr1_151068464_151068494_+	1	MLLT11
ENSG00000153029	0.512648	3	chr1_181055441_181055471_+,chr1_181055495_181055525_+,chr1_181056523_181056553_+	1	MR1
ENSG00000172171	0.512499	2	chr17_30898986_30899016_-,chr17_30899018_30899048_-	1	TEFM
ENSG00000141441	0.512341	2	chr18_32263584_32263614_-,chr18_32267676_32267706_-	0.584674	GAREM1
ENSG00000140006	0.512191	3	chr14_63597649_63597679_-,chr14_63598166_63598196_-,chr14_63598412_63598472_-	0.789201	WDR89
ENSG00000164294	0.511946	7	chr5_55164619_55164649_+,chr5_55164697_55164727_+,chr5_55164730_55164760_+,chr5_55164850_55164905_+,chr5_55167098_55167128_+,chr5_55167223_55167253_+,chr5_55167267_55167297_+	0.00555447	GPX8
ENSG00000121578	0.511457	3	chr3_119211742_119211797_-,chr3_119212255_119212285_-,chr3_119229688_119229718_-	0.951237	B4GALT4
ENSG00000144161	0.510733	3	chr2_112215949_112215979_-,chr2_112216014_112216044_-,chr2_112216185_112216215_-	0.684568	ZC3H8
ENSG00000148634	0.508341	4	chr10_67922484_67922514_-,chr10_67922557_67922587_-,chr10_67922663_67922718_-,chr10_67922753_67922783_-	0.640711	HERC4
ENSG00000116062	0.508137	4	chr2_47798704_47798734_+,chr2_47806880_47806910_+,chr2_47806923_47806953_+,chr2_47806970_47807000_+	0.266306	MSH6
ENSG00000082515	0.507596	2	chr5_154953363_154953393_+,chr5_154966941_154966971_+	1	MRPL22
ENSG00000147383	0.506309	4	chrX_152831087_152831117_+,chrX_152869175_152869205_+,chrX_152869276_152869306_+,chrX_152869333_152869363_+	0.833191	NSDHL
ENSG00000127946	0.506135	5	chr7_75533298_75533328_-,chr7_75533347_75533377_-,chr7_75535536_75535566_-,chr7_75538127_75538184_-,chr7_75602304_75602334_-	1	HIP1
ENSG00000251191.3	0.505935	2	chr8_29667865_29667895_-,chr8_29714082_29714112_-	1
ENSG00000170113	0.505588	5	chr15_22824716_22824746_+,chr15_22825383_22825413_+,chr15_22825433_22825463_+,chr15_22829706_22829736_+,chr15_22829758_22829788_+	1	NIPA1
ENSG00000104998	0.505135	2	chr19_14052696_14052726_+,chr19_14053184_14053214_+	0.235747	IL27RA
ENSG00000065615	0.50506	3	chr6_83960197_83960227_+,chr6_83960257_83960287_+,chr6_83960397_83960427_+	1	CYB5R4
ENSG00000102316	0.504562	4	chrX_54815837_54815867_+,chrX_54815897_54815927_+,chrX_54815929_54815959_+,chrX_54815960_54816015_+	0.496964	MAGED2
ENSG00000198176	0.50451	5	chr13_113586134_113586164_+,chr13_113640788_113640818_+,chr13_113641359_113641389_+,chr13_113641392_113641422_+,chr13_113641440_113641470_+	0.107299	TFDP1
ENSG00000140443	0.501679	9	chr15_98755723_98755753_+,chr15_98957599_98957629_+,chr15_98958604_98958664_+,chr15_98958703_98958733_+,chr15_98958786_98958816_+,chr15_98959772_98959802_+,chr15_98961397_98961427_+,chr15_98964424_98964454_+,chr15_98964500_98964530_+	0.126974	IGF1R
ENSG00000242265	0.501648	3	chr7_94656550_94656580_+,chr7_94669504_94669534_+,chr7_94669637_94669695_+	1	PEG10
ENSG00000237649	0.501488	3	chr6_33398136_33398166_+,chr6_33409671_33409701_+,chr6_33409844_33409899_+	1	KIFC1
ENSG00000049167	0.501466	5	chr5_60873834_60873864_-,chr5_60890551_60890581_-,chr5_60890593_60890623_-,chr5_60890656_60890712_-,chr5_60891663_60891693_-	0.179731	ERCC8
ENSG00000206483	0.501046	3	chr3_126596067_126596097_-,chr3_126598012_126598042_-,chr3_126599366_126599396_-	1
ENSG00000134030	0.50091	4	chr18_48568638_48568668_+,chr18_48698111_48698141_+,chr18_48860602_48860632_+,chr18_48863169_48863199_+	0.215653	CTIF
ENSG00000178971	0.500494	3	chr17_8224821_8224851_-,chr17_8227821_8227851_-,chr17_8227928_8228010_-	0.0362857	CTC1
ENSG00000167778	0.500453	4	chr12_53064316_53064346_-,chr12_53064351_53064410_-,chr12_53064604_53064634_-,chr12_53064640_53064670_-	0.0237984	SPRYD3
ENSG00000055917	0.50013	9	chr2_20248715_20248771_-,chr2_20248906_20248936_-,chr2_20249790_20249820_-,chr2_20249852_20249882_-,chr2_20250059_20250089_-,chr2_20250127_20250157_-,chr2_20250721_20250751_-,chr2_20251288_20251318_-,chr2_20349631_20349661_-	0.154743	PUM2
ENSG00000069869	0.498967	2	chr15_55826922_55826952_-,chr15_55835421_55835451_-	0.0480723	NEDD4
ENSG00000141378	0.498288	5	chr17_59693361_59693391_-,chr17_59694254_59694284_-,chr17_59694767_59694797_-,chr17_59694979_59695009_-,chr17_59697308_59697338_-	0.0013104	PTRH2
ENSG00000138780	0.498119	3	chr4_105755069_105755099_+,chr4_105847558_105847588_+,chr4_105847695_105847725_+	1	GSTCD
ENSG00000145388	0.497467	3	chr4_118710728_118710758_+,chr4_118711275_118711305_+,chr4_118711345_118711400_+	0.672045	METTL14
ENSG00000165996	0.497419	4	chr10_17590273_17590303_-,chr10_17599074_17599104_-,chr10_17599197_17599227_-,chr10_17599269_17599299_-	0.661206	HACD1
ENSG00000116005	0.495106	5	chr2_70277506_70277536_+,chr2_70277549_70277579_+,chr2_70279263_70279293_+,chr2_70281001_70281031_+,chr2_70281155_70281185_+	0.57226	PCYOX1
ENSG00000065600	0.495064	2	chr1_212364478_212364508_-,chr1_212364963_212364993_-	0.181976	PACC1
ENSG00000115306	0.49396	3	chr2_54662278_54662308_+,chr2_54669558_54669588_+,chr2_54669645_54669675_+	0.372681	SPTBN1
ENSG00000183111	0.493952	2	chr5_149634450_149634480_+,chr5_149634488_149634518_+	1	ARHGEF37
ENSG00000164300	0.493691	2	chr5_80138894_80138924_-,chr5_80229022_80229052_-	0.571688	SERINC5
ENSG00000164690	0.492524	3	chr7_155799985_155800015_-,chr7_155802575_155802605_-,chr7_155802685_155802715_-	0.39524	SHH
ENSG00000198863	0.492225	4	chr17_42992832_42992862_+,chr17_42992940_42992970_+,chr17_42993493_42993605_+,chr17_42993657_42993687_+	0.507839	RUNDC1
ENSG00000100241	0.491595	6	chr22_50444324_50444354_-,chr22_50444608_50444638_-,chr22_50444669_50444699_-,chr22_50445000_50445030_-,chr22_50446806_50446836_-,chr22_50446837_50446867_-	0.0199685	SBF1
ENSG00000175110	0.491055	3	chr3_139355756_139355786_+,chr3_139357016_139357046_+,chr3_139357089_139357119_+	1	MRPS22
ENSG00000182621	0.491052	3	chr20_8535196_8535226_+,chr20_8653176_8653206_+,chr20_8884870_8884900_+	1	PLCB1
ENSG00000186480	0.490274	5	chr7_155308565_155308595_+,chr7_155309617_155309647_+,chr7_155309729_155309759_+,chr7_155310073_155310103_+,chr7_155310205_155310235_+	0.943289	INSIG1
ENSG00000163739	0.490014	3	chr4_73871008_73871038_+,chr4_73871079_73871109_+,chr4_73871212_73871242_+	0.115798	CXCL1
ENSG00000243679	0.489843	3	chr7_128660731_128660761_+,chr7_128662043_128662073_+,chr7_128663450_128663480_+	0.946876	AC018638.5
ENSG00000012983	0.488286	4	chr14_50418521_50418551_-,chr14_50418830_50418860_-,chr14_50418884_50418914_-,chr14_50480404_50480434_-	0.397371	MAP4K5
ENSG00000144827	0.487938	2	chr3_111991946_111991976_+,chr3_111993333_111993363_+	1	ABHD10
ENSG00000118900	0.487922	2	chr16_4853136_4853166_+,chr16_4882330_4882360_+	0.567398	UBN1
ENSG00000107779	0.487648	5	chr10_86924995_86925025_+,chr10_86925158_86925188_+,chr10_86926524_86926554_+,chr10_86927810_86927865_+,chr10_86927939_86927969_+	0.923255	BMPR1A
ENSG00000169764	0.48741	3	chr2_63891337_63891367_+,chr2_63891530_63891560_+,chr2_63891562_63891592_+	0.632298	UGP2
ENSG00000112378	0.486842	4	chr6_138090786_138090816_-,chr6_138090977_138091007_-,chr6_138091703_138091733_-,chr6_138091911_138091941_-	0.397423	PERP
ENSG00000109920	0.486746	5	chr11_47716517_47716547_-,chr11_47716617_47716647_-,chr11_47716675_47716705_-,chr11_47743949_47743979_-,chr11_47750915_47750945_-	0.0422817	FNBP4
ENSG00000108312	0.485607	5	chr17_44205040_44205070_-,chr17_44206593_44206652_-,chr17_44206666_44206696_-,chr17_44206754_44206784_-,chr17_44211606_44211636_-	0.56044	UBTF
ENSG00000180628	0.484348	5	chr10_91227912_91227942_+,chr10_91280954_91280984_+,chr10_91284055_91284085_+,chr10_91284183_91284213_+,chr10_91284230_91284260_+	1	PCGF5
ENSG00000116001	0.483756	6	chr2_70210204_70210234_-,chr2_70210735_70210765_-,chr2_70210824_70210883_-,chr2_70211682_70211712_-,chr2_70211795_70211825_-,chr2_70224482_70224512_-	1	TIA1
ENSG00000183495	0.48354	3	chr12_132077771_132077801_+,chr12_132078880_132078910_+,chr12_132080405_132080460_+	1	EP400
ENSG00000109929	0.482927	2	chr11_121308603_121308633_+,chr11_121313375_121313405_+	0.718423	SC5D
ENSG00000104626	0.482773	6	chr8_9030712_9030742_+,chr8_9030745_9030775_+,chr8_9030876_9030906_+,chr8_9033308_9033338_+,chr8_9100074_9100104_+,chr8_9100232_9100262_+	0.816805	ERI1
ENSG00000168385	0.48257	8	chr2_241335182_241335212_+,chr2_241346220_241346250_+,chr2_241352464_241352494_+,chr2_241352521_241352551_+,chr2_241353460_241353490_+,chr2_241353625_241353655_+,chr2_241353706_241353736_+,chr2_241353997_241354027_+	0.00730487	SEPTIN2
ENSG00000170634	0.482336	2	chr2_54304998_54305028_+,chr2_54305114_54305144_+	0.97758	ACYP2
ENSG00000206418	0.481177	3	chr18_8638929_8638959_+,chr18_8639239_8639269_+,chr18_8639353_8639383_+	1	RAB12
ENSG00000184916	0.480415	2	chr14_105140995_105141025_-,chr14_105141722_105141780_-	0.462607	JAG2
ENSG00000143515	0.480263	4	chr1_154349520_154349575_+,chr1_154349582_154349612_+,chr1_154349632_154349662_+,chr1_154351246_154351304_+	0.835227	ATP8B2
ENSG00000099910	0.479096	2	chr22_20441519_20441549_-,chr22_20482748_20482778_-	0.539721	KLHL22
ENSG00000179889	0.478624	4	chr16_15037486_15037516_+,chr16_15037534_15037564_+,chr16_15037597_15037627_+,chr16_15037657_15037687_+	0.79462	PDXDC1
ENSG00000036549	0.478555	3	chr1_77564505_77564535_-,chr1_77564593_77564623_-,chr1_77564636_77564666_-	1	AC118549.1
ENSG00000185608	0.478406	4	chr22_19435844_19435874_+,chr22_19435937_19435967_+,chr22_19435988_19436018_+,chr22_19436045_19436075_+	0.828885	MRPL40
ENSG00000139505	0.477832	6	chr13_25247232_25247262_-,chr13_25247272_25247302_-,chr13_25247339_25247369_-,chr13_25248042_25248072_-,chr13_25248188_25248218_-,chr13_25251649_25251679_-	0.945968	MTMR6
ENSG00000139496	0.477276	3	chr13_25340930_25340960_+,chr13_25342305_25342335_+,chr13_25342391_25342421_+	0.697275	NUP58
ENSG00000134317	0.476998	3	chr2_9975848_9975878_+,chr2_10002157_10002187_+,chr2_10002239_10002269_+	0.248437	GRHL1
ENSG00000185345	0.476382	2	chr6_161821720_161821750_-,chr6_162503137_162503167_-	0.780291	PRKN
ENSG00000115504	0.476151	3	chr2_62715511_62715541_+,chr2_63046005_63046035_+,chr2_63046457_63046487_+	1	EHBP1
ENSG00000152223	0.475871	2	chr18_45847609_45847639_-,chr18_45967176_45967206_-	0.709224	EPG5
ENSG00000196535	0.475357	4	chr17_29086450_29086480_-,chr17_29093976_29094006_-,chr17_29094935_29094965_-,chr17_29111424_29111454_-	0.719711	MYO18A
ENSG00000115966	0.473928	4	chr2_175072259_175072289_-,chr2_175072407_175072437_-,chr2_175074278_175074308_-,chr2_175074378_175074408_-	0.669358	ATF2
ENSG00000181222	0.473849	3	chr17_7513830_7513860_+,chr17_7514525_7514555_+,chr17_7514586_7514616_+	0.681981	POLR2A
ENSG00000111961	0.473828	3	chr6_148369956_148369986_+,chr6_148443136_148443166_+,chr6_148552014_148552044_+	0.905781	SASH1
ENSG00000188554	0.47225	3	chr17_43200645_43200675_+,chr17_43211441_43211471_+,chr17_43211658_43211688_+	0.914833	NBR1
ENSG00000150768	0.471852	8	chr11_112062530_112062560_+,chr11_112062573_112062630_+,chr11_112063187_112063217_+,chr11_112063537_112063567_+,chr11_112063586_112063616_+,chr11_112063666_112063696_+,chr11_112063779_112063809_+,chr11_112063835_112063865_+	0.31929	DLAT
ENSG00000237438.2	0.471824	2	chr22_17051710_17051740_+,chr22_17070645_17070675_+	0.620605
ENSG00000107290	0.471709	5	chr9_132261440_132261470_-,chr9_132261491_132261521_-,chr9_132261564_132261594_-,chr9_132261612_132261642_-,chr9_132263893_132263923_-	0.676459	SETX
ENSG00000137962	0.471517	7	chr1_94172613_94172643_-,chr1_94172653_94172683_-,chr1_94172701_94172731_-,chr1_94173051_94173081_-,chr1_94173090_94173120_-,chr1_94173130_94173160_-,chr1_94173172_94173202_-	1	ARHGAP29
ENSG00000115020	0.471471	2	chr2_208308380_208308410_+,chr2_208358701_208358731_+	1	PIKFYVE
ENSG00000167460	0.471412	4	chr19_16102340_16102370_+,chr19_16102768_16102824_+,chr19_16102913_16102943_+,chr19_16102949_16103005_+	0.710654	TPM4
ENSG00000119335	0.471155	6	chr9_128689625_128689655_+,chr9_128693981_128694011_+,chr9_128694992_128695022_+,chr9_128695119_128695149_+,chr9_128695458_128695488_+,chr9_128695506_128695536_+	0.807455	SET
ENSG00000197892	0.470726	2	chr8_29067278_29067308_-,chr8_29067420_29067450_-	1	KIF13B
ENSG00000124535	0.469899	3	chr6_2785515_2785545_+,chr6_2785644_2785674_+,chr6_2785715_2785745_+	0.99382	WRNIP1
ENSG00000064687	0.469644	2	chr19_1050428_1050458_+,chr19_1065542_1065572_+	0.896189	ABCA7
ENSG00000103429	0.468924	9	chr16_14650559_14650589_+,chr16_14668312_14668342_+,chr16_14668861_14668891_+,chr16_14668896_14668926_+,chr16_14668942_14668972_+,chr16_14668978_14669008_+,chr16_14669093_14669123_+,chr16_14669139_14669169_+,chr16_14669202_14669232_+	0.818533	BFAR
ENSG00000169306	0.468694	3	chrX_29021210_29021240_+,chrX_29310126_29310156_+,chrX_29956320_29956350_+	0.62072	IL1RAPL1
ENSG00000013503	0.468269	3	chr12_106410891_106410921_+,chr12_106510019_106510049_+,chr12_106510076_106510133_+	0.937686	POLR3B
ENSG00000122707	0.467737	3	chr9_36086155_36086210_+,chr9_36124376_36124406_+,chr9_36124422_36124452_+	0.442547	RECK
ENSG00000181031	0.467361	3	chr17_212474_212532_-,chr17_212538_212568_-,chr17_252272_252302_-	0.512514	RPH3AL
ENSG00000124587	0.466916	2	chr6_42963865_42963895_-,chr6_42964008_42964038_-	0.129378	PEX6
ENSG00000181163	0.46689	4	chr5_171406593_171406623_+,chr5_171406637_171406667_+,chr5_171410810_171410866_+,chr5_171410870_171410900_+	0.00312179	NPM1
ENSG00000105926	0.466413	3	chr7_24687764_24687794_+,chr7_24687796_24687826_+,chr7_24687846_24687876_+	1	MPP6
ENSG00000137776	0.4664	4	chr15_58879050_58879080_-,chr15_58879419_58879449_-,chr15_58894429_58894459_-,chr15_58932354_58932384_-	0.0421738	SLTM
ENSG00000136715	0.466318	2	chr2_127941222_127941252_-,chr2_127983824_127983854_-	0.732185	SAP130
ENSG00000131051	0.465516	6	chr20_35703612_35703642_-,chr20_35703712_35703742_-,chr20_35704326_35704356_-,chr20_35704376_35704406_-,chr20_35704433_35704463_-,chr20_35739018_35739048_-	0.814642	RBM39
ENSG00000117625	0.46505	5	chr1_211261172_211261202_+,chr1_211313207_211313237_+,chr1_211313268_211313298_+,chr1_211315989_211316019_+,chr1_211316355_211316385_+	1	RCOR3
ENSG00000066933	0.464708	4	chr15_71822291_71822321_-,chr15_71822394_71822424_-,chr15_71826023_71826053_-,chr15_71826174_71826204_-	0.821703	MYO9A
ENSG00000165632	0.46357	3	chr10_8016454_8016484_+,chr10_8016528_8016558_+,chr10_8016601_8016631_+	0.562404	TAF3
ENSG00000139746	0.463498	4	chr13_79311827_79311857_-,chr13_79319996_79320026_-,chr13_79320058_79320088_-,chr13_79370945_79370975_-	0.346186	RBM26
ENSG00000162923	0.463368	8	chr1_224385146_224385176_-,chr1_224385275_224385305_-,chr1_224385391_224385421_-,chr1_224385490_224385520_-,chr1_224386993_224387023_-,chr1_224387843_224387873_-,chr1_224389136_224389166_-,chr1_224389250_224389280_-	0.547911	WDR26
ENSG00000092871	0.463177	4	chr17_35009116_35009146_-,chr17_35009182_35009212_-,chr17_35009257_35009287_-,chr17_35009522_35009552_-	0.526346	RFFL
ENSG00000111846	0.461576	2	chr6_10563748_10563778_+,chr6_10629309_10629368_+	1	GCNT2
ENSG00000056050	0.461335	3	chr4_169729470_169729500_-,chr4_169743410_169743440_-,chr4_169744820_169744850_-	0.895271	HPF1
ENSG00000115594	0.460722	3	chr2_102175563_102175593_+,chr2_102175661_102175691_+,chr2_102179844_102179874_+	0.541777	IL1R1
ENSG00000130348	0.460483	3	chr6_106655715_106655745_+,chr6_106666008_106666038_+,chr6_106666331_106666361_+	1	QRSL1
ENSG00000117533	0.460376	4	chr1_171700160_171700190_-,chr1_171703020_171703050_-,chr1_171703801_171703831_-,chr1_171703922_171703952_-	1	VAMP4
ENSG00000126883	0.459671	5	chr9_131133258_131133288_+,chr9_131233555_131233585_+,chr9_131233590_131233620_+,chr9_131233672_131233702_+,chr9_131234633_131234663_+	0.916258	NUP214
ENSG00000029725	0.459371	6	chr17_5336660_5336690_+,chr17_5338112_5338142_+,chr17_5338569_5338599_+,chr17_5362990_5363020_+,chr17_5383687_5383717_+,chr17_5385754_5385810_+	0.990907	RABEP1
ENSG00000109685	0.459358	3	chr4_1974735_1974765_+,chr4_1979766_1979796_+,chr4_1982162_1982192_+	0.598979	NSD2
ENSG00000109670	0.459036	3	chr4_152321258_152321288_-,chr4_152321336_152321366_-,chr4_152321815_152321845_-	0.780782	FBXW7
ENSG00000008869	0.458643	2	chr2_36981009_36981039_-,chr2_37082053_37082083_-	0.878996	HEATR5B
ENSG00000092531	0.457675	4	chr15_42532798_42532828_+,chr15_42532912_42532942_+,chr15_42532960_42532990_+,chr15_42533028_42533083_+	0.438931	SNAP23
ENSG00000090487	0.457605	7	chr15_64951428_64951458_-,chr15_64951728_64951758_-,chr15_64953213_64953243_-,chr15_64953488_64953518_-,chr15_64963022_64963052_-,chr15_64963075_64963105_-,chr15_64963144_64963174_-	0.048353	SPG21
ENSG00000188739	0.456966	3	chr1_235131647_235131677_-,chr1_235131891_235131921_-,chr1_235131938_235131968_-	0.747785	RBM34
ENSG00000182732	0.456799	2	chr14_71984292_71984322_+,chr14_72363996_72364026_+	0.90193	RGS6
ENSG00000087586	0.456515	3	chr20_56369390_56369420_-,chr20_56369665_56369695_-,chr20_56386257_56386287_-	0.00814594	AURKA
ENSG00000180957	0.456341	3	chr22_27851669_27851699_-,chr22_27851718_27851748_-,chr22_27909236_27909266_-	0.759495	PITPNB
ENSG00000003402	0.456269	8	chr2_201139784_201139814_+,chr2_201139848_201139878_+,chr2_201141463_201141493_+,chr2_201141568_201141598_+,chr2_201164088_201164118_+,chr2_201164280_201164310_+,chr2_201165927_201165957_+,chr2_201167524_201167554_+	1	CFLAR
ENSG00000137166	0.455974	2	chr6_41599933_41599963_+,chr6_41600596_41600626_+	0.974153	FOXP4
ENSG00000221978	0.455812	6	chr1_1386470_1386525_-,chr1_1386532_1386562_-,chr1_1386618_1386648_-,chr1_1386649_1386679_-,chr1_1386684_1386741_-,chr1_1386829_1386859_-	0.960802	CCNL2
ENSG00000236850	0.455005	3	chr22_22307276_22307306_+,chr22_22307315_22307345_+,chr22_22307632_22307662_+	1
ENSG00000182165.13	0.453893	2	chr7_87325347_87325377_-,chr7_87341496_87341526_-	0.116367
ENSG00000174132	0.453482	2	chr5_100586546_100586576_+,chr5_100586711_100586741_+	1	FAM174A
ENSG00000155893	0.45256	2	chr3_141236359_141236389_+,chr3_141294603_141294633_+	0.943501	PXYLP1
ENSG00000127511	0.452489	3	chr19_16854799_16854857_+,chr19_16854868_16854924_+,chr19_16880319_16880349_+	0.0135037	SIN3B
ENSG00000063176	0.452161	3	chr19_48630328_48630358_+,chr19_48630375_48630405_+,chr19_48630687_48630717_+	0.121729	SPHK2
ENSG00000124380	0.451354	7	chr2_69904485_69904515_+,chr2_69904641_69904671_+,chr2_69904681_69904711_+,chr2_69904775_69904805_+,chr2_69905079_69905109_+,chr2_69905153_69905183_+,chr2_69905187_69905217_+	0.00836018	SNRNP27
ENSG00000115944	0.449541	4	chr2_42350502_42350532_-,chr2_42350577_42350607_-,chr2_42350624_42350654_-,chr2_42350708_42350738_-	0.492154	COX7A2L
ENSG00000135972	0.448918	3	chr2_105092543_105092573_+,chr2_105099837_105099867_+,chr2_105099919_105099949_+	0.709243	MRPS9
ENSG00000013561	0.448337	4	chr5_141987944_141987974_+,chr5_141988009_141988039_+,chr5_141989001_141989031_+,chr5_141989156_141989186_+	0.0892906	RNF14
ENSG00000120158	0.448086	4	chr9_4860404_4860434_+,chr9_4860900_4860930_+,chr9_4860969_4861028_+,chr9_4861036_4861066_+	0.41905	RCL1
ENSG00000075131	0.447977	4	chr15_66336720_66336750_-,chr15_66336768_66336798_-,chr15_66336834_66336864_-,chr15_66336913_66336943_-	0.747491	TIPIN
ENSG00000198382	0.447824	4	chr11_76142473_76142503_+,chr11_76142621_76142651_+,chr11_76143160_76143190_+,chr11_76144202_76144232_+	0.527138	UVRAG
ENSG00000157764	0.447745	2	chr7_140719337_140719367_-,chr7_140719464_140719494_-	1	BRAF
ENSG00000205560	0.44754	2	chr22_50568861_50568891_-,chr22_50569083_50569113_-	1	CPT1B
ENSG00000189057	0.447285	2	chr11_59126793_59126823_+,chr11_59127385_59127415_+	1	FAM111B
ENSG00000144306	0.44674	4	chr2_174424620_174424650_+,chr2_174428048_174428078_+,chr2_174428101_174428131_+,chr2_174428188_174428245_+	1	SCRN3
ENSG00000033011	0.445846	5	chr16_5085015_5085045_+,chr16_5085279_5085309_+,chr16_5085335_5085394_+,chr16_5085503_5085533_+,chr16_5085557_5085587_+	0.803722	ALG1
ENSG00000124802	0.444616	6	chr6_8079395_8079425_-,chr6_8079605_8079635_-,chr6_8079654_8079684_-,chr6_8079755_8079785_-,chr6_8079789_8079819_-,chr6_8090060_8090090_-	1	EEF1E1
ENSG00000124177	0.444611	5	chr20_41402546_41402576_-,chr20_41402583_41402613_-,chr20_41402675_41402705_-,chr20_41402707_41402737_-,chr20_41404573_41404603_-	1	CHD6
ENSG00000115268	0.444079	3	chr19_1440144_1440201_+,chr19_1440397_1440455_+,chr19_1440467_1440497_+	0.433693	RPS15
ENSG00000144642	0.443937	4	chr3_29425199_29425229_+,chr3_29820212_29820242_+,chr3_30004011_30004041_+,chr3_30005046_30005076_+	0.594126	RBMS3
ENSG00000198369	0.443684	6	chr2_65310851_65310881_-,chr2_65310951_65310981_-,chr2_65311026_65311082_-,chr2_65344204_65344234_-,chr2_65344244_65344274_-,chr2_65363006_65363036_-	0.866603	SPRED2
ENSG00000185009	0.44366	5	chr10_74121766_74121796_-,chr10_74121802_74121832_-,chr10_74122958_74122988_-,chr10_74123070_74123100_-,chr10_74149268_74149298_-	0.989459	AP3M1
ENSG00000070423	0.443535	3	chr19_647526_647556_-,chr19_647609_647639_-,chr19_647810_647840_-	0.5397	RNF126
ENSG00000135953	0.441839	4	chr2_102711174_102711204_-,chr2_102714630_102714660_-,chr2_102714703_102714733_-,chr2_102718400_102718430_-	0.222627	MFSD9
ENSG00000163602	0.441813	5	chr3_72374597_72374627_-,chr3_72374647_72374677_-,chr3_72374723_72374753_-,chr3_72378077_72378132_-,chr3_72378139_72378169_-	0.588831	RYBP
ENSG00000163938	0.441464	3	chr3_52693737_52693767_+,chr3_52694467_52694497_+,chr3_52694529_52694559_+	0.938799	GNL3
ENSG00000105835	0.441341	3	chr7_106248298_106248328_-,chr7_106249499_106249529_-,chr7_106250043_106250073_-	0.945586	NAMPT
ENSG00000172795	0.441033	2	chr5_112984186_112984216_+,chr5_113020940_113020970_+	1	DCP2
ENSG00000180263	0.440846	4	chr12_95076749_95076779_-,chr12_95076793_95076823_-,chr12_95081057_95081087_-,chr12_95081311_95081341_-	0.77526	FGD6
ENSG00000003509	0.440234	3	chr2_37248390_37248420_+,chr2_37248942_37248972_+,chr2_37249130_37249160_+	1	NDUFAF7
ENSG00000196782	0.438604	5	chr4_139716753_139716783_-,chr4_139864924_139864954_-,chr4_140153502_140153532_-,chr4_140153625_140153655_-,chr4_140153656_140153686_-	1	MAML3
ENSG00000138286	0.43837	4	chr10_73235422_73235452_+,chr10_73235453_73235483_+,chr10_73241980_73242010_+,chr10_73242151_73242181_+	0.49203	FAM149B1
ENSG00000174720	0.437848	3	chr4_112637210_112637240_+,chr4_112657425_112657455_+,chr4_112657556_112657586_+	0.582127	LARP7
ENSG00000109184	0.437405	4	chr4_51895558_51895588_+,chr4_51914776_51914806_+,chr4_51916681_51916711_+,chr4_51916807_51916837_+	0.274272	DCUN1D4
ENSG00000147251	0.435259	3	chrX_118531421_118531451_+,chrX_118686025_118686055_+,chrX_118686110_118686166_+	1	DOCK11
ENSG00000245532.4	0.434748	8	chr11_65424977_65425037_+,chr11_65425058_65425116_+,chr11_65426329_65426359_+,chr11_65426361_65426416_+,chr11_65426434_65426464_+,chr11_65426470_65426526_+,chr11_65440439_65440469_+,chr11_65440798_65440828_+	0.467272
ENSG00000158006	0.43464	2	chr1_25959767_25959797_-,chr1_25959918_25959948_-	1	PAFAH2
ENSG00000160305	0.434501	3	chr21_46546276_46546306_+,chr21_46547177_46547207_+,chr21_46569617_46569647_+	0.157392	DIP2A
ENSG00000132600	0.434006	3	chr16_68357177_68357207_+,chr16_68357236_68357266_+,chr16_68360840_68360870_+	0.0575939	PRMT7
ENSG00000150867	0.432845	5	chr10_22534854_22534884_-,chr10_22534972_22535002_-,chr10_22535061_22535091_-,chr10_22535103_22535133_-,chr10_22536893_22536923_-	1	PIP4K2A
ENSG00000117632	0.432635	4	chr1_25900561_25900591_-,chr1_25900615_25900645_-,chr1_25900665_25900723_-,chr1_25901563_25901593_-	0.743537	STMN1
ENSG00000197226	0.432485	4	chr5_179862071_179862101_-,chr5_179862738_179862768_-,chr5_179862819_179862849_-,chr5_179883600_179883630_-	0.66919	TBC1D9B
ENSG00000065882	0.432265	2	chr4_37960984_37961014_+,chr4_38137589_38137644_+	0.0535227	TBC1D1
ENSG00000118257	0.431338	4	chr2_205779684_205779714_+,chr2_205795544_205795574_+,chr2_205798035_205798065_+,chr2_205798101_205798131_+	0.159156	NRP2
ENSG00000134215	0.431235	2	chr1_107571269_107571299_-,chr1_107606804_107606834_-	0.586113	VAV3
ENSG00000235166.3	0.430443	2	chr20_55329622_55329652_+,chr20_55432883_55432913_+	0.854014
ENSG00000099290	0.429531	2	chr10_50108882_50108912_+,chr10_50133474_50133504_+	1	WASHC2A
ENSG00000145623	0.429372	3	chr5_38934206_38934236_+,chr5_38935495_38935525_+,chr5_38935600_38935630_+	1	OSMR
ENSG00000169855	0.428481	4	chr3_78597241_78597271_-,chr3_78597788_78597818_-,chr3_78963495_78963525_-,chr3_79412875_79412905_-	0.662321	ROBO1
ENSG00000150316	0.42839	3	chr11_94963345_94963375_-,chr11_94963455_94963485_-,chr11_94971375_94971405_-	1	CWC15
ENSG00000150471	0.427272	3	chr4_61629736_61629766_+,chr4_62071790_62071820_+,chr4_62072408_62072465_+	0.827346	ADGRL3
ENSG00000048828	0.426265	5	chr9_93564735_93564765_+,chr9_93565572_93565602_+,chr9_93565626_93565656_+,chr9_93565995_93566025_+,chr9_93566082_93566112_+	1	FAM120A
ENSG00000173917	0.425619	3	chr17_48542655_48542685_-,chr17_48542717_48542747_-,chr17_48542793_48542823_-	0.864019	HOXB2
ENSG00000140941	0.424685	6	chr16_87403141_87403171_+,chr16_87403352_87403382_+,chr16_87404534_87404564_+,chr16_87404578_87404608_+,chr16_87404657_87404687_+,chr16_87404744_87404802_+	0.871499	MAP1LC3B
ENSG00000172115	0.424447	5	chr7_25122826_25122856_-,chr7_25122887_25122917_-,chr7_25122937_25122994_-,chr7_25123149_25123179_-,chr7_25123671_25123731_-	0.352178	CYCS
ENSG00000142235	0.424343	3	chr19_48485271_48485301_-,chr19_48485328_48485358_-,chr19_48496302_48496332_-	0.964936	LMTK3
ENSG00000104763	0.42412	5	chr8_18056426_18056482_-,chr8_18056525_18056555_-,chr8_18066763_18066793_-,chr8_18066887_18066917_-,chr8_18066936_18066966_-	0.0254667	ASAH1
ENSG00000162909	0.423529	4	chr1_223730005_223730035_+,chr1_223769879_223769909_+,chr1_223775759_223775789_+,chr1_223775809_223775839_+	0.34469	CAPN2
ENSG00000170558	0.422417	6	chr18_27950971_27951001_-,chr18_27951056_27951111_-,chr18_27951314_27951344_-,chr18_27951563_27951593_-,chr18_27951720_27951750_-,chr18_28043891_28043921_-	0.583963	CDH2
ENSG00000173960	0.422347	5	chr2_23982865_23982895_+,chr2_24000538_24000568_+,chr2_24000715_24000745_+,chr2_24000799_24000829_+,chr2_24004879_24004909_+	0.264724	UBXN2A
ENSG00000157445	0.42215	2	chr3_54157829_54157859_+,chr3_54183890_54183920_+	0.853621	CACNA2D3
ENSG00000058673	0.421968	3	chr1_203852411_203852441_+,chr1_203853987_203854017_+,chr1_203854094_203854124_+	1	ZC3H11A
ENSG00000104979	0.421715	4	chr19_13774677_13774707_+,chr19_13778233_13778263_+,chr19_13778343_13778373_+,chr19_13778403_13778459_+	0.278323	C19orf53
ENSG00000148218	0.421664	3	chr9_113386312_113386342_-,chr9_113386375_113386405_-,chr9_113387468_113387498_-	1	ALAD
ENSG00000197323	0.421634	5	chr1_114392790_114392820_-,chr1_114392831_114392861_-,chr1_114392939_114392969_-,chr1_114397608_114397638_-,chr1_114402760_114402790_-	0.977508	TRIM33
ENSG00000023041	0.421613	3	chr10_112430300_112430360_-,chr10_112430787_112430817_-,chr10_112445126_112445156_-	0.984413	ZDHHC6
ENSG00000156990	0.421464	6	chr3_9836320_9836350_-,chr3_9837793_9837879_-,chr3_9841257_9841287_-,chr3_9841320_9841350_-,chr3_9841510_9841540_-,chr3_9841646_9841676_-	0.43104	RPUSD3
CATG00000027097.1	0.421243	2	chr16_30635179_30635209_+,chr16_30635296_30635326_+	1
ENSG00000139631	0.419613	2	chr12_53157663_53157693_-,chr12_53157749_53157779_-	1	CSAD
ENSG00000149196	0.419323	4	chr11_86345633_86345663_+,chr11_86345775_86345805_+,chr11_86345838_86345868_+,chr11_86345913_86345943_+	0.322043	HIKESHI
ENSG00000141140	0.419146	5	chr17_36495589_36495619_-,chr17_36495636_36495666_-,chr17_36495706_36495736_-,chr17_36495755_36495785_-,chr17_36513060_36513116_-	0.179358
ENSG00000153574	0.419118	3	chr2_88750242_88750272_+,chr2_88750289_88750319_+,chr2_88750899_88750929_+	0.593182	RPIA
ENSG00000166326	0.418787	8	chr11_35663604_35663634_+,chr11_35806947_35806977_+,chr11_35807051_35807081_+,chr11_35807083_35807113_+,chr11_35808195_35808225_+,chr11_35810882_35810912_+,chr11_35810957_35810987_+,chr11_35810998_35811053_+	0.326092	TRIM44
ENSG00000125772	0.418054	4	chr20_5544439_5544469_-,chr20_5546458_5546518_-,chr20_5546642_5546672_-,chr20_5581815_5581845_-	0.0571563	GPCPD1
ENSG00000109971	0.417927	3	chr11_123057489_123057519_-,chr11_123057675_123057705_-,chr11_123058658_123058688_-	1	HSPA8
ENSG00000170606	0.41771	4	chr5_133091344_133091374_+,chr5_133104271_133104301_+,chr5_133104307_133104337_+,chr5_133104444_133104474_+	0.871446	HSPA4
ENSG00000145819	0.4174	6	chr5_142808246_142808276_+,chr5_143223190_143223220_+,chr5_143224128_143224158_+,chr5_143228658_143228688_+,chr5_143228853_143228883_+,chr5_143228977_143229007_+	0.507731	ARHGAP26
ENSG00000198477	0.416986	2	chr22_22484421_22484451_-,chr22_22484562_22484592_-	0.924835
ENSG00000100814	0.416664	4	chr14_20311370_20311400_-,chr14_20311485_20311515_-,chr14_20311685_20311715_-,chr14_20323178_20323208_-	0.880821	CCNB1IP1
ENSG00000105127	0.416223	2	chr19_15353524_15353554_-,chr19_15354632_15354662_-	1	AKAP8
ENSG00000033327	0.415964	2	chr11_78215296_78215326_-,chr11_78215443_78215503_-	0.876679	GAB2
ENSG00000164151	0.413819	2	chr5_5489681_5489711_+,chr5_5490190_5490220_+	1	ICE1
ENSG00000152422	0.413753	2	chr5_83284048_83284078_+,chr5_83353730_83353760_+	0.98553	XRCC4
ENSG00000164039	0.413026	2	chr4_103079470_103079500_-,chr4_103079567_103079597_-	0.972164	BDH2
ENSG00000100906	0.412937	3	chr14_35401513_35401543_-,chr14_35401559_35401589_-,chr14_35401933_35401963_-	0.305136	NFKBIA
ENSG00000123091	0.412684	5	chr1_51272438_51272468_+,chr1_51272998_51273028_+,chr1_51273075_51273135_+,chr1_51273158_51273188_+,chr1_51273226_51273256_+	0.682643	RNF11
ENSG00000166016	0.410555	2	chr11_34150987_34151017_-,chr11_34334769_34334799_-	0.769181	ABTB2
ENSG00000204209	0.410444	3	chr6_33318558_33318588_-,chr6_33318612_33318642_-,chr6_33320008_33320038_-	0.640414	DAXX
ENSG00000197746	0.410428	7	chr10_71816298_71816328_-,chr10_71816340_71816370_-,chr10_71816401_71816431_-,chr10_71816477_71816507_-,chr10_71816549_71816605_-,chr10_71816613_71816669_-,chr10_71820240_71820270_-	0.176031	PSAP
ENSG00000196975	0.410245	6	chr2_69825506_69825536_+,chr2_69825613_69825643_+,chr2_69825648_69825678_+,chr2_69825751_69825781_+,chr2_69826317_69826347_+,chr2_69826431_69826461_+	0.32458	ANXA4
ENSG00000082701	0.409863	6	chr3_119821317_119821347_-,chr3_119821953_119821983_-,chr3_119822030_119822060_-,chr3_119822092_119822122_-,chr3_119826686_119826716_-,chr3_120093570_120093600_-	1	GSK3B
ENSG00000145685	0.40952	5	chr5_78485230_78485260_-,chr5_78485306_78485336_-,chr5_78487789_78487819_-,chr5_78488199_78488229_-,chr5_78527364_78527394_-	0.940049	LHFPL2
ENSG00000159445	0.409303	3	chr1_151874055_151874085_-,chr1_151874287_151874317_-,chr1_151894948_151894978_-	1	THEM4
ENSG00000145220	0.408811	5	chr4_4267701_4267731_-,chr4_4267761_4267791_-,chr4_4267798_4267828_-,chr4_4267860_4267918_-,chr4_4281783_4281813_-	1	LYAR
ENSG00000166260	0.408578	3	chr17_54961908_54961938_-,chr17_54961942_54961972_-,chr17_54962062_54962092_-	0.112668	COX11
ENSG00000106443	0.408341	3	chr7_11040710_11040740_+,chr7_11061812_11061842_+,chr7_11169613_11169643_+	0.322538	PHF14
ENSG00000155621	0.407454	4	chr9_71911806_71911836_+,chr9_71973152_71973182_+,chr9_71973369_71973399_+,chr9_71973427_71973457_+	0.522228	C9orf85
ENSG00000163577	0.407119	3	chr3_170891999_170892029_-,chr3_170892072_170892102_-,chr3_170893314_170893370_-	1	EIF5A2
ENSG00000139211	0.406246	6	chr12_47076501_47076531_-,chr12_47076554_47076584_-,chr12_47076605_47076635_-,chr12_47076713_47076743_-,chr12_47077086_47077116_-,chr12_47077346_47077376_-	0.847365	AMIGO2
ENSG00000165929	0.406079	8	chr14_91780034_91780064_-,chr14_91780100_91780130_-,chr14_91780937_91780967_-,chr14_91780970_91781000_-,chr14_91781025_91781055_-,chr14_91781096_91781152_-,chr14_91781178_91781208_-,chr14_91781209_91781239_-	0.0874104	TC2N
ENSG00000165046	0.405986	3	chr8_38408469_38408499_+,chr8_38408514_38408544_+,chr8_38412945_38412975_+	1	LETM2
ENSG00000138326	0.405933	6	chr10_78035545_78035575_+,chr10_78035590_78035620_+,chr10_78035629_78035659_+,chr10_78037232_78037262_+,chr10_78037267_78037297_+,chr10_78040639_78040697_+	0.000898004	RPS24
ENSG00000078328	0.404809	2	chr16_7197432_7197462_+,chr16_7335579_7335609_+	0.627162	RBFOX1
ENSG00000153575	0.404238	6	chr15_22993525_22993555_-,chr15_22999176_22999206_-,chr15_23005943_23005973_-,chr15_23006075_23006105_-,chr15_23032727_23032757_-,chr15_23036881_23036911_-	0.0652105
ENSG00000142867	0.403912	4	chr1_85266248_85266278_-,chr1_85266333_85266363_-,chr1_85266383_85266413_-,chr1_85267136_85267196_-	0.915736	BCL10
ENSG00000163565	0.403541	4	chr1_159015957_159015987_+,chr1_159054973_159055003_+,chr1_159055072_159055102_+,chr1_159055125_159055155_+	1	IFI16
ENSG00000106638	0.403355	4	chr7_73569669_73569699_-,chr7_73569704_73569734_-,chr7_73569823_73569853_-,chr7_73569856_73569886_-	0.492199	TBL2
ENSG00000197885	0.403212	2	chr3_23892286_23892316_-,chr3_23892349_23892379_-	1	NKIRAS1
ENSG00000198947	0.402933	6	chrX_31530648_31530678_-,chrX_32092725_32092755_-,chrX_32616691_32616721_-,chrX_32628259_32628289_-,chrX_32925146_32925176_-,chrX_32975347_32975377_-	0.119928	DMD
ENSG00000147650	0.402926	3	chr8_104489249_104489279_-,chr8_104489369_104489399_-,chr8_104489607_104489637_-	0.227797	LRP12
ENSG00000236058	0.402602	2	chr10_118872007_118872037_-,chr10_118872269_118872299_-	0.746018	RPL17P36
ENSG00000138398	0.402554	3	chr2_169614706_169614736_+,chr2_169637136_169637166_+,chr2_169637714_169637744_+	1	PPIG
ENSG00000173559	0.401802	3	chr2_191686101_191686131_+,chr2_191686163_191686193_+,chr2_191686909_191686939_+	1	NABP1
ENSG00000103642	0.401332	3	chr15_63130504_63130534_+,chr15_63141863_63141893_+,chr15_63142031_63142061_+	1	LACTB
ENSG00000155906	0.401153	2	chr6_151404854_151404910_-,chr6_151405041_151405071_-	1	RMND1
ENSG00000116871	0.400736	2	chr1_36178793_36178823_+,chr1_36180793_36180849_+	0.811761	MAP7D1
ENSG00000253103.1	0.399859	2	chr8_111156006_111156036_-,chr8_111200748_111200778_-	0.0881005
ENSG00000126773	0.39892	3	chr14_60111127_60111157_+,chr14_60134661_60134691_+,chr14_60134757_60134812_+	1	PCNX4
ENSG00000078269	0.398482	5	chr6_158030902_158030932_+,chr6_158097824_158097854_+,chr6_158098978_158099033_+,chr6_158099093_158099123_+,chr6_158099146_158099176_+	0.82297	SYNJ2
ENSG00000155130	0.398463	5	chr6_113860014_113860044_+,chr6_113861005_113861035_+,chr6_113861150_113861180_+,chr6_113861724_113861754_+,chr6_113861776_113861806_+	0.644302
ENSG00000132541	0.398429	3	chr8_98102344_98102374_-,chr8_98102411_98102441_-,chr8_98102661_98102691_-	0.707551	RIDA
ENSG00000171813	0.398398	2	chr10_132410059_132410089_+,chr10_132417829_132417859_+	1	PWWP2B
ENSG00000143801	0.398019	2	chr1_226895683_226895713_+,chr1_226896068_226896098_+	0.961113	PSEN2
ENSG00000196227	0.397503	4	chr20_59945082_59945112_+,chr20_59948018_59948048_+,chr20_59948585_59948615_+,chr20_59948641_59948671_+	1	FAM217B
ENSG00000143507	0.396865	3	chr1_221701465_221701495_-,chr1_221701505_221701535_-,chr1_221702148_221702178_-	0.817893	DUSP10
ENSG00000196850	0.396843	2	chr12_110533245_110533275_-,chr12_110534124_110534154_-	1	PPTC7
ENSG00000129351	0.396058	6	chr19_10685589_10685619_+,chr19_10685661_10685716_+,chr19_10685735_10685765_+,chr19_10689673_10689703_+,chr19_10689721_10689751_+,chr19_10689817_10689847_+	0.000114634	ILF3
ENSG00000123739	0.39565	7	chr4_109709989_109710019_-,chr4_109710027_109710082_-,chr4_109710154_109710184_-,chr4_109713521_109713576_-,chr4_109713917_109713947_-,chr4_109714096_109714126_-,chr4_109714275_109714332_-	0.500104	PLA2G12A
ENSG00000101333	0.395638	3	chr20_9234135_9234165_+,chr20_9479284_9479314_+,chr20_9480444_9480474_+	0.428094	PLCB4
ENSG00000197555	0.395231	2	chr14_71739321_71739351_+,chr14_71739375_71739405_+	1	SIPA1L1
ENSG00000101871	0.395176	7	chrX_10445556_10445616_-,chrX_10446977_10447007_-,chrX_10447028_10447058_-,chrX_10447363_10447393_-,chrX_10447491_10447546_-,chrX_10448384_10448414_-,chrX_10583582_10583612_-	0.58727	MID1
ENSG00000178974	0.394719	2	chr14_55299473_55299503_+,chr14_55353581_55353611_+	0.886421	FBXO34
ENSG00000112294	0.394255	4	chr6_24533729_24533759_+,chr6_24533782_24533812_+,chr6_24537069_24537099_+,chr6_24537177_24537207_+	1	ALDH5A1
ENSG00000109501	0.393673	2	chr4_6302851_6302881_+,chr4_6303235_6303265_+	0.854495	WFS1
ENSG00000129534	0.39367	4	chr14_45203195_45203225_-,chr14_45203293_45203323_-,chr14_45203327_45203357_-,chr14_45203848_45203878_-	0.973798	MIS18BP1
ENSG00000157326	0.393057	2	chr14_23964224_23964254_+,chr14_23969177_23969207_+	0.963795	DHRS4
ENSG00000076242	0.392221	3	chr3_37050645_37050675_+,chr3_37050744_37050774_+,chr3_37050811_37050841_+	0.717529	MLH1
ENSG00000123505	0.39165	4	chr6_110894028_110894058_+,chr6_110894139_110894169_+,chr6_110894285_110894315_+,chr6_110895683_110895713_+	1	AMD1
ENSG00000166477	0.391599	3	chr15_51938025_51938055_-,chr15_51938075_51938105_-,chr15_51951844_51951874_-	1	LEO1
ENSG00000116991	0.39151	2	chr1_232397965_232397995_-,chr1_232398704_232398734_-	1	SIPA1L2
ENSG00000177106	0.391348	2	chr11_727019_727049_+,chr11_727697_727727_+	0.121647	EPS8L2
ENSG00000157881	0.391344	3	chr1_2508537_2508567_-,chr1_2508591_2508621_-,chr1_2508639_2508669_-	1	PANK4
ENSG00000148798	0.391216	4	chr10_103288657_103288687_+,chr10_103290235_103290265_+,chr10_103290273_103290303_+,chr10_103290316_103290346_+	0.984327	INA
ENSG00000063046	0.390729	8	chr12_53034004_53034034_+,chr12_53040334_53040364_+,chr12_53040561_53040616_+,chr12_53040864_53040894_+,chr12_53041526_53041556_+,chr12_53042012_53042042_+,chr12_53042048_53042078_+,chr12_53042185_53042215_+	0.792032	EIF4B
ENSG00000135269	0.390662	3	chr7_116234589_116234619_+,chr7_116257563_116257593_+,chr7_116258753_116258783_+	0.140172	TES
ENSG00000103319	0.389891	3	chr16_22286265_22286295_+,chr16_22286603_22286633_+,chr16_22288708_22288738_+	1	EEF2K
ENSG00000151116	0.389869	3	chr11_18529609_18529639_-,chr11_18529692_18529722_-,chr11_18531728_18531758_-	1	UEVLD
ENSG00000173889	0.389765	4	chr3_170087584_170087614_-,chr3_170087633_170087663_-,chr3_170096891_170096921_-,chr3_170096960_170096990_-	1	PHC3
ENSG00000155393	0.389145	2	chr16_50105472_50105502_+,chr16_50106357_50106387_+	0.632392	HEATR3
ENSG00000197712	0.388998	2	chr4_38944905_38944935_+,chr4_38945709_38945739_+	0.726736	FAM114A1
ENSG00000169604	0.388807	4	chr2_69146335_69146365_+,chr2_69248215_69248245_+,chr2_69249073_69249103_+,chr2_69249112_69249170_+	0.250376	ANTXR1
ENSG00000143569	0.388746	5	chr1_154263427_154263457_+,chr1_154263474_154263504_+,chr1_154270625_154270655_+,chr1_154270716_154270746_+,chr1_154270817_154270847_+	1.24824e-06	UBAP2L
ENSG00000171204	0.388707	6	chr11_85636153_85636183_+,chr11_85636293_85636323_+,chr11_85636345_85636375_+,chr11_85636387_85636417_+,chr11_85636436_85636466_+,chr11_85636477_85636536_+	1	TMEM126B
ENSG00000121741	0.388603	6	chr13_19970592_19970622_+,chr13_20086416_20086446_+,chr13_20086455_20086485_+,chr13_20086584_20086614_+,chr13_20086625_20086655_+,chr13_20086662_20086692_+	0.244258	ZMYM2
ENSG00000091127	0.387685	3	chr7_105456503_105456533_-,chr7_105456554_105456584_-,chr7_105456645_105456675_-	0.647491	PUS7
ENSG00000002822	0.386948	3	chr7_1815795_1815825_-,chr7_2010060_2010090_-,chr7_2219332_2219362_-	0.812786	MAD1L1
ENSG00000125686	0.386741	2	chr17_39404285_39404315_-,chr17_39414635_39414665_-	1	MED1
ENSG00000225485	0.386718	3	chr17_38512232_38512262_+,chr17_38512303_38512333_+,chr17_38512355_38512385_+	1
ENSG00000133135	0.386363	2	chrX_106706365_106706395_+,chrX_106796963_106796993_+	0.238428	RNF128
ENSG00000170962	0.386218	2	chr11_103907189_103907219_-,chr11_103907368_103907398_-	0.628196	PDGFD
ENSG00000106546	0.38588	4	chr7_17343334_17343364_+,chr7_17345671_17345701_+,chr7_17345741_17345771_+,chr7_17346117_17346147_+	1	AHR
ENSG00000120963	0.385733	4	chr8_101198924_101198954_-,chr8_101199000_101199030_-,chr8_101199085_101199115_-,chr8_101199124_101199154_-	0.215923	ZNF706
ENSG00000135446	0.385612	6	chr12_57748072_57748102_-,chr12_57748107_57748137_-,chr12_57748145_57748175_-,chr12_57748215_57748274_-,chr12_57748277_57748307_-,chr12_57748351_57748381_-	7.66157e-06	CDK4
ENSG00000122218	0.385413	5	chr1_160289273_160289303_-,chr1_160289328_160289385_-,chr1_160289449_160289479_-,chr1_160289595_160289625_-,chr1_160289755_160289785_-	0.269561	COPA
ENSG00000004534	0.384299	2	chr3_50068743_50068773_+,chr3_50077219_50077249_+	0.991186	RBM6
ENSG00000133026	0.384279	4	chr17_8474224_8474254_-,chr17_8474294_8474324_-,chr17_8509811_8509841_-,chr17_8513584_8513614_-	0.823728	MYH10
ENSG00000082898	0.384238	5	chr2_61477934_61477964_-,chr2_61478030_61478060_-,chr2_61478707_61478737_-,chr2_61478756_61478786_-,chr2_61502249_61502279_-	0.723009	XPO1
ENSG00000154237	0.383979	3	chr15_101070024_101070054_+,chr15_101070078_101070108_+,chr15_101072860_101072890_+	0.531259	LRRK1
ENSG00000146278	0.383798	4	chr6_89084612_89084669_+,chr6_89084691_89084721_+,chr6_89084751_89084781_+,chr6_89084808_89084838_+	0.565343	PNRC1
ENSG00000168256	0.383093	4	chr17_42024602_42024632_+,chr17_42024746_42024776_+,chr17_42025553_42025583_+,chr17_42025611_42025641_+	0.43612	NKIRAS2
ENSG00000149798	0.382952	3	chr11_65322062_65322092_+,chr11_65322387_65322417_+,chr11_65329876_65329906_+	0.0568039	CDC42EP2
ENSG00000079950	0.382883	5	chr6_132457915_132457945_-,chr6_132458016_132458046_-,chr6_132459513_132459543_-,chr6_132460545_132460603_-,chr6_132460643_132460673_-	0.433475	STX7
ENSG00000111669	0.382833	6	chr12_6870576_6870632_+,chr12_6870654_6870684_+,chr12_6870700_6870730_+,chr12_6870738_6870768_+,chr12_6870798_6870885_+,chr12_6870944_6870974_+	0.152913	TPI1
ENSG00000106086	0.38251	6	chr7_30080673_30080703_+,chr7_30084553_30084583_+,chr7_30084620_30084650_+,chr7_30101162_30101192_+,chr7_30118317_30118347_+,chr7_30130453_30130483_+	1	PLEKHA8
ENSG00000092853	0.382212	3	chr1_35734251_35734281_-,chr1_35734968_35734998_-,chr1_35739364_35739394_-	1	CLSPN
ENSG00000114790	0.382095	3	chr3_154123045_154123075_+,chr3_154256545_154256575_+,chr3_154257734_154257793_+	0.0236405	ARHGEF26
ENSG00000153406	0.380691	3	chr16_4456647_4456677_-,chr16_4461694_4461724_-,chr16_4461741_4461771_-	0.629192	NMRAL1
ENSG00000158526	0.380276	3	chrX_54444537_54444596_+,chrX_54445267_54445297_+,chrX_54445482_54445512_+	0.49982	TSR2
ENSG00000170836	0.380261	2	chr17_60602770_60602800_+,chr17_60663638_60663668_+	0.734379	PPM1D
ENSG00000129595	0.379209	3	chr5_112162619_112162649_-,chr5_112165003_112165033_-,chr5_112170945_112170975_-	1	EPB41L4A
ENSG00000185619	0.378304	6	chr4_734393_734423_+,chr4_734444_734474_+,chr4_768908_768938_+,chr4_770059_770089_+,chr4_776741_776771_+,chr4_778334_778364_+	0.840547	PCGF3
ENSG00000145675	0.378198	6	chr5_68289756_68289786_+,chr5_68298467_68298497_+,chr5_68298553_68298583_+,chr5_68298587_68298617_+,chr5_68298725_68298755_+,chr5_68301791_68301821_+	0.300093	PIK3R1
ENSG00000120802	0.377907	7	chr12_98531809_98531839_+,chr12_98535414_98535471_+,chr12_98535599_98535629_+,chr12_98550140_98550170_+,chr12_98550203_98550233_+,chr12_98550246_98550276_+,chr12_98550282_98550312_+	0.911195	TMPO
ENSG00000186193	0.377862	3	chr9_137062127_137062157_-,chr9_137062237_137062267_-,chr9_137062312_137062342_-	0.514497	SAPCD2
ENSG00000189180	0.377715	4	chr10_38054464_38054494_+,chr10_38054506_38054563_+,chr10_38054591_38054621_+,chr10_38059998_38060080_+	1	ZNF33A
CATG00000083808.1	0.377545	2	chr6_39415295_39415325_+,chr6_39460530_39460560_+	0.234879
ENSG00000150760	0.375975	2	chr10_126970671_126970701_+,chr10_127452486_127452516_+	0.737072	DOCK1
ENSG00000164823	0.375877	5	chr8_89925372_89925402_+,chr8_89925558_89925588_+,chr8_89926701_89926731_+,chr8_89926813_89926843_+,chr8_89927318_89927375_+	0.97224	OSGIN2
ENSG00000096746	0.375876	6	chr10_68337943_68337973_+,chr10_68342058_68342088_+,chr10_68342181_68342211_+,chr10_68342241_68342271_+,chr10_68343097_68343127_+,chr10_68343161_68343191_+	0.864361	HNRNPH3
ENSG00000162290	0.375364	2	chr3_53283423_53283453_-,chr3_53287343_53287373_-	0.600088
ENSG00000120727	0.374948	5	chr5_139368846_139368876_+,chr5_139368940_139368970_+,chr5_139369055_139369085_+,chr5_139369650_139369680_+,chr5_139369687_139369717_+	0.940166	PAIP2
ENSG00000171723	0.37473	3	chr14_66949988_66950018_+,chr14_67181680_67181710_+,chr14_67181773_67181803_+	1	GPHN
ENSG00000163877	0.374645	4	chr1_37534455_37534485_-,chr1_37536541_37536571_-,chr1_37536898_37536928_-,chr1_37536968_37536998_-	1	SNIP1
ENSG00000119041	0.374532	6	chr2_196763802_196763832_-,chr2_196763945_196763975_-,chr2_196764291_196764321_-,chr2_196764376_196764406_-,chr2_196764418_196764473_-,chr2_196764533_196764563_-	1	GTF3C3
ENSG00000196152	0.374365	3	chr9_127445342_127445372_+,chr9_127447662_127447692_+,chr9_127447738_127447768_+	0.434716	ZNF79
ENSG00000168890	0.373981	3	chr2_85598547_85598577_-,chr2_85598588_85598618_-,chr2_85598983_85599013_-	0.938856	TMEM150A
ENSG00000076201	0.373843	2	chr3_47413241_47413271_+,chr3_47413405_47413435_+	0.535198	PTPN23
ENSG00000156639	0.372994	4	chr6_38152597_38152627_+,chr6_38154454_38154484_+,chr6_38154547_38154577_+,chr6_38154594_38154624_+	0.655253	ZFAND3
ENSG00000089195	0.372323	3	chr20_5937829_5937888_-,chr20_5944804_5944834_-,chr20_5950278_5950308_-	0.852698	TRMT6
ENSG00000257252.1	0.371886	2	chr12_93278060_93278090_-,chr12_93316693_93316723_-	0.730951
ENSG00000149218	0.371623	3	chr11_95129834_95129864_+,chr11_95129974_95130031_+,chr11_95132615_95132645_+	1	ENDOD1
ENSG00000038427	0.37142	3	chr5_83581416_83581446_+,chr5_83581776_83581806_+,chr5_83582267_83582297_+	0.586154	VCAN
ENSG00000164209	0.370947	4	chr5_110761880_110761910_+,chr5_110762726_110762784_+,chr5_110765019_110765049_+,chr5_110765145_110765175_+	1	SLC25A46
ENSG00000144744	0.370811	4	chr3_69054730_69054760_-,chr3_69054777_69054807_-,chr3_69054813_69054843_-,chr3_69055162_69055192_-	0.435708	UBA3
ENSG00000149177	0.370471	3	chr11_48146934_48146964_+,chr11_48168747_48168777_+,chr11_48170809_48170839_+	0.63247	PTPRJ
ENSG00000130856	0.370151	2	chr18_76969888_76969918_+,chr18_76970238_76970268_+	0.34243	ZNF236
ENSG00000176401	0.369468	3	chr19_39530987_39531017_-,chr19_39531539_39531569_-,chr19_39531614_39531644_-	1	EID2B
ENSG00000113597	0.369215	7	chr5_65659960_65659990_+,chr5_65664587_65664617_+,chr5_65664736_65664766_+,chr5_65665897_65665927_+,chr5_65666044_65666074_+,chr5_65666101_65666131_+,chr5_65666911_65666966_+	0.101726	TRAPPC13
ENSG00000196365	0.368461	4	chr19_5691415_5691445_-,chr19_5691804_5691890_-,chr19_5691919_5691949_-,chr19_5692001_5692031_-	0.29494	LONP1
ENSG00000163964	0.36833	6	chr3_196728211_196728241_+,chr3_196728321_196728351_+,chr3_196734576_196734606_+,chr3_196734779_196734809_+,chr3_196734871_196734901_+,chr3_196735977_196736007_+	1	PIGX
ENSG00000146083	0.368128	4	chr5_176526712_176526742_-,chr5_176526751_176526781_-,chr5_176526795_176526825_-,chr5_176527276_176527306_-	0.614362	RNF44
ENSG00000135414	0.367782	6	chr12_55750106_55750136_+,chr12_55750142_55750172_+,chr12_55750251_55750281_+,chr12_55751800_55751855_+,chr12_55752568_55752598_+,chr12_55757100_55757130_+	0.062579	GDF11
ENSG00000102054	0.367687	5	chrX_16837579_16837609_-,chrX_16844650_16844680_-,chrX_16844693_16844723_-,chrX_16844781_16844837_-,chrX_16870118_16870148_-	0.789872	RBBP7
ENSG00000167513	0.366306	3	chr16_88808455_88808510_+,chr16_88809225_88809255_+,chr16_88813926_88813956_+	0.032746	CDT1
ENSG00000162105	0.366195	7	chr11_70467854_70467884_-,chr11_70469433_70469463_-,chr11_70470982_70471012_-,chr11_70690489_70690519_-,chr11_70784344_70784374_-,chr11_70930671_70930701_-,chr11_71211193_71211223_-	0.0775022	SHANK2
ENSG00000072756	0.366029	4	chr3_3148517_3148547_+,chr3_3148581_3148611_+,chr3_3148824_3148854_+,chr3_3148930_3148960_+	1	TRNT1
ENSG00000141526	0.36573	6	chr17_82239391_82239421_+,chr17_82239424_82239506_+,chr17_82242639_82242669_+,chr17_82242711_82242741_+,chr17_82244340_82244370_+,chr17_82244371_82244430_+	0.00247454	SLC16A3
ENSG00000081026	0.36565	4	chr1_113503227_113503257_+,chr1_113684581_113684611_+,chr1_113688690_113688720_+,chr1_113692715_113692745_+	0.176409	MAGI3
ENSG00000092201	0.365047	3	chr14_21351476_21351532_-,chr14_21363233_21363263_-,chr14_21371845_21371904_-	1	SUPT16H
ENSG00000138772	0.364909	4	chr4_78610199_78610229_+,chr4_78610240_78610270_+,chr4_78610330_78610360_+,chr4_78610417_78610447_+	0.839766	ANXA3
ENSG00000117597	0.364484	7	chr1_209851687_209851717_+,chr1_209851720_209851750_+,chr1_209851767_209851797_+,chr1_209851949_209851979_+,chr1_209852016_209852046_+,chr1_209852048_209852078_+,chr1_209857535_209857565_+	0.940493	UTP25
ENSG00000083223	0.364465	5	chr9_86287733_86287763_-,chr9_86295298_86295328_-,chr9_86295985_86296015_-,chr9_86297922_86297952_-,chr9_86301293_86301323_-	0.117846	TUT7
ENSG00000248323.1	0.36439	2	chr5_91269780_91269810_-,chr5_91307671_91307701_-	1
ENSG00000106591	0.363838	4	chr7_42937439_42937469_+,chr7_42937613_42937643_+,chr7_42937727_42937757_+,chr7_42937827_42937857_+	0.689075	MRPL32
ENSG00000148737	0.363211	3	chr10_113167461_113167491_+,chr10_113167595_113167625_+,chr10_113167648_113167678_+	0.715107	TCF7L2
ENSG00000155330	0.363184	3	chr16_46802044_46802074_-,chr16_46802167_46802197_-,chr16_46802966_46802996_-	1	C16orf87
ENSG00000135503	0.363155	6	chr12_51995507_51995537_+,chr12_51995611_51995641_+,chr12_51995687_51995717_+,chr12_51996978_51997008_+,chr12_51997012_51997042_+,chr12_51997048_51997078_+	0.0903195	ACVR1B
ENSG00000078304	0.362859	2	chr14_101909680_101909710_+,chr14_101912595_101912625_+	0.82817	PPP2R5C
ENSG00000112167	0.36221	2	chr6_39104895_39104925_-,chr6_39105193_39105250_-	0.464819	SAYSD1
ENSG00000126524	0.362169	4	chr7_66987776_66987806_-,chr7_66987849_66987879_-,chr7_66987972_66988002_-,chr7_66988003_66988033_-	0.541582	SBDS
ENSG00000164070	0.361781	5	chr4_127833345_127833375_+,chr4_127833839_127833869_+,chr4_127833915_127833945_+,chr4_127833947_127833977_+,chr4_127833981_127834011_+	0.538123	HSPA4L
ENSG00000165912	0.361254	2	chr11_47177527_47177557_-,chr11_47177675_47177735_-	0.581433	PACSIN3
ENSG00000168101	0.361167	3	chr16_4695635_4695665_+,chr16_4695741_4695771_+,chr16_4695814_4695870_+	0.480672	NUDT16L1
ENSG00000151470	0.359403	2	chr4_129111841_129111871_+,chr4_129112625_129112683_+	1	C4orf33
ENSG00000134108	0.358574	6	chr3_5178856_5178886_+,chr3_5179384_5179442_+,chr3_5179549_5179579_+,chr3_5180715_5180745_+,chr3_5180751_5180781_+,chr3_5180886_5180916_+	0.299413	ARL8B
ENSG00000101782	0.358535	2	chr18_23482931_23482961_+,chr18_23483110_23483140_+	1	RIOK3
ENSG00000198015	0.358452	5	chr12_93501313_93501343_+,chr12_93502427_93502457_+,chr12_93502474_93502504_+,chr12_93502528_93502558_+,chr12_93502590_93502650_+	0.934843	MRPL42
ENSG00000103769	0.358329	6	chr15_65887781_65887811_+,chr15_65887846_65887876_+,chr15_65887893_65887923_+,chr15_65887924_65887954_+,chr15_65887983_65888013_+,chr15_65889421_65889476_+	0.313597	RAB11A
ENSG00000100504	0.358282	4	chr14_50905217_50905247_-,chr14_50905346_50905376_-,chr14_50923251_50923281_-,chr14_50923298_50923328_-	0.100854	PYGL
ENSG00000128245	0.357941	4	chr22_31956260_31956290_+,chr22_31957428_31957458_+,chr22_31957487_31957517_+,chr22_31957542_31957598_+	1	YWHAH
ENSG00000180370	0.356282	7	chr3_196782804_196782834_+,chr3_196830089_196830119_+,chr3_196830153_196830183_+,chr3_196830187_196830217_+,chr3_196830670_196830700_+,chr3_196832458_196832488_+,chr3_196833443_196833473_+	0.130755	PAK2
ENSG00000236287	0.356003	3	chr11_10852768_10852827_-,chr11_10852834_10852864_-,chr11_10854802_10854832_-	1	ZBED5
ENSG00000134884	0.355464	5	chr13_106543327_106543357_-,chr13_106543430_106543460_-,chr13_106543461_106543491_-,chr13_106544065_106544095_-,chr13_106559465_106559495_-	0.230785	ARGLU1
ENSG00000136943	0.354601	5	chr9_97032655_97032685_-,chr9_97032692_97032722_-,chr9_97032725_97032806_-,chr9_97037578_97037608_-,chr9_97037918_97037948_-	1	CTSV
ENSG00000235954.2	0.354306	3	chr22_27922123_27922153_+,chr22_27924684_27924714_+,chr22_27924736_27924766_+	0.980024
ENSG00000196419	0.354156	3	chr22_41622031_41622061_+,chr22_41663848_41663903_+,chr22_41664011_41664067_+	1	XRCC6
ENSG00000151929	0.353543	3	chr10_119677413_119677443_+,chr10_119677471_119677501_+,chr10_119677761_119677819_+	0.976287	BAG3
ENSG00000162407	0.353527	4	chr1_56494761_56494791_-,chr1_56494881_56494911_-,chr1_56496454_56496484_-,chr1_56496541_56496571_-	0.752993	PLPP3
ENSG00000204120	0.35329	4	chr2_232857802_232857832_+,chr2_232858454_232858484_+,chr2_232858516_232858546_+,chr2_232858582_232858637_+	1	GIGYF2
ENSG00000087510	0.353177	3	chr20_56639085_56639115_+,chr20_56639200_56639230_+,chr20_56639253_56639283_+	0.831661	TFAP2C
ENSG00000145604	0.353079	3	chr5_36183870_36183900_+,chr5_36183920_36183950_+,chr5_36183999_36184029_+	1	SKP2
ENSG00000018189	0.353047	3	chr4_70806841_70806871_+,chr4_70808485_70808515_+,chr4_70808589_70808619_+	0.880971	RUFY3
ENSG00000213753	0.352479	3	chr19_58582726_58582756_+,chr19_58584290_58584320_+,chr19_58584360_58584390_+	1	CENPBD1P1
ENSG00000148291	0.352364	3	chr9_133360304_133360334_+,chr9_133361128_133361158_+,chr9_133362889_133362919_+	0.642336	SURF2
ENSG00000151552	0.35222	7	chr4_17486395_17486425_-,chr4_17486479_17486509_-,chr4_17486525_17486580_-,chr4_17486666_17486696_-,chr4_17486703_17486733_-,chr4_17486744_17486774_-,chr4_17486922_17487008_-	0.00389076	QDPR
ENSG00000081138	0.351401	2	chr18_65766892_65766922_+,chr18_65866318_65866348_+	1	CDH7
ENSG00000114098	0.351216	5	chr3_138245653_138245683_+,chr3_138296364_138296394_+,chr3_138296401_138296431_+,chr3_138296450_138296480_+,chr3_138296489_138296519_+	0.0735715	ARMC8
ENSG00000224546	0.35096	2	chr9_96147245_96147275_+,chr9_96147945_96147975_+	0.293838	EIF4BP3
ENSG00000105520	0.350679	2	chr19_11365506_11365536_+,chr19_11365639_11365698_+	0.822883	PLPPR2
ENSG00000174238	0.349682	5	chr17_1517989_1518045_-,chr17_1518071_1518101_-,chr17_1520185_1520243_-,chr17_1520305_1520335_-,chr17_1520364_1520394_-	0.961847	PITPNA
ENSG00000157045	0.349595	2	chr16_15037857_15037912_-,chr16_15038133_15038163_-	1	NTAN1
ENSG00000005020	0.349525	2	chr7_26667068_26667098_-,chr7_26669156_26669186_-	0.581415	SKAP2
ENSG00000169689	0.349415	4	chr17_82018674_82018733_-,chr17_82018739_82018769_-,chr17_82018796_82018826_-,chr17_82018893_82018923_-	1	CENPX
ENSG00000091656	0.349217	2	chr8_76681471_76681501_+,chr8_76867251_76867281_+	0.935401	ZFHX4
ENSG00000102393	0.349039	2	chrX_101397807_101397837_-,chrX_101400820_101400850_-	0.298007	GLA
ENSG00000068793	0.349021	4	chr15_22869464_22869494_-,chr15_22869497_22869527_-,chr15_22869532_22869562_-,chr15_22937126_22937156_-	1
ENSG00000170471	0.348545	7	chr20_38575040_38575070_+,chr20_38575364_38575394_+,chr20_38575680_38575710_+,chr20_38575789_38575819_+,chr20_38578050_38578080_+,chr20_38578665_38578695_+,chr20_38578828_38578858_+	0.422831	RALGAPB
ENSG00000137713	0.348543	4	chr11_111725970_111726000_-,chr11_111738835_111738865_-,chr11_111739175_111739205_-,chr11_111739275_111739305_-	0.0790996	PPP2R1B
ENSG00000186908	0.348499	3	chr12_76852361_76852391_+,chr12_76853614_76853644_+,chr12_76853917_76853947_+	1	ZDHHC17
ENSG00000084112	0.34817	2	chr12_108782697_108782727_-,chr12_108782831_108782861_-	0.140147	SSH1
ENSG00000116830	0.348007	3	chr1_117102511_117102541_+,chr1_117102572_117102602_+,chr1_117102623_117102653_+	0.519913	TTF2
ENSG00000259353.1	0.347923	2	chr15_58856828_58856858_-,chr15_58864040_58864070_-	0.970125
ENSG00000171823	0.347202	4	chr12_1591057_1591117_-,chr12_1591375_1591434_-,chr12_1591437_1591467_-,chr12_1591486_1591516_-	0.34342	FBXL14
ENSG00000070081	0.347081	4	chr11_17331250_17331280_+,chr11_17331357_17331387_+,chr11_17331493_17331553_+,chr11_17331591_17331621_+	1	NUCB2
ENSG00000171016	0.347077	3	chr15_55538884_55538914_-,chr15_55541991_55542021_-,chr15_55542096_55542126_-	0.418609	PYGO1
ENSG00000065675	0.346802	2	chr10_6427146_6427176_-,chr10_6517589_6517619_-	0.239555	PRKCQ
ENSG00000174891	0.34676	5	chr3_158110181_158110211_+,chr3_158544352_158544382_+,chr3_158544717_158544747_+,chr3_158544800_158544830_+,chr3_158545700_158545730_+	0.00786483	RSRC1
ENSG00000176148	0.346569	6	chr11_33072727_33072757_+,chr11_33072772_33072802_+,chr11_33072820_33072850_+,chr11_33072867_33072897_+,chr11_33073520_33073550_+,chr11_33073554_33073584_+	0.499683	TCP11L1
ENSG00000135387	0.346488	4	chr11_34100330_34100360_+,chr11_34100478_34100508_+,chr11_34100965_34100995_+,chr11_34101131_34101161_+	1	CAPRIN1
ENSG00000011454	0.345827	3	chr9_123097819_123097849_+,chr9_123104780_123104810_+,chr9_123104836_123104866_+	1	RABGAP1
ENSG00000138095	0.345772	2	chr2_43942699_43942729_-,chr2_43948412_43948442_-	1	LRPPRC
ENSG00000113742	0.345429	5	chr5_173956430_173956460_+,chr5_173958821_173958851_+,chr5_173959707_173959737_+,chr5_173960210_173960240_+,chr5_173960280_173960310_+	0.995284	CPEB4
ENSG00000156531	0.344796	2	chrX_134428147_134428177_+,chrX_134428760_134428790_+	1	PHF6
ENSG00000055483	0.344373	5	chr17_78796863_78796918_-,chr17_78796933_78796989_-,chr17_78797000_78797030_-,chr17_78798907_78798937_-,chr17_78802473_78802503_-	0.0548454	AC022966.1
ENSG00000150593	0.344177	5	chr10_110876040_110876070_+,chr10_110898549_110898579_+,chr10_110898709_110898739_+,chr10_110899983_110900013_+,chr10_110900196_110900226_+	1	PDCD4
ENSG00000225434.2	0.344065	2	chr9_72315432_72315462_+,chr9_72341920_72341950_+	0.156158
ENSG00000178234	0.343954	2	chr7_152122011_152122041_+,chr7_152122310_152122340_+	0.125901	GALNT11
ENSG00000163798	0.343922	3	chr2_27685247_27685277_+,chr2_27694758_27694788_+,chr2_27694939_27694969_+	1	SLC4A1AP
ENSG00000119541	0.343484	3	chr18_63389305_63389335_-,chr18_63389340_63389370_-,chr18_63390686_63390716_-	0.986216	VPS4B
ENSG00000155760	0.3429	4	chr2_202037469_202037499_+,chr2_202037643_202037673_+,chr2_202038325_202038355_+,chr2_202038411_202038441_+	1	FZD7
ENSG00000054282	0.342841	2	chr1_243499795_243499825_+,chr1_243500061_243500091_+	0.211876	SDCCAG8
ENSG00000162664	0.342441	5	chr1_90028014_90028044_+,chr1_90028074_90028104_+,chr1_90028160_90028190_+,chr1_90028196_90028226_+,chr1_90028505_90028535_+	1	ZNF326
ENSG00000100883	0.342428	4	chr14_35029339_35029369_+,chr14_35029408_35029438_+,chr14_35029441_35029471_+,chr14_35029537_35029567_+	1	SRP54
ENSG00000187522	0.342231	5	chr10_14846847_14846877_+,chr10_14846969_14847029_+,chr10_14849639_14849669_+,chr10_14871670_14871700_+,chr10_14871711_14871741_+	1	HSPA14
ENSG00000184226	0.340623	5	chr13_66302834_66302864_-,chr13_66302909_66302939_-,chr13_67222366_67222396_-,chr13_67224506_67224536_-,chr13_67224783_67224813_-	0.0225468	PCDH9
ENSG00000131828	0.34054	3	chrX_19359634_19359664_+,chrX_19359736_19359766_+,chrX_19359820_19359850_+	1	PDHA1
ENSG00000168824	0.339998	4	chr4_4418973_4419003_+,chr4_4419028_4419058_+,chr4_4419482_4419512_+,chr4_4419569_4419599_+	1	NSG1
ENSG00000161091	0.339574	5	chr19_3538280_3538335_-,chr19_3538363_3538393_-,chr19_3544199_3544229_-,chr19_3544260_3544290_-,chr19_3544304_3544334_-	0.554287	MFSD12
ENSG00000198431	0.339549	5	chr12_104265882_104265912_+,chr12_104350046_104350076_+,chr12_104350134_104350164_+,chr12_104350184_104350242_+,chr12_104350254_104350284_+	0.238451	TXNRD1
ENSG00000131115	0.339324	2	chr19_44234736_44234766_+,chr19_44237238_44237268_+	0.629564	ZNF227
ENSG00000162604	0.339274	2	chr1_61681046_61681076_-,chr1_61681176_61681206_-	0.0894291	TM2D1
ENSG00000151748	0.339268	2	chr14_50633639_50633669_-,chr14_50664433_50664463_-	1	SAV1
ENSG00000148019	0.337902	8	chr9_78266900_78266930_+,chr9_78267037_78267067_+,chr9_78274326_78274356_+,chr9_78274372_78274402_+,chr9_78274425_78274455_+,chr9_78274805_78274835_+,chr9_78275173_78275203_+,chr9_78277175_78277205_+	0.50916	CEP78
ENSG00000079462	0.337703	2	chr19_42297035_42297093_-,chr19_42297254_42297284_-	0.727452	PAFAH1B3
ENSG00000169018	0.337632	5	chr15_68283502_68283532_+,chr15_68293564_68293594_+,chr15_68293691_68293721_+,chr15_68295653_68295683_+,chr15_68295832_68295862_+	0.664742	FEM1B
ENSG00000143149	0.337366	3	chr1_165662221_165662251_-,chr1_165662319_165662349_-,chr1_165662575_165662605_-	0.431802	ALDH9A1
ENSG00000186153	0.337276	3	chr16_78356063_78356093_+,chr16_78685870_78685900_+,chr16_79212544_79212574_+	0.940623	WWOX
ENSG00000186566	0.336717	3	chr17_44395281_44395311_-,chr17_44395374_44395404_-,chr17_44445503_44445533_-	1	GPATCH8
ENSG00000144357	0.336646	3	chr2_170082238_170082268_+,chr2_170083996_170084026_+,chr2_170084076_170084131_+	1	UBR3
ENSG00000262660	0.336438	2	chr17_81720862_81720892_+,chr17_81720982_81721037_+	0.63257	AC139530.2
ENSG00000183520	0.33584	6	chr1_38018547_38018577_+,chr1_38023592_38023622_+,chr1_38023678_38023708_+,chr1_38023726_38023756_+,chr1_38023773_38023803_+,chr1_38024790_38024820_+	0.53804	UTP11
ENSG00000110917	0.335827	2	chr12_120696459_120696489_+,chr12_120696661_120696718_+	0.0172537	MLEC
ENSG00000205078	0.335578	3	chr16_77199893_77199923_+,chr16_77202336_77202366_+,chr16_77202369_77202399_+	0.826048	SYCE1L
ENSG00000095261	0.335214	4	chr9_120816053_120816083_-,chr9_120816353_120816413_-,chr9_120816414_120816444_-,chr9_120817250_120817280_-	1	PSMD5
ENSG00000139726	0.334974	7	chr12_122769411_122769496_+,chr12_122770681_122770711_+,chr12_122770749_122770779_+,chr12_122770793_122770823_+,chr12_122770927_122770957_+,chr12_122770973_122771003_+,chr12_122771007_122771064_+	0.340777	DENR
ENSG00000126581	0.334727	3	chr17_42810137_42810167_-,chr17_42810637_42810667_-,chr17_42810670_42810700_-	0.730875	BECN1
ENSG00000113643	0.334582	6	chr5_168506802_168506832_+,chr5_168519129_168519159_+,chr5_168519165_168519195_+,chr5_168519197_168519227_+,chr5_168519237_168519267_+,chr5_168519276_168519306_+	1	RARS1
ENSG00000103067	0.334329	2	chr16_68229206_68229236_-,chr16_68229258_68229288_-	0.740836	ESRP2
ENSG00000116771	0.334321	7	chr1_15571701_15571731_-,chr1_15571772_15571802_-,chr1_15571823_15571880_-,chr1_15573320_15573350_-,chr1_15573370_15573400_-,chr1_15573428_15573458_-,chr1_15573549_15573579_-	0.392436	AGMAT
ENSG00000105176	0.334079	4	chr19_29980609_29980639_+,chr19_29985153_29985183_+,chr19_30009313_30009343_+,chr19_30015679_30015709_+	1	URI1
ENSG00000137413	0.333943	2	chr6_42057756_42057786_+,chr6_42080874_42080904_+	0.937539	TAF8
ENSG00000100216	0.333635	4	chr22_38684364_38684394_+,chr22_38684418_38684448_+,chr22_38684457_38684487_+,chr22_38685695_38685725_+	0.000184323	TOMM22
ENSG00000142197	0.33362	6	chr21_36235540_36235570_+,chr21_36235704_36235734_+,chr21_36235768_36235798_+,chr21_36294092_36294122_+,chr21_36294139_36294169_+,chr21_36294244_36294274_+	1	DOP1B
ENSG00000179295	0.333443	5	chr12_112489145_112489175_+,chr12_112509391_112509421_+,chr12_112509435_112509465_+,chr12_112509733_112509763_+,chr12_112509888_112509918_+	1	PTPN11
ENSG00000163728	0.333317	3	chr3_180610899_180610929_+,chr3_180610949_180610979_+,chr3_180617790_180617820_+	1	TTC14
ENSG00000196083	0.333222	2	chr3_190651331_190651361_+,chr3_190651484_190651514_+	1	IL1RAP
ENSG00000182712	0.332813	2	chrX_155061739_155061769_-,chrX_155061826_155061856_-	0.644787	CMC4
ENSG00000065978	0.332326	4	chr1_42696734_42696764_+,chr1_42702074_42702104_+,chr1_42702168_42702228_+,chr1_42702333_42702363_+	0.602772	YBX1
ENSG00000115840	0.331762	2	chr2_171784778_171784808_-,chr2_171784829_171784859_-	0.680756	SLC25A12
ENSG00000136143	0.331634	3	chr13_47942656_47942686_-,chr13_47942711_47942741_-,chr13_47942874_47942904_-	1	SUCLA2
ENSG00000110696	0.330878	6	chr11_16744654_16744684_+,chr11_16755059_16755089_+,chr11_16755193_16755223_+,chr11_16755317_16755347_+,chr11_16755744_16755774_+,chr11_16755862_16755892_+	0.988239	C11orf58
ENSG00000198018	0.330011	4	chr10_99705563_99705593_+,chr10_99705663_99705693_+,chr10_99706138_99706168_+,chr10_99711196_99711226_+	0.982348	ENTPD7
ENSG00000166887	0.329626	2	chr15_42158710_42158740_-,chr15_42158867_42158897_-	0.465194	VPS39
ENSG00000148843	0.329412	4	chr10_103440552_103440582_+,chr10_103445652_103445682_+,chr10_103445689_103445747_+,chr10_103446264_103446294_+	0.707834	PDCD11
ENSG00000100376	0.328362	2	chr22_45340729_45340759_+,chr22_45341925_45341955_+	1	FAM118A
ENSG00000116685	0.328218	4	chr1_11919591_11919621_-,chr1_11920056_11920086_-,chr1_11920118_11920148_-,chr1_11920165_11920195_-	0.376677	KIAA2013
ENSG00000197702	0.327833	9	chr11_12508092_12508122_+,chr11_12528188_12528218_+,chr11_12528247_12528277_+,chr11_12529726_12529756_+,chr11_12529787_12529817_+,chr11_12529835_12529894_+,chr11_12529926_12529956_+,chr11_12529957_12529987_+,chr11_12530009_12530039_+	0.499326	PARVA
ENSG00000244274	0.327646	3	chr20_45410461_45410491_+,chr20_45410536_45410566_+,chr20_45410577_45410607_+	0.847206	DBNDD2
ENSG00000221914	0.327023	4	chr8_26338957_26338987_+,chr8_26370826_26370856_+,chr8_26370952_26370982_+,chr8_26371100_26371130_+	0.0483508	PPP2R2A
ENSG00000125447	0.326932	3	chr17_75236599_75236629_-,chr17_75236704_75236734_-,chr17_75236750_75236780_-	0.840419	GGA3
ENSG00000158828	0.326749	5	chr1_20650708_20650738_+,chr1_20650827_20650857_+,chr1_20651248_20651278_+,chr1_20651287_20651342_+,chr1_20651481_20651511_+	0.659095	PINK1
ENSG00000134987	0.326741	6	chr5_111121111_111121141_+,chr5_111126876_111126935_+,chr5_111128334_111128364_+,chr5_111129676_111129706_+,chr5_111130410_111130440_+,chr5_111130472_111130502_+	0.707711	WDR36
ENSG00000113845	0.326415	3	chr3_119517286_119517316_+,chr3_119523956_119523986_+,chr3_119524031_119524086_+	1	TIMMDC1
ENSG00000170144	0.326349	7	chr2_177217789_177217819_+,chr2_177220038_177220068_+,chr2_177220097_177220127_+,chr2_177220363_177220393_+,chr2_177220504_177220534_+,chr2_177221347_177221377_+,chr2_177223312_177223342_+	0.414435	HNRNPA3
ENSG00000247137.4	0.326344	4	chr11_83190550_83190580_-,chr11_83190995_83191025_-,chr11_83191029_83191059_-,chr11_83191065_83191095_-	0.935564
ENSG00000084676	0.32631	6	chr2_24769132_24769191_+,chr2_24769215_24769245_+,chr2_24769271_24769301_+,chr2_24769325_24769355_+,chr2_24769359_24769389_+,chr2_24770479_24770509_+	0.769888	NCOA1
ENSG00000100522	0.326177	4	chr14_52775168_52775223_-,chr14_52775237_52775267_-,chr14_52775330_52775360_-,chr14_52786858_52786888_-	0.619041	GNPNAT1
ENSG00000180900	0.325495	2	chr8_143790925_143790955_-,chr8_143808704_143808734_-	0.885844	SCRIB
ENSG00000133193	0.324604	7	chr17_73207365_73207395_-,chr17_73207453_73207483_-,chr17_73207506_73207536_-,chr17_73207797_73207827_-,chr17_73209120_73209150_-,chr17_73209163_73209193_-,chr17_73209262_73209292_-	1	FAM104A
ENSG00000155368	0.324537	5	chr2_119372280_119372310_+,chr2_119372332_119372362_+,chr2_119372402_119372432_+,chr2_119372450_119372480_+,chr2_119372488_119372573_+	0.408257	DBI
ENSG00000204991	0.324485	2	chr16_89847059_89847089_+,chr16_89871289_89871319_+	0.497917	SPIRE2
ENSG00000107485	0.32441	5	chr10_8074344_8074374_+,chr10_8074408_8074438_+,chr10_8074462_8074521_+,chr10_8074775_8074805_+,chr10_8074864_8074894_+	0.732794	GATA3
ENSG00000134313	0.324272	2	chr2_8728923_8728953_-,chr2_8786203_8786233_-	1	KIDINS220
ENSG00000156802	0.324167	3	chr8_123319860_123319890_-,chr8_123319975_123320005_-,chr8_123320502_123320532_-	1	ATAD2
ENSG00000185024	0.323779	2	chr14_105209286_105209316_-,chr14_105219151_105219181_-	0.522057	BRF1
ENSG00000186063	0.323054	4	chr1_222658695_222658725_-,chr1_222668013_222668043_-,chr1_222668109_222668139_-,chr1_222668155_222668185_-	0.0641514	AIDA
ENSG00000128708	0.322734	4	chr2_171979333_171979363_+,chr2_171983450_171983480_+,chr2_171983551_171983581_+,chr2_171983595_171983625_+	1	HAT1
ENSG00000076248	0.322723	2	chr12_109103644_109103674_+,chr12_109110962_109110992_+	0.646924	UNG
ENSG00000138030	0.32267	2	chr2_27099939_27099969_+,chr2_27100614_27100644_+	0.0839315	KHK
ENSG00000154359	0.321891	3	chr8_12721906_12721936_-,chr8_12721954_12721984_-,chr8_12722806_12722836_-	0.86384	LONRF1
ENSG00000198146	0.321635	3	chr15_34978341_34978371_-,chr15_34978376_34978406_-,chr15_34978563_34978593_-	1	ZNF770
ENSG00000137944	0.321358	4	chr1_88935779_88935809_-,chr1_88935812_88935842_-,chr1_88935852_88935882_-,chr1_88935905_88935935_-	0.969746	KYAT3
ENSG00000156650	0.3213	2	chr10_74842797_74842827_+,chr10_75032263_75032293_+	1	KAT6B
ENSG00000158321	0.321204	4	chr7_70108784_70108814_+,chr7_70640412_70640442_+,chr7_70792750_70792780_+,chr7_70792840_70792870_+	0.000455777	AUTS2
ENSG00000137310	0.321175	2	chr6_31164107_31164137_+,chr6_31164185_31164215_+	1	TCF19
ENSG00000148498	0.321034	3	chr10_34312262_34312292_-,chr10_34343875_34343905_-,chr10_34390817_34390847_-	0.0575367	PARD3
ENSG00000156671	0.320694	4	chr10_75176663_75176693_+,chr10_75176713_75176743_+,chr10_75182021_75182051_+,chr10_75182093_75182123_+	1	SAMD8
ENSG00000123191	0.320668	2	chr13_51932669_51932699_-,chr13_51932759_51932789_-	0.822628	ATP7B
ENSG00000135945	0.320467	3	chr2_99400477_99400507_-,chr2_99400950_99400980_-,chr2_99400984_99401014_-	0.858369	REV1
ENSG00000144040	0.320307	4	chr2_72942036_72942066_-,chr2_72944755_72944785_-,chr2_72944799_72944856_-,chr2_73053329_73053385_-	0.0504791	SFXN5
ENSG00000116473	0.320093	4	chr1_111712927_111712957_+,chr1_111713006_111713036_+,chr1_111713084_111713114_+,chr1_111713140_111713170_+	0.522144	RAP1A
ENSG00000136153	0.319873	3	chr13_75840466_75840496_+,chr13_75845350_75845380_+,chr13_75858642_75858672_+	0.23034	LMO7
ENSG00000115993	0.319784	5	chr2_201377207_201377237_-,chr2_201379438_201379494_-,chr2_201379848_201379878_-,chr2_201380379_201380409_-,chr2_201392965_201392995_-	0.498405	TRAK2
ENSG00000104957	0.319572	2	chr19_13759243_13759273_+,chr19_13763259_13763289_+	1	CCDC130
ENSG00000267216	0.319279	2	chr19_58302277_58302307_+,chr19_58303575_58303605_+	1	AC020915.1
ENSG00000166295	0.319193	6	chr10_72224124_72224154_+,chr10_72233243_72233300_+,chr10_72233730_72233760_+,chr10_72233799_72233829_+,chr10_72235762_72235792_+,chr10_72235830_72235860_+	0.115492	ANAPC16
ENSG00000111196	0.318771	4	chr12_10606013_10606043_-,chr12_10606060_10606090_-,chr12_10606127_10606157_-,chr12_10606269_10606299_-	1	MAGOHB
ENSG00000148908	0.318595	6	chr10_119499863_119499923_-,chr10_119499928_119499958_-,chr10_119499960_119499990_-,chr10_119499991_119500021_-,chr10_119500057_119500087_-,chr10_119527305_119527335_-	0.849851	RGS10
ENSG00000151773	0.318154	2	chr13_43836352_43836382_-,chr13_43859815_43859845_-	0.162351	CCDC122
ENSG00000168938	0.317401	2	chr5_123023837_123023867_-,chr5_123029305_123029335_-	0.821742	PPIC
ENSG00000162819	0.316982	4	chr1_222713875_222713905_+,chr1_222733847_222733877_+,chr1_222735103_222735133_+,chr1_222735157_222735187_+	1	BROX
ENSG00000164597	0.316558	4	chr7_107201372_107201402_-,chr7_107202455_107202485_-,chr7_107202520_107202550_-,chr7_107414704_107414734_-	0.852953	COG5
ENSG00000163781	0.316476	3	chr3_133600650_133600680_-,chr3_133611031_133611061_-,chr3_133657797_133657827_-	1	TOPBP1
ENSG00000132639	0.316315	4	chr20_10307233_10307263_+,chr20_10307287_10307317_+,chr20_10307328_10307358_+,chr20_10307390_10307420_+	0.996062	SNAP25
ENSG00000020633	0.316177	2	chr1_24899511_24899594_-,chr1_24901037_24901067_-	1	RUNX3
ENSG00000136861	0.316157	3	chr9_120388875_120388905_-,chr9_120389199_120389229_-,chr9_120394588_120394618_-	0.635882	CDK5RAP2
ENSG00000242288.6	0.315666	3	chr10_73743012_73743042_-,chr10_73743080_73743110_-,chr10_73743126_73743156_-	0.901442
ENSG00000135766	0.315389	4	chr1_231363756_231363786_-,chr1_231363835_231363865_-,chr1_231366320_231366350_-,chr1_231366423_231366453_-	1	EGLN1
ENSG00000171150	0.315102	4	chr2_46762480_46762510_+,chr2_46762525_46762555_+,chr2_46762572_46762602_+,chr2_46762636_46762666_+	1	SOCS5
ENSG00000075336	0.314612	5	chr18_74158597_74158627_+,chr18_74158649_74158679_+,chr18_74158756_74158786_+,chr18_74158823_74158853_+,chr18_74158932_74158962_+	0.0716321	TIMM21
ENSG00000156599	0.314591	4	chr11_57700243_57700273_+,chr11_57700333_57700393_+,chr11_57700408_57700438_+,chr11_57701152_57701182_+	1	ZDHHC5
ENSG00000204406	0.3144	3	chr2_148025160_148025215_+,chr2_148025270_148025300_+,chr2_148060132_148060162_+	0.865005	MBD5
ENSG00000139289	0.314054	6	chr12_76025451_76025481_-,chr12_76025520_76025550_-,chr12_76029568_76029598_-,chr12_76029631_76029661_-,chr12_76029662_76029692_-,chr12_76029719_76029749_-	1	PHLDA1
ENSG00000061273	0.313695	2	chr12_47782722_47782778_-,chr12_47782905_47782935_-	0.00308869	HDAC7
ENSG00000135919	0.313673	4	chr2_223975128_223975183_-,chr2_223975191_223975221_-,chr2_223975264_223975294_-,chr2_223975438_223975468_-	1	SERPINE2
ENSG00000186432	0.31334	5	chr3_160495007_160495037_-,chr3_160500178_160500208_-,chr3_160500765_160500795_-,chr3_160501994_160502024_-,chr3_160536796_160536826_-	0.91206	KPNA4
ENSG00000009335	0.31321	4	chr7_157268553_157268583_+,chr7_157269087_157269117_+,chr7_157269234_157269264_+,chr7_157269340_157269370_+	1	UBE3C
ENSG00000186185	0.313168	3	chr17_44924711_44924741_-,chr17_44924799_44924829_-,chr17_44924845_44924875_-	1	KIF18B
ENSG00000196449	0.313122	5	chr1_37802945_37802975_-,chr1_37803000_37803030_-,chr1_37803091_37803121_-,chr1_37803588_37803618_-,chr1_37803652_37803682_-	0.401045	YRDC
ENSG00000257923	0.31297	7	chr7_102104429_102104459_+,chr7_102249432_102249462_+,chr7_102249502_102249532_+,chr7_102249591_102249621_+,chr7_102250021_102250051_+,chr7_102258203_102258233_+,chr7_102283928_102283958_+	0.00360588	CUX1
ENSG00000188315	0.312966	3	chr3_49268596_49268626_-,chr3_49268646_49268676_-,chr3_49270952_49271012_-	1	C3orf62
ENSG00000173065	0.312457	6	chr17_28755980_28756010_-,chr17_28756706_28756736_-,chr17_28756776_28756806_-,chr17_28757328_28757358_-,chr17_28757377_28757407_-,chr17_28757539_28757569_-	0.795778	FAM222B
ENSG00000134146	0.312443	2	chr15_35370969_35370999_-,chr15_35538273_35538303_-	0.178381	DPH6
ENSG00000188312	0.312327	3	chr9_92449448_92449478_+,chr9_92613305_92613335_+,chr9_92614534_92614564_+	0.552231	CENPP
ENSG00000161204	0.312191	2	chr3_184193975_184194005_+,chr3_184199372_184199402_+	0.0231026	ABCF3
ENSG00000146731	0.312105	7	chr7_56063174_56063230_+,chr7_56063239_56063269_+,chr7_56063280_56063310_+,chr7_56063332_56063362_+,chr7_56063374_56063404_+,chr7_56063861_56063891_+,chr7_56063959_56063989_+	0.00168828	CCT6A
ENSG00000085511	0.31208	2	chr6_161034419_161034449_+,chr6_161117350_161117380_+	1	MAP3K4
ENSG00000080371	0.311719	8	chr12_71770672_71770702_+,chr12_71786531_71786561_+,chr12_71786567_71786597_+,chr12_71786664_71786694_+,chr12_71787345_71787375_+,chr12_71787404_71787434_+,chr12_71788890_71788920_+,chr12_71789044_71789074_+	0.68535	RAB21
ENSG00000213742.2	0.311714	3	chr20_25677124_25677154_+,chr20_25688367_25688397_+,chr20_25691741_25691771_+	0.98255
ENSG00000260927.1	0.311447	3	chr16_58160394_58160424_+,chr16_58160442_58160472_+,chr16_58162611_58162641_+	0.540442
ENSG00000164855	0.311107	3	chr7_1542660_1542690_-,chr7_1542851_1542881_-,chr7_1546229_1546259_-	0.461916	TMEM184A
ENSG00000168904	0.310875	2	chr15_99293603_99293633_+,chr15_99386266_99386296_+	0.327642	LRRC28
ENSG00000197841	0.309907	2	chr19_34742804_34742834_+,chr19_34742842_34742872_+	1	ZNF181
ENSG00000077721	0.309874	3	chrX_119583284_119583314_+,chrX_119583335_119583365_+,chrX_119584358_119584418_+	0.499121	UBE2A
ENSG00000100207	0.309849	3	chr22_42160013_42160043_-,chr22_42160062_42160092_-,chr22_42160669_42160699_-	0.2664	TCF20
ENSG00000108010	0.309835	6	chr10_130179385_130179415_+,chr10_130179478_130179508_+,chr10_130179544_130179574_+,chr10_130179578_130179608_+,chr10_130180312_130180342_+,chr10_130180347_130180403_+	0.0704743	GLRX3
ENSG00000105612	0.308888	6	chr19_12875209_12875239_-,chr19_12875242_12875272_-,chr19_12875373_12875403_-,chr19_12875411_12875441_-,chr19_12875556_12875586_-,chr19_12875709_12875739_-	0.819081	DNASE2
ENSG00000163132	0.308683	2	chr4_4863574_4863604_+,chr4_4863727_4863757_+	0.553261	MSX1
ENSG00000065923	0.308254	4	chrX_46599466_46599526_-,chrX_46602015_46602045_-,chrX_46602073_46602103_-,chrX_46602112_46602142_-	0.471869	SLC9A7
ENSG00000113758	0.308162	7	chr5_177456607_177456637_-,chr5_177456682_177456712_-,chr5_177456740_177456770_-,chr5_177456925_177456982_-,chr5_177456997_177457027_-,chr5_177466931_177466961_-,chr5_177467255_177467285_-	1	DBN1
ENSG00000183018	0.308079	2	chr17_4516321_4516351_+,chr17_4538980_4539035_+	0.895006	SPNS2
ENSG00000101966	0.307745	3	chrX_123911460_123911490_+,chrX_123912198_123912228_+,chrX_123913942_123913972_+	0.232253	XIAP
ENSG00000145592	0.307344	4	chr5_40832456_40832513_-,chr5_40834190_40834220_-,chr5_40834482_40834512_-,chr5_40834523_40834553_-	0.139264	RPL37
ENSG00000257621.3	0.307281	6	chr14_58265365_58265395_-,chr14_58265458_58265488_-,chr14_58265506_58265536_-,chr14_58265575_58265605_-,chr14_58266347_58266377_-,chr14_58273932_58273962_-	1
ENSG00000148688	0.307195	5	chr10_90900732_90900789_+,chr10_90900813_90900843_+,chr10_90900947_90900977_+,chr10_90905940_90905970_+,chr10_90906010_90906065_+	0.507809	RPP30
ENSG00000119862	0.307067	3	chr2_64458603_64458662_+,chr2_64458977_64459007_+,chr2_64461351_64461381_+	0.586076	LGALSL
ENSG00000115486	0.306641	7	chr2_85544939_85544969_-,chr2_85549070_85549100_-,chr2_85549347_85549377_-,chr2_85549720_85549775_-,chr2_85549853_85549909_-,chr2_85558725_85558755_-,chr2_85558842_85558872_-	1	GGCX
ENSG00000138794	0.306601	4	chr4_109688603_109688633_-,chr4_109688641_109688671_-,chr4_109688745_109688775_-,chr4_109688785_109688815_-	0.787936	CASP6
ENSG00000198546	0.30636	2	chr10_133312811_133312841_+,chr10_133313131_133313161_+	0.847531	ZNF511
ENSG00000076356	0.306292	2	chr1_208026826_208026856_-,chr1_208221382_208221412_-	0.775244	PLXNA2
ENSG00000133059	0.30601	3	chr1_205142505_205142535_-,chr1_205142750_205142780_-,chr1_205145538_205145568_-	1	DSTYK
ENSG00000074696	0.305992	3	chr15_65576469_65576528_+,chr15_65577069_65577099_+,chr15_65578319_65578374_+	1	HACD3
ENSG00000119669	0.305974	4	chr14_77024543_77024573_-,chr14_77024642_77024672_-,chr14_77024915_77024945_-,chr14_77025017_77025047_-	1	IRF2BPL
ENSG00000235043	0.30585	2	chr4_86949538_86949568_-,chr4_86949733_86949763_-	0.679579	TECRP1
ENSG00000144867	0.305832	6	chr3_133819844_133819874_+,chr3_133819880_133819910_+,chr3_133819959_133819989_+,chr3_133820594_133820624_+,chr3_133820651_133820681_+,chr3_133821432_133821492_+	0.167586	SRPRB
ENSG00000185163	0.305761	5	chr12_132136594_132136624_-,chr12_132137769_132137799_-,chr12_132138777_132138807_-,chr12_132138909_132138939_-,chr12_132139003_132139033_-	0.121301	DDX51
ENSG00000120798	0.304855	3	chr12_95021893_95021923_-,chr12_95021976_95022006_-,chr12_95022028_95022058_-	1	NR2C1
ENSG00000115947	0.304587	3	chr2_147935263_147935293_-,chr2_147935328_147935358_-,chr2_147935394_147935424_-	0.981905	ORC4
ENSG00000099284	0.30441	3	chr10_70112079_70112109_+,chr10_70112168_70112198_+,chr10_70112247_70112277_+	1	MACROH2A2
ENSG00000167775	0.304145	3	chr19_8302127_8302157_-,chr19_8302178_8302208_-,chr19_8302275_8302305_-	1	CD320
ENSG00000126870	0.304131	2	chr7_158873080_158873110_+,chr7_158946159_158946189_+	1	WDR60
ENSG00000072071	0.303923	3	chr19_14147743_14147773_-,chr19_14147830_14147860_-,chr19_14149941_14149971_-	0.859022	ADGRL1
ENSG00000155115	0.303788	3	chr6_110967522_110967552_+,chr6_110967791_110967821_+,chr6_110967842_110967872_+	1	GTF3C6
ENSG00000152683	0.303074	2	chr2_32221714_32221744_+,chr2_32224056_32224114_+	1	SLC30A6
ENSG00000144711	0.303015	3	chr3_12897221_12897251_-,chr3_12897874_12897904_-,chr3_12900577_12900607_-	1	IQSEC1
ENSG00000105819	0.302417	6	chr7_103312215_103312245_+,chr7_103312256_103312286_+,chr7_103312330_103312360_+,chr7_103312370_103312400_+,chr7_103312533_103312563_+,chr7_103312564_103312594_+	1	PMPCB
ENSG00000175416	0.302398	4	chr5_176392501_176392531_-,chr5_176392546_176392576_-,chr5_176392604_176392634_-,chr5_176397622_176397652_-	0.827648	CLTB
ENSG00000099250	0.302331	5	chr10_33177498_33177528_-,chr10_33177622_33177652_-,chr10_33177754_33177784_-,chr10_33177788_33177818_-,chr10_33197621_33197651_-	1	NRP1
ENSG00000101311	0.302066	2	chr20_6074819_6074875_-,chr20_6075199_6075229_-	1	FERMT1
ENSG00000116350	0.301772	4	chr1_29147743_29147773_-,chr1_29147834_29147864_-,chr1_29147884_29147914_-,chr1_29148930_29148960_-	1	SRSF4
ENSG00000185344	0.301382	4	chr12_123758198_123758228_+,chr12_123758243_123758273_+,chr12_123759183_123759213_+,chr12_123759763_123759793_+	0.891931	ATP6V0A2
ENSG00000188026	0.301181	2	chr12_123470054_123470084_-,chr12_123472203_123472233_-	1	RILPL1
ENSG00000105732	0.301117	2	chr19_42075550_42075610_+,chr19_42081519_42081549_+	0.414677	ZNF574
ENSG00000198873	0.300964	3	chr10_119455445_119455475_+,chr10_119455522_119455580_+,chr10_119455589_119455619_+	0.488539	GRK5
ENSG00000156515	0.300768	3	chr10_69401663_69401693_+,chr10_69401777_69401833_+,chr10_69401852_69401882_+	0.980699	HK1
ENSG00000102908	0.30072	2	chr16_69600133_69600163_+,chr16_69704624_69704654_+	1	NFAT5
ENSG00000128944	0.300529	5	chr15_40394030_40394060_+,chr15_40394080_40394110_+,chr15_40394112_40394142_+,chr15_40394143_40394199_+,chr15_40394215_40394245_+	1	KNSTRN
ENSG00000006831	0.300193	2	chr12_1786236_1786293_+,chr12_1788615_1788674_+	1	ADIPOR2
ENSG00000100554	0.299669	7	chr14_67335775_67335831_-,chr14_67336162_67336218_-,chr14_67337872_67337902_-,chr14_67338071_67338101_-,chr14_67338159_67338189_-,chr14_67338571_67338601_-,chr14_67340437_67340467_-	0.943132	ATP6V1D
ENSG00000168209	0.299492	4	chr10_72275809_72275839_+,chr10_72275887_72275917_+,chr10_72275957_72275987_+,chr10_72276006_72276036_+	0.967189	DDIT4
ENSG00000105483	0.29922	4	chr19_48197596_48197626_-,chr19_48209654_48209684_-,chr19_48238335_48238365_-,chr19_48241010_48241040_-	1	CARD8
ENSG00000090060	0.29921	6	chr14_96531701_96531731_+,chr14_96532617_96532647_+,chr14_96556216_96556246_+,chr14_96556383_96556413_+,chr14_96566925_96566955_+,chr14_96567057_96567116_+	0.589431	PAPOLA
ENSG00000152795	0.299148	4	chr4_82424623_82424653_-,chr4_82424654_82424710_-,chr4_82424732_82424762_-,chr4_82428021_82428051_-	1	HNRNPDL
ENSG00000125944	0.299066	3	chr1_23309786_23309842_-,chr1_23310012_23310042_-,chr1_23318501_23318531_-	0.831679	HNRNPR
ENSG00000064199	0.298802	5	chr11_124675388_124675418_+,chr11_124694544_124694574_+,chr11_124694607_124694637_+,chr11_124694764_124694794_+,chr11_124698282_124698312_+	1	SPA17
ENSG00000138641	0.298495	2	chr4_88708382_88708412_+,chr4_88708435_88708465_+	1	HERC3
ENSG00000128283	0.298039	3	chr22_37569196_37569226_+,chr22_37569230_37569260_+,chr22_37569375_37569405_+	0.933274	CDC42EP1
ENSG00000184203	0.297592	4	chr3_195514428_195514458_-,chr3_195514505_195514535_-,chr3_195516359_195516389_-,chr3_195523692_195523722_-	0.492228	PPP1R2
ENSG00000073464	0.297562	3	chrX_10233965_10233995_+,chrX_10237580_10237610_+,chrX_10237622_10237652_+	0.588672	CLCN4
ENSG00000065911	0.297419	5	chr2_74214945_74214975_+,chr2_74214984_74215014_+,chr2_74215040_74215070_+,chr2_74215210_74215240_+,chr2_74215255_74215285_+	0.00169155	MTHFD2
ENSG00000122778	0.29733	4	chr7_138831381_138831411_-,chr7_138837110_138837140_-,chr7_138837165_138837195_-,chr7_138837619_138837649_-	1	KIAA1549
ENSG00000110367	0.296671	5	chr11_118747763_118747793_-,chr11_118747829_118747859_-,chr11_118750185_118750215_-,chr11_118751843_118751873_-,chr11_118751910_118751940_-	1	DDX6
ENSG00000223727.2	0.296133	2	chr3_3339467_3339497_-,chr3_3613663_3613693_-	0.408477
ENSG00000109519	0.295042	7	chr4_7060054_7060110_-,chr4_7060139_7060169_-,chr4_7060191_7060221_-,chr4_7060812_7060842_-,chr4_7060932_7060962_-,chr4_7061123_7061153_-,chr4_7064060_7064090_-	0.382667	GRPEL1
ENSG00000074695	0.295007	6	chr18_59327793_59327853_-,chr18_59327854_59327884_-,chr18_59327922_59327952_-,chr18_59327968_59327998_-,chr18_59328011_59328041_-,chr18_59338557_59338587_-	1	LMAN1
ENSG00000164096	0.294808	4	chr4_119297054_119297084_-,chr4_119298488_119298518_-,chr4_119298544_119298574_-,chr4_119298678_119298708_-	1	C4orf3
ENSG00000096696	0.294671	3	chr6_7574765_7574795_+,chr6_7586448_7586478_+,chr6_7586544_7586574_+	1	DSP
ENSG00000114120	0.294495	2	chr3_140977837_140977867_+,chr3_140979909_140979939_+	0.03926	SLC25A36
ENSG00000170903	0.29433	3	chr11_106007920_106007950_-,chr11_106007984_106008014_-,chr11_106008085_106008115_-	0.948685	MSANTD4
ENSG00000167863	0.294221	4	chr17_75038863_75038893_-,chr17_75038894_75038924_-,chr17_75038981_75039011_-,chr17_75040095_75040125_-	0.49999	ATP5PD
ENSG00000166170	0.29419	2	chr14_103557097_103557179_-,chr14_103559119_103559149_-	1	BAG5
ENSG00000176731	0.292895	3	chr8_85214474_85214532_-,chr8_85214536_85214566_-,chr8_85217415_85217445_-	0.902265	RBIS
ENSG00000168066	0.292721	5	chr11_64764606_64764636_-,chr11_64764639_64764669_-,chr11_64764712_64764767_-,chr11_64765781_64765811_-,chr11_64765825_64765855_-	0.179906	SF1
ENSG00000160551	0.291753	3	chr17_29543497_29543527_+,chr17_29551761_29551791_+,chr17_29551874_29551904_+	0.847828	TAOK1
ENSG00000206560	0.291575	4	chr3_15667236_15667266_-,chr3_15668608_15668638_-,chr3_15668773_15668803_-,chr3_15741698_15741728_-	1	ANKRD28
ENSG00000198056	0.290958	2	chr12_56730357_56730387_-,chr12_56731622_56731652_-	1	PRIM1
ENSG00000131470	0.290849	3	chr17_42571775_42571805_-,chr17_42572310_42572340_-,chr17_42572373_42572403_-	0.211634	PSMC3IP
ENSG00000077380	0.290557	3	chr2_171747973_171748028_+,chr2_171748390_171748420_+,chr2_171749673_171749703_+	1	DYNC1I2
ENSG00000167257	0.290418	6	chr11_117246956_117247012_+,chr11_117285264_117285294_+,chr11_117285312_117285342_+,chr11_117285447_117285477_+,chr11_117285654_117285714_+,chr11_117286597_117286627_+	1	RNF214
ENSG00000167720	0.290083	4	chr17_2317199_2317229_+,chr17_2323753_2323783_+,chr17_2323960_2323990_+,chr17_2324103_2324133_+	1	SRR
ENSG00000151893	0.289842	3	chr10_118681503_118681533_-,chr10_118684556_118684586_-,chr10_118685941_118685971_-	0.0973013	CACUL1
ENSG00000211455	0.289556	4	chr12_27302158_27302188_+,chr12_27322692_27322722_+,chr12_27324949_27324979_+,chr12_27325060_27325090_+	0.554671	STK38L
ENSG00000127483	0.289326	7	chr1_20742679_20742709_-,chr1_20742778_20742808_-,chr1_20743210_20743240_-,chr1_20743336_20743366_-,chr1_20744637_20744667_-,chr1_20744740_20744770_-,chr1_20744781_20744811_-	0.47785	HP1BP3
ENSG00000197744	0.289043	3	chr5_118973911_118973941_+,chr5_118974071_118974129_+,chr5_118974790_118974820_+	0.349764	PTMAP2
ENSG00000125753	0.289042	5	chr19_45526496_45526526_+,chr19_45526561_45526591_+,chr19_45526775_45526805_+,chr19_45526865_45526895_+,chr19_45526953_45526983_+	0.106096	VASP
ENSG00000081692	0.288916	2	chr1_227731246_227731276_-,chr1_227732303_227732333_-	0.271343	JMJD4
ENSG00000162971	0.288656	4	chr2_199932841_199932871_-,chr2_199932891_199932921_-,chr2_199932987_199933017_-,chr2_199937976_199938006_-	1	TYW5
ENSG00000096063	0.288538	4	chr6_35833034_35833064_-,chr6_35833065_35833122_-,chr6_35834803_35834859_-,chr6_35870281_35870311_-	0.941107	SRPK1
ENSG00000134056	0.288363	4	chr5_69228314_69228344_+,chr5_69229261_69229291_+,chr5_69229311_69229341_+,chr5_69229432_69229462_+	1	MRPS36
ENSG00000119318	0.287798	6	chr9_107324911_107324941_+,chr9_107330305_107330335_+,chr9_107330417_107330472_+,chr9_107330796_107330851_+,chr9_107330863_107330893_+,chr9_107330958_107330988_+	1	RAD23B
ENSG00000100813	0.28767	4	chr14_23058564_23058594_-,chr14_23058623_23058653_-,chr14_23059397_23059427_-,chr14_23061370_23061400_-	0.449127	ACIN1
ENSG00000240230	0.287573	5	chr7_968892_968948_-,chr7_968990_969020_-,chr7_969024_969054_-,chr7_969363_969393_-,chr7_973181_973211_-	0.615838	COX19
ENSG00000166848	0.287564	3	chr16_75656585_75656615_+,chr16_75657352_75657382_+,chr16_75657402_75657432_+	0.618657	TERF2IP
ENSG00000116161	0.286842	8	chr1_175008677_175008707_+,chr1_175010189_175010219_+,chr1_175010234_175010290_+,chr1_175010338_175010368_+,chr1_175010657_175010687_+,chr1_175010716_175010746_+,chr1_175010771_175010801_+,chr1_175014471_175014501_+	0.502154	CACYBP
ENSG00000165997	0.285972	6	chr10_18675467_18675497_+,chr10_18675845_18675875_+,chr10_18675908_18675938_+,chr10_18675953_18675983_+,chr10_18681490_18681520_+,chr10_18681609_18681639_+	1	ARL5B
ENSG00000078018	0.285264	2	chr2_209631005_209631035_+,chr2_209734082_209734112_+	0.0518014	MAP2
ENSG00000160124	0.285239	3	chr3_122359591_122359621_-,chr3_122359629_122359659_-,chr3_122374103_122374133_-	1	CCDC58
ENSG00000105401	0.285051	5	chr19_10391104_10391163_-,chr19_10391166_10391196_-,chr19_10391200_10391230_-,chr19_10391289_10391319_-,chr19_10395451_10395511_-	1	CDC37
ENSG00000103061	0.285012	6	chr16_68298170_68298200_-,chr16_68300611_68300641_-,chr16_68300652_68300682_-,chr16_68300721_68300751_-,chr16_68301017_68301047_-,chr16_68301808_68301838_-	1	SLC7A6OS
ENSG00000130733	0.284909	6	chr19_10922193_10922223_-,chr19_10922768_10922798_-,chr19_10922807_10922837_-,chr19_10922945_10922975_-,chr19_10922999_10923029_-,chr19_10923038_10923068_-	0.00176337	YIPF2
ENSG00000123728	0.284602	3	chrX_132203025_132203055_-,chrX_132203108_132203138_-,chrX_132203311_132203341_-	1	RAP2C
ENSG00000143061	0.284096	4	chr1_116574408_116574438_-,chr1_116574442_116574472_-,chr1_116574518_116574548_-,chr1_116574613_116574643_-	1	IGSF3
ENSG00000138744	0.283883	3	chr4_75913660_75913690_-,chr4_75913694_75913724_-,chr4_75916438_75916468_-	1	NAAA
ENSG00000132780	0.283674	5	chr1_45604986_45605016_+,chr1_45606561_45606591_+,chr1_45607351_45607381_+,chr1_45608307_45608337_+,chr1_45618130_45618160_+	0.350375	NASP
ENSG00000144320	0.283467	3	chr2_175924010_175924040_-,chr2_175925670_175925700_-,chr2_175927757_175927787_-	0.840729	LNPK
ENSG00000258738.1	0.283346	2	chr14_34872911_34872941_+,chr14_34876433_34876463_+	0.671962
ENSG00000189266	0.283323	4	chr1_23961656_23961686_+,chr1_23961870_23961900_+,chr1_23963323_23963353_+,chr1_23963432_23963462_+	1	PNRC2
ENSG00000067064	0.283248	5	chr10_1040023_1040053_-,chr10_1040109_1040139_-,chr10_1040224_1040254_-,chr10_1041316_1041374_-,chr10_1041401_1041431_-	1	IDI1
ENSG00000157193	0.282311	5	chr1_53242364_53242394_-,chr1_53245519_53245575_-,chr1_53245587_53245617_-,chr1_53245716_53245746_-,chr1_53246663_53246693_-	0.794951	LRP8
ENSG00000162522	0.282125	3	chr1_32774761_32774791_+,chr1_32774800_32774830_+,chr1_32774940_32774970_+	0.697919	KIAA1522
ENSG00000140575	0.282088	7	chr15_90390928_90390958_+,chr15_90501145_90501175_+,chr15_90501216_90501246_+,chr15_90501301_90501331_+,chr15_90501410_90501440_+,chr15_90501525_90501555_+,chr15_90502209_90502239_+	0.0422294	IQGAP1
ENSG00000122378	0.281779	5	chr10_80432247_80432277_+,chr10_80432764_80432794_+,chr10_80432839_80432869_+,chr10_80432870_80432928_+,chr10_80432964_80432994_+	0.892269	PRXL2A
ENSG00000149930	0.280648	3	chr16_29986474_29986504_+,chr16_29988363_29988393_+,chr16_29992231_29992261_+	0.854155	TAOK2
ENSG00000035403	0.280578	5	chr10_74119823_74119853_+,chr10_74119874_74119904_+,chr10_74119975_74120005_+,chr10_74120130_74120160_+,chr10_74123044_74123074_+	0.620509	VCL
ENSG00000103356	0.280128	7	chr16_23521381_23521411_-,chr16_23522016_23522046_-,chr16_23522583_23522613_-,chr16_23522628_23522658_-,chr16_23522662_23522692_-,chr16_23522722_23522752_-,chr16_23523039_23523069_-	1	EARS2
ENSG00000120837	0.27978	4	chr12_104118654_104118684_-,chr12_104119202_104119232_-,chr12_104119323_104119353_-,chr12_104119502_104119557_-	0.642034	NFYB
ENSG00000108829	0.279522	7	chr17_50381238_50381295_-,chr17_50381297_50381327_-,chr17_50381331_50381361_-,chr17_50381398_50381428_-,chr17_50382615_50382703_-,chr17_50382715_50382745_-,chr17_50385168_50385198_-	1	LRRC59
ENSG00000147789	0.279489	2	chr8_144841769_144841799_+,chr8_144843191_144843221_+	0.918046	ZNF7
ENSG00000133103	0.27914	2	chr13_39752473_39752503_+,chr13_39752598_39752628_+	0.985515	COG6
ENSG00000225439.2	0.279066	4	chr2_74153672_74153702_+,chr2_74154554_74154584_+,chr2_74155016_74155046_+,chr2_74155707_74155737_+	0.896625
ENSG00000130175	0.278161	2	chr19_11450784_11450841_+,chr19_11450913_11450968_+	0.75133	PRKCSH
ENSG00000020181	0.277951	3	chr8_37843861_37843891_+,chr8_37843896_37843926_+,chr8_37843943_37843973_+	1	ADGRA2
ENSG00000145331	0.277808	2	chr4_99548242_99548272_-,chr4_99548926_99548956_-	1	TRMT10A
ENSG00000120656	0.27764	4	chr1_28603096_28603126_-,chr1_28603143_28603173_-,chr1_28603214_28603244_-,chr1_28603252_28603282_-	1	TAF12
ENSG00000119650	0.277213	3	chr14_76059241_76059271_+,chr14_76083667_76083697_+,chr14_76083712_76083742_+	0.686437	IFT43
ENSG00000167280	0.276942	3	chr17_79086666_79086696_+,chr17_79088569_79088599_+,chr17_79091942_79091972_+	0.4909	ENGASE
ENSG00000089022	0.276563	5	chr12_111893129_111893159_+,chr12_111893172_111893202_+,chr12_111893249_111893279_+,chr12_111893320_111893377_+,chr12_111893387_111893417_+	0.124302	MAPKAPK5
ENSG00000171155	0.276405	5	chrX_120625799_120625829_-,chrX_120625930_120625960_-,chrX_120626050_120626080_-,chrX_120626101_120626157_-,chrX_120626171_120626201_-	0.12554	C1GALT1C1
ENSG00000011405	0.275957	4	chr11_17086575_17086605_-,chr11_17087638_17087668_-,chr11_17087791_17087821_-,chr11_17088056_17088086_-	0.969475	PIK3C2A
ENSG00000165898	0.27588	4	chr14_74495131_74495161_+,chr14_74495283_74495313_+,chr14_74495336_74495366_+,chr14_74495437_74495467_+	0.437923	ISCA2
ENSG00000177479	0.275679	6	chr3_48928590_48928620_+,chr3_48928641_48928671_+,chr3_48938909_48938939_+,chr3_48983567_48983597_+,chr3_48983650_48983680_+,chr3_48985511_48985541_+	0.248653	ARIH2
ENSG00000150459	0.275542	6	chr13_21147334_21147364_+,chr13_21147386_21147416_+,chr13_21147419_21147477_+,chr13_21147543_21147602_+,chr13_21148298_21148355_+,chr13_21148808_21148838_+	0.464602	SAP18
ENSG00000144021	0.275154	6	chr2_96271529_96271559_+,chr2_96273476_96273506_+,chr2_96273625_96273655_+,chr2_96274027_96274057_+,chr2_96274091_96274121_+,chr2_96274149_96274179_+	0.767354	CIAO1
ENSG00000182704	0.274815	4	chr11_76797838_76797868_+,chr11_76797923_76797953_+,chr11_76798114_76798144_+,chr11_76804066_76804096_+	0.40518	TSKU
ENSG00000100650	0.27401	6	chr14_69771049_69771079_+,chr14_69771594_69771624_+,chr14_69771640_69771670_+,chr14_69771836_69771866_+,chr14_69771923_69771953_+,chr14_69771975_69772005_+	0.85973	SRSF5
ENSG00000183688	0.273843	6	chr17_439978_440008_-,chr17_440148_440178_-,chr17_442558_442588_-,chr17_442596_442626_-,chr17_442686_442716_-,chr17_442985_443015_-	1	RFLNB
ENSG00000127870	0.273789	4	chr13_26212775_26212805_-,chr13_26213704_26213734_-,chr13_26213771_26213801_-,chr13_26221248_26221278_-	1	RNF6
ENSG00000111731	0.273765	2	chr12_22448583_22448613_-,chr12_22448726_22448756_-	1	C2CD5
ENSG00000113448	0.273552	8	chr5_58969038_58969068_-,chr5_58970071_58970101_-,chr5_58970194_58970224_-,chr5_58970259_58970289_-,chr5_58971295_58971325_-,chr5_58971341_58971371_-,chr5_58971375_58971431_-,chr5_59767477_59767507_-	0.0324642	PDE4D
ENSG00000103707	0.273517	3	chr15_65002510_65002540_-,chr15_65002995_65003025_-,chr15_65013288_65013318_-	0.372146	MTFMT
ENSG00000153132	0.273441	4	chr4_140388453_140388483_-,chr4_140388763_140388818_-,chr4_140388827_140388857_-,chr4_140392586_140392616_-	0.761567	CLGN
ENSG00000112159	0.273284	3	chr6_89642775_89642805_-,chr6_89661431_89661461_-,chr6_89664487_89664517_-	0.177127	MDN1
ENSG00000166575	0.273118	7	chr11_87322887_87322917_+,chr11_87322941_87322971_+,chr11_87322991_87323021_+,chr11_87323073_87323103_+,chr11_87323119_87323149_+,chr11_87323168_87323198_+,chr11_87323500_87323530_+	0.893363	TMEM135
ENSG00000139438	0.273021	2	chr12_109770404_109770434_+,chr12_109770465_109770495_+	1	FAM222A
ENSG00000050130	0.272919	4	chr14_59504107_59504137_+,chr14_59504679_59504709_+,chr14_59505258_59505288_+,chr14_59505313_59505343_+	0.985825	JKAMP
YTHDC1	0.272891	2	chr4_68313319_68313349_-,chr4_68314004_68314034_-	1
ENSG00000180638	0.272701	2	chr17_19677197_19677227_-,chr17_19677473_19677503_-	0.279592	SLC47A2
ENSG00000076351	0.272515	5	chr17_28398231_28398261_-,chr17_28399029_28399059_-,chr17_28399085_28399115_-,chr17_28404348_28404378_-,chr17_28404404_28404434_-	0.769782	SLC46A1
ENSG00000110092	0.272423	4	chr11_69651373_69651403_+,chr11_69651580_69651610_+,chr11_69654405_69654435_+,chr11_69654444_69654474_+	0.553371	CCND1
ENSG00000090020	0.271805	3	chr1_27098813_27098843_-,chr1_27098865_27098895_-,chr1_27098927_27098957_-	0.898431	SLC9A1
ENSG00000140386	0.271803	2	chr15_76348291_76348321_-,chr15_76370292_76370322_-	0.446191	SCAPER
ENSG00000123836	0.271461	2	chr1_207076907_207076937_+,chr1_207077787_207077817_+	0.850206	PFKFB2
ENSG00000198087	0.271382	5	chr6_47624335_47624365_+,chr6_47626861_47626891_+,chr6_47626895_47626925_+,chr6_47627076_47627106_+,chr6_47627107_47627137_+	1	CD2AP
ENSG00000102738	0.271234	2	chr13_40729303_40729333_-,chr13_40756872_40756902_-	0.588733	MRPS31
ENSG00000101347	0.270837	5	chr20_36890198_36890228_-,chr20_36890229_36890316_-,chr20_36890629_36890659_-,chr20_36890854_36890912_-,chr20_36890938_36890968_-	0.0403259	SAMHD1
ENSG00000198799	0.270568	2	chr1_113124995_113125025_+,chr1_113125172_113125202_+	0.335813	LRIG2
ENSG00000119969	0.269996	5	chr10_94601904_94601934_+,chr10_94602069_94602149_+,chr10_94610232_94610262_+,chr10_94613717_94613747_+,chr10_94613875_94613905_+	0.17057	HELLS
ENSG00000147854	0.26996	3	chr9_6466542_6466572_+,chr9_6488277_6488307_+,chr9_6507024_6507054_+	1	UHRF2
ENSG00000234948.1	0.269805	2	chr20_52346798_52346828_+,chr20_52483964_52483994_+	0.00124982
ENSG00000171428	0.269791	3	chr8_18223061_18223091_+,chr8_18223123_18223153_+,chr8_18223240_18223270_+	1	NAT1
ENSG00000137801	0.269724	3	chr15_39595855_39595885_+,chr15_39597258_39597288_+,chr15_39597437_39597467_+	0.903704	THBS1
ENSG00000183808	0.269536	2	chr8_93715447_93715477_-,chr8_93732773_93732803_-	1	RBM12B
ENSG00000172339	0.269357	4	chr1_94982808_94982838_-,chr1_94982866_94982923_-,chr1_94982930_94982960_-,chr1_94982986_94983016_-	0.416947	ALG14
ENSG00000031691	0.269334	3	chr6_49492923_49492953_+,chr6_49493006_49493036_+,chr6_49493072_49493102_+	0.856869	CENPQ
ENSG00000198682	0.26895	4	chr10_87660804_87660834_+,chr10_87746367_87746397_+,chr10_87747597_87747627_+,chr10_87747675_87747705_+	0.719648	PAPSS2
ENSG00000132603	0.268831	8	chr16_69341719_69341801_+,chr16_69341812_69341842_+,chr16_69341861_69341891_+,chr16_69342644_69342674_+,chr16_69342811_69342841_+,chr16_69342937_69342967_+,chr16_69343001_69343031_+,chr16_69343076_69343106_+	0.998543	NIP7
ENSG00000075340	0.268773	2	chr2_70656790_70656820_-,chr2_70661202_70661258_-	1	ADD2
ENSG00000197150	0.268747	4	chr7_151037529_151037616_+,chr7_151045472_151045502_+,chr7_151045533_151045563_+,chr7_151047752_151047782_+	0.600579	ABCB8
ENSG00000118200	0.2677	3	chr1_200850180_200850210_+,chr1_200859732_200859762_+,chr1_200860674_200860704_+	0.384316	CAMSAP2
ENSG00000072803	0.267565	5	chr5_171861549_171861579_-,chr5_171861624_171861684_-,chr5_171861693_171861723_-,chr5_171861772_171861802_-,chr5_171868300_171868330_-	0.657095	FBXW11
ENSG00000112773	0.267391	3	chr6_81745730_81745760_-,chr6_81748569_81748599_-,chr6_81749629_81749659_-	0.225431	TENT5A
ENSG00000122592	0.267189	2	chr7_27153716_27153746_-,chr7_27154796_27154826_-	0.09506	HOXA7
ENSG00000049656	0.267163	4	chr5_1317752_1317782_-,chr5_1317842_1317897_-,chr5_1317958_1317988_-,chr5_1344372_1344402_-	0.376585	CLPTM1L
ENSG00000240344	0.267087	4	chr2_200871009_200871039_-,chr2_200871062_200871092_-,chr2_200871153_200871183_-,chr2_200871189_200871219_-	1	PPIL3
ENSG00000014123	0.266956	4	chr6_96555026_96555056_+,chr6_96555136_96555166_+,chr6_96555196_96555226_+,chr6_96555246_96555276_+	1	UFL1
ENSG00000007392	0.266755	5	chr16_188962_189020_-,chr16_189056_189086_-,chr16_189098_189128_-,chr16_189142_189172_-,chr16_206003_206033_-	0.919974	LUC7L
ENSG00000147224	0.266563	3	chrX_107650052_107650082_+,chrX_107650784_107650814_+,chrX_107650940_107651026_+	1	PRPS1
ENSG00000163001	0.266184	3	chr2_55533930_55533960_+,chr2_55544340_55544370_+,chr2_55545049_55545079_+	0.672857	CFAP36
ENSG00000111247	0.264936	2	chr12_4559922_4559952_+,chr12_4560017_4560047_+	1	RAD51AP1
ENSG00000135736	0.264223	2	chr16_57512181_57512211_-,chr16_57512302_57512332_-	0.385578	CCDC102A
ENSG00000171421	0.264172	3	chr5_1798387_1798417_-,chr5_1798432_1798462_-,chr5_1798618_1798648_-	0.937607	MRPL36
ENSG00000172493	0.264109	2	chr4_87073284_87073314_+,chr4_87141009_87141039_+	1	AFF1
ENSG00000204564	0.264003	3	chr6_30653072_30653102_+,chr6_30653109_30653139_+,chr6_30653177_30653207_+	1	C6orf136
ENSG00000166908	0.263972	2	chr12_57603218_57603248_+,chr12_57603358_57603418_+	0.940539	PIP4K2C
ENSG00000037757	0.2639	5	chr19_13772853_13772883_+,chr19_13772971_13773001_+,chr19_13774090_13774120_+,chr19_13774152_13774182_+,chr19_13774252_13774282_+	0.719068	MRI1
ENSG00000090863	0.263801	4	chr16_74451933_74451988_-,chr16_74452029_74452059_-,chr16_74452098_74452128_-,chr16_74452790_74452820_-	0.521098	GLG1
ENSG00000115084	0.263692	6	chr2_113706779_113706809_-,chr2_113706857_113706887_-,chr2_113714355_113714385_-,chr2_113714399_113714429_-,chr2_113714456_113714486_-,chr2_113714498_113714528_-	1	SLC35F5
ENSG00000164024	0.26359	3	chr4_99062611_99062641_+,chr4_99062659_99062689_+,chr4_99062752_99062809_+	0.528373	METAP1
ENSG00000114841	0.262929	2	chr3_52375025_52375055_+,chr3_52405491_52405521_+	0.382892	DNAH1
ENSG00000215301	0.26283	5	chrX_41344089_41344119_+,chrX_41348030_41348060_+,chrX_41348108_41348167_+,chrX_41350179_41350209_+,chrX_41350244_41350274_+	0.501771	DDX3X
ENSG00000136205	0.262458	4	chr7_47275149_47275179_-,chr7_47275184_47275214_-,chr7_47275230_47275260_-,chr7_47277302_47277332_-	0.464133	TNS3
ENSG00000135372	0.262226	4	chr11_34141771_34141801_+,chr11_34146878_34146908_+,chr11_34151004_34151034_+,chr11_34151079_34151109_+	0.108796	NAT10
ENSG00000108511	0.26153	2	chr17_48595751_48595806_-,chr17_48603486_48603516_-	0.261504	HOXB6
ENSG00000141639	0.261434	4	chr18_50688880_50688910_+,chr18_50731698_50731728_+,chr18_50731759_50731789_+,chr18_50731794_50731824_+	0.0421228	MAPK4
ENSG00000112308	0.261266	6	chr6_24701663_24701693_-,chr6_24704930_24704960_-,chr6_24704987_24705017_-,chr6_24705043_24705073_-,chr6_24705270_24705300_-,chr6_24705373_24705403_-	0.051984	C6orf62
ENSG00000100219	0.260825	3	chr22_28794560_28794590_-,chr22_28794623_28794683_-,chr22_28799057_28799087_-	1	XBP1
ENSG00000137822	0.260378	3	chr15_43405869_43405899_+,chr15_43407347_43407377_+,chr15_43409741_43409771_+	0.500246	TUBGCP4
ENSG00000072571	0.260364	3	chr5_163473527_163473557_+,chr5_163483142_163483172_+,chr5_163491911_163491941_+	0.105413	HMMR
ENSG00000163898	0.26028	4	chr3_185506262_185506292_-,chr3_185507045_185507075_-,chr3_185507779_185507809_-,chr3_185508234_185508264_-	1	LIPH
ENSG00000257704	0.260212	2	chr19_47275541_47275571_+,chr19_47275648_47275703_+	0.902176	INAFM1
ENSG00000105325	0.259787	4	chr19_3534976_3535006_+,chr19_3536137_3536194_+,chr19_3536726_3536756_+,chr19_3538298_3538328_+	0.386587	FZR1
ENSG00000117408	0.259774	2	chr1_43967723_43967753_+,chr1_43967992_43968022_+	1	IPO13
ENSG00000125107	0.259275	5	chr16_58519951_58519981_-,chr16_58520076_58520106_-,chr16_58520695_58520725_-,chr16_58520751_58520781_-,chr16_58543327_58543357_-	0.0942591	CNOT1
ENSG00000124496	0.259192	2	chr6_42225697_42225727_-,chr6_42228126_42228156_-	1	TRERF1
ENSG00000152291	0.25877	3	chr2_85318023_85318053_-,chr2_85318118_85318148_-,chr2_85319179_85319209_-	1	TGOLN2
ENSG00000140939	0.258754	3	chr16_67175163_67175193_+,chr16_67175589_67175619_+,chr16_67175693_67175723_+	1	NOL3
ENSG00000140479	0.258746	2	chr15_101301722_101301752_-,chr15_101303928_101303958_-	0.179352	PCSK6
ENSG00000102302	0.258721	3	chrX_54445454_54445484_-,chrX_54445489_54445519_-,chrX_54494399_54494429_-	0.976585	FGD1
ENSG00000137473	0.258629	2	chr4_146821986_146822016_-,chr4_146943170_146943200_-	0.499905	TTC29
ENSG00000104218	0.258363	2	chr8_67164479_67164509_+,chr8_67196233_67196263_+	1	CSPP1
ENSG00000067082	0.258232	3	chr10_3776553_3776583_-,chr10_3779057_3779087_-,chr10_3779195_3779225_-	0.0749676	KLF6
ENSG00000266708.1	0.257869	2	chr18_8634284_8634314_-,chr18_8639148_8639178_-	0.866482
ENSG00000143442	0.257634	3	chr1_151402724_151402754_-,chr1_151404269_151404327_-,chr1_151404596_151404626_-	1	POGZ
ENSG00000072310	0.257533	3	chr17_17811349_17811379_-,chr17_17811427_17811457_-,chr17_17812077_17812136_-	0.185319	SREBF1
ENSG00000049323	0.257119	4	chr2_33149225_33149255_+,chr2_33398865_33398895_+,chr2_33398898_33398928_+,chr2_33399333_33399363_+	1	LTBP1
ENSG00000105447	0.257012	2	chr19_48453702_48453732_+,chr19_48453866_48453896_+	0.21113	GRWD1
ENSG00000100503	0.256871	2	chr14_50719819_50719849_-,chr14_50755649_50755679_-	1	NIN
ENSG00000178301	0.256827	3	chr11_77609586_77609616_+,chr11_77609619_77609649_+,chr11_77609689_77609719_+	1	AQP11
ENSG00000147872	0.256689	4	chr9_19115761_19115791_-,chr9_19115881_19115940_-,chr9_19116004_19116034_-,chr9_19120880_19120910_-	0.0616388	PLIN2
ENSG00000089057	0.256581	3	chr20_4852358_4852388_-,chr20_4852460_4852490_-,chr20_4926511_4926541_-	0.946766	SLC23A2
ENSG00000121864	0.256449	6	chr3_179334451_179334510_+,chr3_179334525_179334583_+,chr3_179334584_179334614_+,chr3_179334880_179334910_+,chr3_179334931_179334961_+,chr3_179335009_179335039_+	1	ZNF639
ENSG00000107949	0.256212	6	chr10_125823693_125823723_+,chr10_125836421_125836451_+,chr10_125836463_125836493_+,chr10_125836521_125836551_+,chr10_125841350_125841435_+,chr10_125842772_125842802_+	0.49222	BCCIP
ENSG00000187514	0.256142	4	chr2_231712857_231712887_+,chr2_231713205_231713235_+,chr2_231713398_231713428_+,chr2_231713521_231713551_+	0.84238	PTMA
ENSG00000116747	0.255999	6	chr1_193084848_193084878_+,chr1_193085885_193085915_+,chr1_193085955_193085985_+,chr1_193091591_193091621_+,chr1_193091662_193091692_+,chr1_193091747_193091777_+	0.108054	RO60
ENSG00000123144	0.255808	4	chr19_12730640_12730670_-,chr19_12730677_12730732_-,chr19_12730741_12730771_-,chr19_12730818_12730848_-	0.275874	TRIR
ENSG00000136854	0.255514	4	chr9_127692516_127692546_+,chr9_127692585_127692615_+,chr9_127692627_127692657_+,chr9_127692681_127692711_+	1	STXBP1
ENSG00000118407	0.255433	2	chr6_75291859_75291889_-,chr6_75308090_75308120_-	1	FILIP1
ENSG00000138107	0.255326	4	chr10_102479229_102479259_-,chr10_102479268_102479298_-,chr10_102479303_102479333_-,chr10_102480801_102480885_-	0.858322	ACTR1A
ENSG00000237214	0.254839	3	chr22_41064452_41064482_+,chr22_41064486_41064516_+,chr22_41064687_41064717_+	0.319148	AL080243.4
ENSG00000103043	0.254547	3	chr16_70687439_70687469_-,chr16_70687552_70687582_-,chr16_70687597_70687627_-	0.990752	VAC14
ENSG00000102034	0.254419	2	chrX_130063955_130063985_-,chrX_130064929_130064959_-	0.385006	ELF4
ENSG00000175931	0.254363	5	chr17_76389456_76389486_-,chr17_76389532_76389562_-,chr17_76389564_76389594_-,chr17_76389843_76389873_-,chr17_76434775_76434805_-	0.0818899	UBE2O
ENSG00000165714	0.254185	3	chr12_12466009_12466039_+,chr12_12466112_12466142_+,chr12_12476771_12476801_+	0.225457	BORCS5
ENSG00000111581	0.253985	2	chr12_68742503_68742533_+,chr12_68742641_68742671_+	0.589579	NUP107
ENSG00000134086	0.25385	4	chr3_10152011_10152041_+,chr3_10153491_10153521_+,chr3_10153546_10153576_+,chr3_10153637_10153667_+	1	VHL
ENSG00000198912	0.253847	2	chr1_3885301_3885331_-,chr1_3889133_3889163_-	0.651798	C1orf174
ENSG00000103528	0.253601	2	chr16_19250048_19250078_+,chr16_19268302_19268332_+	0.0363003	SYT17
ENSG00000168917	0.253468	2	chr3_136855795_136855825_+,chr3_136855858_136855888_+	0.995536	SLC35G2
ENSG00000100242	0.25329	3	chr22_38733542_38733572_-,chr22_38734734_38734764_-,chr22_38734791_38734821_-	0.092429	SUN2
ENSG00000101216	0.25305	2	chr20_63587605_63587635_-,chr20_63589825_63589855_-	1	GMEB2
ENSG00000102743	0.252893	3	chr13_40809727_40809757_+,chr13_40812395_40812425_+,chr13_40812428_40812458_+	1	SLC25A15
ENSG00000138162	0.252766	5	chr10_122238008_122238038_+,chr10_122249634_122249664_+,chr10_122254181_122254211_+,chr10_122254307_122254337_+,chr10_122254512_122254542_+	0.564798	TACC2
ENSG00000113369	0.252701	2	chr5_91368727_91368757_-,chr5_91368891_91368921_-	0.889741	ARRDC3
ENSG00000131269	0.252679	5	chrX_75051048_75051078_-,chrX_75051555_75051585_-,chrX_75053280_75053310_-,chrX_75104048_75104078_-,chrX_75115406_75115436_-	1	ABCB7
ENSG00000197122	0.252585	2	chr20_37405212_37405242_+,chr20_37405385_37405415_+	0.727222	SRC
ENSG00000105617	0.252318	2	chr19_54155639_54155669_-,chr19_54158295_54158325_-	0.581639	LENG1
ENSG00000070759	0.252099	2	chr1_45343883_45343913_-,chr1_45343963_45343993_-	0.715216	TESK2
ENSG00000160298	0.252024	2	chr21_46297722_46297752_-,chr21_46301134_46301164_-	0.464252	C21orf58
ENSG00000140367	0.251631	2	chr15_75900843_75900873_+,chr15_75901014_75901044_+	0.954591	UBE2Q2
ENSG00000126777	0.250947	7	chr14_55618104_55618134_+,chr14_55627999_55628029_+,chr14_55634563_55634593_+,chr14_55661583_55661613_+,chr14_55671626_55671656_+,chr14_55684495_55684525_+,chr14_55684549_55684579_+	0.2782	KTN1
ENSG00000111790	0.250869	4	chr12_26956630_26956660_+,chr12_26960718_26960748_+,chr12_26965921_26965951_+,chr12_26966614_26966644_+	1	FGFR1OP2
ENSG00000138796	0.250842	4	chr4_108034462_108034492_+,chr4_108035040_108035070_+,chr4_108035075_108035105_+,chr4_108035141_108035171_+	0.940371	HADH
ENSG00000155755	0.250779	4	chr2_201623695_201623725_-,chr2_201623800_201623830_-,chr2_201624141_201624171_-,chr2_201624178_201624208_-	1	TMEM237
ENSG00000138709	0.250536	3	chr4_128108264_128108320_+,chr4_128108871_128108901_+,chr4_128211821_128211876_+	0.899769	LARP1B
ENSG00000174206	0.250479	4	chr12_64186318_64186348_-,chr12_64186355_64186385_-,chr12_64186440_64186470_-,chr12_64192639_64192669_-	0.242101	C12orf66
ENSG00000126746	0.250036	5	chr12_6666477_6666507_-,chr12_6666585_6666615_-,chr12_6666638_6666668_-,chr12_6666732_6666762_-,chr12_6666795_6666825_-	1	ZNF384
ENSG00000164291	0.249978	2	chr5_95603905_95603935_+,chr5_95605030_95605060_+	1	ARSK
ENSG00000143486	0.249811	4	chr1_206591642_206591672_-,chr1_206591687_206591717_-,chr1_206594039_206594069_-,chr1_206599049_206599079_-	1	EIF2D
ENSG00000004142	0.249365	6	chr17_28346827_28346857_-,chr17_28346906_28346936_-,chr17_28346983_28347013_-,chr17_28347181_28347211_-,chr17_28347238_28347268_-,chr17_28347278_28347308_-	0.00122211	POLDIP2
ENSG00000196141	0.249355	3	chr2_200416398_200416428_+,chr2_200478402_200478432_+,chr2_200478500_200478530_+	1	SPATS2L
ENSG00000162368	0.248351	6	chr1_47374955_47374985_+,chr1_47377622_47377652_+,chr1_47377746_47377776_+,chr1_47378678_47378708_+,chr1_47378743_47378773_+,chr1_47378809_47378839_+	1	CMPK1
ENSG00000165119	0.248329	6	chr9_83968240_83968295_-,chr9_83968385_83968415_-,chr9_83968909_83968939_-,chr9_83969013_83969043_-,chr9_83969079_83969109_-,chr9_83969116_83969171_-	0.127541	HNRNPK
ENSG00000168569	0.247849	3	chr11_62790328_62790358_-,chr11_62790387_62790417_-,chr11_62790442_62790472_-	0.392409	TMEM223
ENSG00000141376	0.247687	4	chr17_61338886_61338916_+,chr17_61380517_61380547_+,chr17_61392746_61392776_+,chr17_61392801_61392831_+	0.880552	BCAS3
ENSG00000116138	0.247593	2	chr1_15570848_15570878_+,chr1_15571703_15571733_+	1	DNAJC16
ENSG00000162624	0.247531	2	chr1_75161393_75161423_+,chr1_75161503_75161533_+	0.730816	LHX8
ENSG00000163694	0.247429	2	chr4_40423740_40423770_-,chr4_40526790_40526820_-	0.357186	RBM47
ENSG00000178295	0.246779	2	chr2_17784688_17784718_+,chr2_17785890_17785920_+	0.255448	GEN1
ENSG00000011523	0.246725	4	chr2_65083809_65083867_+,chr2_65083891_65083921_+,chr2_65083926_65083956_+,chr2_65086974_65087004_+	1	CEP68
ENSG00000011426	0.246552	6	chr7_36453484_36453514_+,chr7_36453570_36453600_+,chr7_36453602_36453632_+,chr7_36453641_36453671_+,chr7_36453729_36453759_+,chr7_36453761_36453791_+	1	ANLN
ENSG00000047315	0.246389	4	chr4_57031006_57031036_+,chr4_57031076_57031106_+,chr4_57031128_57031158_+,chr4_57031226_57031256_+	0.00984697	POLR2B
ENSG00000125149	0.246273	5	chr16_67148056_67148086_+,chr16_67148148_67148178_+,chr16_67148194_67148224_+,chr16_67148467_67148497_+,chr16_67148509_67148539_+	0.730837	C16orf70
ENSG00000116667	0.246223	3	chr1_184507653_184507683_+,chr1_184619683_184619713_+,chr1_184619724_184619754_+	0.182473	C1orf21
ENSG00000033030	0.246157	3	chr12_122472898_122472928_-,chr12_122472943_122472973_-,chr12_122473114_122473144_-	1	ZCCHC8
ENSG00000178026	0.245917	2	chr22_24585635_24585665_-,chr22_24585704_24585734_-	0.709447	LRRC75B
ENSG00000183323	0.245184	2	chr5_69280694_69280724_-,chr5_69280798_69280828_-	1	CCDC125
ENSG00000119844	0.244899	4	chr2_64548405_64548435_+,chr2_64551721_64551751_+,chr2_64592344_64592374_+,chr2_64592975_64593005_+	1	AFTPH
ENSG00000116984	0.24445	3	chr1_236900641_236900671_+,chr1_236903863_236903893_+,chr1_236903903_236903933_+	1	MTR
ENSG00000226221	0.244357	3	chr5_56504584_56504614_-,chr5_56504852_56504882_-,chr5_56504893_56504923_-	0.730521	RPL26P19
ENSG00000182518	0.24417	2	chrX_55145898_55145928_-,chrX_55146016_55146046_-	0.324988	FAM104B
ENSG00000129292	0.243979	4	chr8_132846164_132846194_+,chr8_132847561_132847591_+,chr8_132848674_132848704_+,chr8_132848777_132848807_+	1	PHF20L1
ENSG00000008853	0.24386	4	chr8_23018327_23018357_+,chr8_23018360_23018390_+,chr8_23018410_23018440_+,chr8_23020169_23020199_+	0.639016	RHOBTB2
ENSG00000117877	0.243829	2	chr19_45409756_45409786_+,chr19_45410703_45410733_+	0.520724	CD3EAP
ENSG00000163162	0.243797	3	chr2_101276537_101276567_-,chr2_101276634_101276664_-,chr2_101276698_101276728_-	1	RNF149
ENSG00000113838	0.243352	3	chr3_186546339_186546369_-,chr3_186546389_186546419_-,chr3_186546438_186546468_-	1	TBCCD1
ENSG00000165650	0.24311	6	chr10_117277460_117277490_-,chr10_117280492_117280522_-,chr10_117282151_117282181_-,chr10_117282637_117282667_-,chr10_117282683_117282713_-,chr10_117282814_117282844_-	0.940461	PDZD8
ENSG00000091262	0.242964	2	chr16_16149565_16149623_-,chr16_16149692_16149722_-	0.499905	ABCC6
ENSG00000135655	0.242781	3	chr12_62314886_62314916_+,chr12_62404532_62404562_+,chr12_62404613_62404643_+	0.0893549	USP15
ENSG00000184857	0.242765	2	chr16_8795453_8795483_-,chr16_8795793_8795823_-	1	TMEM186
ENSG00000163993	0.242697	3	chr4_6696993_6697023_+,chr4_6697061_6697091_+,chr4_6697140_6697170_+	1	S100P
ENSG00000120533	0.242681	4	chr8_109334450_109334480_+,chr8_109343516_109343546_+,chr8_109343554_109343584_+,chr8_109343652_109343682_+	0.823602	ENY2
ENSG00000115255	0.242292	2	chr19_1497770_1497800_+,chr19_1497897_1497927_+	0.751239	REEP6
ENSG00000203709.5	0.241974	3	chr1_207795064_207795094_-,chr1_207795404_207795434_-,chr1_207795509_207795539_-	1
ENSG00000169057	0.24193	7	chrX_154021573_154021603_-,chrX_154021673_154021703_-,chrX_154021776_154021834_-,chrX_154024745_154024775_-,chrX_154030234_154030264_-,chrX_154030307_154030337_-,chrX_154087796_154087826_-	0.00731527	MECP2
ENSG00000132300	0.241841	5	chr2_86137630_86137660_+,chr2_86137761_86137791_+,chr2_86138077_86138137_+,chr2_86138164_86138194_+,chr2_86141597_86141627_+	1	PTCD3
ENSG00000071539	0.241505	3	chr5_917854_917913_+,chr5_917943_917973_+,chr5_918015_918045_+	0.505478	TRIP13
ENSG00000037241	0.241468	3	chr5_172969471_172969501_+,chr5_172969643_172969673_+,chr5_172969696_172969726_+	0.449032	RPL26L1
ENSG00000135111	0.241307	4	chr12_114670255_114670285_-,chr12_114670939_114670969_-,chr12_114671039_114671069_-,chr12_114677580_114677610_-	0.578767	TBX3
ENSG00000261889.1	0.241183	3	chr16_3156657_3156687_-,chr16_3157231_3157261_-,chr16_3157345_3157375_-	0.0887071
ENSG00000198053	0.241135	6	chr20_1938384_1938414_+,chr20_1938432_1938462_+,chr20_1939747_1939777_+,chr20_1939780_1939810_+,chr20_1939825_1939855_+,chr20_1939864_1939894_+	0.995417	SIRPA
ENSG00000156345	0.241061	2	chr9_87966441_87966471_-,chr9_87966611_87966641_-	1	CDK20
ENSG00000103249	0.240853	3	chr16_1444935_1444965_-,chr16_1445340_1445370_-,chr16_1445386_1445416_-	0.135852	CLCN7
ENSG00000153885	0.240807	5	chr19_33811727_33811757_+,chr19_33811798_33811828_+,chr19_33815187_33815217_+,chr19_33815675_33815705_+,chr19_33815731_33815761_+	1	KCTD15
ENSG00000112739	0.240327	4	chr6_4061724_4061754_+,chr6_4061800_4061830_+,chr6_4061875_4061905_+,chr6_4064953_4064983_+	0.790868	PRPF4B
ENSG00000196411	0.240077	5	chr7_100802565_100802595_-,chr7_100802613_100802643_-,chr7_100802921_100802951_-,chr7_100802969_100802999_-,chr7_100803028_100803058_-	0.877161	EPHB4
ENSG00000164930	0.239947	2	chr8_103332787_103332817_+,chr8_103332836_103332866_+	1	FZD6
ENSG00000168653	0.239762	5	chr1_39028756_39028786_+,chr1_39034435_39034465_+,chr1_39034467_39034497_+,chr1_39034500_39034530_+,chr1_39034585_39034642_+	1	NDUFS5
ENSG00000094841	0.239716	3	chrX_75304432_75304462_+,chrX_75304570_75304600_+,chrX_75304841_75304898_+	1	UPRT
ENSG00000165115	0.239503	3	chr9_83834099_83834129_-,chr9_83919532_83919562_-,chr9_83919597_83919627_-	1	KIF27
ENSG00000125249	0.23897	4	chr13_97465617_97465647_+,chr13_97466193_97466223_+,chr13_97467910_97467940_+,chr13_97467961_97467991_+	0.730567	RAP2A
ENSG00000005893	0.238893	6	chrX_120430940_120430996_-,chrX_120431153_120431183_-,chrX_120431261_120431318_-,chrX_120436494_120436554_-,chrX_120437460_120437490_-,chrX_120438558_120438588_-	0.0225716	LAMP2
ENSG00000147509	0.238855	2	chr8_53913781_53913811_+,chr8_53959267_53959297_+	0.946992	RGS20
ENSG00000088766	0.23885	4	chr20_6037304_6037334_+,chr20_6037363_6037393_+,chr20_6037949_6037979_+,chr20_6038014_6038044_+	1	CRLS1
ENSG00000076108	0.238772	3	chr12_56595930_56595960_-,chr12_56598359_56598389_-,chr12_56609736_56609766_-	0.499892	BAZ2A
ENSG00000170854	0.23859	7	chr3_97941970_97942029_-,chr3_97942067_97942097_-,chr3_97944169_97944199_-,chr3_97944250_97944280_-,chr3_97944314_97944344_-,chr3_97944792_97944822_-,chr3_97945111_97945141_-	1	RIOX2
ENSG00000204439	0.238407	2	chr6_31658335_31658390_-,chr6_31658810_31658840_-	0.0906986	C6orf47
ENSG00000215256.3	0.238294	2	chr14_23938734_23938764_-,chr14_23939613_23939643_-	1
ENSG00000172331	0.238108	3	chr7_134665643_134665673_+,chr7_134679680_134679710_+,chr7_134679778_134679808_+	1	BPGM
ENSG00000116874	0.238066	2	chr1_119031216_119031275_-,chr1_119032678_119032708_-	1	WARS2
ENSG00000120053	0.237731	6	chr10_99396870_99396900_-,chr10_99396905_99396935_-,chr10_99396976_99397006_-,chr10_99397112_99397142_-,chr10_99397256_99397286_-,chr10_99397287_99397317_-	0.0170846	GOT1
ENSG00000160410	0.237696	4	chr19_40591181_40591211_+,chr19_40591261_40591291_+,chr19_40591299_40591329_+,chr19_40591337_40591397_+	1	SHKBP1
ENSG00000083812	0.237603	2	chr19_58473399_58473429_+,chr19_58473546_58473576_+	0.970043	ZNF324
ENSG00000078070	0.237517	2	chr3_183015218_183015248_-,chr3_183015392_183015422_-	0.845937	MCCC1
ENSG00000237819.1	0.237276	2	chr7_92931932_92931962_+,chr7_92945006_92945036_+	0.0696305
ENSG00000070526	0.237039	2	chr17_76624763_76624793_-,chr17_76637478_76637508_-	1	ST6GALNAC1
ENSG00000235552	0.236533	4	chr18_6462088_6462118_-,chr18_6462237_6462267_-,chr18_6462274_6462304_-,chr18_6462441_6462471_-	0.278873	RPL6P27
ENSG00000152904	0.236055	4	chr1_235342752_235342782_+,chr1_235342872_235342902_+,chr1_235342920_235342950_+,chr1_235343037_235343097_+	0.464327	GGPS1
ENSG00000111642	0.235924	5	chr12_6570082_6570140_-,chr12_6570158_6570188_-,chr12_6578467_6578497_-,chr12_6578846_6578876_-,chr12_6606274_6606304_-	0.476542	CHD4
ENSG00000122482	0.235475	5	chr1_90915304_90915334_-,chr1_90915415_90915445_-,chr1_90915468_90915498_-,chr1_90915637_90915667_-,chr1_90987247_90987277_-	1	ZNF644
ENSG00000144749	0.235354	2	chr3_66378797_66378827_-,chr3_66380067_66380097_-	1	LRIG1
ENSG00000198915	0.235055	2	chr10_43194536_43194566_-,chr10_43196091_43196121_-	1	RASGEF1A
ENSG00000145740	0.234659	6	chr5_69104640_69104670_+,chr5_69104710_69104740_+,chr5_69130095_69130125_+,chr5_69130236_69130266_+,chr5_69130947_69130977_+,chr5_69131039_69131069_+	0.552456	SLC30A5
ENSG00000165914	0.234644	2	chr14_90540588_90540618_-,chr14_90540755_90540785_-	0.403598	TTC7B
ENSG00000127588	0.234604	2	chr16_797979_798034_-,chr16_798041_798071_-	1	GNG13
ENSG00000085224	0.234466	6	chrX_77505701_77505731_-,chrX_77505781_77505839_-,chrX_77506898_77506928_-,chrX_77599732_77599762_-,chrX_77673956_77673986_-,chrX_77674016_77674046_-	0.0776311	ATRX
ENSG00000144566	0.233493	2	chr3_19985003_19985033_+,chr3_19985145_19985175_+	0.191608	RAB5A
ENSG00000100393	0.233445	5	chr22_41179477_41179507_+,chr22_41179619_41179699_+,chr22_41179765_41179795_+,chr22_41179988_41180018_+,chr22_41180045_41180103_+	0.562558	EP300
ENSG00000133773	0.233404	4	chr12_82352303_82352333_-,chr12_82352843_82352873_-,chr12_82352988_82353048_-,chr12_82356937_82356967_-	0.2487	CCDC59
ENSG00000171310	0.233199	5	chr12_104758011_104758041_+,chr12_104758053_104758083_+,chr12_104758084_104758114_+,chr12_104761892_104761922_+,chr12_104761984_104762014_+	0.853328	CHST11
ENSG00000197256	0.232993	4	chr19_11164270_11164300_-,chr19_11164341_11164371_-,chr19_11165579_11165609_-,chr19_11166309_11166339_-	0.864227	KANK2
ENSG00000129028	0.23274	2	chr15_70881342_70881372_-,chr15_70881483_70881513_-	1	THAP10
ENSG00000075790	0.232446	4	chr7_107604728_107604758_+,chr7_107619423_107619453_+,chr7_107620444_107620474_+,chr7_107621840_107621870_+	0.827635	BCAP29
ENSG00000116641	0.232414	3	chr1_62455011_62455041_-,chr1_62483175_62483205_-,chr1_62687279_62687309_-	0.293749	DOCK7
ENSG00000101109	0.232082	6	chr20_45000491_45000521_+,chr20_45054563_45054593_+,chr20_45079539_45079569_+,chr20_45079570_45079600_+,chr20_45079621_45079651_+,chr20_45079923_45079953_+	0.0395703	STK4
ENSG00000143797	0.231939	4	chr2_8852690_8852748_-,chr2_8858120_8858150_-,chr2_8858172_8858202_-,chr2_8858228_8858258_-	0.864563	MBOAT2
ENSG00000171100	0.23191	2	chrX_150673030_150673060_+,chrX_150673113_150673143_+	0.887449	MTM1
ENSG00000010278	0.231524	4	chr12_6237954_6237984_+,chr12_6238120_6238180_+,chr12_6238196_6238226_+,chr12_6238229_6238259_+	1	CD9
ENSG00000016391	0.231478	6	chr3_53812335_53812365_-,chr3_53813088_53813118_-,chr3_53813130_53813160_-,chr3_53813256_53813286_-,chr3_53815974_53816004_-,chr3_53816444_53816474_-	0.166402	CHDH
ENSG00000136381	0.231279	5	chr15_78488741_78488771_+,chr15_78498422_78498452_+,chr15_78500361_78500391_+,chr15_78500438_78500468_+,chr15_78501423_78501453_+	0.2028	IREB2
ENSG00000176022	0.231259	8	chr1_1233568_1233598_+,chr1_1233604_1233634_+,chr1_1233659_1233689_+,chr1_1233699_1233729_+,chr1_1234150_1234180_+,chr1_1234929_1234959_+,chr1_1234974_1235004_+,chr1_1235011_1235066_+	0.864002	B3GALT6
ENSG00000137218	0.231259	3	chr6_41770176_41770206_-,chr6_41770208_41770238_-,chr6_41770256_41770286_-	1	FRS3
ENSG00000187601	0.23121	3	chrX_55453407_55453437_+,chrX_55453440_55453470_+,chrX_55453536_55453566_+	1	MAGEH1
ENSG00000029534	0.230749	2	chr8_41655376_41655406_-,chr8_41763890_41763920_-	0.0102293	ANK1
ENSG00000213079	0.230723	4	chr6_154833855_154833885_+,chr6_154833941_154833971_+,chr6_154833990_154834020_+,chr6_154834030_154834060_+	1	SCAF8
ENSG00000143321	0.230609	7	chr1_156742109_156742139_-,chr1_156742142_156742172_-,chr1_156742212_156742270_-,chr1_156742526_156742556_-,chr1_156742592_156742622_-,chr1_156742650_156742680_-,chr1_156744212_156744297_-	0.140004	HDGF
ENSG00000131653	0.230418	5	chr16_2176908_2176965_+,chr16_2177938_2177968_+,chr16_2177988_2178018_+,chr16_2178030_2178060_+,chr16_2178099_2178129_+	0.370735	TRAF7
ENSG00000124214	0.230008	5	chr20_49113339_49113369_-,chr20_49113432_49113462_-,chr20_49113523_49113553_-,chr20_49113559_49113589_-,chr20_49113686_49113716_-	0.291784	STAU1
ENSG00000124608	0.229963	2	chr6_44299560_44299590_-,chr6_44299613_44299643_-	0.970569	AARS2
ENSG00000143401	0.229943	4	chr1_150218423_150218453_-,chr1_150218544_150218574_-,chr1_150218604_150218634_-,chr1_150226611_150226641_-	1	ANP32E
ENSG00000130164	0.229939	5	chr19_11133002_11133032_+,chr19_11133214_11133244_+,chr19_11133635_11133665_+,chr19_11133710_11133740_+,chr19_11133786_11133816_+	0.969743	LDLR
ENSG00000196981	0.229794	3	chr3_122409987_122410017_-,chr3_122414027_122414085_-,chr3_122414094_122414153_-	1	WDR5B
ENSG00000103248	0.229523	4	chr16_86530186_86530216_-,chr16_86530275_86530305_-,chr16_86530832_86530862_-,chr16_86530877_86530907_-	0.499698	MTHFSD
ENSG00000184924	0.22948	4	chr2_24790264_24790320_-,chr2_24790326_24790356_-,chr2_24790364_24790394_-,chr2_24790411_24790441_-	0.452042	PTRHD1
ENSG00000079999	0.229259	4	chr19_10486098_10486155_-,chr19_10486557_10486587_-,chr19_10486611_10486641_-,chr19_10486660_10486690_-	1	KEAP1
ENSG00000108278	0.228907	3	chr17_36495673_36495703_+,chr17_36495726_36495756_+,chr17_36495785_36495815_+	0.621184
ENSG00000116815	0.2289	2	chr1_116514538_116514568_-,chr1_116521797_116521827_-	1	CD58
ENSG00000172465	0.228742	3	chrX_103630723_103630753_+,chrX_103630764_103630794_+,chrX_103630923_103630953_+	1	TCEAL1
ENSG00000101844	0.228733	2	chrX_108154154_108154184_+,chrX_108154636_108154666_+	0.880718	ATG4A
ENSG00000164045	0.22831	2	chr3_48157179_48157209_-,chr3_48158469_48158529_-	0.853083	CDC25A
ENSG00000161888	0.22822	2	chr19_11145501_11145531_-,chr19_11145909_11145939_-	0.085419	SPC24
ENSG00000188613	0.227965	2	chr10_119033723_119033753_+,chr10_119035936_119035966_+	0.255877	NANOS1
ENSG00000147586	0.227759	4	chr8_79918719_79918749_-,chr8_79918860_79918918_-,chr8_79918963_79918993_-,chr8_79919072_79919102_-	1	MRPS28
ENSG00000176182	0.2275	2	chr19_45890023_45890053_-,chr19_45890182_45890212_-	0.322377	MYPOP
ENSG00000118579	0.227444	7	chr4_17623872_17623902_+,chr4_17623917_17623947_+,chr4_17623974_17624032_+,chr4_17624045_17624075_+,chr4_17624083_17624113_+,chr4_17625544_17625574_+,chr4_17625598_17625628_+	0.537952	MED28
ENSG00000006625	0.227055	3	chr7_30496621_30496651_-,chr7_30496665_30496695_-,chr7_30496773_30496803_-	0.637242	GGCT
ENSG00000125347	0.227009	3	chr5_132483058_132483118_-,chr5_132483124_132483154_-,chr5_132486954_132486984_-	0.791624	IRF1
ENSG00000164111	0.2269	3	chr4_121667997_121668027_-,chr4_121668037_121668067_-,chr4_121668195_121668225_-	1	ANXA5
ENSG00000166483	0.226738	4	chr11_9589573_9589603_+,chr11_9589615_9589645_+,chr11_9589672_9589702_+,chr11_9589722_9589752_+	0.771132	WEE1
ENSG00000106028	0.226728	3	chr7_141738474_141738504_+,chr7_141738546_141738576_+,chr7_141750402_141750488_+	0.730797	SSBP1
ENSG00000137500	0.226298	5	chr11_83261505_83261535_-,chr11_83261549_83261579_-,chr11_83261762_83261792_-,chr11_83261794_83261824_-,chr11_83274639_83274669_-	1	CCDC90B
ENSG00000129317	0.226006	2	chr12_43728607_43728637_-,chr12_43728693_43728723_-	1	PUS7L
ENSG00000138071	0.22585	4	chr2_65270070_65270100_+,chr2_65270122_65270178_+,chr2_65270883_65270913_+,chr2_65271223_65271253_+	0.725982	ACTR2
ENSG00000164938	0.225606	2	chr8_94925972_94926002_-,chr8_94926098_94926128_-	1	TP53INP1
ENSG00000123080	0.225354	3	chr1_50974458_50974488_+,chr1_50974556_50974586_+,chr1_50974604_50974634_+	0.731152	CDKN2C
ENSG00000130706	0.225285	3	chr20_62308694_62308805_+,chr20_62308832_62308862_+,chr20_62309133_62309163_+	0.000525232	ADRM1
ENSG00000120742	0.225269	8	chr3_150541998_150542028_-,chr3_150542046_150542076_-,chr3_150542095_150542125_-,chr3_150542510_150542540_-,chr3_150542562_150542592_-,chr3_150544188_150544248_-,chr3_150544256_150544286_-,chr3_150544348_150544378_-	1	SERP1
ENSG00000132475	0.225122	9	chr17_75777430_75777489_-,chr17_75777502_75777532_-,chr17_75778119_75778149_-,chr17_75778168_75778198_-,chr17_75778199_75778229_-,chr17_75778250_75778280_-,chr17_75778286_75778316_-,chr17_75778391_75778421_-,chr17_75778550_75778580_-	0.216225	H3-3B
ENSG00000166598	0.224872	6	chr12_103947346_103947376_+,chr12_103947395_103947425_+,chr12_103947776_103947806_+,chr12_103947823_103947853_+,chr12_103947864_103947894_+,chr12_103947896_103947926_+	0.864328	HSP90B1
ENSG00000101246	0.224655	3	chr20_63698647_63698677_-,chr20_63699456_63699541_-,chr20_63700281_63700338_-	0.186058	ARFRP1
ENSG00000198964	0.224497	5	chr10_50305600_50305630_-,chr10_50305723_50305753_-,chr10_50306616_50306646_-,chr10_50307050_50307080_-,chr10_50458340_50458370_-	0.63063	SGMS1
ENSG00000013374	0.224465	5	chr7_151361171_151361201_+,chr7_151361219_151361279_+,chr7_151377203_151377233_+,chr7_151377250_151377280_+,chr7_151378411_151378441_+	0.00114535	NUB1
ENSG00000131848	0.224462	3	chr19_56221303_56221333_-,chr19_56221409_56221439_-,chr19_56318232_56318262_-	0.390895	ZSCAN5A
ENSG00000157827	0.224116	3	chr2_152344491_152344521_+,chr2_152389737_152389767_+,chr2_152649742_152649826_+	0.847373	FMNL2
ENSG00000165661	0.224052	4	chr9_136206333_136206363_-,chr9_136206432_136206462_-,chr9_136207487_136207517_-,chr9_136207551_136207581_-	0.905338	QSOX2
ENSG00000175311	0.223999	2	chr16_21252398_21252428_+,chr16_21253815_21253845_+	0.707918	ANKS4B
ENSG00000134057	0.22391	6	chr5_69168049_69168079_+,chr5_69177568_69177598_+,chr5_69177632_69177662_+,chr5_69177667_69177723_+,chr5_69177726_69177756_+,chr5_69178017_69178047_+	0.105534	CCNB1
ENSG00000136448	0.223808	5	chr17_45105857_45105887_+,chr17_45105900_45105930_+,chr17_45105944_45105974_+,chr17_45108828_45108858_+,chr17_45108986_45109016_+	1	NMT1
ENSG00000124243	0.22345	2	chr20_50876693_50876723_+,chr20_50877147_50877206_+	1	BCAS4
ENSG00000102595	0.223167	3	chr13_95801580_95801610_-,chr13_95924394_95924424_-,chr13_95983801_95983831_-	1	UGGT2
ENSG00000128524	0.223119	4	chr7_128865593_128865623_+,chr7_128865640_128865670_+,chr7_128865731_128865761_+,chr7_128865790_128865847_+	0.968531	ATP6V1F
ENSG00000041802	0.223087	2	chr3_194640791_194640821_-,chr3_194641202_194641232_-	1	LSG1
ENSG00000120451	0.222682	6	chr11_130875860_130875890_-,chr11_130875892_130875922_-,chr11_130875957_130875987_-,chr11_130876012_130876070_-,chr11_130876980_130877010_-,chr11_130877188_130877218_-	1	SNX19
ENSG00000156504	0.22245	4	chrX_134769570_134769600_-,chrX_134769630_134769660_-,chrX_134769870_134769900_-,chrX_134771634_134771664_-	0.801396	FAM122B
ENSG00000117691	0.222178	4	chr1_212445960_212445990_+,chr1_212446043_212446101_+,chr1_212446108_212446138_+,chr1_212446349_212446379_+	1	NENF
ENSG00000168538	0.222064	2	chr4_183713436_183713466_+,chr4_183713559_183713589_+	0.347987	TRAPPC11
ENSG00000008083	0.221872	3	chr6_15254987_15255017_+,chr6_15521946_15521976_+,chr6_15521992_15522047_+	1	JARID2
ENSG00000084693	0.221807	2	chr2_27059505_27059535_+,chr2_27070588_27070618_+	0.0117821	AGBL5
ENSG00000197594	0.221789	7	chr6_131890851_131890881_+,chr6_131890936_131890966_+,chr6_131890992_131891022_+,chr6_131891056_131891086_+,chr6_131891118_131891148_+,chr6_131891159_131891189_+,chr6_131895125_131895155_+	0.530279	ENPP1
ENSG00000159335	0.221702	6	chr12_6769609_6769669_+,chr12_6769930_6769960_+,chr12_6769969_6769999_+,chr12_6770760_6770790_+,chr12_6770794_6770824_+,chr12_6770922_6770952_+	1	PTMS
ENSG00000136888	0.221259	6	chr9_114597933_114597963_+,chr9_114598001_114598031_+,chr9_114598063_114598122_+,chr9_114598253_114598283_+,chr9_114598295_114598325_+,chr9_114598343_114598373_+	0.666843	ATP6V1G1
ENSG00000101868	0.221118	4	chrX_24704440_24704470_+,chrX_24810772_24810802_+,chrX_24996911_24996941_+,chrX_24996956_24996986_+	0.392639	POLA1
ENSG00000180398	0.221056	6	chr2_46901874_46901904_-,chr2_46902020_46902050_-,chr2_46905237_46905267_-,chr2_46905370_46905400_-,chr2_46905418_46905448_-,chr2_46905494_46905524_-	1	MCFD2
ENSG00000165733	0.22075	2	chr10_42816642_42816672_+,chr10_42831372_42831402_+	0.462378	BMS1
ENSG00000254635.1	0.220246	2	chr10_28520750_28520780_-,chr10_28531459_28531489_-	0.900235
ENSG00000184985	0.220236	2	chr4_7582618_7582648_+,chr4_7674575_7674605_+	0.350149	SORCS2
ENSG00000100997	0.220142	3	chr20_25294743_25294773_-,chr20_25300214_25300244_-,chr20_25300282_25300312_-	1	ABHD12
ENSG00000110844	0.220103	4	chr12_49634791_49634821_+,chr12_49644519_49644549_+,chr12_49644635_49644665_+,chr12_49645099_49645129_+	0.57601	PRPF40B
ENSG00000143379	0.22007	2	chr1_150965162_150965192_+,chr1_150965286_150965316_+	0.0600637	SETDB1
ENSG00000149313	0.220009	3	chr11_106096961_106096991_+,chr11_106098564_106098594_+,chr11_106098665_106098695_+	0.930511	AASDHPPT
ENSG00000223501	0.219563	3	chr6_33250278_33250308_-,chr6_33250348_33250378_-,chr6_33250420_33250450_-	0.74806	VPS52
ENSG00000183049	0.219384	7	chr10_12829042_12829072_+,chr10_12829112_12829142_+,chr10_12829171_12829201_+,chr10_12829230_12829339_+,chr10_12829359_12829415_+,chr10_12829428_12829458_+,chr10_12835515_12835571_+	1	CAMK1D
ENSG00000084234	0.219344	6	chr11_130121632_130121662_+,chr11_130143769_130143799_+,chr11_130144592_130144622_+,chr11_130144653_130144683_+,chr11_130144688_130144748_+,chr11_130144775_130144805_+	0.98576	APLP2
ENSG00000173517	0.219169	2	chr15_77108158_77108188_-,chr15_77108202_77108232_-	1	PEAK1
ENSG00000177674	0.218675	3	chr1_11750611_11750641_+,chr1_11750705_11750735_+,chr1_11750739_11750769_+	0.707816	AGTRAP
ENSG00000184277	0.218631	3	chr15_101641848_101641878_-,chr15_101641924_101641954_-,chr15_101642317_101642347_-	1	TM2D3
ENSG00000106789	0.218617	2	chr9_98120975_98121005_-,chr9_98121040_98121070_-	1	CORO2A
ENSG00000124786	0.218615	3	chr6_8413068_8413098_-,chr6_8413123_8413153_-,chr6_8413217_8413247_-	1	SLC35B3
ENSG00000204178	0.218282	7	chr1_25498532_25498562_+,chr1_25498606_25498636_+,chr1_25498702_25498732_+,chr1_25499413_25499443_+,chr1_25500053_25500083_+,chr1_25500122_25500152_+,chr1_25500179_25500209_+	0.408547	MACO1
ENSG00000078237	0.218236	4	chr12_4353072_4353102_+,chr12_4353134_4353164_+,chr12_4353172_4353202_+,chr12_4353304_4353334_+	0.0401723	TIGAR
ENSG00000118855	0.218059	3	chr3_158829100_158829130_+,chr3_158829640_158829670_+,chr3_158829686_158829716_+	1	MFSD1
ENSG00000063244	0.217636	4	chr19_55674530_55674560_+,chr19_55674562_55674592_+,chr19_55674600_55674630_+,chr19_55674686_55674716_+	0.823332	U2AF2
ENSG00000198700	0.217409	7	chr1_201876242_201876300_+,chr1_201876340_201876370_+,chr1_201876675_201876735_+,chr1_201876763_201876793_+,chr1_201876874_201876904_+,chr1_201876907_201876962_+,chr1_201883748_201883778_+	0.00186358	IPO9
ENSG00000089094	0.21727	3	chr12_121429182_121429212_-,chr12_121429267_121429297_-,chr12_121486334_121486364_-	1	KDM2B
ENSG00000185896	0.217165	7	chr13_113323215_113323245_+,chr13_113323251_113323281_+,chr13_113323335_113323365_+,chr13_113323369_113323426_+,chr13_113323428_113323458_+,chr13_113323574_113323604_+,chr13_113323642_113323672_+	0.262729	LAMP1
ENSG00000214455	0.216592	2	chr13_45389281_45389311_-,chr13_45390627_45390657_-	1	RCN1P2
ENSG00000169504	0.216585	6	chr1_24840923_24840953_+,chr1_24841932_24841962_+,chr1_24841995_24842052_+,chr1_24844049_24844079_+,chr1_24844242_24844272_+,chr1_24844291_24844321_+	0.915801	CLIC4
ENSG00000136819	0.21657	6	chr9_129827290_129827320_-,chr9_129827339_129827369_-,chr9_129827582_129827612_-,chr9_129827651_129827681_-,chr9_129831899_129831929_-,chr9_129833671_129833701_-	1	C9orf78
ENSG00000214174	0.216339	3	chr17_64968115_64968145_-,chr17_64968175_64968205_-,chr17_64968225_64968255_-	1	AMZ2P1
ENSG00000115548	0.21614	3	chr2_86480332_86480362_+,chr2_86492644_86492674_+,chr2_86492686_86492716_+	0.459672	KDM3A
ENSG00000188938	0.216014	5	chr9_93443317_93443347_-,chr9_93446500_93446530_-,chr9_93446850_93446880_-,chr9_93447352_93447382_-,chr9_93447462_93447492_-	0.863347	FAM120AOS
ENSG00000071794	0.216	3	chr3_149030127_149030157_-,chr3_149030277_149030307_-,chr3_149063431_149063461_-	0.36047	HLTF
ENSG00000152332	0.215942	2	chr1_162523536_162523566_+,chr1_162529580_162529610_+	0.751373	UHMK1
ENSG00000213380	0.215506	2	chr16_69332638_69332668_-,chr16_69332686_69332716_-	0.942178	COG8
ENSG00000185787	0.214853	5	chr15_78897199_78897229_+,chr15_78897505_78897535_+,chr15_78897620_78897650_+,chr15_78897668_78897698_+,chr15_78897703_78897733_+	0.569684	MORF4L1
ENSG00000095485	0.214836	4	chr10_100232298_100232354_-,chr10_100232412_100232442_-,chr10_100237047_100237077_-,chr10_100237155_100237185_-	1	CWF19L1
ENSG00000198824	0.214611	2	chr13_114322358_114322388_+,chr13_114327292_114327322_+	1	CHAMP1
ENSG00000095380	0.214402	4	chr9_98083015_98083045_+,chr9_98083047_98083077_+,chr9_98084368_98084398_+,chr9_98084429_98084459_+	1.48397e-06	NANS
ENSG00000087448	0.214361	4	chr12_27798136_27798193_+,chr12_27799006_27799036_+,chr12_27802936_27802966_+,chr12_27803010_27803040_+	1	KLHL42
ENSG00000168792	0.21417	3	chr17_29560522_29560577_-,chr17_29561260_29561290_-,chr17_29561293_29561323_-	0.0548965	ABHD15
ENSG00000163558	0.21397	4	chr3_170303228_170303258_+,chr3_170303298_170303328_+,chr3_170305819_170305849_+,chr3_170305947_170305977_+	0.158515	PRKCI
ENSG00000119772	0.213142	3	chr2_25232976_25233006_-,chr2_25233018_25233048_-,chr2_25234193_25234252_-	0.640375	DNMT3A
ENSG00000104728	0.213045	2	chr8_1903417_1903447_+,chr8_1958611_1958641_+	0.881401	ARHGEF10
ENSG00000145216	0.212415	2	chr4_53437323_53437353_+,chr4_53459591_53459621_+	1	FIP1L1
ENSG00000092208	0.212363	4	chr14_39136650_39136680_+,chr14_39136722_39136752_+,chr14_39136754_39136784_+,chr14_39136809_39136839_+	1	GEMIN2
ENSG00000125845	0.212355	2	chr20_6779028_6779058_+,chr20_6779933_6779963_+	0.840415	BMP2
ENSG00000079387	0.212334	6	chr12_48043191_48043248_-,chr12_48043562_48043592_-,chr12_48043705_48043735_-,chr12_48043769_48043799_-,chr12_48043805_48043835_-,chr12_48043840_48043870_-	1	SENP1
ENSG00000156983	0.212292	2	chr3_9747807_9747837_+,chr3_9747971_9748001_+	0.311467	BRPF1
ENSG00000100029	0.211829	3	chr22_30576630_30576660_-,chr22_30576750_30576780_-,chr22_30579208_30579238_-	1	PES1
ENSG00000204175	0.211482	4	chr10_46541735_46541765_-,chr10_46543991_46544021_-,chr10_46546481_46546511_-,chr10_46549013_46549073_-	0.601477	GPRIN2
ENSG00000044115	0.211374	4	chr5_138934248_138934278_+,chr5_138934682_138934737_+,chr5_138934809_138934839_+,chr5_138935002_138935032_+	1	CTNNA1
ENSG00000149591	0.21123	4	chr11_117204656_117204686_+,chr11_117204697_117204727_+,chr11_117204762_117204792_+,chr11_117205152_117205182_+	0.1101	TAGLN
ENSG00000133398	0.211134	3	chr5_6371874_6371956_-,chr5_6371981_6372011_-,chr5_6372161_6372191_-	0.274887	MED10
ENSG00000146038	0.211132	3	chr6_24171755_24171785_-,chr6_24174294_24174324_-,chr6_24357166_24357196_-	0.726672	DCDC2
ENSG00000198231	0.211118	4	chr17_63798048_63798078_+,chr17_63819076_63819106_+,chr17_63819202_63819232_+,chr17_63819287_63819317_+	0.854355	DDX42
ENSG00000134352	0.211084	5	chr5_55936646_55936676_-,chr5_55938263_55938293_-,chr5_55938337_55938367_-,chr5_55938834_55938864_-,chr5_55940209_55940239_-	0.857897	IL6ST
ENSG00000066629	0.210954	2	chr14_99941272_99941302_+,chr14_99941508_99941538_+	0.982186	EML1
ENSG00000141127	0.210767	3	chr17_18931037_18931067_+,chr17_18931160_18931215_+,chr17_18931238_18931268_+	0.417167	PRPSAP2
ENSG00000185658	0.210026	5	chr21_39296437_39296467_-,chr21_39296483_39296513_-,chr21_39296551_39296581_-,chr21_39298077_39298107_-,chr21_39298223_39298253_-	1	BRWD1
ENSG00000120334	0.209986	2	chr1_173799550_173799580_-,chr1_173799619_173799649_-	1	CENPL
ENSG00000197362	0.20998	2	chr7_149069963_149069993_-,chr7_149070023_149070053_-	1	ZNF786
ENSG00000163875	0.209804	5	chr1_37493150_37493208_-,chr1_37493238_37493268_-,chr1_37493285_37493341_-,chr1_37493383_37493413_-,chr1_37493474_37493531_-	0.54946	MEAF6
ENSG00000006756	0.209628	3	chrX_2903972_2904002_-,chrX_2904060_2904090_-,chrX_2914206_2914236_-	0.886992	ARSD
ENSG00000165572	0.209478	2	chr13_41127569_41127599_-,chr13_41129641_41129671_-	1	KBTBD6
ENSG00000226197.2	0.20945	2	chr9_13652283_13652313_+,chr9_13655718_13655748_+	1
ENSG00000152939	0.209443	3	chr5_69443992_69444022_+,chr5_69444116_69444146_+,chr5_69444182_69444212_+	0.297216	MARVELD2
ENSG00000261824.2	0.209374	2	chr19_27772032_27772062_-,chr19_27778630_27778660_-	1
ENSG00000142599	0.209356	5	chr1_8352404_8352434_-,chr1_8354531_8354561_-,chr1_8354994_8355024_-,chr1_8386023_8386053_-,chr1_8732803_8732833_-	0.956582	RERE
ENSG00000099875	0.208987	2	chr19_2037471_2037501_-,chr19_2037649_2037679_-	0.827204	MKNK2
ENSG00000165105	0.20891	3	chr9_82979590_82979620_-,chr9_82979651_82979681_-,chr9_83022335_83022365_-	0.169693	RASEF
ENSG00000070476	0.208768	5	chr3_126437601_126437658_-,chr3_126452745_126452775_-,chr3_126454065_126454095_-,chr3_126454159_126454189_-,chr3_126459021_126459051_-	0.176171	ZXDC
ENSG00000172667	0.208604	5	chr3_179017223_179017253_-,chr3_179017276_179017306_-,chr3_179020039_179020069_-,chr3_179020112_179020142_-,chr3_179023895_179023925_-	1	ZMAT3
ENSG00000160991	0.208546	4	chr7_102448895_102448925_+,chr7_102449708_102449738_+,chr7_102451579_102451609_+,chr7_102456795_102456825_+	1	ORAI2
ENSG00000082641	0.208208	5	chr17_48060007_48060037_+,chr17_48060763_48060793_+,chr17_48060872_48060984_+,chr17_48061350_48061380_+,chr17_48061462_48061492_+	0.408272	NFE2L1
ENSG00000160049	0.20793	9	chr1_10456522_10456552_-,chr1_10456595_10456625_-,chr1_10458540_10458570_-,chr1_10459588_10459618_-,chr1_10461224_10461254_-,chr1_10461267_10461297_-,chr1_10461298_10461328_-,chr1_10461351_10461381_-,chr1_10462904_10462934_-	0.183103	DFFA
ENSG00000128590	0.207565	4	chr7_108574221_108574251_+,chr7_108574331_108574361_+,chr7_108574372_108574402_+,chr7_108574820_108574850_+	0.767232	DNAJB9
ENSG00000085365	0.207482	4	chr5_78416623_78416653_+,chr5_78469902_78469932_+,chr5_78478129_78478159_+,chr5_78478251_78478281_+	0.815744	SCAMP1
ENSG00000182752	0.207466	4	chr9_116153788_116153818_+,chr9_116400051_116400081_+,chr9_116400184_116400214_+,chr9_116400215_116400245_+	0.116404	PAPPA
ENSG00000174485	0.206973	4	chr15_65659123_65659153_-,chr15_65661408_65661438_-,chr15_65687433_65687463_-,chr15_65718761_65718791_-	1	DENND4A
ENSG00000142168	0.20632	7	chr21_31659784_31659842_+,chr21_31668489_31668519_+,chr21_31668565_31668595_+,chr21_31668647_31668677_+,chr21_31668802_31668858_+,chr21_31668864_31668894_+,chr21_31668896_31668926_+	0.480802	SOD1
ENSG00000157617	0.206192	2	chr21_41885112_41885142_-,chr21_41948894_41948924_-	0.625526	C2CD2
ENSG00000198742	0.206008	3	chr7_99027440_99027470_-,chr7_99027481_99027511_-,chr7_99030307_99030337_-	1	SMURF1
ENSG00000158796	0.20594	5	chr1_161120977_161121007_-,chr1_161121331_161121361_-,chr1_161121382_161121412_-,chr1_161121718_161121777_-,chr1_161121792_161121822_-	0.0592364	DEDD
ENSG00000196998	0.205931	4	chrX_49074442_49074472_-,chrX_49074488_49074518_-,chrX_49074640_49074670_-,chrX_49083317_49083347_-	0.681134	WDR45
ENSG00000060749	0.205891	2	chr11_32980109_32980139_+,chr11_32980240_32980270_+	0.509628	QSER1
ENSG00000119953	0.205721	3	chr10_110293042_110293072_-,chr10_110293111_110293141_-,chr10_110297567_110297597_-	1	SMNDC1
ENSG00000163083	0.20565	4	chr2_120350747_120350777_+,chr2_120351280_120351310_+,chr2_120351683_120351713_+,chr2_120351778_120351808_+	1	INHBB
CATG00000073545.1	0.205578	2	chr4_118375199_118375229_-,chr4_118400386_118400416_-	0.61016
ENSG00000154582	0.205446	3	chr8_73946395_73946425_-,chr8_73946503_73946533_-,chr8_73946610_73946640_-	0.563063	ELOC
ENSG00000169718	0.205306	4	chr17_82057880_82057910_-,chr17_82057911_82057941_-,chr17_82058035_82058065_-,chr17_82060011_82060041_-	1	DUS1L
ENSG00000255178.1	0.205257	3	chr11_79860365_79860395_-,chr11_80203159_80203189_-,chr11_81461894_81461924_-	0.446015
ENSG00000115514	0.205034	6	chr2_99319024_99319054_-,chr2_99319087_99319117_-,chr2_99319122_99319152_-,chr2_99319172_99319202_-,chr2_99319216_99319246_-,chr2_99321735_99321765_-	1	TXNDC9
ENSG00000197530	0.205026	3	chr1_1617293_1617323_+,chr1_1630481_1630511_+,chr1_1630575_1630605_+	1	MIB2
ENSG00000110987	0.204641	2	chr12_122030751_122030781_+,chr12_122062014_122062044_+	0.69365	BCL7A
ENSG00000110841	0.204591	2	chr12_27525506_27525536_+,chr12_27695534_27695564_+	1	PPFIBP1
ENSG00000197063	0.20454	2	chr17_81918270_81918300_-,chr17_81921825_81921855_-	0.531411	MAFG
ENSG00000129521	0.204251	2	chr14_33924227_33924257_-,chr14_33924848_33924878_-	1	EGLN3
ENSG00000117682	0.204251	2	chr1_26471171_26471201_+,chr1_26471276_26471306_+	0.347574	DHDDS
ENSG00000131100	0.204228	4	chr22_17592136_17592166_-,chr22_17592169_17592199_-,chr22_17592208_17592238_-,chr22_17592332_17592362_-	0.876214	ATP6V1E1
ENSG00000163607	0.20412	4	chr3_113001180_113001210_+,chr3_113001253_113001283_+,chr3_113001344_113001374_+,chr3_113004896_113004926_+	0.775238	GTPBP8
ENSG00000157978	0.203631	2	chr1_25568824_25568854_+,chr1_25568856_25568886_+	1	LDLRAP1
ENSG00000109445	0.203608	4	chr4_141222551_141222581_+,chr4_141234319_141234349_+,chr4_141234453_141234483_+,chr4_141234667_141234697_+	0.72	ZNF330
ENSG00000166262	0.203043	3	chr15_49328393_49328423_-,chr15_49328469_49328499_-,chr15_49591021_49591051_-	1	FAM227B
ENSG00000166669	0.202849	2	chr16_10475714_10475744_+,chr16_10483608_10483638_+	0.0555964	ATF7IP2
ENSG00000122705	0.202527	4	chr9_36204133_36204163_+,chr9_36211920_36211950_+,chr9_36211993_36212023_+,chr9_36212029_36212059_+	1	CLTA
ENSG00000129680	0.202323	2	chrX_136218246_136218302_-,chrX_136244631_136244661_-	0.288048	MAP7D3
ENSG00000164713	0.20218	3	chr7_98291281_98291311_+,chr7_98291427_98291483_+,chr7_98291494_98291524_+	0.823563	BRI3
ENSG00000197933	0.201891	2	chr19_11721265_11721295_-,chr19_11737561_11737591_-	0.51504	ZNF823
ENSG00000122484	0.201866	2	chr1_92323477_92323507_+,chr1_92387280_92387310_+	0.414263	RPAP2
ENSG00000167721	0.201612	7	chr17_2322396_2322426_-,chr17_2323581_2323611_-,chr17_2323976_2324006_-,chr17_2324017_2324047_-,chr17_2324049_2324079_-,chr17_2324086_2324116_-,chr17_2332278_2332308_-	0.961821	TSR1
ENSG00000181704	0.201321	4	chrX_68532005_68532065_+,chrX_68532431_68532461_+,chrX_68534582_68534612_+,chrX_68534653_68534683_+	0.522107	YIPF6
ENSG00000214530	0.201244	3	chr11_72754729_72754759_-,chr11_72754760_72754790_-,chr11_72754866_72754896_-	1	STARD10
ENSG00000092470	0.201095	2	chr15_43828023_43828053_+,chr15_43866987_43867017_+	1	WDR76
ENSG00000164008	0.200959	2	chr1_42775465_42775495_+,chr1_42775497_42775527_+	0.901736	C1orf50
ENSG00000171848	0.200831	7	chr2_10129770_10129800_+,chr2_10129937_10129967_+,chr2_10131098_10131128_+,chr2_10131137_10131167_+,chr2_10131170_10131251_+,chr2_10131343_10131373_+,chr2_10131384_10131414_+	0.833465	RRM2
ENSG00000057019	0.200662	5	chr3_98795941_98796022_-,chr3_98796064_98796094_-,chr3_98796169_98796199_-,chr3_98796283_98796313_-,chr3_98796315_98796345_-	0.927114	DCBLD2
ENSG00000236859.2	0.200549	2	chr2_121651096_121651126_+,chr2_121651127_121651157_+	0.52959
ENSG00000159658	0.199955	4	chr1_46675159_46675189_-,chr1_46678182_46678237_-,chr1_46678293_46678323_-,chr1_46686784_46686814_-	1	EFCAB14
ENSG00000151461	0.199674	3	chr10_11920022_11920052_-,chr10_11920126_11920156_-,chr10_11920901_11920931_-	1	UPF2
ENSG00000089050	0.199371	5	chr20_18486540_18486570_-,chr20_18486621_18486651_-,chr20_18487372_18487402_-,chr20_18487457_18487487_-,chr20_18487535_18487565_-	1	RBBP9
ENSG00000065243	0.199204	3	chr1_88835746_88835805_+,chr1_88835851_88835881_+,chr1_88835892_88835922_+	1	PKN2
ENSG00000104885	0.199022	4	chr19_2229990_2230020_+,chr19_2230623_2230653_+,chr19_2230662_2230692_+,chr19_2230710_2230740_+	0.847567	DOT1L
ENSG00000147862	0.198955	8	chr9_14081848_14081878_-,chr9_14082802_14082832_-,chr9_14086802_14086832_-,chr9_14086862_14086892_-,chr9_14087599_14087629_-,chr9_14087644_14087674_-,chr9_14087736_14087766_-,chr9_14318506_14318536_-	0.578758	NFIB
ENSG00000064703	0.198904	2	chr1_111767233_111767263_+,chr1_111767455_111767485_+	0.47281	DDX20
ENSG00000043093	0.198841	2	chr3_182942865_182942895_-,chr3_182943087_182943117_-	1	DCUN1D1
ENSG00000126214	0.198693	2	chr14_103686195_103686225_+,chr14_103701514_103701544_+	0.0517939	KLC1
ENSG00000218336	0.19858	2	chr4_182801024_182801054_+,chr4_182801100_182801130_+	1	TENM3
ENSG00000068912	0.198148	4	chr2_53797562_53797592_+,chr2_53818068_53818098_+,chr2_53818122_53818152_+,chr2_53818779_53818809_+	0.591981	ERLEC1
ENSG00000157625	0.197997	2	chrX_30827442_30827472_-,chrX_30827602_30827632_-	0.930698	TAB3
ENSG00000114416	0.197791	6	chr3_180953811_180953841_+,chr3_180976431_180976461_+,chr3_180976478_180976508_+,chr3_180976516_180976546_+,chr3_180977023_180977053_+,chr3_180977132_180977162_+	1	FXR1
ENSG00000179041	0.197677	4	chr8_66430544_66430574_+,chr8_66430622_66430652_+,chr8_66430659_66430689_+,chr8_66430690_66430720_+	0.36375	RRS1
ENSG00000067066	0.197616	5	chr2_230470259_230470289_+,chr2_230470330_230470360_+,chr2_230474418_230474448_+,chr2_230508116_230508146_+,chr2_230515702_230515732_+	0.0105793	SP100
ENSG00000247572.3	0.197405	2	chr5_81237561_81237591_-,chr5_81286313_81286343_-	1
ENSG00000272173.1	0.197395	2	chr12_6942320_6942350_-,chr12_6943765_6943795_-	1
ENSG00000137038	0.197261	5	chr9_7798344_7798374_-,chr9_7798384_7798414_-,chr9_7798436_7798466_-,chr9_7798487_7798517_-,chr9_7798521_7798551_-	1	DMAC1
ENSG00000004700	0.197173	3	chr12_21468910_21468940_-,chr12_21469684_21469714_-,chr12_21470148_21470178_-	1	RECQL
ENSG00000103024	0.197084	3	chr16_1770288_1770318_-,chr16_1770326_1770356_-,chr16_1770359_1770389_-	0.255299	NME3
ENSG00000182667	0.196833	3	chr11_131440834_131440864_+,chr11_131712164_131712194_+,chr11_132111080_132111110_+	0.05771	NTM
ENSG00000129691	0.196426	4	chr8_38139511_38139541_+,chr8_38139582_38139612_+,chr8_38139673_38139703_+,chr8_38142407_38142437_+	0.975191	ASH2L
ENSG00000145391	0.196304	3	chr4_139506038_139506068_-,chr4_139506133_139506163_-,chr4_139510707_139510737_-	1	SETD7
ENSG00000108641	0.195953	4	chr17_19335149_19335179_-,chr17_19335372_19335402_-,chr17_19343175_19343205_-,chr17_19346950_19346980_-	0.097308	B9D1
ENSG00000188677	0.19584	3	chr22_44168894_44168950_+,chr22_44169196_44169226_+,chr22_44172909_44172939_+	0.291962	PARVB
ENSG00000188010	0.195807	4	chr2_38882503_38882533_+,chr2_38882542_38882572_+,chr2_38882617_38882647_+,chr2_38882679_38882709_+	1	MORN2
ENSG00000075914	0.19555	3	chr3_45011278_45011308_+,chr3_45011440_45011470_+,chr3_45012638_45012668_+	0.228725	EXOSC7
ENSG00000198205	0.195156	2	chrX_57905430_57905460_-,chrX_57905510_57905540_-	1	ZXDA
ENSG00000141582	0.195035	5	chr17_79833158_79833188_-,chr17_79833275_79833305_-,chr17_79833321_79833351_-,chr17_79833355_79833385_-,chr17_79833414_79833444_-	0.364354	CBX4
ENSG00000020256	0.19484	3	chr20_52084011_52084041_-,chr20_52084070_52084100_-,chr20_52151278_52151308_-	0.533287	ZFP64
ENSG00000111361	0.194705	2	chr12_123621023_123621053_-,chr12_123621062_123621151_-	0.151283	EIF2B1
ENSG00000125484	0.194662	5	chr9_132690420_132690450_+,chr9_132690728_132690758_+,chr9_132690780_132690810_+,chr9_132694008_132694038_+,chr9_132694923_132694953_+	0.480835	GTF3C4
ENSG00000107758	0.194473	3	chr10_73436805_73436860_-,chr10_73436952_73436982_-,chr10_73443792_73443822_-	0.630432	PPP3CB
ENSG00000106460	0.194207	6	chr7_12232698_12232728_+,chr7_12232741_12232771_+,chr7_12232858_12232888_+,chr7_12233059_12233089_+,chr7_12237197_12237227_+,chr7_12237234_12237264_+	0.854055	TMEM106B
ENSG00000086061	0.193902	8	chr9_33026964_33026994_+,chr9_33038956_33038986_+,chr9_33039002_33039032_+,chr9_33039036_33039066_+,chr9_33039286_33039316_+,chr9_33039766_33039796_+,chr9_33039823_33039853_+,chr9_33039886_33039916_+	1	DNAJA1
ENSG00000119729	0.193794	6	chr2_46581370_46581400_+,chr2_46581679_46581709_+,chr2_46581771_46581801_+,chr2_46582811_46582841_+,chr2_46583014_46583044_+,chr2_46583086_46583116_+	0.501683	RHOQ
ENSG00000251544	0.193748	3	chr5_94569405_94569435_+,chr5_94569466_94569496_+,chr5_94569507_94569537_+	0.0878075	MTND5P12
ENSG00000188107	0.193297	2	chr6_63937341_63937371_-,chr6_65550144_65550174_-	0.0417155	EYS
ENSG00000108953	0.193161	6	chr17_1344526_1344556_-,chr17_1344558_1344588_-,chr17_1344592_1344622_-,chr17_1344623_1344653_-,chr17_1344682_1344712_-,chr17_1364908_1364938_-	0.850853	YWHAE
ENSG00000165238	0.193009	2	chr9_93309166_93309196_+,chr9_93320539_93320569_+	0.633939	WNK2
ENSG00000166002	0.192943	2	chr11_93478472_93478502_-,chr11_93478519_93478549_-	1	SMCO4
ENSG00000143751	0.192937	2	chr1_225982702_225982732_-,chr1_225982805_225982835_-	0.452373	SDE2
ENSG00000183715	0.192927	2	chr11_132554864_132554894_-,chr11_133161986_133162016_-	1	OPCML
ENSG00000168159	0.192758	4	chr1_228494778_228494808_+,chr1_228494827_228494857_+,chr1_228494877_228494907_+,chr1_228494939_228494969_+	0.630646	RNF187
ENSG00000118965	0.192615	3	chr2_19910263_19910293_-,chr2_19910365_19910395_-,chr2_19913240_19913270_-	1	WDR35
ENSG00000107959	0.192606	3	chr10_3121804_3121834_-,chr10_3137728_3137758_-,chr10_3137806_3137836_-	0.0879725	PITRM1
ENSG00000103148	0.192522	4	chr16_84271_84301_-,chr16_85773_85803_-,chr16_85812_85842_-,chr16_85850_85880_-	0.211101	NPRL3
ENSG00000143553	0.192444	4	chr1_153661392_153661422_+,chr1_153661771_153661858_+,chr1_153661875_153661905_+,chr1_153661921_153661951_+	1	SNAPIN
ENSG00000156253	0.19227	6	chr21_29004778_29004808_-,chr21_29004817_29004847_-,chr21_29005759_29005789_-,chr21_29006211_29006270_-,chr21_29006272_29006302_-,chr21_29006396_29006426_-	1	RWDD2B
ENSG00000169398	0.19219	4	chr8_140658402_140658432_-,chr8_140658454_140658484_-,chr8_140820077_140820107_-,chr8_140846260_140846290_-	0.826028	PTK2
ENSG00000161980	0.192185	6	chr16_46978_47008_-,chr16_47017_47047_-,chr16_47049_47079_-,chr16_47085_47115_-,chr16_47171_47201_-,chr16_47297_47327_-	0.267964	POLR3K
ENSG00000160691	0.192159	2	chr1_154962298_154962328_-,chr1_154963329_154963389_-	0.973697	SHC1
ENSG00000109861	0.192102	4	chr11_88293597_88293627_-,chr11_88293711_88293741_-,chr11_88326062_88326118_-,chr11_88326154_88326184_-	0.381442	CTSC
ENSG00000186350	0.192056	4	chr9_134440094_134440124_+,chr9_134440462_134440492_+,chr9_134440514_134440544_+,chr9_134440555_134440585_+	0.761606	RXRA
ENSG00000183354	0.191978	2	chr9_5919022_5919052_-,chr9_5919145_5919175_-	1	KIAA2026
ENSG00000164830	0.191749	4	chr8_106728211_106728241_+,chr8_106751847_106751877_+,chr8_106752531_106752561_+,chr8_106752664_106752694_+	0.710073	OXR1
ENSG00000152464	0.191747	2	chr10_15104090_15104120_+,chr10_15104227_15104287_+	0.0892128	RPP38
ENSG00000111596	0.191373	3	chr12_70353854_70353884_+,chr12_70354314_70354344_+,chr12_70354963_70354993_+	0.352007	CNOT2
ENSG00000188522	0.191339	2	chr17_18968789_18968819_-,chr17_18973885_18973915_-	1	FAM83G
ENSG00000136273	0.190725	4	chr7_47963288_47963318_-,chr7_47963351_47963381_-,chr7_47965163_47965193_-,chr7_47965194_47965224_-	0.516808	HUS1
ENSG00000182473	0.190687	6	chr17_76081005_76081035_-,chr17_76081071_76081101_-,chr17_76081150_76081180_-,chr17_76081190_76081220_-,chr17_76082396_76082426_-,chr17_76083577_76083607_-	0.824924	EXOC7
ENSG00000186174	0.190587	5	chr11_118896140_118896197_-,chr11_118896215_118896245_-,chr11_118896265_118896295_-,chr11_118897746_118897776_-,chr11_118897809_118897839_-	0.567786	BCL9L
ENSG00000179218	0.190576	7	chr19_12943747_12943777_+,chr19_12943780_12943810_+,chr19_12943825_12943855_+,chr19_12944330_12944360_+,chr19_12944365_12944395_+,chr19_12944401_12944457_+,chr19_12944459_12944489_+	1	CALR
ENSG00000144597	0.190473	3	chr3_15441470_15441500_+,chr3_15442506_15442536_+,chr3_15442583_15442613_+	1	EAF1
ENSG00000116918	0.190441	2	chr1_231561201_231561231_+,chr1_231561239_231561269_+	0.994416	TSNAX
ENSG00000124788	0.190249	2	chr6_16304956_16304986_-,chr6_16759531_16759561_-	0.0643335	ATXN1
ENSG00000198826	0.190035	5	chr15_32615828_32615858_+,chr15_32637823_32637853_+,chr15_32638850_32638880_+,chr15_32638955_32638985_+,chr15_32639012_32639042_+	0.522364	ARHGAP11A
ENSG00000083099	0.189894	8	chr6_89632224_89632254_-,chr6_89632262_89632292_-,chr6_89633837_89633867_-,chr6_89634277_89634307_-,chr6_89635215_89635245_-,chr6_89635282_89635312_-,chr6_89636130_89636160_-,chr6_89637089_89637119_-	0.462075	LYRM2
ENSG00000239523.1	0.189835	3	chr3_123612317_123612347_+,chr3_123612382_123612412_+,chr3_123612533_123612593_+	0.497765
ENSG00000159256	0.189628	2	chr21_36376498_36376528_+,chr21_36376602_36376632_+	1	MORC3
ENSG00000160007	0.18958	6	chr19_47001403_47001433_+,chr19_47004473_47004503_+,chr19_47004530_47004560_+,chr19_47004953_47004983_+,chr19_47004994_47005024_+,chr19_47005047_47005077_+	1	ARHGAP35
ENSG00000109756	0.189505	2	chr4_159360031_159360061_+,chr4_159360120_159360150_+	0.82874	RAPGEF2
ENSG00000205208	0.189503	2	chr4_158666675_158666705_-,chr4_158666762_158666792_-	0.364149	C4orf46
ENSG00000127920	0.189267	4	chr7_93926206_93926236_+,chr7_93926347_93926377_+,chr7_93926432_93926462_+,chr7_93926484_93926539_+	0.775304	GNG11
ENSG00000038002	0.189177	2	chr4_177430928_177430958_-,chr4_177431563_177431593_-	0.995886	AGA
ENSG00000147274	0.18899	4	chrX_136869187_136869217_-,chrX_136873454_136873484_-,chrX_136873598_136873628_-,chrX_136873958_136873988_-	0.857942	RBMX
ENSG00000113300	0.18893	5	chr5_180495735_180495765_+,chr5_180576167_180576197_+,chr5_180576702_180576732_+,chr5_180576795_180576825_+,chr5_180578323_180578353_+	0.835227	CNOT6
ENSG00000105329	0.188917	4	chr19_41307248_41307278_-,chr19_41307314_41307344_-,chr19_41307359_41307389_-,chr19_41330914_41330944_-	1	TGFB1
ENSG00000198689	0.188838	3	chrX_136047002_136047032_+,chrX_136047097_136047127_+,chrX_136047234_136047264_+	0.392408	SLC9A6
ENSG00000066855	0.188584	3	chr8_65709781_65709811_+,chr8_65710394_65710424_+,chr8_65710532_65710562_+	0.974062	MTFR1
ENSG00000132510	0.188054	2	chr17_7854420_7854450_+,chr17_7854766_7854796_+	0.500129	KDM6B
ENSG00000181274	0.187923	2	chr10_97332497_97332527_-,chr10_97333466_97333496_-	0.915971	FRAT2
ENSG00000272168.1	0.187865	6	chr6_21867380_21867410_+,chr6_22194141_22194171_+,chr6_22194194_22194224_+,chr6_22195089_22195119_+,chr6_22195766_22195796_+,chr6_22214476_22214506_+	1
ENSG00000170035	0.187736	2	chr2_181063254_181063284_+,chr2_181063391_181063421_+	0.177991	UBE2E3
ENSG00000142039	0.187496	2	chr19_41324172_41324202_+,chr19_41324843_41324873_+	0.984581	CCDC97
ENSG00000062716	0.187213	7	chr17_59840478_59840508_+,chr17_59840532_59840562_+,chr17_59840563_59840593_+,chr17_59841516_59841546_+,chr17_59841857_59841887_+,chr17_59842113_59842143_+,chr17_59842225_59842255_+	0.298825	VMP1
ENSG00000163872	0.186739	2	chr3_183812507_183812537_+,chr3_183812594_183812624_+	1	YEATS2
ENSG00000139218	0.186498	5	chr12_45919131_45919161_-,chr12_45919162_45919192_-,chr12_45922936_45922966_-,chr12_45926692_45926722_-,chr12_45990352_45990382_-	0.822228	SCAF11
ENSG00000160216	0.186465	6	chr21_43984643_43984673_+,chr21_43984753_43984783_+,chr21_43985400_43985430_+,chr21_43986510_43986540_+,chr21_43987073_43987103_+,chr21_43987106_43987136_+	0.588786	AGPAT3
ENSG00000124588	0.186458	2	chr6_3019565_3019595_+,chr6_3019725_3019755_+	1	NQO2
ENSG00000012963	0.186119	4	chr14_93227081_93227111_+,chr14_93229077_93229107_+,chr14_93229145_93229175_+,chr14_93229185_93229215_+	1	UBR7
ENSG00000204084	0.186114	2	chr1_37860697_37860727_-,chr1_37860813_37860843_-	0.944381	INPP5B
ENSG00000111875	0.186066	2	chr6_118907770_118907800_+,chr6_118907833_118907863_+	0.796953	ASF1A
ENSG00000177370	0.185949	3	chr17_1001516_1001573_+,chr17_1001606_1001636_+,chr17_1003641_1003671_+	0.00815806	TIMM22
ENSG00000135506	0.185846	4	chr12_57718216_57718246_+,chr12_57721448_57721478_+,chr12_57721496_57721526_+,chr12_57721527_57721557_+	1	OS9
ENSG00000112624	0.185817	2	chr6_42868383_42868413_+,chr6_42868526_42868556_+	0.625489	BICRAL
ENSG00000025796	0.185582	4	chr6_107870766_107870796_-,chr6_107883009_107883039_-,chr6_107893526_107893556_-,chr6_107929414_107929444_-	0.632783	SEC63
ENSG00000066427	0.185456	2	chr14_92064094_92064124_-,chr14_92064179_92064209_-	0.521508	ATXN3
ENSG00000134874	0.185351	6	chr13_95581116_95581146_-,chr13_95581165_95581195_-,chr13_95581258_95581288_-,chr13_95581952_95581982_-,chr13_95582058_95582088_-,chr13_95599364_95599394_-	0.107364	DZIP1
ENSG00000165698	0.185252	2	chr9_132884278_132884308_+,chr9_132891357_132891387_+	0.791862	SPACA9
ENSG00000137040	0.185066	3	chr9_6011043_6011073_-,chr9_6011117_6011147_-,chr9_6013250_6013280_-	1	RANBP6
ENSG00000112339	0.184638	4	chr6_134964631_134964661_-,chr6_134964720_134964750_-,chr6_134964760_134964790_-,chr6_135039572_135039602_-	1	HBS1L
ENSG00000101181	0.184606	4	chr20_62201142_62201172_+,chr20_62203443_62203473_+,chr20_62203498_62203528_+,chr20_62203538_62203568_+	0.58852	MTG2
ENSG00000143952	0.1845	3	chr2_63892150_63892180_-,chr2_63892901_63892931_-,chr2_63892954_63892984_-	1	VPS54
ENSG00000177732	0.18444	4	chr20_328368_328398_+,chr20_328505_328535_+,chr20_328549_328579_+,chr20_328699_328729_+	0.500305	SOX12
ENSG00000142751	0.184417	3	chr1_26876132_26876162_-,chr1_26876219_26876249_-,chr1_26879381_26879411_-	0.412877	GPN2
ENSG00000144824	0.184324	2	chr3_111939601_111939631_+,chr3_111976207_111976293_+	1	PHLDB2
ENSG00000120885	0.184224	8	chr8_27597967_27598026_-,chr8_27598047_27598105_-,chr8_27598108_27598138_-,chr8_27598141_27598171_-,chr8_27608997_27609027_-,chr8_27609046_27609076_-,chr8_27610475_27610505_-,chr8_27610513_27610543_-	0.577055	CLU
ENSG00000162520	0.184009	2	chr1_32678568_32678598_-,chr1_32680452_32680482_-	0.0229337	SYNC
CATG00000068938.1	0.18383	2	chr4_73982184_73982214_+,chr4_74042592_74042622_+	1
ENSG00000100297	0.183744	3	chr22_35424338_35424368_+,chr22_35424436_35424466_+,chr22_35424472_35424502_+	0.914243	MCM5
ENSG00000133706	0.183696	8	chr5_146113040_146113070_-,chr5_146113911_146113941_-,chr5_146113986_146114016_-,chr5_146114062_146114120_-,chr5_146143244_146143274_-,chr5_146143313_146143343_-,chr5_146149643_146149673_-,chr5_146182487_146182517_-	0.429936	LARS1
ENSG00000136100	0.183613	5	chr13_52412606_52412636_-,chr13_52412704_52412734_-,chr13_52413513_52413543_-,chr13_52415313_52415343_-,chr13_52415480_52415510_-	1	VPS36
ENSG00000159210	0.183602	2	chr17_48928971_48929001_-,chr17_48930337_48930421_-	0.22128	SNF8
ENSG00000176171	0.183571	5	chr10_131967629_131967714_-,chr10_131967747_131967777_-,chr10_131967916_131967946_-,chr10_131968117_131968147_-,chr10_131968360_131968390_-	1	BNIP3
ENSG00000113356	0.183215	2	chr5_90506645_90506675_+,chr5_90514365_90514395_+	1	POLR3G
ENSG00000156467	0.183184	4	chr8_96230903_96230961_-,chr8_96231073_96231103_-,chr8_96231773_96231803_-,chr8_96231845_96231875_-	1	UQCRB
ENSG00000100299	0.182794	2	chr22_50623436_50623466_-,chr22_50625028_50625058_-	0.0550215	ARSA
ENSG00000179152	0.182711	2	chr3_44409358_44409388_+,chr3_44409393_44409448_+	1	TCAIM
ENSG00000000460	0.182544	3	chr1_169853058_169853088_+,chr1_169853234_169853264_+,chr1_169853773_169853803_+	0.80563	C1orf112
ENSG00000119705	0.18253	2	chr14_77715819_77715849_+,chr14_77717539_77717598_+	0.768004	SLIRP
ENSG00000166946	0.182241	4	chr15_43195043_43195073_+,chr15_43195080_43195110_+,chr15_43195124_43195154_+,chr15_43195168_43195198_+	1	CCNDBP1
ENSG00000171208	0.182105	7	chr16_47081637_47081667_-,chr16_47081680_47081710_-,chr16_47081793_47081823_-,chr16_47081849_47081879_-,chr16_47081911_47081941_-,chr16_47082829_47082859_-,chr16_47086226_47086256_-	1	NETO2
ENSG00000147679	0.182054	4	chr8_116771910_116771940_+,chr8_116771962_116771992_+,chr8_116772178_116772208_+,chr8_116774654_116774684_+	1	UTP23
ENSG00000115816	0.181758	5	chr2_37201612_37201642_-,chr2_37201721_37201751_-,chr2_37201821_37201851_-,chr2_37211843_37211873_-,chr2_37214878_37214908_-	0.74084	CEBPZ
ENSG00000178718	0.181312	2	chr15_74954418_74954448_-,chr15_74955305_74955335_-	0.315276	RPP25
ENSG00000171109	0.180819	2	chr3_179392807_179392837_+,chr3_179392934_179392964_+	0.73992	MFN1
ENSG00000088035	0.180714	3	chr1_63437048_63437078_+,chr1_63437115_63437145_+,chr1_63437171_63437201_+	1	ALG6
ENSG00000076003	0.180117	3	chr2_135840443_135840473_-,chr2_135840485_135840515_-,chr2_135844565_135844595_-	0.829133	MCM6
ENSG00000158604	0.179818	6	chr7_44577894_44577924_-,chr7_44577979_44578009_-,chr7_44578083_44578113_-,chr7_44578310_44578340_-,chr7_44579370_44579400_-,chr7_44579489_44579519_-	0.927264	TMED4
ENSG00000151498	0.179755	2	chr11_134265714_134265744_+,chr11_134265799_134265855_+	1	ACAD8
ENSG00000149483	0.179652	3	chr11_61369024_61369054_+,chr11_61369150_61369180_+,chr11_61369181_61369211_+	0.573578	TMEM138
ENSG00000177868	0.179612	3	chr1_42807052_42807082_-,chr1_42807154_42807184_-,chr1_42807199_42807229_-	1	SVBP
ENSG00000141696	0.179177	2	chr17_41801953_41801983_-,chr17_41802560_41802590_-	1	P3H4
ENSG00000137154	0.179162	6	chr9_19376255_19376285_-,chr9_19376302_19376332_-,chr9_19376340_19376395_-,chr9_19376552_19376582_-,chr9_19376590_19376620_-,chr9_19378772_19378827_-	1	RPS6
ENSG00000102781	0.178265	3	chr13_30202630_30202660_-,chr13_30202723_30202753_-,chr13_30208467_30208497_-	0.977149	KATNAL1
ENSG00000083290	0.178024	6	chr17_19770830_19770860_-,chr17_19774152_19774182_-,chr17_19774307_19774337_-,chr17_19774746_19774776_-,chr17_19774808_19774838_-,chr17_19774866_19774896_-	0.923735	ULK2
ENSG00000131067	0.177971	2	chr20_34844720_34844750_-,chr20_34860638_34860668_-	0.410169	GGT7
ENSG00000116906	0.177945	4	chr1_231275468_231275498_+,chr1_231277767_231277797_+,chr1_231277861_231277891_+,chr1_231277893_231277923_+	0.94857	GNPAT
ENSG00000099194	0.177796	4	chr10_100363104_100363134_+,chr10_100363204_100363234_+,chr10_100364621_100364676_+,chr10_100364744_100364826_+	0.944516	SCD
ENSG00000093167	0.177785	2	chr3_37172791_37172821_-,chr3_37172864_37172894_-	0.997902	LRRFIP2
ENSG00000152061	0.177609	4	chr1_174176716_174176746_+,chr1_174958146_174958176_+,chr1_174995182_174995212_+,chr1_174995278_174995308_+	0.774781	RABGAP1L
ENSG00000164654	0.177588	3	chr7_7607193_7607223_+,chr7_7607451_7607507_+,chr7_7609030_7609087_+	0.505736	MIOS
ENSG00000241494	0.177566	2	chr14_101678279_101678309_+,chr14_101678401_101678431_+	0.241894	AL355032.1
ENSG00000125841	0.177392	2	chr20_354832_354862_+,chr20_359666_359696_+	1	NRSN2
ENSG00000164104	0.177389	2	chr4_173331701_173331783_-,chr4_173332152_173332182_-	0.866733	HMGB2
ENSG00000161526	0.177041	6	chr17_75706727_75706757_+,chr17_75707605_75707635_+,chr17_75707645_75707675_+,chr17_75707925_75707955_+,chr17_75707981_75708011_+,chr17_75708029_75708059_+	0.157502	SAP30BP
ENSG00000004478	0.176955	7	chr12_2803228_2803258_+,chr12_2803284_2803314_+,chr12_2803328_2803358_+,chr12_2803785_2803815_+,chr12_2803819_2803849_+,chr12_2803861_2803891_+,chr12_2803912_2803971_+	0.940435	FKBP4
ENSG00000101057	0.176936	4	chr20_43681822_43681852_+,chr20_43716348_43716378_+,chr20_43716418_43716448_+,chr20_43716452_43716482_+	1	MYBL2
ENSG00000077782	0.176848	4	chr8_38412730_38412760_-,chr8_38412811_38412841_-,chr8_38412848_38412878_-,chr8_38412985_38413015_-	0.278026	FGFR1
ENSG00000141759	0.176815	5	chr18_79970666_79970696_-,chr18_79970704_79970734_-,chr18_79973406_79973436_-,chr18_79973457_79973631_-,chr18_79973633_79973663_-	0.00659557	TXNL4A
ENSG00000108349	0.176373	3	chr17_40161766_40161796_+,chr17_40172097_40172127_+,chr17_40172137_40172167_+	1	CASC3
ENSG00000198363	0.176354	8	chr8_61525976_61526006_-,chr8_61624537_61624567_-,chr8_61624592_61624622_-,chr8_61624661_61624691_-,chr8_61637947_61637977_-,chr8_61651050_61651080_-,chr8_61653568_61653598_-,chr8_61653661_61653691_-	0.083815	ASPH
ENSG00000133641	0.176009	3	chr12_88043675_88043705_+,chr12_88048427_88048457_+,chr12_88050130_88050160_+	1	C12orf29
ENSG00000055211	0.175944	5	chr6_149591293_149591323_+,chr6_149591400_149591430_+,chr6_149591599_149591629_+,chr6_149591652_149591682_+,chr6_149591690_149591748_+	0.00153981	GINM1
ENSG00000171174	0.175794	2	chr2_27781533_27781563_-,chr2_27781576_27781606_-	1	RBKS
ENSG00000249550.2	0.17555	4	chr12_113735841_113735871_-,chr12_113744575_113744605_-,chr12_113744677_113744707_-,chr12_113750502_113750532_-	0.740796
ENSG00000138160	0.175473	5	chr10_92653828_92653858_+,chr10_92655228_92655258_+,chr10_92655281_92655311_+,chr10_92655333_92655363_+,chr10_92655365_92655395_+	1	KIF11
ENSG00000214941	0.175472	4	chr17_15975536_15975566_-,chr17_15976560_15976590_-,chr17_15976644_15976674_-,chr17_15977732_15977792_-	0.367721	ZSWIM7
ENSG00000119414	0.175446	4	chr9_125146651_125146681_-,chr9_125149128_125149158_-,chr9_125149206_125149236_-,chr9_125149264_125149294_-	0.957698	PPP6C
ENSG00000025770	0.175436	3	chr22_50523442_50523472_+,chr22_50523556_50523586_+,chr22_50532782_50532812_+	6.31191e-05	NCAPH2
ENSG00000165282	0.175423	2	chr9_35088691_35088721_-,chr9_35088824_35088854_-	0.225604	PIGO
ENSG00000059588	0.175235	3	chr1_234391335_234391365_-,chr1_234391383_234391413_-,chr1_234391496_234391526_-	0.94025	TARBP1
ENSG00000176014	0.175108	4	chr18_12326258_12326288_+,chr18_12326358_12326413_+,chr18_12326482_12326512_+,chr18_12326539_12326569_+	1	TUBB6
ENSG00000154914	0.175077	2	chr17_9655080_9655110_+,chr17_9729360_9729390_+	0.423282	USP43
ENSG00000213889	0.175001	3	chr19_45502271_45502301_+,chr19_45502304_45502334_+,chr19_45502454_45502513_+	0.128297	PPM1N
ENSG00000106609	0.17493	3	chr7_66955960_66955990_+,chr7_66956002_66956062_+,chr7_66956123_66956153_+	0.310394	TMEM248
ENSG00000102038	0.174566	5	chrX_129446506_129446536_-,chrX_129446584_129446643_-,chrX_129446758_129446788_-,chrX_129518361_129518391_-,chrX_129523197_129523227_-	0.575311	SMARCA1
ENSG00000064999	0.174472	2	chr6_35091227_35091257_+,chr6_35091372_35091402_+	1	ANKS1A
ENSG00000100335	0.17445	8	chr22_39515678_39515708_+,chr22_39515742_39515801_+,chr22_39516022_39516052_+,chr22_39516090_39516120_+,chr22_39516272_39516302_+,chr22_39516350_39516380_+,chr22_39516708_39516738_+,chr22_39518057_39518087_+	0.295478	MIEF1
ENSG00000101665	0.174399	4	chr18_48919860_48919890_-,chr18_48919948_48919978_-,chr18_48919993_48920023_-,chr18_48920075_48920105_-	1	SMAD7
ENSG00000089009	0.174233	3	chr12_112405185_112405215_-,chr12_112405852_112405882_-,chr12_112405942_112406001_-	0.54703	RPL6
ENSG00000053371	0.17413	3	chr1_19303965_19303995_-,chr1_19303997_19304027_-,chr1_19304123_19304153_-	0.599934	AKR7A2
ENSG00000158417	0.174126	6	chr2_99337544_99337574_+,chr2_99360288_99360318_+,chr2_99361675_99361705_+,chr2_99363833_99363863_+,chr2_99371700_99371730_+,chr2_99376606_99376636_+	0.974238	EIF5B
ENSG00000225733.1	0.173992	6	chr3_14942784_14942814_-,chr3_14944156_14944186_-,chr3_14944189_14944219_-,chr3_14944251_14944281_-,chr3_14945021_14945051_-,chr3_14945110_14945140_-	0.892638
ENSG00000138430	0.173852	4	chr2_174075010_174075040_-,chr2_174075044_174075100_-,chr2_174075403_174075433_-,chr2_174141907_174141937_-	0.692899	OLA1
ENSG00000122566	0.17381	5	chr7_26191844_26191874_-,chr7_26191878_26191908_-,chr7_26191913_26191943_-,chr7_26191953_26191983_-,chr7_26196943_26196973_-	1	HNRNPA2B1
ENSG00000168876	0.173429	2	chr11_94499493_94499523_+,chr11_94499553_94499583_+	1	ANKRD49
ENSG00000104852	0.173249	3	chr19_49108340_49108370_+,chr19_49108456_49108486_+,chr19_49108572_49108602_+	0.859556	SNRNP70
ENSG00000181991	0.173152	3	chr15_88472590_88472620_+,chr15_88478234_88478264_+,chr15_88478357_88478387_+	0.667364	MRPS11
ENSG00000106976	0.173147	3	chr9_128255086_128255116_+,chr9_128255151_128255181_+,chr9_128255214_128255244_+	0.633549	DNM1
ENSG00000163611	0.172963	3	chr3_113444636_113444666_-,chr3_113444778_113444808_-,chr3_113444886_113444916_-	0.956263	SPICE1
ENSG00000157557	0.172937	6	chr21_38814951_38814981_+,chr21_38823572_38823602_+,chr21_38823704_38823734_+,chr21_38823771_38823801_+,chr21_38824872_38824902_+,chr21_38824925_38824955_+	0.692659	ETS2
ENSG00000112759	0.172796	4	chr6_44233988_44234018_+,chr6_44234032_44234062_+,chr6_44234063_44234093_+,chr6_44234112_44234142_+	1	SLC29A1
ENSG00000136868	0.172584	5	chr9_113261376_113261406_+,chr9_113261518_113261548_+,chr9_113264432_113264492_+,chr9_113266907_113266937_+,chr9_113267014_113267044_+	0.727087	SLC31A1
ENSG00000151353	0.172509	3	chr2_669210_669240_-,chr2_669243_669273_-,chr2_669625_669655_-	0.0329718	TMEM18
ENSG00000130749	0.172322	2	chr19_47064187_47064217_-,chr19_47064319_47064349_-	0.644559	ZC3H4
ENSG00000170734	0.17225	5	chr6_43612065_43612095_+,chr6_43615257_43615287_+,chr6_43616754_43616810_+,chr6_43619071_43619101_+,chr6_43620493_43620523_+	0.790985	POLH
ENSG00000134107	0.172096	3	chr3_4984785_4984815_+,chr3_4984919_4984949_+,chr3_4985151_4985181_+	1	BHLHE40
ENSG00000121481	0.172028	3	chr1_185101028_185101058_+,chr1_185102039_185102069_+,chr1_185102147_185102177_+	1	RNF2
ENSG00000095739	0.171942	6	chr10_28682569_28682599_+,chr10_28682675_28682705_+,chr10_28682739_28682769_+,chr10_28682778_28682808_+,chr10_28682838_28682868_+,chr10_28682902_28682932_+	1	BAMBI
ENSG00000171612	0.171651	3	chr1_9582596_9582626_+,chr1_9582687_9582717_+,chr1_9582738_9582768_+	1	SLC25A33
ENSG00000111726	0.171628	3	chr12_22065499_22065529_+,chr12_22065566_22065596_+,chr12_22065638_22065697_+	1	CMAS
ENSG00000105928	0.171293	2	chr7_24698355_24698385_-,chr7_24698513_24698543_-	0.464297	GSDME
ENSG00000102554	0.171289	2	chr13_73075939_73075969_+,chr13_73077508_73077538_+	1	KLF5
ENSG00000046604	0.171254	3	chr18_31524574_31524604_+,chr18_31547657_31547687_+,chr18_31548821_31548851_+	1	DSG2
ENSG00000197157	0.171165	4	chr7_127994555_127994585_+,chr7_128092390_128092420_+,chr7_128092432_128092522_+,chr7_128092563_128092619_+	1	SND1
ENSG00000074211	0.171041	3	chr4_6320581_6320611_-,chr4_6320623_6320653_-,chr4_6323046_6323076_-	1	PPP2R2C
ENSG00000174197	0.171004	4	chr15_41769745_41769775_+,chr15_41769816_41769846_+,chr15_41769907_41769937_+,chr15_41769938_41769968_+	0.985682	MGA
ENSG00000169762	0.17088	3	chr4_16161291_16161321_-,chr4_16162743_16162773_-,chr4_16162798_16162856_-	1	TAPT1
ENSG00000100104	0.170852	4	chr22_26491818_26491848_+,chr22_26491908_26491964_+,chr22_26494590_26494620_+,chr22_26498670_26498700_+	0.570342	SRRD
ENSG00000148690	0.170834	2	chr10_93669679_93669709_-,chr10_93669728_93669758_-	0.986813	FRA10AC1
ENSG00000106628	0.170662	4	chr7_44114680_44114710_-,chr7_44114761_44114791_-,chr7_44114813_44114843_-,chr7_44114850_44114880_-	1	POLD2
ENSG00000256248.1	0.170541	2	chr12_66736347_66736377_-,chr12_66977808_66977838_-	0.365492
ENSG00000270672	0.170519	2	chr7_142666506_142666536_+,chr7_142667530_142667560_+	1	MTRNR2L6
ENSG00000023445	0.170409	2	chr11_102337698_102337728_+,chr11_102339292_102339322_+	0.462362	BIRC3
ENSG00000140521	0.170338	2	chr15_89316320_89316350_-,chr15_89316445_89316504_-	0.000323802	POLG
ENSG00000166012	0.170253	3	chr11_93735929_93735959_-,chr11_93736084_93736114_-,chr11_93736202_93736232_-	0.990519	TAF1D
ENSG00000143942	0.17012	3	chr2_53775030_53775060_+,chr2_53775064_53775094_+,chr2_53775120_53775150_+	1	CHAC2
ENSG00000151532	0.169592	6	chr10_112450604_112450634_+,chr10_112450696_112450726_+,chr10_112724769_112724799_+,chr10_112817117_112817147_+,chr10_112817938_112817968_+,chr10_112818714_112818744_+	0.63307	VTI1A
ENSG00000198252	0.169477	6	chr14_52771128_52771158_+,chr14_52771160_52771190_+,chr14_52771973_52772003_+,chr14_52772015_52772045_+,chr14_52774747_52774777_+,chr14_52774914_52774944_+	0.991038	STYX
ENSG00000135018	0.169325	5	chr9_83659970_83660000_-,chr9_83660012_83660042_-,chr9_83661429_83661459_-,chr9_83661515_83661545_-,chr9_83661572_83661602_-	1	UBQLN1
ENSG00000166681	0.1691	5	chrX_103377076_103377106_+,chrX_103377894_103377924_+,chrX_103377933_103377963_+,chrX_103378012_103378042_+,chrX_103378043_103378073_+	0.767206	BEX3
ENSG00000152518	0.1686	2	chr2_43222406_43222436_-,chr2_43222908_43222938_-	1	ZFP36L2
ENSG00000186660	0.168571	4	chr11_58612298_58612328_+,chr11_58617767_58617797_+,chr11_58620806_58620836_+,chr11_58620932_58620962_+	0.321554	ZFP91
ENSG00000116649	0.168553	3	chr1_11054589_11054697_-,chr1_11054701_11054731_-,chr1_11054762_11054792_-	0.754119	SRM
ENSG00000147324	0.168529	4	chr8_8783354_8783384_-,chr8_8783484_8783514_-,chr8_8785377_8785407_-,chr8_8785527_8785557_-	1	MFHAS1
ENSG00000168291	0.168486	4	chr3_58427630_58427660_-,chr3_58427678_58427708_-,chr3_58427720_58427750_-,chr3_58427773_58427803_-	0.866594	PDHB
ENSG00000147535	0.168305	2	chr8_38263130_38263160_-,chr8_38266982_38267012_-	0.133659	PLPP5
ENSG00000120694	0.168188	6	chr13_31136625_31136655_-,chr13_31136800_31136830_-,chr13_31136961_31136991_-,chr13_31137268_31137298_-,chr13_31139000_31139030_-,chr13_31143814_31143844_-	1	HSPH1
ENSG00000214736	0.168083	3	chr6_41789707_41789737_+,chr6_41789770_41789800_+,chr6_41789835_41789920_+	0.98023	TOMM6
ENSG00000112514	0.167913	4	chr6_33416550_33416580_-,chr6_33416608_33416638_-,chr6_33416664_33416694_-,chr6_33416695_33416725_-	0.408429	CUTA
ENSG00000111684	0.167785	4	chr12_6976185_6976240_-,chr12_6976245_6976275_-,chr12_6976323_6976353_-,chr12_6976355_6976385_-	0.637857	LPCAT3
ENSG00000179222	0.167262	2	chrX_51897596_51897626_+,chrX_51902324_51902354_+	1	MAGED1
ENSG00000011275	0.166806	3	chr7_5620049_5620079_-,chr7_5620139_5620169_-,chr7_5622655_5622685_-	0.944656	RNF216
ENSG00000111371	0.166788	4	chr12_46183066_46183096_-,chr12_46183127_46183157_-,chr12_46184758_46184788_-,chr12_46187850_46187880_-	0.875921	SLC38A1
ENSG00000119878	0.166646	9	chr2_46617272_46617302_+,chr2_46624313_46624343_+,chr2_46624368_46624398_+,chr2_46624404_46624434_+,chr2_46624436_46624466_+,chr2_46624840_46624870_+,chr2_46624928_46624958_+,chr2_46625033_46625063_+,chr2_46625716_46625746_+	0.569919	CRIPT
ENSG00000136104	0.166622	3	chr13_50953905_50953935_+,chr13_50953955_50953985_+,chr13_50956473_50956503_+	0.809615	RNASEH2B
ENSG00000151229	0.166533	3	chr12_39755087_39755117_-,chr12_39758785_39758815_-,chr12_39829417_39829447_-	0.963252	SLC2A13
ENSG00000136141	0.166482	2	chr13_46751532_46751562_+,chr13_46752945_46752975_+	0.588574	LRCH1
ENSG00000070214	0.166459	4	chr9_105390271_105390301_+,chr9_105391335_105391365_+,chr9_105391371_105391401_+,chr9_105438474_105438504_+	0.715726	SLC44A1
ENSG00000107937	0.166335	8	chr10_1009006_1009036_+,chr10_1010490_1010520_+,chr10_1017125_1017155_+,chr10_1017199_1017229_+,chr10_1017243_1017273_+,chr10_1017300_1017330_+,chr10_1017553_1017612_+,chr10_1017659_1017689_+	0.998574	GTPBP4
ENSG00000185000	0.166239	3	chr8_144314584_144314614_-,chr8_144316291_144316321_-,chr8_144316363_144316393_-	0.594134	DGAT1
ENSG00000205302	0.166142	4	chr5_122827429_122827459_+,chr5_122829686_122829716_+,chr5_122829727_122829757_+,chr5_122830078_122830108_+	1	SNX2
ENSG00000148840	0.165333	2	chr10_102150150_102150180_+,chr10_102150296_102150326_+	0.0836176	PPRC1
ENSG00000101158	0.165326	3	chr20_58995022_58995052_+,chr20_58995083_58995140_+,chr20_58995341_58995371_+	0.0977472	NELFCD
ENSG00000166847	0.16525	2	chr16_23667675_23667705_+,chr16_23677392_23677472_+	0.349773	DCTN5
ENSG00000162607	0.165216	2	chr1_62450578_62450608_+,chr1_62451703_62451733_+	1	USP1
ENSG00000196628	0.165187	4	chr18_55223710_55223740_-,chr18_55226851_55226881_-,chr18_55227679_55227709_-,chr18_55322124_55322154_-	1	TCF4
ENSG00000133818	0.16501	2	chr11_14278750_14278780_-,chr11_14278923_14278953_-	1	RRAS2
ENSG00000114686	0.164947	5	chr3_131462212_131462242_-,chr3_131462289_131462319_-,chr3_131462374_131462430_-,chr3_131462471_131462501_-,chr3_131462521_131462576_-	1	MRPL3
ENSG00000140650	0.164886	4	chr16_8797918_8797948_+,chr16_8806377_8806407_+,chr16_8811148_8811178_+,chr16_8819514_8819544_+	0.0476288	PMM2
ENSG00000138028	0.164869	2	chr2_27100594_27100624_-,chr2_27101078_27101108_-	1	CGREF1
ENSG00000124151	0.164865	5	chr20_47583152_47583182_+,chr20_47653640_47653670_+,chr20_47653704_47653734_+,chr20_47654756_47654786_+,chr20_47656842_47656872_+	0.0455257	NCOA3
ENSG00000175166	0.164778	4	chr3_184306398_184306428_+,chr3_184308842_184308872_+,chr3_184308938_184308968_+,chr3_184309020_184309050_+	0.667918	PSMD2
ENSG00000038382	0.164751	4	chr5_14495656_14495686_+,chr5_14508679_14508709_+,chr5_14509319_14509349_+,chr5_14510174_14510204_+	1	TRIO
ENSG00000101191	0.164275	3	chr20_62877743_62877773_-,chr20_62877877_62877907_-,chr20_62878205_62878235_-	0.747766	DIDO1
ENSG00000100034	0.164226	2	chr22_21919425_21919455_-,chr22_21922309_21922339_-	1	PPM1F
ENSG00000090905	0.164199	5	chr16_24824730_24824760_+,chr16_24824854_24824884_+,chr16_24825360_24825390_+,chr16_24825428_24825458_+,chr16_24826188_24826218_+	0.954756	TNRC6A
ENSG00000114573	0.164146	3	chr3_113811850_113811880_+,chr3_113811949_113811979_+,chr3_113812026_113812056_+	1	ATP6V1A
ENSG00000171320	0.164086	4	chr8_27776890_27776920_+,chr8_27803443_27803473_+,chr8_27804753_27804783_+,chr8_27804878_27804908_+	1	ESCO2
ENSG00000169862	0.163804	2	chr5_11374776_11374806_-,chr5_11817982_11818012_-	1	CTNND2
ENSG00000158234	0.163755	2	chr3_138633272_138633302_+,chr3_138633346_138633376_+	0.495958	FAIM
ENSG00000125449	0.163702	2	chr17_75130203_75130233_+,chr17_75130235_75130265_+	0.178738	ARMC7
ENSG00000172728	0.163696	2	chr8_33370862_33370892_-,chr8_33372053_33372109_-	0.96062	FUT10
ENSG00000138768	0.163521	5	chr4_75804243_75804273_+,chr4_75813374_75813404_+,chr4_75813541_75813601_+,chr4_75814183_75814213_+,chr4_75814256_75814286_+	1	USO1
ENSG00000197548	0.163502	3	chr3_11350918_11350948_+,chr3_11555006_11555036_+,chr3_11555053_11555083_+	0.991273	ATG7
ENSG00000140612	0.163218	6	chr15_84669544_84669574_-,chr15_84669637_84669667_-,chr15_84669729_84669759_-,chr15_84669779_84669809_-,chr15_84669816_84669846_-,chr15_84669877_84669933_-	0.405219	SEC11A
ENSG00000161249	0.163208	2	chr19_35497220_35497250_-,chr19_35503304_35503334_-	0.140208	DMKN
ENSG00000125817	0.163066	3	chr20_3783851_3783908_-,chr20_3783914_3783973_-,chr20_3783994_3784024_-	0.918456	CENPB
ENSG00000065833	0.163015	5	chr6_83210389_83210447_-,chr6_83210530_83210560_-,chr6_83211577_83211607_-,chr6_83211664_83211694_-,chr6_83211748_83211778_-	1	ME1
ENSG00000140990	0.162802	4	chr16_1961813_1961843_+,chr16_1961847_1961904_+,chr16_1961945_1961975_+,chr16_1962030_1962060_+	0.384647	NDUFB10
ENSG00000130948	0.162786	2	chr9_96255364_96255394_-,chr9_96290457_96290487_-	0.821822	HSD17B3
ENSG00000107175	0.162524	2	chr9_35736775_35736860_+,chr9_35736969_35737026_+	0.384526	CREB3
ENSG00000107201	0.162282	4	chr9_32455302_32455332_-,chr9_32455705_32455735_-,chr9_32455787_32455817_-,chr9_32457003_32457033_-	0.985985	DDX58
ENSG00000171443	0.16197	3	chr19_55603108_55603163_+,chr19_55607432_55607462_+,chr19_55607554_55607584_+	0.109653	ZNF524
ENSG00000120159	0.161889	5	chr9_26840946_26840976_-,chr9_26841056_26841086_-,chr9_26841254_26841312_-,chr9_26841357_26841387_-,chr9_26861065_26861095_-	0.928878	CAAP1
ENSG00000204682	0.161769	5	chr10_21484757_21484787_-,chr10_21492658_21492688_-,chr10_21494496_21494526_-,chr10_21495152_21495182_-,chr10_21495211_21495241_-	0.554891	MIR1915HG
ENSG00000172661	0.161611	3	chr10_45750176_45750206_+,chr10_45773885_45773915_+,chr10_45792929_45792959_+	0.499374	WASHC2C
ENSG00000166313	0.161592	2	chr11_6395125_6395155_-,chr11_6395215_6395245_-	1	APBB1
ENSG00000081041	0.161353	2	chr4_74097035_74097065_-,chr4_74097187_74097217_-	1	CXCL2
ENSG00000068796	0.161342	8	chr5_62357715_62357745_+,chr5_62386261_62386291_+,chr5_62386353_62386383_+,chr5_62387151_62387181_+,chr5_62388711_62388741_+,chr5_62388805_62388835_+,chr5_62388928_62388958_+,chr5_62390995_62391025_+	0.714028	KIF2A
ENSG00000134996	0.161015	5	chr9_75141309_75141339_+,chr9_75146817_75146847_+,chr9_75146883_75146913_+,chr9_75147125_75147155_+,chr9_75147168_75147198_+	1	OSTF1
ENSG00000110066	0.160846	3	chr11_68154863_68154893_-,chr11_68165717_68165747_-,chr11_68165760_68165790_-	1	KMT5B
ENSG00000186806	0.160735	3	chr19_51331541_51331571_-,chr19_51331690_51331720_-,chr19_51331812_51331842_-	0.792471	VSIG10L
ENSG00000184500	0.160715	4	chr3_93873109_93873139_-,chr3_93873149_93873179_-,chr3_93873766_93873796_-,chr3_93873847_93873877_-	1	PROS1
ENSG00000106733	0.160451	2	chr9_75061200_75061230_-,chr9_75087560_75087590_-	1	NMRK1
ENSG00000110911	0.160416	6	chr12_50981009_50981039_-,chr12_50981079_50981109_-,chr12_50981125_50981155_-,chr12_50985992_50986022_-,chr12_50986065_50986095_-,chr12_50986118_50986148_-	0.530863	SLC11A2
ENSG00000108515	0.160182	2	chr17_4957031_4957061_+,chr17_4957099_4957129_+	1	ENO3
ENSG00000169217	0.159882	3	chr16_30350773_30350803_-,chr16_30352847_30352877_-,chr16_30352888_30352918_-	0.413958	CD2BP2
ENSG00000022556	0.159875	2	chr19_55001027_55001057_+,chr19_55001108_55001138_+	0.902156	NLRP2
ENSG00000140497	0.159396	3	chr15_74843730_74843760_-,chr15_74844854_74844910_-,chr15_74844916_74844946_-	0.969674	SCAMP2
ENSG00000114353	0.159391	6	chr3_50258733_50258763_+,chr3_50258784_50258814_+,chr3_50258816_50258846_+,chr3_50258847_50258877_+,chr3_50258880_50258910_+,chr3_50259323_50259353_+	0.926575	GNAI2
ENSG00000233913	0.159386	2	chr5_168616823_168616853_+,chr5_168617052_168617082_+	0.812623	RPL10P9
ENSG00000167193	0.159383	5	chr17_1420693_1420752_-,chr17_1420786_1420816_-,chr17_1420830_1420860_-,chr17_1420909_1420939_-,chr17_1422168_1422198_-	0.853957	CRK
ENSG00000170017	0.159266	5	chr3_105575923_105575953_+,chr3_105576033_105576091_+,chr3_105576125_105576155_+,chr3_105576369_105576399_+,chr3_105576876_105576906_+	0.938264	ALCAM
ENSG00000033170	0.159187	4	chr14_65742937_65742967_+,chr14_65743022_65743052_+,chr14_65743063_65743093_+,chr14_65743112_65743142_+	0.528156	FUT8
ENSG00000261005.1	0.159094	2	chr17_38703421_38703451_+,chr17_38703507_38703537_+	1
ENSG00000160803	0.158962	2	chr1_156035296_156035326_-,chr1_156036178_156036208_-	1	UBQLN4
ENSG00000106052	0.158922	6	chr7_27766435_27766465_+,chr7_27829022_27829052_+,chr7_27829104_27829134_+,chr7_27829231_27829261_+,chr7_27829647_27829677_+,chr7_27829737_27829767_+	0.387173	TAX1BP1
ENSG00000003393	0.158832	2	chr2_201700553_201700583_-,chr2_201700604_201700634_-	1	ALS2
ENSG00000075651	0.158599	3	chr3_171591834_171591864_-,chr3_171600813_171600843_-,chr3_171600844_171600874_-	0.641126	PLD1
ENSG00000111269	0.158583	3	chr12_12644156_12644186_+,chr12_12644286_12644316_+,chr12_12645078_12645108_+	1	CREBL2
ENSG00000150551	0.158534	2	chr2_132644852_132644882_-,chr2_132645013_132645043_-	0.983712	LYPD1
ENSG00000112118	0.158429	4	chr6_52264015_52264045_-,chr6_52264085_52264115_-,chr6_52264210_52264240_-,chr6_52267865_52267895_-	0.838063	MCM3
ENSG00000138180	0.15839	2	chr10_93528864_93528894_+,chr10_93529062_93529092_+	0.640959	CEP55
ENSG00000047621	0.158144	4	chr12_4487730_4487788_-,chr12_4487792_4487822_-,chr12_4489415_4489445_-,chr12_4489479_4489509_-	0.520741	C12orf4
ENSG00000155816	0.158124	2	chr1_240475065_240475095_+,chr1_240475157_240475187_+	0.769187	FMN2
ENSG00000165568	0.158075	3	chr10_4827359_4827389_+,chr10_4847098_4847128_+,chr10_4848032_4848062_+	0.930282	AKR1E2
ENSG00000240303	0.157821	3	chr3_132558141_132558171_-,chr3_132558205_132558235_-,chr3_132558510_132558540_-	0.856645	ACAD11
ENSG00000196072	0.157729	5	chr10_100274700_100274730_-,chr10_100274731_100274761_-,chr10_100274780_100274837_-,chr10_100275106_100275136_-,chr10_100275150_100275180_-	1	BLOC1S2
ENSG00000164919	0.157607	3	chr8_99878149_99878208_-,chr8_99887490_99887550_-,chr8_99887553_99887583_-	0.0907761	COX6C
ENSG00000134644	0.157502	6	chr1_30931506_30931536_-,chr1_30931551_30931581_-,chr1_30931598_30931628_-,chr1_30931643_30931673_-,chr1_30932035_30932065_-,chr1_30932849_30932879_-	0.16634	PUM1
ENSG00000092148	0.157463	4	chr14_31100117_31100147_-,chr14_31100161_31100191_-,chr14_31100254_31100284_-,chr14_31148798_31148828_-	0.976122	HECTD1
ENSG00000112531	0.157456	4	chr6_163573569_163573624_+,chr6_163573690_163573720_+,chr6_163573733_163573763_+,chr6_163573766_163573796_+	1	QKI
ENSG00000114796	0.157109	4	chr3_183656888_183656918_+,chr3_183680911_183680941_+,chr3_183684447_183684477_+,chr3_183684489_183684519_+	0.245163	KLHL24
ENSG00000120992	0.157063	3	chr8_54046367_54046397_-,chr8_54046552_54046582_-,chr8_54047490_54047520_-	1	LYPLA1
ENSG00000151725	0.157017	3	chr4_184695002_184695032_-,chr4_184695129_184695159_-,chr4_184716397_184716427_-	0.828333	CENPU
ENSG00000107929	0.156988	7	chr10_809499_809529_-,chr10_809542_809572_-,chr10_811210_811240_-,chr10_811292_811322_-,chr10_811806_811836_-,chr10_811905_811935_-,chr10_831277_831307_-	0.0468875	LARP4B
ENSG00000129055	0.156891	3	chr3_134477706_134477762_-,chr3_134477777_134477807_-,chr3_134477838_134477893_-	1	ANAPC13
ENSG00000006194	0.156744	2	chr16_3291307_3291337_+,chr16_3291430_3291460_+	0.389335	ZNF263
ENSG00000123200	0.156592	4	chr13_45969567_45969597_-,chr13_45975393_45975423_-,chr13_46010348_46010378_-,chr13_46042164_46042194_-	0.714022	ZC3H13
ENSG00000124831	0.156506	3	chr2_237753445_237753475_+,chr2_237763246_237763276_+,chr2_237763388_237763418_+	0.391324	LRRFIP1
ENSG00000197321	0.156471	3	chr10_29457338_29457395_-,chr10_29457433_29457463_-,chr10_29555051_29555081_-	1	SVIL
ENSG00000165983	0.156338	4	chr10_16473517_16473547_+,chr10_16511771_16511801_+,chr10_16511955_16511985_+,chr10_16513627_16513657_+	0.720692	PTER
ENSG00000154380	0.156328	8	chr1_225494787_225494846_-,chr1_225494897_225494927_-,chr1_225494954_225494984_-,chr1_225495544_225495574_-,chr1_225496720_225496750_-,chr1_225519313_225519343_-,chr1_225519433_225519463_-,chr1_225530562_225530592_-	0.730684	ENAH
ENSG00000078725	0.156119	2	chr9_119166629_119166659_-,chr9_119166723_119166753_-	0.940491	BRINP1
ENSG00000176974	0.155936	2	chr17_18327873_18327903_-,chr17_18328524_18328554_-	0.92972	SHMT1
ENSG00000171302	0.155885	2	chr17_78991716_78991746_-,chr17_78993047_78993077_-	1	CANT1
ENSG00000077157	0.155868	2	chr1_202555323_202555353_+,chr1_202588539_202588569_+	1	PPP1R12B
ENSG00000172845	0.155842	2	chr2_173908530_173908560_-,chr2_173961936_173961966_-	0.548206	SP3
ENSG00000101361	0.155577	6	chr20_2657913_2657943_+,chr20_2658106_2658136_+,chr20_2658167_2658197_+,chr20_2658236_2658266_+,chr20_2658331_2658361_+,chr20_2658363_2658393_+	0.709986	NOP56
ENSG00000180011	0.155417	5	chr18_75199251_75199281_-,chr18_75199459_75199489_-,chr18_75201285_75201315_-,chr18_75201379_75201409_-,chr18_75201468_75201498_-	0.522337	ZADH2
ENSG00000186184	0.155172	5	chr13_27623419_27623449_+,chr13_27665802_27665832_+,chr13_27666223_27666253_+,chr13_27666297_27666327_+,chr13_27667381_27667411_+	0.742101	POLR1D
ENSG00000163660	0.155094	3	chr3_157147739_157147769_-,chr3_157147796_157147826_-,chr3_157147906_157147936_-	1	CCNL1
ENSG00000214253	0.154972	3	chr7_101239612_101239642_-,chr7_101239658_101239688_-,chr7_101239748_101239778_-	0.86446	FIS1
ENSG00000139800	0.154624	2	chr13_99963083_99963113_-,chr13_99964519_99964549_-	0.923437	ZIC5
ENSG00000147548	0.154581	8	chr8_38269704_38269734_-,chr8_38275347_38275377_-,chr8_38275493_38275523_-,chr8_38316798_38316828_-,chr8_38316865_38316895_-,chr8_38317562_38317592_-,chr8_38317603_38317663_-,chr8_38319759_38319789_-	0.492249	NSD3
ENSG00000248905	0.154516	3	chr15_32765546_32765576_-,chr15_32899795_32899825_-,chr15_32988050_32988080_-	0.584106	FMN1
ENSG00000243317	0.154442	4	chr7_135674393_135674448_+,chr7_135674605_135674635_+,chr7_135675020_135675050_+,chr7_135675140_135675196_+	0.97309	STMP1
ENSG00000220583	0.154389	3	chr6_34263257_34263287_-,chr6_34263502_34263532_-,chr6_34263635_34263665_-	0.989146	RPL35P2
ENSG00000172113	0.154215	3	chr3_48293995_48294025_-,chr3_48294036_48294066_-,chr3_48294086_48294116_-	0.642972	NME6
ENSG00000130414	0.154163	3	chr2_239960739_239960769_-,chr2_239969220_239969250_-,chr2_239969327_239969357_-	1	NDUFA10
ENSG00000163029	0.15412	3	chr2_17665125_17665155_-,chr2_17665396_17665426_-,chr2_17665443_17665473_-	1	SMC6
ENSG00000153531	0.153744	2	chr13_113421920_113421975_-,chr13_113421979_113422009_-	1	ADPRHL1
ENSG00000048649	0.153642	3	chr11_77666229_77666259_-,chr11_77666303_77666333_-,chr11_77691159_77691189_-	0.0687677	RSF1
ENSG00000042493	0.153544	3	chr2_85388140_85388170_-,chr2_85391724_85391754_-,chr2_85394753_85394811_-	0.0480821	CAPG
ENSG00000151729	0.153439	3	chr4_185146966_185147022_+,chr4_185147070_185147100_+,chr4_185147241_185147296_+	1	SLC25A4
ENSG00000086712	0.153428	2	chrX_16818848_16818878_+,chrX_16844489_16844519_+	0.997913	TXLNG
ENSG00000120699	0.153427	3	chr13_37009290_37009320_+,chr13_37009371_37009401_+,chr13_37009584_37009614_+	0.734147	EXOSC8
ENSG00000125656	0.153397	3	chr19_6368687_6368717_+,chr19_6368800_6368858_+,chr19_6368872_6368902_+	1	CLPP
ENSG00000100731	0.153383	7	chr14_71110066_71110096_+,chr14_71110124_71110154_+,chr14_71110397_71110427_+,chr14_71110978_71111034_+,chr14_71111941_71111971_+,chr14_71115282_71115312_+,chr14_71115321_71115381_+	1	PCNX1
ENSG00000211456	0.153335	2	chr3_45745237_45745267_+,chr3_45745379_45745437_+	1	SACM1L
ENSG00000104442	0.15327	4	chr8_65602458_65602488_-,chr8_65602829_65602859_-,chr8_65602998_65603028_-,chr8_65603587_65603617_-	1	ARMC1
ENSG00000118849	0.153119	3	chr3_158697082_158697138_-,chr3_158697353_158697411_-,chr3_158704651_158704681_-	1	RARRES1
ENSG00000040487	0.153065	3	chr1_19329207_19329289_+,chr1_19334345_19334375_+,chr1_19334433_19334463_+	0.0466184	SLC66A1
ENSG00000122870	0.152687	4	chr10_58831090_58831120_+,chr10_58831218_58831248_+,chr10_58831261_58831291_+,chr10_58831405_58831435_+	1	BICC1
ENSG00000169032	0.15259	2	chr15_66491366_66491396_+,chr15_66491502_66491532_+	1	MAP2K1
ENSG00000047230	0.152239	2	chrX_16589549_16589579_-,chrX_16589636_16589666_-	0.63365	CTPS2
ENSG00000067334	0.152153	2	chr1_93869780_93869810_-,chr1_93873119_93873149_-	1	DNTTIP2
ENSG00000261612	0.152003	2	chr16_4562554_4562584_-,chr16_4562765_4562795_-	1	SUB1P3
ENSG00000122958	0.151917	4	chr10_69171551_69171581_+,chr10_69171622_69171652_+,chr10_69171678_69171708_+,chr10_69172831_69172861_+	1	VPS26A
ENSG00000136811	0.151545	4	chr9_128500838_128500868_+,chr9_128500878_128500908_+,chr9_128500913_128500943_+,chr9_128501234_128501292_+	0.960558	ODF2
ENSG00000111275	0.151403	5	chr12_111809619_111809649_+,chr12_111809767_111809797_+,chr12_111809808_111809838_+,chr12_111809892_111809922_+,chr12_111809950_111809980_+	1	ALDH2
ENSG00000068366	0.151158	2	chrX_109641330_109641360_-,chrX_109641435_109641465_-	0.731975	ACSL4
ENSG00000065183	0.151036	2	chr1_117960030_117960060_+,chr1_117960394_117960424_+	0.927893	WDR3
ENSG00000206535	0.151018	2	chr3_100456163_100456193_+,chr3_100456194_100456224_+	1	LNP1
ENSG00000116095	0.150956	2	chr2_178490784_178490814_+,chr2_178504660_178504690_+	0.624431	PLEKHA3
ENSG00000067167	0.150745	7	chr8_70573445_70573475_-,chr8_70573488_70573518_-,chr8_70573621_70573651_-,chr8_70574408_70574438_-,chr8_70574488_70574518_-,chr8_70574825_70574855_-,chr8_70574879_70574909_-	0.619833	TRAM1
ENSG00000116863	0.150597	2	chr1_36093757_36093787_+,chr1_36093902_36093932_+	0.852925	ADPRHL2
ENSG00000178977.3	0.150522	2	chr17_8220642_8220728_-,chr17_8220801_8220831_-	0.952355
ENSG00000169967	0.150349	6	chr2_127298668_127298698_-,chr2_127302997_127303027_-,chr2_127304340_127304399_-,chr2_127304826_127304856_-,chr2_127305931_127305961_-,chr2_127306632_127306662_-	0.499944	MAP3K2
ENSG00000224470	0.150113	4	chr16_71857049_71857079_+,chr16_71857105_71857135_+,chr16_71857255_71857285_+,chr16_71857298_71857328_+	0.725628	ATXN1L
ENSG00000089234	0.150007	2	chr12_111642146_111642176_-,chr12_111644088_111644118_-	1	BRAP
ENSG00000120685	0.149995	4	chr13_39010150_39010180_-,chr13_39010183_39010213_-,chr13_39010263_39010293_-,chr13_39011147_39011177_-	1	PROSER1
ENSG00000186468	0.149839	3	chr5_82276060_82276090_-,chr5_82276091_82276121_-,chr5_82276251_82276281_-	0.468355	RPS23
ENSG00000149428	0.149785	3	chr11_119044188_119044218_-,chr11_119044391_119044421_-,chr11_119049018_119049048_-	1	HYOU1
ENSG00000116793	0.149742	4	chr1_113697209_113697239_-,chr1_113705765_113705795_-,chr1_113705868_113705898_-,chr1_113726418_113726448_-	1	PHTF1
ENSG00000223803	0.149734	2	chr3_186900286_186900316_+,chr3_186900567_186900597_+	0.244454	RPS20P14
ENSG00000105854	0.149623	2	chr7_95404862_95404892_-,chr7_95405074_95405104_-	0.604062	PON2
ENSG00000102226	0.149619	3	chrX_47247954_47247984_+,chrX_47248252_47248282_+,chrX_47248298_47248328_+	0.995189	USP11
ENSG00000085274	0.149431	4	chr3_169786740_169786770_+,chr3_169786790_169786820_+,chr3_169787523_169787553_+,chr3_169789057_169789087_+	1	MYNN
ENSG00000101000	0.14929	3	chr20_35177123_35177153_+,chr20_35177164_35177194_+,chr20_35177332_35177362_+	1	PROCR
[truncated: 5,791 more rows]

## Sheet: (B) N74D_48_vs_Mock_A549
Gene	PolyAIndex	No.PAsites	PolyASites	AdjG-Pval	Symbol
ENSG00000223745.3	0.00792611	2	chr1_93338160_93338190_-,chr1_93338210_93338240_-	1
ENSG00000261556	-0.0227722	2	chr16_70219811_70219841_-,chr16_70219852_70219882_-	1	SMG1P7
ENSG00000102302	0.914339	3	chrX_54445454_54445484_-,chrX_54445489_54445519_-,chrX_54494399_54494429_-	0.126896	FGD1
ENSG00000122644	-1.41481	3	chr7_12689146_12689176_+,chr7_12690108_12690138_+,chr7_12690695_12690725_+	0.156132	ARL4A
ENSG00000169926	0.154388	4	chr15_31372357_31372387_+,chr15_31372388_31372418_+,chr15_31372420_31372450_+,chr15_31377864_31377894_+	0.151139	KLF13
ENSG00000111266	0.166769	2	chr12_12474220_12474250_-,chr12_12475895_12475925_-	0.919476	DUSP16
ENSG00000165304	0.0410562	3	chr9_36621287_36621317_+,chr9_36677652_36677682_+,chr9_36682101_36682131_+	0.189379	MELK
ENSG00000198604	0.149278	2	chr14_34752731_34752761_-,chr14_34752912_34752942_-	0.435791	BAZ1A
ENSG00000105552	-0.64764	2	chr19_48795066_48795096_-,chr19_48795310_48795340_-	0.503922	BCAT2
ENSG00000136810	0.00511014	3	chr9_110244016_110244046_-,chr9_110244068_110244098_-,chr9_110244115_110244171_-	1	TXN
ENSG00000101161	0.175522	2	chr20_64032903_64032933_+,chr20_64032995_64033025_+	0.381906	PRPF6
ENSG00000100908	0.0432532	2	chr14_24138965_24138995_-,chr14_24139027_24139057_-	1	EMC9
ENSG00000167515	0.138045	2	chr16_88861082_88861112_+,chr16_88862648_88862678_+	0.348028	TRAPPC2L
ENSG00000167695	-0.236108	4	chr17_742775_742835_+,chr17_742854_742884_+,chr17_742938_742968_+,chr17_744662_744692_+	0.134315	TLCD3A
ENSG00000162407	0.327936	4	chr1_56494761_56494791_-,chr1_56494881_56494911_-,chr1_56496454_56496484_-,chr1_56496541_56496571_-	1	PLPP3
ENSG00000167920	0.00845919	2	chr17_40834985_40835015_+,chr17_40835055_40835085_+	1	TMEM99
ENSG00000134013	-0.879215	4	chr8_23296266_23296296_-,chr8_23297180_23297210_-,chr8_23297346_23297376_-,chr8_23297408_23297438_-	0.363435	LOXL2
ENSG00000056050	0.681404	3	chr4_169729470_169729500_-,chr4_169743410_169743440_-,chr4_169744820_169744850_-	0.484748	HPF1
ENSG00000198856	-0.116832	5	chr4_108667436_108667466_+,chr4_108667526_108667556_+,chr4_108667560_108667590_+,chr4_108667714_108667773_+,chr4_108667790_108667820_+	0.604646	OSTC
ENSG00000075618	-0.0200819	4	chr7_5606468_5606498_+,chr7_5606531_5606561_+,chr7_5606581_5606611_+,chr7_5606619_5606649_+	0.913875	FSCN1
ENSG00000163624	0.0207586	3	chr4_84650040_84650070_+,chr4_84650081_84650111_+,chr4_84651304_84651334_+	1	CDS1
ENSG00000112659	-0.216668	2	chr6_43207637_43207667_+,chr6_43224557_43224587_+	1	CUL9
ENSG00000136021	0.447692	4	chr12_100340053_100340083_+,chr12_100340109_100340139_+,chr12_100341481_100341511_+,chr12_100341685_100341715_+	0.384106	SCYL2
ENSG00000165806	0.00842449	2	chr10_113730832_113730862_+,chr10_113730875_113730905_+	1	CASP7
ENSG00000125843	-0.0677714	2	chr20_3825210_3825240_+,chr20_3825272_3825302_+	1	AP5S1
ENSG00000168014	-0.403865	2	chr11_74012718_74012748_-,chr11_74128517_74128547_-	1	C2CD3
ENSG00000128585	0.854784	6	chr7_131487935_131487965_+,chr7_131488301_131488331_+,chr7_131492333_131492363_+,chr7_131492386_131492416_+,chr7_131496509_131496539_+,chr7_131496602_131496632_+	0.622516	MKLN1
ENSG00000105976	-0.401042	2	chr7_116798204_116798234_+,chr7_116798347_116798377_+	0.981911	MET
ENSG00000183579	0.110222	3	chr22_29053795_29053825_+,chr22_29053959_29053989_+,chr22_29057458_29057488_+	1	ZNRF3
ENSG00000116198	0.436416	5	chr1_3812086_3812116_-,chr1_3812218_3812248_-,chr1_3814787_3814817_-,chr1_3829265_3829295_-,chr1_3829940_3829970_-	0.713287	CEP104
ENSG00000131746	1.18894	6	chr17_40471693_40471723_-,chr17_40472957_40472987_-,chr17_40474081_40474111_-,chr17_40474130_40474160_-,chr17_40475834_40475864_-,chr17_40477086_40477116_-	0.0425827	TNS4
ENSG00000198742	0.873661	3	chr7_99027440_99027470_-,chr7_99027481_99027511_-,chr7_99030307_99030337_-	0.0457449	SMURF1
ENSG00000159792	-0.12994	3	chr16_67903115_67903145_+,chr16_67929621_67929676_+,chr16_67941798_67941828_+	1	PSKH1
ENSG00000154122	-0.0079507	3	chr5_14709791_14709847_-,chr5_14711064_14711094_-,chr5_14796169_14796199_-	0.193396	ANKH
ENSG00000198561	-0.00384699	3	chr11_57818417_57818447_+,chr11_57819088_57819118_+,chr11_57819150_57819180_+	0.288069	CTNND1
ENSG00000039523	-0.0757173	2	chr16_67546583_67546613_+,chr16_67546756_67546786_+	1	RIPOR1
ENSG00000149541	-0.0368742	4	chr11_62615057_62615087_-,chr11_62615104_62615134_-,chr11_62615268_62615326_-,chr11_62615387_62615417_-	0.529728	B3GAT3
ENSG00000129933	-0.457855	3	chr19_19357727_19357757_+,chr19_19358647_19358677_+,chr19_19358724_19358754_+	0.904901	MAU2
ENSG00000127952	-0.00229646	2	chr7_75996342_75996372_-,chr7_75996402_75996432_-	1	STYXL1
ENSG00000134330	0.325391	4	chr2_9488334_9488364_+,chr2_9488402_9488432_+,chr2_9488437_9488467_+,chr2_9488509_9488622_+	0.0387446	IAH1
ENSG00000244274	0.449589	3	chr20_45410461_45410491_+,chr20_45410536_45410566_+,chr20_45410577_45410607_+	0.430331	DBNDD2
ENSG00000100991	0.0904835	2	chr20_35002407_35002464_-,chr20_35031391_35031421_-	0.310549	TRPC4AP
ENSG00000152556	-0.133497	3	chr12_48146033_48146063_+,chr12_48146074_48146104_+,chr12_48149245_48149275_+	0.727012	PFKM
ENSG00000047932	0.147432	4	chr6_117560269_117560299_-,chr6_117560320_117560350_-,chr6_117560631_117560661_-,chr6_117578899_117578929_-	0.0425827	GOPC
ENSG00000158545	0.0562616	3	chr16_88631787_88631817_+,chr16_88631850_88631880_+,chr16_88631934_88631964_+	0.889745	ZC3H18
ENSG00000130584	-0.795407	2	chr20_63743988_63744018_-,chr20_63744520_63744550_-	0.0529668	ZBTB46
ENSG00000168077	-0.0189969	2	chr8_27672957_27672987_+,chr8_27672988_27673018_+	1	SCARA3
ENSG00000125870	0.0233941	3	chr20_16741098_16741128_+,chr20_16741149_16741179_+,chr20_16741181_16741211_+	0.944951	SNRPB2
ENSG00000247137.4	0.468517	4	chr11_83190550_83190580_-,chr11_83190995_83191025_-,chr11_83191029_83191059_-,chr11_83191065_83191095_-	0.56359
ENSG00000150760	0.211911	2	chr10_126970671_126970701_+,chr10_127452486_127452516_+	1	DOCK1
ENSG00000133424	0.0667004	2	chr22_33273085_33273115_-,chr22_33273163_33273193_-	1	LARGE1
ENSG00000005022	0.00673011	3	chrX_119471208_119471238_+,chrX_119471256_119471286_+,chrX_119471289_119471349_+	1	SLC25A5
ENSG00000231312.2	0.139042	5	chr2_39454335_39454394_+,chr2_39474923_39474953_+,chr2_39475104_39475134_+,chr2_39600027_39600057_+,chr2_39600125_39600155_+	0.405097
ENSG00000006704	0.805492	3	chr7_74468343_74468373_+,chr7_74471680_74471710_+,chr7_74602575_74602605_+	0.269449	GTF2IRD1
ENSG00000111057	-0.00433537	2	chr12_52952766_52952822_+,chr12_52952823_52952906_+	0.932443	KRT18
ENSG00000121691	0.0519301	2	chr11_34471925_34471955_+,chr11_34472028_34472058_+	0.327651	CAT
ENSG00000116209	0.0508951	3	chr1_54031663_54031693_-,chr1_54031699_54031729_-,chr1_54032015_54032045_-	1	TMEM59
ENSG00000246228.2	-0.100659	2	chr8_127289679_127289709_-,chr8_127289806_127289836_-	0.854279
ENSG00000171310	1.04602	6	chr12_104637305_104637335_+,chr12_104758011_104758041_+,chr12_104758053_104758083_+,chr12_104758084_104758114_+,chr12_104761892_104761922_+,chr12_104761984_104762014_+	0.154729	CHST11
ENSG00000225434.2	0.570068	2	chr9_72315432_72315462_+,chr9_72341920_72341950_+	0.0646267
ENSG00000112773	0.167269	3	chr6_81745730_81745760_-,chr6_81748569_81748599_-,chr6_81749629_81749659_-	0.874204	TENT5A
ENSG00000134574	-0.379565	3	chr11_47239005_47239035_+,chr11_47239108_47239138_+,chr11_47239187_47239244_+	0.790362	DDB2
ENSG00000137807	0.483908	3	chr15_69426428_69426458_+,chr15_69448296_69448352_+,chr15_69448395_69448425_+	1	KIF23
ENSG00000148773	0.0531706	5	chr10_128096659_128096689_-,chr10_128099142_128099172_-,chr10_128099190_128099220_-,chr10_128101350_128101380_-,chr10_128102579_128102636_-	0.0455379	MKI67
ENSG00000116017	0.102637	6	chr19_972184_972214_+,chr19_972653_972683_+,chr19_972757_972787_+,chr19_972801_972831_+,chr19_975721_975751_+,chr19_975761_975791_+	0.503922	ARID3A
ENSG00000186141	-0.0307637	2	chr1_145842383_145842413_+,chr1_145842433_145842492_+	1	POLR3C
ENSG00000068796	0.126384	8	chr5_62357715_62357745_+,chr5_62386197_62386227_+,chr5_62386261_62386291_+,chr5_62386353_62386383_+,chr5_62387151_62387181_+,chr5_62388711_62388741_+,chr5_62388805_62388835_+,chr5_62390995_62391025_+	0.381952	KIF2A
ENSG00000104856	0.0460554	2	chr19_45038128_45038158_+,chr19_45038162_45038192_+	1	RELB
ENSG00000103540	1.30732	2	chr16_19537557_19537587_+,chr16_19553378_19553408_+	1	CCP110
ENSG00000008382	0.26574	2	chr19_4360048_4360078_+,chr19_4360375_4360434_+	0.0155746	MPND
ENSG00000156171	-0.0803382	3	chr1_111117332_111117362_-,chr1_111117907_111117937_-,chr1_111117944_111117974_-	1	DRAM2
ENSG00000119729	0.202494	6	chr2_46581370_46581400_+,chr2_46581679_46581709_+,chr2_46581771_46581801_+,chr2_46582811_46582841_+,chr2_46583014_46583044_+,chr2_46583086_46583116_+	0.930783	RHOQ
ENSG00000170471	0.21125	7	chr20_38575040_38575070_+,chr20_38575364_38575394_+,chr20_38575680_38575710_+,chr20_38575789_38575819_+,chr20_38578050_38578080_+,chr20_38578665_38578695_+,chr20_38578828_38578858_+	0.895065	RALGAPB
ENSG00000109911	0.208359	3	chr11_31783619_31783649_+,chr11_31783707_31783737_+,chr11_31783745_31783775_+	0.946079	ELP4
ENSG00000116478	-0.532354	3	chr1_32332202_32332232_+,chr1_32333596_32333626_+,chr1_32333816_32333846_+	0.0917103	HDAC1
ENSG00000107959	0.036193	3	chr10_3121804_3121834_-,chr10_3137728_3137758_-,chr10_3137806_3137836_-	1	PITRM1
ENSG00000166855	-0.24949	4	chr15_65148219_65148249_-,chr15_65148848_65148878_-,chr15_65150452_65150482_-,chr15_65150556_65150586_-	0.271442	CLPX
ENSG00000148834	0.0197416	2	chr10_104267391_104267421_+,chr10_104267425_104267455_+	1	GSTO1
ENSG00000235297	0.0124083	2	chr18_74389991_74390048_-,chr18_74390063_74390093_-	1	FAUP1
ENSG00000229656.2	-0.131873	5	chr10_32959936_32959966_+,chr10_32993700_32993730_+,chr10_33081964_33081994_+,chr10_33082072_33082102_+,chr10_33098569_33098599_+	0.790908
ENSG00000173482	0.351341	4	chr18_8406556_8406586_+,chr18_8406634_8406664_+,chr18_8406718_8406774_+,chr18_8406826_8406856_+	0.928561	PTPRM
ENSG00000105939	-0.116199	5	chr7_139043563_139043618_-,chr7_139044835_139044865_-,chr7_139045902_139045932_-,chr7_139046850_139046880_-,chr7_139060340_139060370_-	0.0363561	ZC3HAV1
ENSG00000132603	0.492854	8	chr16_69341719_69341801_+,chr16_69341812_69341842_+,chr16_69341861_69341891_+,chr16_69342644_69342674_+,chr16_69342811_69342841_+,chr16_69342937_69342967_+,chr16_69343001_69343031_+,chr16_69343076_69343106_+	0.615187	NIP7
ENSG00000160194	0.586704	6	chr21_42897001_42897031_+,chr21_42908938_42908968_+,chr21_42909070_42909100_+,chr21_42909571_42909601_+,chr21_42909636_42909666_+,chr21_42911871_42911930_+	0.817459	NDUFV3
ENSG00000152464	0.180945	2	chr10_15104090_15104120_+,chr10_15104227_15104287_+	0.139276	RPP38
ENSG00000038274	0.109084	4	chr5_163519012_163519042_+,chr5_163519121_163519151_+,chr5_163519181_163519211_+,chr5_163519292_163519322_+	0.938645	MAT2B
ENSG00000173145	-0.749559	3	chr10_94328357_94328387_-,chr10_94333226_94333256_-,chr10_94333262_94333292_-	0.790362	NOC3L
ENSG00000117410	0.688649	4	chr1_43978061_43978091_+,chr1_43978127_43978157_+,chr1_43978210_43978240_+,chr1_43978265_43978295_+	0.251997	ATP6V0B
ENSG00000179152	0.206451	2	chr3_44409358_44409388_+,chr3_44409393_44409448_+	1	TCAIM
ENSG00000122085	0.124763	5	chr2_241087183_241087213_-,chr2_241087222_241087252_-,chr2_241087281_241087311_-,chr2_241095571_241095601_-,chr2_241095696_241095726_-	1	MTERF4
ENSG00000124383	-0.0970262	2	chr2_71150025_71150055_+,chr2_71150070_71150100_+	1	MPHOSPH10
ENSG00000122912	-0.815315	3	chr10_68482702_68482732_-,chr10_68482872_68482902_-,chr10_68483027_68483057_-	1	SLC25A16
ENSG00000041880	0.0374715	2	chr3_51948732_51948762_+,chr3_51948832_51948862_+	1	PARP3
ENSG00000124785	-0.688142	3	chr6_5997999_5998029_-,chr6_5998040_5998070_-,chr6_5998102_5998132_-	1	NRN1
ENSG00000187796	-0.00824989	2	chr9_136363956_136363986_-,chr9_136363992_136364022_-	1	CARD9
ENSG00000092094	-0.103093	2	chr14_20447057_20447087_-,chr14_20447225_20447255_-	0.632545	OSGEP
ENSG00000173281	-0.0204359	2	chr8_9136255_9136285_-,chr8_9136286_9136316_-	1	PPP1R3B
ENSG00000011304	0.0616881	3	chr19_812053_812108_+,chr19_812191_812221_+,chr19_812282_812312_+	0.236057	PTBP1
ENSG00000162909	0.306972	4	chr1_223730005_223730035_+,chr1_223769879_223769909_+,chr1_223775759_223775789_+,chr1_223775809_223775839_+	0.405888	CAPN2
ENSG00000139182	-0.121898	2	chr12_7158742_7158772_+,chr12_7158915_7158945_+	0.705834	CLSTN3
ENSG00000132423	0.0205826	2	chr6_99369403_99369433_-,chr6_99369467_99369527_-	1	COQ3
ENSG00000125971	0.021817	2	chr20_34540869_34540899_+,chr20_34540926_34540956_+	1	DYNLRB1
ENSG00000158169	-0.448176	2	chr9_95099054_95099084_-,chr9_95100487_95100572_-	0.206779	FANCC
ENSG00000131002	0.466258	3	chrY_19590256_19590286_+,chrY_19590389_19590419_+,chrY_19606244_19606274_+	1	TXLNGY
ENSG00000086598	0.650917	3	chr12_123590411_123590441_+,chr12_123597947_123597977_+,chr12_123598109_123598139_+	0.557146	TMED2
ENSG00000124313	0.279944	2	chrX_53232876_53232906_-,chrX_53266328_53266358_-	0.247511	IQSEC2
ENSG00000135211	-0.562074	2	chr7_77793728_77793758_-,chr7_77794135_77794165_-	0.32119	TMEM60
ENSG00000188112	-0.108559	2	chr6_42103417_42103447_-,chr6_42103477_42103507_-	1	C6orf132
ENSG00000069667	-0.716165	2	chr15_60979269_60979299_-,chr15_61167483_61167513_-	0.327193	RORA
ENSG00000185658	0.444442	7	chr21_39184176_39184206_-,chr21_39296437_39296467_-,chr21_39296483_39296513_-,chr21_39296551_39296581_-,chr21_39296775_39296805_-,chr21_39298077_39298107_-,chr21_39298223_39298253_-	0.956774	BRWD1
ENSG00000177606	0.213504	6	chr1_58780791_58780821_-,chr1_58780837_58780867_-,chr1_58781320_58781350_-,chr1_58781383_58781413_-,chr1_58781418_58781448_-,chr1_58781486_58781516_-	0.790908	JUN
ENSG00000139318	0.590237	2	chr12_89348065_89348095_-,chr12_89348330_89348360_-	1	DUSP6
ENSG00000108591	-0.0896435	4	chr17_18107188_18107218_+,chr17_18107298_18107328_+,chr17_18107331_18107361_+,chr17_18107939_18107969_+	1	DRG2
ENSG00000144711	0.298175	3	chr3_12897221_12897251_-,chr3_12897874_12897904_-,chr3_12900577_12900607_-	1	IQSEC1
ENSG00000213885	-0.0542285	2	chr21_25362427_25362457_+,chr21_25362894_25362924_+	0.997603	RPL13AP7
ENSG00000004534	0.358975	2	chr3_50068743_50068773_+,chr3_50077219_50077249_+	0.957471	RBM6
ENSG00000147010	-0.0673548	6	chrX_19533977_19534007_-,chrX_19535407_19535437_-,chrX_19535451_19535481_-,chrX_19592067_19592097_-,chrX_19639908_19639938_-,chrX_19836124_19836154_-	0.594468	SH3KBP1
ENSG00000245532.4	0.131724	8	chr11_65424977_65425037_+,chr11_65425058_65425116_+,chr11_65426329_65426359_+,chr11_65426361_65426416_+,chr11_65426434_65426464_+,chr11_65426470_65426526_+,chr11_65440439_65440469_+,chr11_65440798_65440828_+	0.0485053
ENSG00000110171	0.119203	2	chr11_6448613_6448643_-,chr11_6448670_6448700_-	1	TRIM3
ENSG00000111707	0.180923	4	chr12_118417448_118417507_+,chr12_118417556_118417586_+,chr12_118417632_118417691_+,chr12_118417695_118417725_+	0.619485	SUDS3
ENSG00000094916	-0.0123292	6	chr12_54230996_54231026_-,chr12_54231127_54231157_-,chr12_54241591_54241649_-,chr12_54241699_54241729_-,chr12_54241751_54241781_-,chr12_54252112_54252142_-	0.026304	CBX5
ENSG00000110013	-0.00918688	2	chr11_124635797_124635827_-,chr11_124635933_124635963_-	0.995933	SIAE
ENSG00000089234	0.421283	2	chr12_111642146_111642176_-,chr12_111644088_111644118_-	0.085995	BRAP
ENSG00000090889	-0.0930361	3	chrX_70420733_70420763_+,chrX_70420794_70420824_+,chrX_70420856_70420886_+	1	KIF4A
ENSG00000122884	-0.404023	3	chr10_73007217_73007247_-,chr10_73007376_73007406_-,chr10_73007723_73007779_-	0.917482	P4HA1
ENSG00000143321	0.695566	7	chr1_156742109_156742139_-,chr1_156742142_156742172_-,chr1_156742212_156742270_-,chr1_156742526_156742556_-,chr1_156742592_156742622_-,chr1_156742650_156742680_-,chr1_156744212_156744297_-	0.663327	HDGF
ENSG00000147164	-0.141009	3	chrX_71059219_71059277_-,chrX_71059307_71059337_-,chrX_71059381_71059411_-	0.95872	SNX12
ENSG00000171552	-0.0098182	2	chr20_31664454_31664484_-,chr20_31664486_31664516_-	1	BCL2L1
ENSG00000137714	0.453744	6	chr11_110462535_110462565_+,chr11_110462675_110462705_+,chr11_110463045_110463075_+,chr11_110463085_110463115_+,chr11_110463123_110463183_+,chr11_110463197_110463256_+	0.915426	FDX1
ENSG00000170542	0.942461	5	chr6_2887270_2887300_-,chr6_2887351_2887381_-,chr6_2888467_2888497_-,chr6_2888586_2888616_-,chr6_2902525_2902555_-	0.168421	SERPINB9
ENSG00000010072	-0.349039	4	chr1_231354213_231354243_+,chr1_231354683_231354713_+,chr1_231354852_231354882_+,chr1_231359720_231359750_+	0.357175	SPRTN
ENSG00000134324	1.27406	3	chr2_11822271_11822301_+,chr2_11827309_11827339_+,chr2_11827379_11827409_+	0.703009	LPIN1
ENSG00000110987	0.114709	2	chr12_122030751_122030781_+,chr12_122062014_122062044_+	0.82963	BCL7A
ENSG00000129521	0.117121	2	chr14_33924227_33924257_-,chr14_33924848_33924878_-	0.823496	EGLN3
ENSG00000067900	-0.0248068	3	chr18_20949927_20949957_-,chr18_20950762_20950792_-,chr18_20992830_20992860_-	0.395857	ROCK1
ENSG00000058262	0.026989	2	chr3_128071520_128071550_+,chr3_128071599_128071683_+	1	SEC61A1
ENSG00000166068	-0.0667866	3	chr15_38353899_38353929_+,chr15_38353948_38353978_+,chr15_38354022_38354052_+	1	SPRED1
ENSG00000186432	0.650024	4	chr3_160495007_160495037_-,chr3_160500178_160500208_-,chr3_160500765_160500795_-,chr3_160536796_160536826_-	0.558237	KPNA4
ENSG00000125753	0.12435	5	chr19_45526496_45526526_+,chr19_45526561_45526591_+,chr19_45526775_45526805_+,chr19_45526865_45526895_+,chr19_45526953_45526983_+	0.82759	VASP
ENSG00000100519	0.107516	3	chr14_52727658_52727688_+,chr14_52727881_52727911_+,chr14_52727966_52727996_+	1	PSMC6
ENSG00000114120	0.706979	3	chr3_140977754_140977784_+,chr3_140977837_140977867_+,chr3_140979909_140979939_+	0.159637	SLC25A36
ENSG00000073169	0.682635	2	chr22_50202891_50202921_+,chr22_50217586_50217616_+	0.431023	SELENOO
ENSG00000188811	-0.482331	3	chr13_39044180_39044210_+,chr13_39050034_39050064_+,chr13_39050079_39050109_+	0.869626	NHLRC3
ENSG00000123636	0.0633351	5	chr2_159318979_159319009_-,chr2_159319051_159319081_-,chr2_159319101_159319131_-,chr2_159395768_159395798_-,chr2_159398828_159398858_-	1	BAZ2B
ENSG00000131507	0.459089	3	chr5_142151838_142151868_+,chr5_142152711_142152741_+,chr5_142152745_142152800_+	0.2982	NDFIP1
ENSG00000136875	0.912134	5	chr9_113279104_113279134_+,chr9_113292049_113292079_+,chr9_113292677_113292707_+,chr9_113292720_113292750_+,chr9_113292754_113292810_+	0.722962	PRPF4
ENSG00000247595.2	-0.202471	2	chr11_18603853_18603883_+,chr11_18606372_18606429_+	1
ENSG00000102554	0.113565	2	chr13_73075939_73075969_+,chr13_73077508_73077538_+	1	KLF5
ENSG00000125848	0.171121	4	chr20_14323995_14324025_-,chr20_14324132_14324162_-,chr20_14325115_14325145_-,chr20_14325250_14325280_-	1	FLRT3
ENSG00000204217	1.35572	5	chr2_202476077_202476107_+,chr2_202560003_202560033_+,chr2_202567558_202567588_+,chr2_202567621_202567651_+,chr2_202567719_202567749_+	0.253814	BMPR2
ENSG00000166012	0.205036	3	chr11_93735929_93735959_-,chr11_93736084_93736114_-,chr11_93736202_93736232_-	0.917482	TAF1D
ENSG00000130227	0.0649386	2	chr8_22006439_22006469_+,chr8_22006525_22006585_+	0.610406	XPO7
ENSG00000117640	0.0219209	2	chr1_25832258_25832288_+,chr1_25832908_25832938_+	1	MTFR1L
ENSG00000224078.8	-0.393462	3	chr15_25120253_25120283_+,chr15_25120323_25120353_+,chr15_25120396_25120426_+	1
ENSG00000127528	-0.0467531	4	chr19_16327383_16327413_+,chr19_16327418_16327448_+,chr19_16327449_16327479_+,chr19_16327504_16327534_+	1	KLF2
ENSG00000257556.1	0.199915	3	chr14_105095671_105095701_+,chr14_105098932_105098962_+,chr14_105100119_105100149_+	0.724909
ENSG00000147676	-0.101065	2	chr8_119245597_119245627_+,chr8_119245643_119245673_+	1	MAL2
ENSG00000142687	0.0743437	3	chr1_35433492_35433522_-,chr1_35433535_35433565_-,chr1_35451628_35451658_-	1	KIAA0319L
ENSG00000163584	0.0072995	3	chr3_170866264_170866294_-,chr3_170866319_170866349_-,chr3_170866397_170866453_-	1	RPL22L1
ENSG00000149485	0.0219113	4	chr11_61797227_61797257_-,chr11_61799625_61799655_-,chr11_61799684_61799714_-,chr11_61799751_61799781_-	0.0425827	FADS1
ENSG00000239857	0.792253	2	chr7_895659_895689_+,chr7_896404_896434_+	0.0483952	GET4
ENSG00000082153	0.168397	2	chr2_200823628_200823658_+,chr2_200823814_200823844_+	0.35618	BZW1
ENSG00000072364	0.486505	6	chr5_132875372_132875430_-,chr5_132875482_132875512_-,chr5_132875517_132875547_-,chr5_132875580_132875610_-,chr5_132891801_132891831_-,chr5_132926701_132926731_-	0.529262	AFF4
ENSG00000108262	-0.0321932	2	chr17_29573475_29573505_-,chr17_29573507_29573537_-	1	GIT1
ENSG00000115866	0.375802	2	chr2_135906682_135906712_-,chr2_135907243_135907301_-	0.165746	DARS1
ENSG00000113282	0.195543	5	chr5_157786287_157786317_-,chr5_157786401_157786431_-,chr5_157787163_157787193_-,chr5_157787302_157787332_-,chr5_157787520_157787550_-	1	CLINT1
ENSG00000111639	0.227783	3	chr12_6492150_6492180_-,chr12_6492301_6492331_-,chr12_6492332_6492362_-	0.140558	MRPL51
ENSG00000130921	-0.0301699	2	chr12_123257209_123257239_+,chr12_123257902_123257960_+	1	C12orf65
ENSG00000196730	0.0995351	3	chr9_87525446_87525476_+,chr9_87708554_87708584_+,chr9_87708601_87708658_+	0.0289115	DAPK1
ENSG00000143183	0.0334821	4	chr1_165727241_165727328_-,chr1_165727443_165727473_-,chr1_165727541_165727599_-,chr1_165727627_165727657_-	1	TMCO1
ENSG00000204388	0.123135	3	chr6_31830100_31830155_+,chr6_31830179_31830209_+,chr6_31830224_31830254_+	0.939479	HSPA1B
ENSG00000187522	0.984519	5	chr10_14846847_14846877_+,chr10_14846969_14847029_+,chr10_14849639_14849669_+,chr10_14871670_14871700_+,chr10_14871711_14871741_+	1	HSPA14
ENSG00000100629	-0.00445965	2	chr14_80496479_80496509_-,chr14_80496556_80496586_-	1	CEP128
ENSG00000088035	0.0961894	3	chr1_63437048_63437078_+,chr1_63437115_63437145_+,chr1_63437171_63437201_+	1	ALG6
ENSG00000139899	0.127338	3	chr14_24426545_24426575_-,chr14_24426579_24426609_-,chr14_24426632_24426692_-	1	CBLN3
ENSG00000105825	0.0692073	10	chr7_93885387_93885417_-,chr7_93885458_93885488_-,chr7_93885835_93885865_-,chr7_93885894_93885924_-,chr7_93885934_93885964_-,chr7_93886430_93886460_-,chr7_93886547_93886577_-,chr7_93886602_93886632_-,chr7_93886639_93886669_-,chr7_93886676_93886706_-	0.00749444	TFPI2
ENSG00000139508	0.0177413	2	chr13_28700080_28700110_-,chr13_28700713_28700743_-	1	SLC46A3
ENSG00000176531	0.163389	2	chr19_43475103_43475133_-,chr19_43500629_43500659_-	0.700609	PHLDB3
ENSG00000151692	-0.0382142	2	chr2_7043987_7044017_+,chr2_7044064_7044094_+	1	RNF144A
ENSG00000066427	0.20363	2	chr14_92064094_92064124_-,chr14_92064179_92064209_-	0.467645	ATXN3
ENSG00000196411	-0.0165259	5	chr7_100802565_100802595_-,chr7_100802613_100802643_-,chr7_100802921_100802951_-,chr7_100802969_100802999_-,chr7_100803028_100803058_-	1	EPHB4
ENSG00000249859.3	0.376914	4	chr8_127996660_127996690_+,chr8_128101177_128101207_+,chr8_128101226_128101256_+,chr8_128105766_128105796_+	0.0685167
ENSG00000169871	0.0576106	2	chr7_101093334_101093364_+,chr7_101093829_101093859_+	0.855453	TRIM56
ENSG00000007047	0.0967314	3	chr19_45303580_45303610_+,chr19_45303641_45303671_+,chr19_45303682_45303712_+	0.917399	MARK4
ENSG00000177058	0.137216	2	chr5_55625848_55625878_-,chr5_55625957_55625987_-	0.60702	SLC38A9
ENSG00000039123	0.0234699	5	chr5_55308118_55308148_+,chr5_55424910_55424940_+,chr5_55424950_55424980_+,chr5_55425450_55425480_+,chr5_55425549_55425579_+	0.710367	MTREX
ENSG00000136731	-0.00497349	5	chr2_128187563_128187593_+,chr2_128189782_128189812_+,chr2_128192481_128192511_+,chr2_128195522_128195552_+,chr2_128195621_128195677_+	0.141368	UGGT1
ENSG00000197024	0.458739	3	chr7_149182311_149182341_+,chr7_149182772_149182802_+,chr7_149191006_149191036_+	0.398455	ZNF398
ENSG00000212694.4	-0.0956926	3	chr12_121795267_121795297_-,chr12_121802497_121802554_-,chr12_121802623_121802653_-	0.639118
ENSG00000116560	0.0848194	4	chr1_35184120_35184150_-,chr1_35184159_35184189_-,chr1_35184274_35184304_-,chr1_35189248_35189278_-	0.632649	SFPQ
ENSG00000072682	0.0351835	2	chr5_132192610_132192640_-,chr5_132192694_132192724_-	1	P4HA2
ENSG00000141140	0.230707	5	chr17_36495589_36495619_-,chr17_36495636_36495666_-,chr17_36495706_36495736_-,chr17_36495755_36495785_-,chr17_36513060_36513116_-	0.161134
ENSG00000128908	0.0376018	2	chr15_40978880_40978910_-,chr15_40985338_40985368_-	1	INO80
ENSG00000026508	-0.00289392	2	chr11_35232303_35232333_+,chr11_35232368_35232398_+	1	CD44
ENSG00000115840	-0.337035	2	chr2_171784370_171784400_-,chr2_171784829_171784859_-	0.921447	SLC25A12
ENSG00000009844	0.483564	3	chr6_142219044_142219074_+,chr6_142219545_142219603_+,chr6_142220747_142220777_+	0.491112	VTA1
ENSG00000232119	0.0209853	2	chrX_120612262_120612292_+,chrX_120612357_120612387_+	0.931346	MCTS1
ENSG00000152056	0.236143	5	chr2_223752390_223752420_-,chr2_223752447_223752477_-,chr2_223752620_223752650_-,chr2_223753704_223753734_-,chr2_223755326_223755356_-	0.209096	AP1S3
ENSG00000177738.3	-0.442425	5	chr5_43008865_43008895_-,chr5_43008938_43008968_-,chr5_43014734_43014764_-,chr5_43016048_43016078_-,chr5_43065187_43065217_-	0.726262
ENSG00000088448	-0.371069	5	chr13_110878540_110878570_-,chr13_110878617_110878647_-,chr13_110878743_110878773_-,chr13_110892698_110892728_-,chr13_110892739_110892769_-	0.0223027	ANKRD10
ENSG00000166681	0.181028	5	chrX_103377076_103377106_+,chrX_103377894_103377924_+,chrX_103377933_103377963_+,chrX_103378012_103378042_+,chrX_103378043_103378073_+	0.765999	BEX3
ENSG00000120708	0.286117	3	chr5_136063589_136063619_+,chr5_136063638_136063695_+,chr5_136063788_136063818_+	0.0738768	TGFBI
ENSG00000196353	-3.45428	3	chr3_131534718_131534748_-,chr3_131814573_131814603_-,chr3_131958967_131958997_-	0.0111554	CPNE4
ENSG00000136279	0.0562864	8	chr7_44061240_44061270_+,chr7_44061332_44061387_+,chr7_44061392_44061422_+,chr7_44061430_44061460_+,chr7_44061538_44061568_+,chr7_44061596_44061626_+,chr7_44061629_44061659_+,chr7_44061686_44061716_+	0.321385	DBNL
ENSG00000111666	-0.112023	3	chr12_101728928_101728958_+,chr12_101728992_101729022_+,chr12_101729038_101729068_+	1	CHPT1
ENSG00000171307	-0.0370754	2	chr10_97458427_97458457_+,chr10_97479815_97479845_+	1	ZDHHC16
ENSG00000078246	0.0168432	2	chr12_2941022_2941052_+,chr12_2941108_2941138_+	1	TULP3
ENSG00000233016.2	-0.206831	5	chr9_136724333_136724390_-,chr9_136724594_136724624_-,chr9_136724641_136724700_-,chr9_136724706_136724736_-,chr9_136724757_136724787_-	0.369385
ENSG00000060971	0.222887	3	chr3_38122715_38122745_-,chr3_38122792_38122822_-,chr3_38122827_38122857_-	0.34756	ACAA1
ENSG00000087884	0.167553	5	chr11_77872205_77872235_+,chr11_77872251_77872281_+,chr11_77872322_77872352_+,chr11_77886498_77886558_+,chr11_77895527_77895557_+	1	AAMDC
ENSG00000257894.1	-0.493489	2	chr12_79450137_79450167_-,chr12_79451980_79452010_-	0.829639
ENSG00000178977.3	0.0141875	2	chr17_8220642_8220728_-,chr17_8220801_8220831_-	1
ENSG00000137831	-1.03431	4	chr15_70655081_70655136_-,chr15_70655210_70655240_-,chr15_70655530_70655560_-,chr15_70656933_70656963_-	0.0180649	UACA
ENSG00000164104	0.278347	2	chr4_173331701_173331783_-,chr4_173332152_173332182_-	0.503283	HMGB2
ENSG00000110958	0.0479538	5	chr12_56663349_56663379_-,chr12_56663398_56663428_-,chr12_56663598_56663628_-,chr12_56663669_56663699_-,chr12_56663710_56663740_-	0.578164	PTGES3
ENSG00000177125	0.460926	2	chr9_126885815_126885845_+,chr9_126885848_126885878_+	0.952475	ZBTB34
ENSG00000090013	0.0390541	3	chr19_40447789_40447819_-,chr19_40447831_40447861_-,chr19_40447896_40447926_-	0.676769	BLVRB
ENSG00000155508	0.275077	2	chr5_154876602_154876632_+,chr5_154876762_154876792_+	0.947623	CNOT8
ENSG00000131171	-1.53992	3	chrX_81297422_81297452_+,chrX_81297567_81297597_+,chrX_81298517_81298547_+	0.750388	SH3BGRL
ENSG00000145743	0.185078	4	chr5_107859035_107859065_-,chr5_107859101_107859131_-,chr5_107859155_107859185_-,chr5_107859248_107859278_-	1	FBXL17
ENSG00000168234	0.303401	3	chr18_24020258_24020288_+,chr18_24135835_24135865_+,chr18_24135922_24135952_+	1	TTC39C
ENSG00000139746	0.412279	4	chr13_79311827_79311857_-,chr13_79319996_79320026_-,chr13_79320058_79320088_-,chr13_79370945_79370975_-	0.439446	RBM26
ENSG00000138430	0.539433	4	chr2_174075010_174075040_-,chr2_174075044_174075100_-,chr2_174075403_174075433_-,chr2_174141907_174141937_-	0.626192	OLA1
ENSG00000116062	0.138778	4	chr2_47798704_47798734_+,chr2_47806880_47806910_+,chr2_47806923_47806953_+,chr2_47806970_47807000_+	0.915314	MSH6
ENSG00000213742.2	0.369686	5	chr20_25677124_25677154_+,chr20_25678072_25678102_+,chr20_25678191_25678221_+,chr20_25688367_25688397_+,chr20_25691741_25691771_+	0.41277
ENSG00000115944	-0.0563409	4	chr2_42350502_42350532_-,chr2_42350577_42350607_-,chr2_42350624_42350654_-,chr2_42350708_42350738_-	1	COX7A2L
ENSG00000167881	0.010036	3	chr17_76038787_76038817_-,chr17_76039103_76039133_-,chr17_76039138_76039168_-	1	SRP68
ENSG00000196376	0.87144	2	chr6_117998943_117998973_+,chr6_117999552_117999582_+	0.396821	SLC35F1
ENSG00000143633	0.207055	4	chr1_231223765_231223795_-,chr1_231223907_231223937_-,chr1_231223956_231223986_-,chr1_231238876_231238906_-	1	C1orf131
ENSG00000118600	-0.184139	3	chr12_63809079_63809109_+,chr12_63809445_63809475_+,chr12_63809532_63809562_+	0.874204	RXYLT1
ENSG00000218739	-0.210674	4	chr2_37202674_37202704_+,chr2_37204613_37204643_+,chr2_37204699_37204729_+,chr2_37204737_37204767_+	0.79176	CEBPZOS
ENSG00000116191	-0.0869152	3	chr1_178919961_178919991_+,chr1_178920073_178920103_+,chr1_178921810_178921840_+	1	RALGPS2
ENSG00000105617	0.148885	2	chr19_54155639_54155669_-,chr19_54158295_54158325_-	0.976444	LENG1
ENSG00000188807	-0.150871	2	chr1_9604919_9604949_+,chr1_9614820_9614877_+	0.406848	TMEM201
ENSG00000099783	0.142051	5	chr19_8471398_8471428_+,chr19_8488926_8488956_+,chr19_8488976_8489006_+,chr19_8489014_8489073_+,chr19_8489084_8489114_+	1	HNRNPM
ENSG00000086758	0.120457	6	chrX_53532794_53532824_-,chrX_53532922_53532952_-,chrX_53533194_53533224_-,chrX_53533235_53533265_-,chrX_53558711_53558741_-,chrX_53584273_53584303_-	0.146698	HUWE1
ENSG00000101109	0.131685	6	chr20_45000491_45000521_+,chr20_45054563_45054593_+,chr20_45079539_45079569_+,chr20_45079570_45079600_+,chr20_45079621_45079651_+,chr20_45079923_45079953_+	0.443247	STK4
ENSG00000104980	0.221036	2	chr19_7926718_7926748_-,chr19_7938135_7938165_-	1	TIMM44
ENSG00000158604	0.298686	6	chr7_44577894_44577924_-,chr7_44577979_44578009_-,chr7_44578083_44578113_-,chr7_44578310_44578340_-,chr7_44579370_44579400_-,chr7_44579489_44579519_-	0.258484	TMED4
ENSG00000133265	-0.081562	3	chr19_55262227_55262257_-,chr19_55262356_55262386_-,chr19_55262390_55262420_-	0.812745	HSPBP1
ENSG00000105849	0.742199	3	chr7_19695461_19695491_-,chr7_19696683_19696713_-,chr7_19696732_19696762_-	0.751017	TWISTNB
ENSG00000069956	0.0181268	2	chr15_52066114_52066170_+,chr15_52066209_52066265_+	1	MAPK6
ENSG00000049769	-0.128332	2	chrX_49287406_49287436_+,chrX_49287488_49287518_+	1	PPP1R3F
ENSG00000249423.1	0.137114	2	chr5_124835874_124835904_+,chr5_124871381_124871411_+	1
ENSG00000166888	-0.0238005	6	chr12_57095404_57095434_-,chr12_57095437_57095467_-,chr12_57095833_57095863_-,chr12_57095905_57095935_-,chr12_57095936_57095966_-,chr12_57102966_57102996_-	0.271442	STAT6
ENSG00000165527	0.468031	4	chr14_49894431_49894461_+,chr14_49894590_49894620_+,chr14_49896955_49896985_+,chr14_49897024_49897054_+	1	ARF6
ENSG00000129351	0.285088	6	chr19_10685589_10685619_+,chr19_10685661_10685716_+,chr19_10685735_10685765_+,chr19_10689673_10689703_+,chr19_10689721_10689751_+,chr19_10689817_10689847_+	0.0483952	ILF3
ENSG00000078618	0.0121799	3	chr1_51788329_51788359_-,chr1_51789210_51789240_-,chr1_51789243_51789273_-	1	NRDC
ENSG00000130726	0.0586379	3	chr19_58550572_58550602_+,chr19_58550637_58550667_+,chr19_58550685_58550715_+	1	TRIM28
ENSG00000197530	0.138828	2	chr1_1630481_1630511_+,chr1_1630575_1630605_+	0.999593	MIB2
CATG00000078754.1	0.0148392	2	chr5_173766917_173766947_+,chr5_173767000_173767030_+	1
ENSG00000112118	0.34279	3	chr6_52264015_52264045_-,chr6_52264085_52264115_-,chr6_52267865_52267895_-	0.700609	MCM3
ENSG00000056998	0.424577	2	chrX_2882258_2882288_+,chrX_2882788_2882818_+	0.271442	GYG2
ENSG00000158941	0.125625	3	chr8_22620398_22620428_+,chr8_22620441_22620471_+,chr8_22620744_22620774_+	0.0270245	CCAR2
ENSG00000104472	0.00354766	4	chr8_140515769_140515799_+,chr8_140515968_140515998_+,chr8_140516670_140516700_+,chr8_140517124_140517154_+	0.804932	CHRAC1
ENSG00000076984	0.0114136	3	chr19_7913724_7913754_+,chr19_7914387_7914417_+,chr19_7914448_7914478_+	1	MAP2K7
ENSG00000129007	-0.684703	2	chr15_68190705_68190735_-,chr15_68191342_68191372_-	0.494768	CALML4
ENSG00000141741	0.030921	3	chr17_39729156_39729212_-,chr17_39729229_39729259_-,chr17_39729264_39729294_-	1	MIEN1
ENSG00000186174	-0.00351608	5	chr11_118896140_118896197_-,chr11_118896215_118896245_-,chr11_118896265_118896295_-,chr11_118897746_118897776_-,chr11_118897809_118897839_-	1	BCL9L
ENSG00000225485	0.0171593	3	chr17_38512232_38512262_+,chr17_38512303_38512333_+,chr17_38512355_38512385_+	1
ENSG00000163935	0.503888	2	chr3_52899205_52899235_-,chr3_52904588_52904644_-	0.292068	SFMBT1
ENSG00000138449	0.646411	2	chr2_189560590_189560620_-,chr2_189561768_189561798_-	0.962949	SLC40A1
ENSG00000100528	0.151552	4	chr14_54426900_54426930_-,chr14_54426934_54426989_-,chr14_54427009_54427039_-,chr14_54427134_54427217_-	0.632679	CNIH1
ENSG00000131089	-0.155464	3	chrX_63634967_63634997_-,chrX_63635018_63635048_-,chrX_63637968_63637998_-	0.712729	ARHGEF9
ENSG00000182858	0.0484446	3	chr22_49903181_49903211_-,chr22_49903216_49903273_-,chr22_49903274_49903304_-	0.937881	ALG12
ENSG00000104219	0.293741	5	chr8_17220326_17220356_+,chr8_17220396_17220482_+,chr8_17222635_17222665_+,chr8_17222711_17222741_+,chr8_17230692_17230722_+	1	ZDHHC2
ENSG00000101150	0.0186169	2	chr20_63891437_63891467_+,chr20_63891483_63891538_+	1	TPD52L2
ENSG00000100324	0.0652572	2	chr22_39431757_39431787_+,chr22_39431852_39431882_+	0.946079	TAB1
ENSG00000140853	0.154767	2	chr16_57061973_57062003_+,chr16_57083490_57083520_+	0.514506	NLRC5
ENSG00000162757	0.668367	2	chr1_209779623_209779653_-,chr1_209782314_209782344_-	0.0814602	C1orf74
ENSG00000140350	0.167145	8	chr15_68778535_68778565_-,chr15_68778637_68778667_-,chr15_68778907_68778937_-,chr15_68778974_68779004_-,chr15_68779360_68779390_-,chr15_68779868_68779898_-,chr15_68779922_68779952_-,chr15_68780410_68780440_-	0.0388271	ANP32A
ENSG00000021826	0.339567	4	chr2_210678276_210678306_+,chr2_210678997_210679027_+,chr2_210679029_210679059_+,chr2_210679077_210679107_+	1	CPS1
ENSG00000166260	0.344357	3	chr17_54961908_54961938_-,chr17_54961942_54961972_-,chr17_54962062_54962092_-	0.145932	COX11
ENSG00000078808	0.157029	4	chr1_1216887_1216917_-,chr1_1216931_1216961_-,chr1_1216977_1217007_-,chr1_1217071_1217101_-	1	SDF4
ENSG00000169410	0.414518	3	chr15_75467123_75467153_-,chr15_75467201_75467231_-,chr15_75467501_75467531_-	1	PTPN9
ENSG00000081189	0.65823	2	chr5_88734566_88734596_-,chr5_88873709_88873739_-	0.0529668	MEF2C
ENSG00000172172	-0.113376	3	chr8_120395817_120395874_-,chr8_120395908_120395938_-,chr8_120396020_120396050_-	1	MRPL13
ENSG00000198189	-0.2143	4	chr4_87336610_87336640_-,chr4_87336841_87336871_-,chr4_87336921_87336951_-,chr4_87336987_87337017_-	0.926848	HSD17B11
ENSG00000090776	0.0215721	3	chrX_68842033_68842063_+,chrX_68842064_68842094_+,chrX_68842134_68842164_+	0.921447	EFNB1
ENSG00000006114	0.262067	2	chr17_37514910_37514940_-,chr17_37518461_37518491_-	0.557146
ENSG00000229119	0.0950283	2	chr5_166382473_166382503_+,chr5_166382656_166382686_+	0.101059	AC026403.1
ENSG00000106261	0.239179	3	chr7_100036699_100036729_+,chr7_100039284_100039314_+,chr7_100041659_100041689_+	1	ZKSCAN1
ENSG00000164690	0.604969	4	chr7_155799985_155800015_-,chr7_155801821_155801851_-,chr7_155802575_155802605_-,chr7_155802685_155802715_-	0.104834	SHH
ENSG00000067057	0.0232209	3	chr10_3136622_3136682_+,chr10_3136723_3136753_+,chr10_3136772_3136802_+	0.921447	PFKP
ENSG00000198824	0.100673	2	chr13_114322358_114322388_+,chr13_114327292_114327322_+	1	CHAMP1
ENSG00000180879	-0.000816316	3	chrX_153798375_153798405_+,chrX_153798435_153798465_+,chrX_153798469_153798499_+	1	SSR4
ENSG00000143376	-0.0421614	2	chr1_151698933_151698963_+,chr1_151699050_151699080_+	1	SNX27
ENSG00000247077	0.191429	3	chr12_132722582_132722612_+,chr12_132722644_132722674_+,chr12_132722704_132722734_+	0.367594	PGAM5
ENSG00000145780	-0.208909	2	chr5_115522741_115522771_-,chr5_115522808_115522838_-	0.915314	FEM1C
ENSG00000271009.2	0.0461774	2	chr16_73059029_73059059_+,chr16_73059060_73059090_+	1
ENSG00000137818	-0.000179966	2	chr15_69455452_69455508_+,chr15_69455516_69455576_+	1	RPLP1
ENSG00000146733	0.00972035	4	chr7_56010363_56010393_-,chr7_56010408_56010438_-,chr7_56011067_56011097_-,chr7_56011113_56011168_-	1	PSPH
ENSG00000171159	-0.0650662	2	chr9_128163894_128163924_+,chr9_128166088_128166118_+	0.827427	C9orf16
ENSG00000129028	0.514742	2	chr15_70881342_70881372_-,chr15_70881483_70881513_-	0.887043	THAP10
ENSG00000128011	0.0912297	3	chr19_39306566_39306596_-,chr19_39306818_39306848_-,chr19_39306894_39306924_-	1	LRFN1
ENSG00000205476	0.050083	6	chr14_99511268_99511298_-,chr14_99511301_99511331_-,chr14_99511397_99511427_-,chr14_99512035_99512065_-,chr14_99512090_99512120_-,chr14_99512130_99512160_-	1	CCDC85C
ENSG00000143157	0.835201	3	chr1_166851458_166851488_+,chr1_166854438_166854468_+,chr1_166856492_166856522_+	0.960322	POGK
ENSG00000168137	0.111175	6	chr3_9435876_9435906_+,chr3_9476298_9476328_+,chr3_9476333_9476392_+,chr3_9476448_9476478_+,chr3_9478106_9478136_+,chr3_9478137_9478167_+	0.281214	SETD5
ENSG00000204386	-0.0416662	3	chr6_31859195_31859225_-,chr6_31859250_31859280_-,chr6_31859291_31859321_-	1	NEU1
ENSG00000141034	0.0523727	3	chr17_18068252_18068282_+,chr17_18068318_18068348_+,chr17_18068375_18068405_+	0.914638	GID4
ENSG00000066379	0.0560041	2	chr6_30064783_30064813_+,chr6_30064869_30064899_+	0.859455	ZNRD1
ENSG00000122566	0.246294	5	chr7_26191844_26191874_-,chr7_26191878_26191908_-,chr7_26191913_26191943_-,chr7_26191953_26191983_-,chr7_26196943_26196973_-	0.682337	HNRNPA2B1
ENSG00000231770.1	-0.0955628	3	chr3_194584844_194584874_+,chr3_194584878_194584908_+,chr3_194584923_194584979_+	1
ENSG00000231167	0.0298532	2	chr7_105582482_105582512_-,chr7_105582980_105583010_-	1	YBX1P2
ENSG00000101310	-0.0255626	5	chr20_18560836_18560891_+,chr20_18560926_18560956_+,chr20_18560987_18561017_+,chr20_18561051_18561081_+,chr20_18561092_18561122_+	1	SEC23B
ENSG00000139990	0.0966326	6	chr14_69051857_69051887_-,chr14_69051926_69051956_-,chr14_69051995_69052025_-,chr14_69053645_69053675_-,chr14_69053679_69053709_-,chr14_69053737_69053767_-	1	DCAF5
ENSG00000172922	0.181456	4	chr11_65717761_65717791_-,chr11_65719684_65719714_-,chr11_65719718_65719748_-,chr11_65719765_65719795_-	0.931346	RNASEH2C
ENSG00000163755	-0.733665	2	chr3_149172699_149172729_+,chr3_149172931_149172961_+	1	HPS3
ENSG00000128915	-0.0607503	7	chr15_60421468_60421498_-,chr15_60421532_60421562_-,chr15_60423039_60423097_-,chr15_60423121_60423151_-,chr15_60423445_60423475_-,chr15_60446966_60446996_-,chr15_60451095_60451125_-	0.168668	ICE2
ENSG00000167967	0.691119	3	chr16_2225783_2225813_+,chr16_2235667_2235697_+,chr16_2235712_2235742_+	0.874968	E4F1
ENSG00000118965	-0.080896	3	chr2_19910263_19910293_-,chr2_19910365_19910395_-,chr2_19913240_19913270_-	0.398072	WDR35
ENSG00000110492	-0.178373	4	chr11_46383649_46383679_+,chr11_46383683_46383713_+,chr11_46383745_46383775_+,chr11_46383776_46383806_+	1	MDK
ENSG00000163938	0.287332	3	chr3_52693737_52693767_+,chr3_52694467_52694497_+,chr3_52694529_52694559_+	0.296186	GNL3
ENSG00000091542	0.17529	3	chr17_18209751_18209810_+,chr17_18209827_18209857_+,chr17_18209924_18209954_+	0.0836892	ALKBH5
ENSG00000147130	-0.318922	3	chrX_71239624_71239654_-,chrX_71249204_71249234_-,chrX_71249335_71249365_-	0.0677698	ZMYM3
ENSG00000146374	0.0450998	3	chr6_127155409_127155439_+,chr6_127180485_127180515_+,chr6_127197003_127197033_+	0.0068962	RSPO3
ENSG00000131374	0.572784	5	chr3_17157168_17157198_-,chr3_17160379_17160409_-,chr3_17160486_17160516_-,chr3_17637189_17637219_-,chr3_17742448_17742478_-	0.264824	TBC1D5
ENSG00000110911	-0.0123382	6	chr12_50981009_50981039_-,chr12_50981079_50981109_-,chr12_50981125_50981155_-,chr12_50985992_50986022_-,chr12_50986065_50986095_-,chr12_50986118_50986148_-	1	SLC11A2
ENSG00000155304	-0.166778	2	chr21_14371115_14371145_-,chr21_14371200_14371230_-	1	HSPA13
ENSG00000118785	-0.05251	2	chr4_87983304_87983334_+,chr4_87983381_87983411_+	0.0363561	SPP1
ENSG00000174606	0.325793	4	chr1_212992182_212992212_-,chr1_212992340_212992370_-,chr1_212994753_212994783_-,chr1_212994838_212994868_-	0.146698	ANGEL2
ENSG00000161217	-0.321437	5	chr3_196234368_196234398_-,chr3_196234753_196234783_-,chr3_196234844_196234874_-,chr3_196238357_196238387_-,chr3_196238398_196238428_-	0.110866	PCYT1A
ENSG00000131370	-0.11117	2	chr3_15254853_15254883_-,chr3_15254927_15254957_-	0.909011	SH3BP5
ENSG00000167173	-0.17974	2	chr15_75211491_75211521_+,chr15_75212139_75212169_+	1	C15orf39
ENSG00000179115	0.0069849	2	chr19_12922479_12922509_-,chr19_12922574_12922604_-	1	FARSA
ENSG00000166783	0.56601	2	chr16_15594387_15594417_-,chr16_15625016_15625046_-	1	MARF1
ENSG00000160691	0.65605	2	chr1_154962298_154962328_-,chr1_154963329_154963389_-	0.0310944	SHC1
ENSG00000154889	-0.286913	2	chr18_11883445_11883501_-,chr18_11884245_11884305_-	1	MPPE1
ENSG00000258857.1	-0.220692	2	chr14_50418495_50418525_+,chr14_50418801_50418831_+	0.632545
ENSG00000164323	0.00314373	4	chr4_185147129_185147159_-,chr4_185147268_185147298_-,chr4_185160097_185160127_-,chr4_185160191_185160221_-	0.928561	CFAP97
ENSG00000149970	0.110259	5	chrX_21409189_21409219_+,chrX_21654527_21654557_+,chrX_21654567_21654597_+,chrX_21654659_21654689_+,chrX_21654691_21654721_+	0.931346	CNKSR2
ENSG00000136861	-0.2268	5	chr9_120388875_120388905_-,chr9_120389199_120389229_-,chr9_120394588_120394618_-,chr9_120471748_120471778_-,chr9_120487293_120487323_-	1	CDK5RAP2
ENSG00000181619	-0.0370621	2	chr14_59452396_59452426_-,chr14_59463522_59463552_-	0.751221	GPR135
ENSG00000170085	-0.54736	4	chr5_176310855_176310885_+,chr5_176345930_176345989_+,chr5_176346109_176346139_+,chr5_176346257_176346287_+	0.246994	SIMC1
ENSG00000137497	0.189904	2	chr11_72002864_72002894_-,chr11_72024274_72024304_-	0.431785	NUMA1
ENSG00000088325	-0.181366	3	chr20_31771662_31771692_+,chr20_31801725_31801755_+,chr20_31801770_31801800_+	0.619565	TPX2
ENSG00000261373.1	-0.791053	3	chr16_89715099_89715129_+,chr16_89719409_89719439_+,chr16_89719463_89719493_+	0.192236
ENSG00000132600	0.510153	3	chr16_68357177_68357207_+,chr16_68357236_68357266_+,chr16_68360840_68360870_+	0.0363561	PRMT7
ENSG00000185215	0.0365765	3	chr14_103137274_103137304_+,chr14_103137340_103137370_+,chr14_103137409_103137439_+	1	TNFAIP2
ENSG00000131873	0.551391	5	chr15_101175727_101175757_-,chr15_101175797_101175852_-,chr15_101175918_101175948_-,chr15_101175955_101175985_-,chr15_101185700_101185730_-	0.708561	CHSY1
ENSG00000140395	-0.00149472	2	chr15_78283235_78283265_-,chr15_78283274_78283304_-	0.92799	WDR61
ENSG00000049656	0.0600293	3	chr5_1317752_1317782_-,chr5_1317842_1317897_-,chr5_1317958_1317988_-	0.246258	CLPTM1L
ENSG00000160213	0.0091599	2	chr21_43773950_43773980_-,chr21_43773987_43774017_-	1	CSTB
ENSG00000104953	-0.324462	2	chr19_2980350_2980407_+,chr19_2995149_2995179_+	1	TLE6
ENSG00000101608	0.0481521	5	chr18_3256013_3256043_+,chr18_3256047_3256077_+,chr18_3256096_3256126_+,chr18_3256127_3256186_+,chr18_3256206_3256266_+	0.82073	MYL12A
ENSG00000176623	-0.0464373	6	chr8_86468266_86468296_-,chr8_86468300_86468330_-,chr8_86472349_86472379_-,chr8_86474222_86474252_-,chr8_86474253_86474283_-,chr8_86475508_86475538_-	0.849995	RMDN1
ENSG00000135045	-0.113034	2	chr9_74946955_74946985_-,chr9_74947629_74947659_-	1	C9orf40
ENSG00000134825	0.585965	3	chr11_61789130_61789160_-,chr11_61789167_61789197_-,chr11_61789861_61789891_-	0.267707	TMEM258
ENSG00000028203	-0.0175657	5	chr12_95300886_95300916_+,chr12_95301142_95301172_+,chr12_95302481_95302511_+,chr12_95302567_95302597_+,chr12_95302672_95302702_+	0.268715	VEZT
ENSG00000120798	-0.140688	2	chr12_95021976_95022006_-,chr12_95022028_95022058_-	1	NR2C1
ENSG00000182095	0.861783	2	chr7_5306790_5306846_-,chr7_5351288_5351343_-	0.1944	TNRC18
ENSG00000061794	0.376574	5	chr12_27737578_27737608_+,chr12_27755313_27755343_+,chr12_27755437_27755467_+,chr12_27755514_27755544_+,chr12_27756240_27756295_+	0.414202	MRPS35
ENSG00000172775	-0.116452	8	chr16_57152468_57152498_-,chr16_57152509_57152539_-,chr16_57153533_57153563_-,chr16_57153602_57153632_-,chr16_57153708_57153766_-,chr16_57153784_57153814_-,chr16_57153867_57153897_-,chr16_57153900_57153930_-	0.300503	PSME3IP1
ENSG00000103035	0.0423769	3	chr16_74305615_74305645_+,chr16_74305652_74305682_+,chr16_74305756_74305786_+	0.917482	PSMD7
ENSG00000175782	-0.387032	2	chr12_68766038_68766068_+,chr12_68767518_68767548_+	0.360516	SLC35E3
ENSG00000168214	0.233151	4	chr4_26430940_26430970_+,chr4_26431029_26431059_+,chr4_26431150_26431180_+,chr4_26434893_26434923_+	0.925843	RBPJ
ENSG00000115211	0.0305946	2	chr2_27364362_27364392_-,chr2_27364413_27364443_-	1	EIF2B4
ENSG00000147526	0.0448975	5	chr8_38848112_38848142_+,chr8_38849036_38849066_+,chr8_38850625_38850655_+,chr8_38852878_38852908_+,chr8_38852998_38853028_+	0.610406	TACC1
ENSG00000184831	-0.0198978	2	chrX_23833353_23833413_-,chrX_23836643_23836673_-	1	APOO
ENSG00000163110	-0.354585	5	chr4_94664182_94664212_+,chr4_94665589_94665619_+,chr4_94665714_94665744_+,chr4_94668146_94668176_+,chr4_94668193_94668223_+	0.130203	PDLIM5
ENSG00000127995	0.138601	3	chr7_94556886_94556916_+,chr7_94556938_94556968_+,chr7_94556989_94557019_+	0.651621	CASD1
ENSG00000185222	0.119191	5	chrX_103357131_103357161_+,chrX_103357775_103357805_+,chrX_103358338_103358368_+,chrX_103358399_103358429_+,chrX_103358432_103358462_+	1	TCEAL9
ENSG00000168944	0.147742	2	chr5_123344892_123344922_-,chr5_123344971_123345001_-	0.783642	CEP120
ENSG00000265451.1	0.00404256	2	chr2_121530921_121530951_+,chr2_121530984_121531014_+	1
ENSG00000249395.2	-0.871177	3	chr8_75164975_75165005_-,chr8_75223127_75223157_-,chr8_75250166_75250196_-	0.406848
ENSG00000076554	-0.132827	5	chr8_80036590_80036620_-,chr8_80036623_80036653_-,chr8_80036684_80036714_-,chr8_80036730_80036760_-,chr8_80086093_80086123_-	0.773373	TPD52
ENSG00000151229	0.44147	3	chr12_39755029_39755085_-,chr12_39755087_39755117_-,chr12_39758785_39758815_-	0.716004	SLC2A13
ENSG00000135002	-0.0507299	5	chr9_76385526_76385556_-,chr9_76386602_76386632_-,chr9_76386752_76386782_-,chr9_76387286_76387316_-,chr9_76387392_76387422_-	0.920752	RFK
ENSG00000228288.2	-0.0274807	2	chr1_202811807_202811837_+,chr1_202811882_202811912_+	1
ENSG00000150471	0.332949	2	chr4_61629736_61629766_+,chr4_62072408_62072465_+	0.854392	ADGRL3
ENSG00000047315	0.160018	4	chr4_57031006_57031036_+,chr4_57031076_57031106_+,chr4_57031128_57031158_+,chr4_57031226_57031256_+	0.0235027	POLR2B
ENSG00000258790	-0.859258	3	chr14_35273661_35273691_+,chr14_35274035_35274065_+,chr14_35277586_35277616_+	0.206779	AL121594.1
ENSG00000095485	0.771734	4	chr10_100232298_100232354_-,chr10_100232412_100232442_-,chr10_100237047_100237077_-,chr10_100237155_100237185_-	0.745421	CWF19L1
ENSG00000105655	0.0324697	3	chr19_18434388_18434418_-,chr19_18434433_18434463_-,chr19_18434548_18434578_-	1	ISYNA1
ENSG00000116574	0.529045	2	chr1_228743955_228743985_+,chr1_228746634_228746664_+	0.289795	RHOU
ENSG00000119522	-0.894219	3	chr9_123379658_123379688_-,chr9_123401589_123401619_-,chr9_123401709_123401739_-	0.399308	DENND1A
ENSG00000125398	0.374455	5	chr17_72124890_72124920_+,chr17_72125699_72125755_+,chr17_72125812_72125842_+,chr17_72126233_72126263_+,chr17_72126390_72126420_+	0.381505	SOX9
ENSG00000197548	0.701109	3	chr3_11350918_11350948_+,chr3_11555006_11555036_+,chr3_11555053_11555083_+	0.0127616	ATG7
ENSG00000169223	0.189668	4	chr5_177331567_177331597_-,chr5_177331697_177331727_-,chr5_177331954_177331984_-,chr5_177332006_177332036_-	0.0974419	LMAN2
ENSG00000168488	0.0650284	2	chr16_28837166_28837196_+,chr16_28837202_28837232_+	0.248633	ATXN2L
ENSG00000177697	-0.227479	4	chr11_838635_838694_+,chr11_838729_838785_+,chr11_838801_838857_+,chr11_839799_839829_+	0.049005	CD151
ENSG00000170604	-0.572996	2	chr19_45883608_45883638_-,chr19_45883688_45883718_-	0.0189864	IRF2BP1
ENSG00000123240	0.413199	4	chr10_13123168_13123198_+,chr10_13136892_13136922_+,chr10_13138212_13138242_+,chr10_13138255_13138285_+	0.6332	OPTN
ENSG00000159479	0.637262	5	chr1_43383917_43383947_-,chr1_43384026_43384056_-,chr1_43384724_43384754_-,chr1_43384780_43384810_-,chr1_43384870_43384955_-	0.116362	MED8
ENSG00000196372	0.492853	3	chr10_5638867_5638897_-,chr10_5638914_5638944_-,chr10_5639007_5639037_-	0.349369	ASB13
ENSG00000102034	0.114683	2	chrX_130063955_130063985_-,chrX_130064929_130064959_-	0.830437	ELF4
ENSG00000160326	-0.0851208	3	chr9_133471094_133471124_-,chr9_133471234_133471264_-,chr9_133471352_133471382_-	1	SLC2A6
ENSG00000163902	-0.124915	6	chr3_128619919_128620004_-,chr3_128620017_128620047_-,chr3_128620066_128620096_-,chr3_128620148_128620203_-,chr3_128620215_128620245_-,chr3_128620259_128620289_-	0.915314	RPN1
ENSG00000178935	-0.15576	2	chr19_57807082_57807112_-,chr19_57807162_57807192_-	1	ZNF552
ENSG00000147224	0.593443	3	chrX_107650052_107650082_+,chrX_107650784_107650814_+,chrX_107650940_107651026_+	0.116012	PRPS1
ENSG00000110768	0.0347109	6	chr11_18348801_18348831_+,chr11_18366038_18366068_+,chr11_18366204_18366261_+,chr11_18366784_18366814_+,chr11_18366880_18366910_+,chr11_18366981_18367011_+	0.83031	GTF2H1
ENSG00000019144	-0.219055	2	chr11_118657948_118657978_+,chr11_118657998_118658028_+	1	PHLDB1
ENSG00000067182	-0.00102336	4	chr12_6328771_6328801_-,chr12_6328812_6328842_-,chr12_6328880_6328938_-,chr12_6328959_6328989_-	1	TNFRSF1A
ENSG00000167889	0.0687507	3	chr17_76950228_76950258_+,chr17_76950303_76950333_+,chr17_76950363_76950393_+	0.94393	MGAT5B
ENSG00000125743	0.109281	3	chr19_45687460_45687490_-,chr19_45687507_45687594_-,chr19_45687638_45687668_-	0.302041	SNRPD2
ENSG00000249484.4	-0.111665	3	chr5_152702816_152702846_-,chr5_152885888_152885918_-,chr5_153082855_153082885_-	1
ENSG00000211456	0.0593479	2	chr3_45745237_45745267_+,chr3_45745379_45745437_+	1	SACM1L
ENSG00000185624	0.0598322	3	chr17_81843166_81843225_-,chr17_81843243_81843273_-,chr17_81843290_81843320_-	0.843394	P4HB
ENSG00000205436	-0.164921	2	chr14_103110529_103110559_+,chr14_103120820_103120850_+	1	EXOC3L4
ENSG00000169057	0.35108	7	chrX_154021573_154021603_-,chrX_154021673_154021703_-,chrX_154021776_154021834_-,chrX_154024745_154024775_-,chrX_154030234_154030264_-,chrX_154030307_154030337_-,chrX_154087796_154087826_-	0.00477302	MECP2
ENSG00000158286	-0.094115	4	chr1_6220771_6220801_+,chr1_6221269_6221299_+,chr1_6223460_6223490_+,chr1_6224588_6224618_+	0.00842201	RNF207
ENSG00000100304	-0.449553	7	chr22_43166622_43166652_-,chr22_43166666_43166696_-,chr22_43166726_43166756_-,chr22_43166820_43166850_-,chr22_43167012_43167042_-,chr22_43167049_43167079_-,chr22_43167095_43167125_-	0.10244	TTLL12
ENSG00000118046	-0.0112413	3	chr19_1228039_1228095_+,chr19_1228264_1228323_+,chr19_1228401_1228431_+	1	STK11
ENSG00000108679	0.018904	4	chr17_78971255_78971310_-,chr17_78971326_78971385_-,chr17_78971401_78971431_-,chr17_78971433_78971463_-	0.943862	LGALS3BP
ENSG00000007520	0.0538036	4	chr16_1349240_1349270_-,chr16_1349306_1349336_-,chr16_1349371_1349401_-,chr16_1349427_1349457_-	1	TSR3
ENSG00000159267	0.542022	2	chr21_36752692_36752722_-,chr21_36916519_36916549_-	0.452017	HLCS
ENSG00000158470	-0.152885	3	chr20_49632945_49632975_-,chr20_49633440_49633470_-,chr20_49635833_49635863_-	0.608441	B4GALT5
ENSG00000197217	0.829036	6	chr8_23429162_23429218_-,chr8_23429254_23429284_-,chr8_23429312_23429342_-,chr8_23432352_23432382_-,chr8_23432417_23432447_-,chr8_23432491_23432521_-	0.776683	ENTPD4
ENSG00000213398	0.536053	2	chr16_67939945_67939975_-,chr16_67941809_67941839_-	0.783642	LCAT
ENSG00000006756	0.344546	3	chrX_2903972_2904002_-,chrX_2904060_2904090_-,chrX_2914206_2914236_-	0.762324	ARSD
CATG00000078060.1	0.519902	2	chr1_156193479_156193509_-,chr1_156193637_156193667_-	0.243255
ENSG00000228519	0.0327108	2	chrX_25645581_25645611_-,chrX_25645876_25645906_-	0.915314	AC097263.1
ENSG00000099864	-0.156064	2	chr19_748204_748234_+,chr19_748274_748329_+	0.993009	PALM
ENSG00000181830	-0.088634	3	chr11_45811496_45811526_+,chr11_45811531_45811561_+,chr11_45812986_45813016_+	0.441689	SLC35C1
ENSG00000138032	-0.231366	4	chr2_44231361_44231391_+,chr2_44231416_44231472_+,chr2_44233835_44233865_+,chr2_44234030_44234060_+	0.493175	PPM1B
ENSG00000094975	0.611493	2	chr1_172608772_172608802_+,chr1_172611777_172611833_+	1	SUCO
ENSG00000115641	0.131689	5	chr2_105360826_105360856_-,chr2_105360866_105360896_-,chr2_105360915_105360971_-,chr2_105360978_105361008_-,chr2_105361031_105361061_-	1	FHL2
ENSG00000230207	-0.233168	3	chr9_7476945_7476975_-,chr9_7477431_7477461_-,chr9_7477465_7477495_-	0.862165	RPL4P5
ENSG00000234782	0.210825	2	chr9_118083068_118083098_-,chr9_118083229_118083259_-	0.971559	TPT1P9
ENSG00000132740	-0.362051	3	chr11_68930486_68930516_+,chr11_68940501_68940531_+,chr11_68940571_68940627_+	0.787884	IGHMBP2
ENSG00000125995	0.00506514	3	chr20_35700819_35700849_+,chr20_35700866_35700896_+,chr20_35700920_35700980_+	1	ROMO1
ENSG00000139620	0.633266	3	chr12_48653401_48653457_-,chr12_48653468_48653498_-,chr12_48667456_48667486_-	0.182618	KANSL2
ENSG00000136104	0.271445	3	chr13_50953905_50953935_+,chr13_50953955_50953985_+,chr13_50956473_50956503_+	0.170159	RNASEH2B
ENSG00000138029	0.198567	4	chr2_26290290_26290320_+,chr2_26290331_26290361_+,chr2_26290370_26290427_+,chr2_26290435_26290465_+	0.745421	HADHB
ENSG00000143797	0.467554	4	chr2_8852690_8852748_-,chr2_8858120_8858150_-,chr2_8858172_8858202_-,chr2_8858228_8858258_-	0.418929	MBOAT2
ENSG00000144827	0.180916	2	chr3_111991946_111991976_+,chr3_111993333_111993363_+	0.733837	ABHD10
ENSG00000183527	0.230981	3	chr21_39175458_39175488_-,chr21_39175566_39175596_-,chr21_39175618_39175648_-	0.968041	PSMG1
ENSG00000105429	0.0459696	2	chr19_42378664_42378694_+,chr19_42378735_42378765_+	0.717259	MEGF8
ENSG00000107262	0.126675	4	chr9_33253813_33253843_-,chr9_33255025_33255084_-,chr9_33261087_33261117_-,chr9_33262701_33262731_-	0.854029	BAG1
ENSG00000006007	-0.216905	3	chr16_19501689_19501719_-,chr16_19501720_19501780_-,chr16_19502990_19503020_-	0.823496	GDE1
ENSG00000184743	0.0726367	5	chr11_63624087_63624117_-,chr11_63624132_63624162_-,chr11_63624548_63624578_-,chr11_63629122_63629152_-,chr11_63629166_63629196_-	1	ATL3
ENSG00000134243	0.464826	5	chr1_109309575_109309605_-,chr1_109309649_109309679_-,chr1_109309680_109309710_-,chr1_109313247_109313277_-,chr1_109313801_109313831_-	1	SORT1
ENSG00000112305	0.00644167	2	chr6_70773395_70773425_+,chr6_70861137_70861167_+	1	SMAP1
ENSG00000165238	0.520989	2	chr9_93309166_93309196_+,chr9_93320539_93320569_+	0.0289115	WNK2
ENSG00000186185	0.154013	3	chr17_44924711_44924741_-,chr17_44924799_44924829_-,chr17_44924845_44924875_-	0.944612	KIF18B
ENSG00000171453	-0.0228913	3	chr6_43521423_43521478_+,chr6_43521483_43521513_+,chr6_43522397_43522427_+	1	POLR1C
ENSG00000170473	-0.677402	3	chr12_55901413_55901443_-,chr12_55901457_55901487_-,chr12_55913826_55913856_-	0.945156	PYM1
ENSG00000158402	0.870457	2	chr5_138285271_138285326_-,chr5_138285577_138285607_-	0.0620694	CDC25C
ENSG00000012660	-0.0141474	4	chr6_53267404_53267434_-,chr6_53267492_53267522_-,chr6_53267543_53267573_-,chr6_53294088_53294148_-	0.927156	ELOVL5
ENSG00000174238	0.202733	5	chr17_1517989_1518045_-,chr17_1518071_1518101_-,chr17_1520185_1520243_-,chr17_1520305_1520335_-,chr17_1520364_1520394_-	1	PITPNA
ENSG00000160752	0.12151	4	chr1_155320476_155320506_+,chr1_155320507_155320537_+,chr1_155320554_155320584_+,chr1_155320635_155320665_+	1	FDPS
ENSG00000126705	0.0544132	2	chr1_27534249_27534279_-,chr1_27534285_27534315_-	1	AHDC1
ENSG00000100503	0.404917	2	chr14_50719819_50719849_-,chr14_50755649_50755679_-	1	NIN
ENSG00000171858	0.260219	2	chr20_62388335_62388365_+,chr20_62388462_62388547_+	0.103225	RPS21
ENSG00000089199	0.0363579	2	chr20_5922646_5922676_+,chr20_5924070_5924100_+	0.648519	CHGB
ENSG00000110092	0.308259	4	chr11_69651373_69651403_+,chr11_69651580_69651610_+,chr11_69654405_69654435_+,chr11_69654444_69654474_+	0.381906	CCND1
ENSG00000171150	0.296654	4	chr2_46762480_46762510_+,chr2_46762525_46762555_+,chr2_46762572_46762602_+,chr2_46762636_46762666_+	0.970984	SOCS5
ENSG00000148296	0.0952484	3	chr9_133330982_133331040_-,chr9_133331095_133331125_-,chr9_133331150_133331180_-	1	SURF6
ENSG00000052749	-0.261074	2	chr10_97356701_97356731_-,chr10_97363854_97363884_-	0.908681	RRP12
ENSG00000119321	0.131207	3	chr9_113164108_113164138_-,chr9_113165519_113165549_-,chr9_113184291_113184321_-	0.926378	FKBP15
ENSG00000142002	-0.0200219	3	chr19_4675231_4675261_-,chr19_4675305_4675335_-,chr19_4675340_4675397_-	1	DPP9
ENSG00000249348.1	-4.2708	3	chr4_39535902_39535932_+,chr4_39551626_39551656_+,chr4_39567139_39567169_+	0.360034
ENSG00000127955	-0.51746	6	chr7_80218009_80218039_+,chr7_80218050_80218080_+,chr7_80218108_80218138_+,chr7_80218169_80218199_+,chr7_80219277_80219307_+,chr7_80219378_80219408_+	0.0662742	GNAI1
ENSG00000155959	0.321008	4	chrX_155238847_155238877_+,chrX_155239484_155239514_+,chrX_155239736_155239766_+,chrX_155239784_155239841_+	1	VBP1
ENSG00000156639	0.879648	4	chr6_38152597_38152627_+,chr6_38154454_38154484_+,chr6_38154547_38154577_+,chr6_38154594_38154624_+	0.65729	ZFAND3
ENSG00000107679	0.270174	5	chr10_122429854_122429884_+,chr10_122430449_122430479_+,chr10_122432166_122432196_+,chr10_122432239_122432269_+,chr10_122432315_122432345_+	0.4081	PLEKHA1
ENSG00000148737	0.116555	4	chr10_113097644_113097674_+,chr10_113167461_113167491_+,chr10_113167595_113167625_+,chr10_113167648_113167678_+	1	TCF7L2
ENSG00000129562	0.0293305	2	chr14_22564907_22564966_-,chr14_22564971_22565030_-	1	DAD1
ENSG00000214455	0.452497	2	chr13_45389281_45389311_-,chr13_45390627_45390657_-	1	RCN1P2
ENSG00000115241	0.11778	4	chr2_27381199_27381259_-,chr2_27381301_27381359_-,chr2_27383976_27384006_-,chr2_27384028_27384058_-	0.271442	PPM1G
ENSG00000182197	0.112792	3	chr8_117799363_117799393_-,chr8_117799436_117799466_-,chr8_117799604_117799634_-	0.534031	EXT1
ENSG00000090316	-0.000676322	3	chr4_1340010_1340040_+,chr4_1340076_1340106_+,chr4_1340107_1340137_+	1	MAEA
ENSG00000168374	-0.32375	5	chr3_57571363_57571393_-,chr3_57571404_57571464_-,chr3_57572074_57572104_-,chr3_57572112_57572142_-,chr3_57572148_57572178_-	0.947338	ARF4
ENSG00000135677	0.0938814	2	chr12_64713449_64713479_-,chr12_64714725_64714755_-	0.529912	GNS
ENSG00000181991	0.287562	3	chr15_88472590_88472620_+,chr15_88478234_88478264_+,chr15_88478357_88478387_+	0.181233	MRPS11
ENSG00000169851	0.432149	2	chr4_30852823_30852853_+,chr4_30894461_30894491_+	0.579392	PCDH7
ENSG00000198700	0.0588155	7	chr1_201876242_201876300_+,chr1_201876340_201876370_+,chr1_201876675_201876735_+,chr1_201876763_201876793_+,chr1_201876874_201876904_+,chr1_201876907_201876962_+,chr1_201883748_201883778_+	0.420786	IPO9
ENSG00000177082	0.228504	4	chr15_84643051_84643111_-,chr15_84643114_84643144_-,chr15_84643145_84643175_-,chr15_84643244_84643274_-	0.605763	WDR73
ENSG00000187742	0.745196	3	chr9_89339931_89339961_+,chr9_89358943_89358973_+,chr9_89359612_89359642_+	0.264824	SECISBP2
CATG00000045781.1	1.49909	2	chr2_183581765_183581795_+,chr2_183749153_183749183_+	0.000173224
ENSG00000078328	0.631028	2	chr16_7197432_7197462_+,chr16_7335579_7335609_+	0.254396	RBFOX1
ENSG00000117632	0.532026	4	chr1_25900561_25900591_-,chr1_25900615_25900645_-,chr1_25900665_25900723_-,chr1_25901563_25901593_-	0.544564	STMN1
ENSG00000139289	0.627474	6	chr12_76025451_76025481_-,chr12_76025520_76025550_-,chr12_76029568_76029598_-,chr12_76029631_76029661_-,chr12_76029662_76029692_-,chr12_76029719_76029749_-	0.203662	PHLDA1
ENSG00000134748	0.185538	6	chr1_52416832_52416890_+,chr1_52416932_52416962_+,chr1_52416991_52417021_+,chr1_52418149_52418179_+,chr1_52420701_52420731_+,chr1_52420806_52420836_+	0.37223	PRPF38A
ENSG00000121089	0.100199	2	chr4_164943364_164943394_+,chr4_164944019_164944049_+	1	NACA3P
ENSG00000116133	0.0779112	3	chr1_54849633_54849663_-,chr1_54849683_54849741_-,chr1_54849776_54849806_-	0.344705	DHCR24
ENSG00000175756	0.0240934	2	chr1_1373710_1373766_-,chr1_1373826_1373856_-	1	AURKAIP1
CATG00000043868.1	-0.11174	2	chr2_96958710_96958740_+,chr2_96959196_96959226_+	0.577313
ENSG00000101019	-0.00985345	2	chr20_35302578_35302608_-,chr20_35302657_35302687_-	1	UQCC1
ENSG00000198522	0.331901	3	chr2_27650649_27650679_+,chr2_27650773_27650803_+,chr2_27650816_27650846_+	0.684996	GPN1
ENSG00000115020	0.66645	2	chr2_208308380_208308410_+,chr2_208358701_208358731_+	0.633747	PIKFYVE
ENSG00000143256	0.304146	3	chr1_161100561_161100591_-,chr1_161100668_161100698_-,chr1_161102061_161102118_-	0.280416	PFDN2
ENSG00000142871	0.194814	4	chr1_85583508_85583538_+,chr1_85583546_85583576_+,chr1_85583578_85583608_+,chr1_85583619_85583731_+	0.902517	CCN1
ENSG00000157445	0.279134	2	chr3_54157829_54157859_+,chr3_54183890_54183920_+	0.278035	CACNA2D3
ENSG00000198171	0.151137	4	chr20_3190368_3190398_-,chr20_3190414_3190444_-,chr20_3190520_3190550_-,chr20_3190630_3190660_-	0.99819	DDRGK1
ENSG00000138138	0.0262515	5	chr10_87753117_87753147_-,chr10_87753182_87753212_-,chr10_87753324_87753354_-,chr10_87753415_87753445_-,chr10_87754662_87754692_-	0.99819	ATAD1
ENSG00000141258	-0.387099	2	chr17_2381024_2381082_+,chr17_2384194_2384224_+	0.0755472	SGSM2
ENSG00000198730	0.0824595	2	chr11_10772626_10772656_+,chr11_10779687_10779743_+	1	CTR9
ENSG00000176485	0.0225136	2	chr11_63574775_63574805_-,chr11_63574808_63574838_-	0.795413	PLAAT3
ENSG00000100941	0.025768	5	chr14_39180544_39180574_+,chr14_39180679_39180709_+,chr14_39180750_39180780_+,chr14_39180884_39180914_+,chr14_39180944_39180974_+	0.438118	PNN
ENSG00000164120	0.161379	5	chr4_174490232_174490262_-,chr4_174490331_174490361_-,chr4_174490480_174490510_-,chr4_174491017_174491047_-,chr4_174491070_174491100_-	0.979689	HPGD
ENSG00000118482	0.0183015	2	chr6_63713483_63713513_+,chr6_63714424_63714454_+	1	PHF3
ENSG00000186625	0.291968	2	chr6_149594873_149594903_-,chr6_149594968_149594998_-	1	KATNA1
ENSG00000076242	0.432008	3	chr3_37050645_37050675_+,chr3_37050744_37050774_+,chr3_37050811_37050841_+	0.417847	MLH1
ENSG00000101246	-0.810464	2	chr20_63699456_63699541_-,chr20_63700281_63700338_-	0.922337	ARFRP1
ENSG00000063761	0.045445	2	chr14_77933873_77933903_+,chr14_77933921_77933951_+	1	ADCK1
ENSG00000184371	-0.035795	2	chr1_109930906_109930936_+,chr1_109930962_109930992_+	1	CSF1
ENSG00000160360	0.116341	3	chr9_136359480_136359510_+,chr9_136359571_136359601_+,chr9_136363992_136364047_+	1	GPSM1
ENSG00000169908	0.0371008	3	chr3_149369022_149369077_-,chr3_149369081_149369111_-,chr3_149369129_149369188_-	0.178822	TM4SF1
ENSG00000168066	0.0913718	5	chr11_64764606_64764636_-,chr11_64764639_64764669_-,chr11_64764712_64764767_-,chr11_64765781_64765811_-,chr11_64765825_64765855_-	1	SF1
ENSG00000115207	0.175778	3	chr2_27325854_27325884_-,chr2_27325953_27325983_-,chr2_27326326_27326356_-	0.626701	GTF3C2
ENSG00000170242	-0.0672951	3	chr11_11956403_11956433_+,chr11_11956540_11956570_+,chr11_11956915_11956945_+	0.265483	USP47
ENSG00000198948	-0.300509	2	chr4_169986575_169986632_-,chr4_169986660_169986690_-	1	MFAP3L
ENSG00000205560	0.552158	2	chr22_50568861_50568891_-,chr22_50569083_50569113_-	1	CPT1B
ENSG00000135451	0.00936354	2	chr12_49324302_49324332_+,chr12_49324347_49324377_+	1	TROAP
ENSG00000253535.1	0.290183	2	chr8_24185710_24185740_-,chr8_24789900_24789930_-	0.116349
ENSG00000170881	-0.0536167	4	chr8_124487739_124487769_+,chr8_124487789_124487848_+,chr8_124487872_124487902_+,chr8_124488063_124488093_+	0.981911	RNF139
ENSG00000111752	-0.0981289	2	chr12_8940374_8940404_+,chr12_8941385_8941415_+	0.225747	PHC1
ENSG00000154743	0.0858754	2	chr3_12533215_12533245_+,chr3_12533287_12533317_+	1	TSEN2
ENSG00000076003	0.085807	3	chr2_135840443_135840473_-,chr2_135840485_135840515_-,chr2_135844565_135844595_-	1	MCM6
ENSG00000124222	-0.856345	7	chr20_58677580_58677610_+,chr20_58677646_58677676_+,chr20_58677693_58677723_+,chr20_58679250_58679280_+,chr20_58679318_58679348_+,chr20_58679386_58679416_+,chr20_58679468_58679526_+	0.440808	STX16
ENSG00000132286	9.21932e-05	4	chr11_6482865_6482895_+,chr11_6483030_6483060_+,chr11_6483170_6483200_+,chr11_6484651_6484681_+	0.35045	TIMM10B
ENSG00000100241	0.323925	4	chr22_50444324_50444354_-,chr22_50445000_50445030_-,chr22_50446806_50446836_-,chr22_50446837_50446867_-	0.0646267	SBF1
ENSG00000152208	-0.731952	3	chr4_92965459_92965489_+,chr4_93128029_93128059_+,chr4_93359871_93359901_+	0.326716	GRID2
ENSG00000197077	-0.0491041	2	chr22_25197357_25197387_+,chr22_25197415_25197445_+	1	KIAA1671
ENSG00000151503	-0.0864008	3	chr11_134152445_134152475_-,chr11_134152548_134152578_-,chr11_134152579_134152609_-	1	NCAPD3
ENSG00000143222	0.0215497	2	chr1_161158768_161158798_+,chr1_161158826_161158856_+	0.91733	UFC1
ENSG00000123094	-0.279919	2	chr12_26072720_26072750_+,chr12_26072839_26072869_+	0.926378	RASSF8
ENSG00000166165	-0.321216	5	chr14_103519667_103519697_-,chr14_103519700_103519730_-,chr14_103519742_103519800_-,chr14_103519802_103519832_-,chr14_103519844_103519874_-	0.905496	CKB
ENSG00000168906	-0.858549	2	chr2_85545255_85545285_+,chr2_85549853_85549883_+	0.00642532	MAT2A
ENSG00000162300	-0.685532	2	chr11_65084977_65085007_+,chr11_65088368_65088398_+	0.578164	ZFPL1
ENSG00000114378	-0.0176438	2	chr3_50299893_50299923_-,chr3_50299926_50299956_-	1	HYAL1
ENSG00000148341	-0.153576	3	chr9_129007036_129007094_-,chr9_129008038_129008068_-,chr9_129008086_129008116_-	0.16075	SH3GLB2
ENSG00000142279	-0.0391271	2	chr19_34501086_34501116_+,chr19_34501143_34501173_+	1	WTIP
ENSG00000242288.6	0.289067	4	chr10_73742964_73742994_-,chr10_73743012_73743042_-,chr10_73743080_73743110_-,chr10_73743126_73743156_-	0.881724
ENSG00000248008.2	-0.149007	3	chr12_120490092_120490122_-,chr12_120491022_120491052_-,chr12_120491086_120491116_-	0.334695
ENSG00000101928	0.0499141	3	chrX_134887632_134887662_-,chrX_134887672_134887702_-,chrX_134887770_134887800_-	1	MOSPD1
ENSG00000148634	0.409539	4	chr10_67922484_67922514_-,chr10_67922557_67922587_-,chr10_67922663_67922718_-,chr10_67922753_67922783_-	1	HERC4
ENSG00000148400	0.0918302	2	chr9_136494444_136494474_-,chr9_136494516_136494546_-	0.749425	NOTCH1
CATG00000098483.1	-0.0485038	4	chr8_33044529_33044559_+,chr8_33044581_33044611_+,chr8_33044792_33044822_+,chr8_33044825_33044855_+	1
ENSG00000072071	0.142973	3	chr19_14147743_14147773_-,chr19_14147830_14147860_-,chr19_14149941_14149971_-	1	ADGRL1
ENSG00000133794	-0.398549	2	chr11_13387183_13387213_+,chr11_13388023_13388053_+	0.634537	ARNTL
ENSG00000125247	0.450904	2	chr13_100603936_100603966_-,chr13_100625453_100625483_-	0.491112	TMTC4
ENSG00000105127	0.610639	2	chr19_15353524_15353554_-,chr19_15354632_15354662_-	0.928758	AKAP8
ENSG00000143373	0.0974601	2	chr1_151291875_151291905_+,chr1_151292150_151292180_+	0.794116	ZNF687
ENSG00000231908.1	0.00510101	2	chr2_208256076_208256106_+,chr2_208256139_208256169_+	1
ENSG00000165733	0.300498	2	chr10_42816642_42816672_+,chr10_42831372_42831402_+	0.206779	BMS1
ENSG00000187676	-0.678945	2	chr13_31285600_31285630_+,chr13_31331492_31331522_+	0.0977866	B3GLCT
ENSG00000120509	0.0771492	2	chrX_70286595_70286655_-,chrX_70286750_70286780_-	0.650659	PDZD11
ENSG00000164933	-0.334614	6	chr8_103398645_103398675_-,chr8_103398742_103398772_-,chr8_103398962_103398992_-,chr8_103399051_103399081_-,chr8_103399123_103399153_-,chr8_103399154_103399184_-	0.639118	SLC25A32
ENSG00000111731	0.40493	2	chr12_22448583_22448613_-,chr12_22448726_22448756_-	0.981906	C2CD5
ENSG00000106723	0.202438	2	chr9_88475860_88475890_+,chr9_88478664_88478694_+	0.843394	SPIN1
ENSG00000136205	0.389021	4	chr7_47275149_47275179_-,chr7_47275184_47275214_-,chr7_47275230_47275260_-,chr7_47277302_47277332_-	0.223086	TNS3
ENSG00000115993	0.0806318	5	chr2_201377207_201377237_-,chr2_201379438_201379494_-,chr2_201379848_201379878_-,chr2_201380379_201380409_-,chr2_201392965_201392995_-	0.406675	TRAK2
ENSG00000162669	-0.328289	4	chr1_91387373_91387403_-,chr1_91387406_91387436_-,chr1_91387452_91387482_-,chr1_91387497_91387527_-	0.0149598	HFM1
ENSG00000264247.1	0.465688	3	chr18_74592840_74592870_-,chr18_74592925_74592955_-,chr18_74596989_74597019_-	0.804932
ENSG00000168291	0.0168853	4	chr3_58427630_58427660_-,chr3_58427678_58427708_-,chr3_58427720_58427750_-,chr3_58427773_58427803_-	1	PDHB
ENSG00000234948.1	0.182108	2	chr20_52346798_52346828_+,chr20_52483964_52483994_+	0.0111554
ENSG00000164751	0.127421	4	chr8_76982921_76982951_-,chr8_76982992_76983022_-,chr8_76983023_76983053_-,chr8_76983070_76983100_-	0.851694	PEX2
ENSG00000171262	-0.281564	7	chr15_38484747_38484777_+,chr15_38484796_38484826_+,chr15_38484832_38484862_+,chr15_38484892_38484922_+,chr15_38484940_38484970_+,chr15_38485027_38485084_+,chr15_38486186_38486216_+	0.0610792	FAM98B
ENSG00000137871	-0.115477	2	chr15_56630226_56630256_-,chr15_56630300_56630330_-	0.983955	ZNF280D
ENSG00000111203	-1.40053	4	chr12_2824638_2824668_+,chr12_2824861_2824941_+,chr12_2824960_2824990_+,chr12_2857652_2857682_+	0.0363561	ITFG2
ENSG00000174718	0.819094	3	chr12_31986722_31986752_+,chr12_31992955_31992985_+,chr12_31993077_31993107_+	0.388854	RESF1
ENSG00000127022	0.327769	5	chr5_179724712_179724742_+,chr5_179724753_179724783_+,chr5_179730778_179730808_+,chr5_179730821_179730851_+,chr5_179730895_179730953_+	0.321385	CANX
CATG00000049870.1	-0.0464211	2	chr2_123768616_123768646_-,chr2_123785238_123785268_-	0.569383
ENSG00000103248	-0.698479	5	chr16_86530186_86530216_-,chr16_86530275_86530305_-,chr16_86530832_86530862_-,chr16_86530877_86530907_-,chr16_86533389_86533419_-	0.257302	MTHFSD
ENSG00000170142	0.0178566	2	chr3_23891238_23891268_+,chr3_23891275_23891332_+	1	UBE2E1
ENSG00000174903	-0.225211	3	chr11_66277231_66277261_+,chr11_66277357_66277387_+,chr11_66277436_66277492_+	0.563585	RAB1B
ENSG00000185722	0.112943	6	chr17_4163821_4163851_-,chr17_4163892_4163922_-,chr17_4166058_4166114_-,chr17_4166154_4166184_-,chr17_4166274_4166304_-,chr17_4223061_4223091_-	0.345738	ANKFY1
ENSG00000109046	0.287211	5	chr17_27312721_27312751_+,chr17_27313336_27313366_+,chr17_27313491_27313521_+,chr17_27313556_27313586_+,chr17_27313601_27313631_+	0.896475	WSB1
ENSG00000064995	0.146564	2	chr6_34877553_34877583_-,chr6_34877779_34877809_-	0.0241306	TAF11
ENSG00000182749	0.00177398	2	chr1_25861488_25861518_-,chr1_25861570_25861600_-	1	PAQR7
ENSG00000196502	1.54956	3	chr16_28605563_28605622_-,chr16_28605732_28605762_-,chr16_28610252_28610282_-	0.509561	SULT1A1
ENSG00000058673	0.965941	3	chr1_203852411_203852441_+,chr1_203853987_203854017_+,chr1_203854094_203854124_+	0.337386	ZC3H11A
ENSG00000124570	0.0356582	4	chr6_2948131_2948161_-,chr6_2948163_2948193_-,chr6_2948196_2948226_-,chr6_2948229_2948259_-	1	SERPINB6
ENSG00000170899	-0.164786	3	chr6_52977953_52977983_-,chr6_52977989_52978019_-,chr6_52978034_52978064_-	0.861051	GSTA4
ENSG00000069345	0.00840987	3	chr16_46956385_46956415_-,chr16_46956458_46956488_-,chr16_46956492_46956522_-	1	DNAJA2
ENSG00000169764	0.634765	3	chr2_63891337_63891367_+,chr2_63891530_63891560_+,chr2_63891562_63891592_+	0.303985	UGP2
ENSG00000102580	-0.191522	3	chr13_95791017_95791047_+,chr13_95794869_95794899_+,chr13_95794958_95794988_+	0.875724	DNAJC3
ENSG00000000003	-0.120605	7	chrX_100628715_100628745_-,chrX_100628862_100628892_-,chrX_100628997_100629081_-,chrX_100629098_100629128_-,chrX_100629129_100629159_-,chrX_100629174_100629204_-,chrX_100629692_100629722_-	0.0865354	TSPAN6
ENSG00000167461	0.000871444	3	chr19_16133429_16133459_+,chr19_16133462_16133492_+,chr19_16133511_16133541_+	1	RAB8A
ENSG00000007944	-0.157506	3	chr6_16146789_16146819_+,chr6_16148078_16148108_+,chr6_16148218_16148248_+	1	MYLIP
ENSG00000141682	0.69135	3	chr18_59903522_59903552_+,chr18_59904217_59904247_+,chr18_59904249_59904305_+	0.599637	PMAIP1
ENSG00000138768	0.0965644	5	chr4_75804243_75804273_+,chr4_75813374_75813404_+,chr4_75813541_75813601_+,chr4_75814183_75814213_+,chr4_75814256_75814286_+	0.530121	USO1
ENSG00000133104	0.0901774	3	chr13_36303019_36303049_-,chr13_36303602_36303658_-,chr13_36303719_36303749_-	0.914638	SPART
ENSG00000148291	0.649378	3	chr9_133360304_133360334_+,chr9_133361128_133361158_+,chr9_133362889_133362919_+	0.469214	SURF2
ENSG00000100473	0.0372831	2	chr14_30890039_30890069_+,chr14_30890109_30890139_+	1	COCH
ENSG00000164587	0.00150039	3	chr5_150444229_150444259_-,chr5_150444275_150444305_-,chr5_150444307_150444337_-	1	RPS14
ENSG00000188312	0.369205	3	chr9_92449448_92449478_+,chr9_92613305_92613335_+,chr9_92614534_92614564_+	0.519791	CENPP
ENSG00000137575	0.0453195	2	chr8_58582751_58582781_+,chr8_58582828_58582858_+	0.988419	SDCBP
ENSG00000197461	0.374975	4	chr7_497258_497288_-,chr7_497319_497349_-,chr7_497731_497761_-,chr7_498313_498343_-	0.712436	PDGFA
ENSG00000100888	0.00136749	2	chr14_21385199_21385229_-,chr14_21385471_21385501_-	1	CHD8
ENSG00000111215	-0.0473483	2	chr12_10845849_10845879_-,chr12_10845904_10845934_-	1	PRR4
ENSG00000008394	-0.12801	4	chr12_16364206_16364236_+,chr12_16364249_16364279_+,chr12_16364331_16364361_+,chr12_16364380_16364410_+	0.880989	MGST1
ENSG00000109436	0.184368	3	chr4_140620784_140620814_-,chr4_140620900_140620930_-,chr4_140622082_140622112_-	0.534019	TBC1D9
ENSG00000112308	0.193845	6	chr6_24701663_24701693_-,chr6_24704930_24704960_-,chr6_24704987_24705017_-,chr6_24705043_24705073_-,chr6_24705270_24705300_-,chr6_24705373_24705403_-	0.292362	C6orf62
ENSG00000133703	-0.797104	3	chr12_25205247_25205277_-,chr12_25206931_25206961_-,chr12_25209548_25209578_-	0.27919	KRAS
ENSG00000167291	0.222387	4	chr17_79932343_79932373_-,chr17_79935725_79935755_-,chr17_79935792_79935849_-,chr17_79940732_79940762_-	0.934152	TBC1D16
ENSG00000135486	0.0100707	3	chr12_54284851_54284881_+,chr12_54285178_54285208_+,chr12_54285221_54285279_+	1	HNRNPA1
ENSG00000136295	0.0134562	2	chr7_2664714_2664744_+,chr7_2664772_2664802_+	1	TTYH3
ENSG00000113318	0.0186682	3	chr5_80873267_80873297_+,chr5_80875893_80875923_+,chr5_80876785_80876815_+	1	MSH3
ENSG00000141576	-1.18443	2	chr17_76142448_76142504_-,chr17_76225661_76225691_-	0.0175374	RNF157
ENSG00000138030	0.166089	3	chr2_27099939_27099969_+,chr2_27100614_27100644_+,chr2_27100719_27100777_+	0.215173	KHK
ENSG00000165886	-0.0321527	2	chr10_97571063_97571093_+,chr10_97571176_97571206_+	1	UBTD1
ENSG00000143952	-0.124624	3	chr2_63892150_63892180_-,chr2_63892901_63892931_-,chr2_63892954_63892984_-	0.650659	VPS54
ENSG00000187164	-0.304591	5	chr10_116884795_116884825_-,chr10_116884869_116884924_-,chr10_116884934_116884964_-,chr10_116951906_116951936_-,chr10_116963036_116963066_-	0.390606	SHTN1
ENSG00000270820.1	-0.0420981	3	chr2_61477913_61477943_+,chr2_61482934_61482964_+,chr2_61483012_61483042_+	1
ENSG00000160551	0.121233	2	chr17_29551761_29551791_+,chr17_29551874_29551904_+	1	TAOK1
ENSG00000100918	-2.24321	2	chr14_24180130_24180160_+,chr14_24180224_24180254_+	0.0112453	REC8
ENSG00000115421	0.163499	2	chr2_60798326_60798356_+,chr2_60798438_60798468_+	0.992271	PAPOLG
ENSG00000167775	0.285992	3	chr19_8302127_8302157_-,chr19_8302178_8302208_-,chr19_8302275_8302305_-	1	CD320
ENSG00000108587	0.288366	5	chr17_30524205_30524235_+,chr17_30525454_30525484_+,chr17_30525602_30525632_+,chr17_30526676_30526706_+,chr17_30526784_30526814_+	0.721389	GOSR1
ENSG00000181827	-0.23864	6	chr15_56087286_56087316_-,chr15_56090537_56090567_-,chr15_56090573_56090603_-,chr15_56090722_56090752_-,chr15_56103205_56103235_-,chr15_56134593_56134623_-	1	RFX7
ENSG00000170525	-0.0655565	2	chr10_6235437_6235467_+,chr10_6235502_6235532_+	1	PFKFB3
ENSG00000204227	-0.376018	3	chr6_33212494_33212524_+,chr6_33212586_33212616_+,chr6_33212657_33212716_+	1	RING1
ENSG00000100227	0.0388053	3	chr22_42583721_42583751_-,chr22_42585648_42585678_-,chr22_42585720_42585750_-	1	POLDIP3
ENSG00000163517	-0.630715	2	chr3_13505304_13505334_+,chr3_13506386_13506416_+	0.932889	HDAC11
ENSG00000182287	0.108919	2	chrX_15826070_15826100_-,chrX_15826103_15826133_-	1	AP1S2
ENSG00000183684	0.126826	4	chr17_81887835_81887865_-,chr17_81887891_81887921_-,chr17_81887945_81887975_-,chr17_81887995_81888025_-	1	ALYREF
ENSG00000171843	-0.045151	3	chr9_20343904_20343934_-,chr9_20345064_20345094_-,chr9_20346297_20346327_-	0.199917	MLLT3
ENSG00000171823	0.145488	4	chr12_1591057_1591117_-,chr12_1591375_1591434_-,chr12_1591437_1591467_-,chr12_1591486_1591516_-	0.915314	FBXL14
ENSG00000134453	0.0667054	3	chr10_6105067_6105097_+,chr10_6115672_6115702_+,chr10_6115723_6115753_+	0.887413	RBM17
ENSG00000077380	0.675009	3	chr2_171747973_171748028_+,chr2_171748390_171748420_+,chr2_171749673_171749703_+	0.32015	DYNC1I2
ENSG00000128563	-0.0315839	2	chr7_102425346_102425376_+,chr7_102425418_102425448_+	1	PRKRIP1
ENSG00000075420	0.0763737	7	chr3_172397644_172397674_+,chr3_172398529_172398559_+,chr3_172398749_172398779_+,chr3_172399375_172399405_+,chr3_172400566_172400596_+,chr3_172400602_172400632_+,chr3_172400667_172400722_+	0.968041	FNDC3B
ENSG00000113812	0.0375409	2	chr3_53868586_53868616_-,chr3_53868653_53868683_-	0.913736	ACTR8
ENSG00000173166	0.187548	3	chr2_203433815_203433845_-,chr2_203435094_203435124_-,chr2_203437876_203437906_-	1	RAPH1
ENSG00000060237	-0.157595	9	chr12_861148_861178_+,chr12_909256_909286_+,chr12_909390_909420_+,chr12_909506_909536_+,chr12_909613_909643_+,chr12_911212_911242_+,chr12_911281_911311_+,chr12_911315_911345_+,chr12_911422_911452_+	1	WNK1
ENSG00000122870	-0.0319192	4	chr10_58831090_58831120_+,chr10_58831218_58831248_+,chr10_58831261_58831291_+,chr10_58831405_58831435_+	0.82073	BICC1
ENSG00000134987	0.865524	7	chr5_111121111_111121141_+,chr5_111126876_111126935_+,chr5_111127031_111127061_+,chr5_111128334_111128364_+,chr5_111129676_111129706_+,chr5_111130410_111130440_+,chr5_111130472_111130502_+	0.417407	WDR36
ENSG00000170515	0.0402538	3	chr12_56112985_56113015_+,chr12_56113092_56113152_+,chr12_56113848_56113907_+	0.0650948	PA2G4
ENSG00000176407	0.4504	3	chr2_85053364_85053420_+,chr2_85053444_85053474_+,chr2_85053742_85053772_+	0.494874	KCMF1
ENSG00000150995	0.33304	2	chr3_4847379_4847409_+,chr3_4847470_4847500_+	1	ITPR1
ENSG00000168938	-0.378978	2	chr5_123023837_123023867_-,chr5_123029305_123029335_-	0.596225	PPIC
ENSG00000113649	0.0580304	3	chr5_146469714_146469744_+,chr5_146507926_146507956_+,chr5_146511478_146511508_+	0.409035	TCERG1
ENSG00000070961	0.0923823	4	chr12_89588049_89588079_-,chr12_89589779_89589834_-,chr12_89590417_89590447_-,chr12_89590533_89590563_-	0.194375	ATP2B1
ENSG00000119862	0.732469	3	chr2_64458603_64458662_+,chr2_64458977_64459007_+,chr2_64461351_64461381_+	0.171219	LGALSL
ENSG00000152223	0.255682	2	chr18_45847609_45847639_-,chr18_45967176_45967206_-	1	EPG5
ENSG00000164934	0.0876376	5	chr8_103442945_103442975_+,chr8_103443029_103443059_+,chr8_103443089_103443119_+,chr8_103443288_103443318_+,chr8_103443394_103443453_+	0.0602257	DCAF13
ENSG00000164144	1.64902	3	chr4_152875371_152875401_+,chr4_152911724_152911782_+,chr4_152911882_152911912_+	0.43414	ARFIP1
ENSG00000180011	0.381128	7	chr18_75199125_75199155_-,chr18_75199251_75199281_-,chr18_75199459_75199489_-,chr18_75201231_75201261_-,chr18_75201285_75201315_-,chr18_75201379_75201409_-,chr18_75201468_75201498_-	0.332488	ZADH2
ENSG00000185053	0.197511	2	chr8_14811519_14811549_-,chr8_15078148_15078178_-	1	SGCZ
ENSG00000070614	-0.0214182	2	chr5_150558146_150558176_+,chr5_150558181_150558211_+	1	NDST1
ENSG00000147592	0.595732	5	chr8_70637266_70637296_-,chr8_70637365_70637395_-,chr8_70637572_70637602_-,chr8_70637833_70637863_-,chr8_70668749_70668779_-	0.406848	LACTB2
ENSG00000085719	-0.0942194	5	chr8_86561245_86561275_+,chr8_86561315_86561345_+,chr8_86561351_86561381_+,chr8_86561383_86561413_+,chr8_86561466_86561496_+	0.712729	CPNE3
ENSG00000126653	1.71707	2	chr17_30117064_30117094_+,chr17_30185140_30185170_+	0.476836	NSRP1
ENSG00000135686	-0.948259	3	chr16_84662280_84662310_+,chr16_84667453_84667483_+,chr16_84667524_84667607_+	0.0322258	KLHL36
ENSG00000155849	0.0160423	2	chr7_36854361_36854391_-,chr7_36854462_36854492_-	1	ELMO1
ENSG00000074695	0.431275	6	chr18_59327793_59327853_-,chr18_59327854_59327884_-,chr18_59327922_59327952_-,chr18_59327968_59327998_-,chr18_59328011_59328041_-,chr18_59338557_59338587_-	0.69748	LMAN1
ENSG00000087152	0.0710596	2	chr17_44191805_44191835_-,chr17_44191848_44191878_-	1	ATXN7L3
ENSG00000160058	0.0249848	4	chr1_32365171_32365201_-,chr1_32365233_32365263_-,chr1_32365274_32365304_-,chr1_32365344_32365374_-	0.957471	BSDC1
ENSG00000006453	0.048629	6	chr7_98291650_98291680_-,chr7_98293243_98293273_-,chr7_98293276_98293306_-,chr7_98293316_98293346_-,chr7_98293364_98293394_-,chr7_98385741_98385771_-	0.00013919	BAIAP2L1
ENSG00000111077	-0.0865706	2	chr12_53064342_53064372_+,chr12_53064592_53064622_+	0.0289115	TNS2
ENSG00000125166	-0.0421375	3	chr16_58707131_58707161_-,chr16_58707228_58707258_-,chr16_58707272_58707302_-	1	GOT2
ENSG00000152291	0.305379	3	chr2_85318023_85318053_-,chr2_85318118_85318148_-,chr2_85319179_85319209_-	0.904848	TGOLN2
ENSG00000147065	0.00755563	2	chrX_65741832_65741862_+,chrX_65741901_65741931_+	0.896674	MSN
ENSG00000099795	0.022454	3	chr19_14566078_14566134_-,chr19_14566150_14566180_-,chr19_14566189_14566219_-	1	NDUFB7
ENSG00000160285	0.0716692	2	chr21_46189131_46189161_-,chr21_46189190_46189220_-	1	LSS
ENSG00000118900	0.639851	2	chr16_4853136_4853166_+,chr16_4882330_4882360_+	0.318457	UBN1
ENSG00000005020	0.298791	2	chr7_26667068_26667098_-,chr7_26669156_26669186_-	0.277738	SKAP2
ENSG00000033627	0.038112	2	chr17_42522506_42522536_+,chr17_42522549_42522579_+	1	ATP6V0A1
ENSG00000113356	0.319948	2	chr5_90506645_90506675_+,chr5_90514365_90514395_+	1	POLR3G
ENSG00000105364	0.375118	2	chr19_10258933_10258963_+,chr19_10260025_10260083_+	0.799311	MRPL4
ENSG00000101544	0.20775	3	chr18_80138710_80138740_+,chr18_80140262_80140292_+,chr18_80140316_80140346_+	1	ADNP2
ENSG00000111665	-0.0264638	2	chr12_6848828_6848858_-,chr12_6848897_6848927_-	1	CDCA3
ENSG00000169564	-0.188615	3	chr2_70088506_70088536_+,chr2_70088571_70088601_+,chr2_70088887_70088917_+	0.908051	PCBP1
ENSG00000143443	-0.675286	3	chr1_151050222_151050252_+,chr1_151050536_151050566_+,chr1_151051390_151051420_+	0.473851	C1orf56
ENSG00000231549	-0.261196	3	chrX_74173915_74173945_+,chrX_74174081_74174111_+,chrX_74174160_74174190_+	1	ATP5MDP1
ENSG00000105732	0.342385	2	chr19_42075550_42075610_+,chr19_42081519_42081549_+	0.223723	ZNF574
CATG00000008215.1	0.899293	2	chr12_19385019_19385049_+,chr12_19413434_19413464_+	0.803273
ENSG00000168411	0.442837	2	chr16_74621399_74621429_-,chr16_74621957_74621987_-	0.419554	RFWD3
ENSG00000130024	-1.268	5	chr6_169703905_169703935_-,chr6_169703952_169703982_-,chr6_169707037_169707067_-,chr6_169707087_169707117_-,chr6_169707156_169707186_-	0.0108683	PHF10
ENSG00000240303	0.584859	4	chr3_132558141_132558171_-,chr3_132558205_132558235_-,chr3_132558510_132558540_-,chr3_132558830_132558860_-	0.956639	ACAD11
ENSG00000139168	0.298176	5	chr12_42312779_42312809_-,chr12_42312981_42313011_-,chr12_42313023_42313053_-,chr12_42313918_42313948_-,chr12_42317339_42317369_-	0.431785	ZCRB1
ENSG00000147789	0.0766231	2	chr8_144841769_144841799_+,chr8_144843191_144843221_+	0.927273	ZNF7
ENSG00000152818	-0.0800936	2	chr6_144852832_144852862_+,chr6_144852888_144852918_+	1	UTRN
ENSG00000174469	-0.0267305	4	chr7_146831668_146831698_+,chr7_148150100_148150130_+,chr7_148415772_148415802_+,chr7_148420968_148420998_+	0.256977	CNTNAP2
ENSG00000077147	-0.0298761	5	chr10_96520673_96520703_-,chr10_96520705_96520735_-,chr10_96520788_96520818_-,chr10_96520985_96521015_-,chr10_96521047_96521077_-	1	TM9SF3
ENSG00000160439	0.0408472	2	chr19_55044316_55044346_-,chr19_55044369_55044399_-	1	RDH13
ENSG00000163513	0.300458	3	chr3_30693920_30693950_+,chr3_30693964_30693994_+,chr3_30694076_30694106_+	0.0178588	TGFBR2
ENSG00000137269	-0.00835137	6	chr6_53923464_53923494_+,chr6_53923698_53923728_+,chr6_53923832_53923862_+,chr6_53923954_53923984_+,chr6_53924019_53924049_+,chr6_53924089_53924119_+	0.417847	LRRC1
ENSG00000184178	-0.355278	2	chr4_52872630_52872660_-,chr4_52873619_52873649_-	0.452017	SCFD2
ENSG00000133706	0.587816	8	chr5_146113040_146113070_-,chr5_146113911_146113941_-,chr5_146113986_146114016_-,chr5_146114062_146114120_-,chr5_146143244_146143274_-,chr5_146143313_146143343_-,chr5_146149643_146149673_-,chr5_146182487_146182517_-	0.0977866	LARS1
ENSG00000253438.2	0.0658639	2	chr8_126926643_126926673_+,chr8_127088512_127088542_+	1
ENSG00000213853	0.0493435	5	chr16_10528577_10528607_-,chr16_10529074_10529104_-,chr16_10532730_10532789_-,chr16_10532809_10532839_-,chr16_10532853_10532883_-	1	EMP2
ENSG00000105202	0.164294	2	chr19_39834458_39834488_-,chr19_39840458_39840488_-	1	FBL
ENSG00000079462	0.445363	2	chr19_42297035_42297093_-,chr19_42297254_42297284_-	0.334695	PAFAH1B3
ENSG00000100297	-0.0694014	3	chr22_35424338_35424368_+,chr22_35424436_35424466_+,chr22_35424472_35424502_+	1	MCM5
ENSG00000123395	-0.0719781	2	chr12_52077349_52077379_+,chr12_52077454_52077484_+	1	ATG101
ENSG00000166387	0.0335539	2	chr11_7653674_7653704_+,chr11_7653726_7653756_+	1	PPFIBP2
ENSG00000133884	-0.0199541	2	chr11_65352950_65352980_+,chr11_65353096_65353126_+	1	DPF2
ENSG00000121579	0.405779	5	chr3_113718964_113719019_-,chr3_113719036_113719066_-,chr3_113721580_113721610_-,chr3_113721651_113721681_-,chr3_113721688_113721743_-	0.834681	NAA50
ENSG00000156795	0.13168	2	chr8_123441934_123441964_+,chr8_123441991_123442021_+	1	WDYHV1
ENSG00000010165	-0.0428314	3	chr1_171796817_171796847_+,chr1_171796912_171796942_+,chr1_171797686_171797716_+	0.874204	EEF1AKNMT
ENSG00000100504	0.336553	4	chr14_50905217_50905247_-,chr14_50905346_50905376_-,chr14_50923251_50923281_-,chr14_50923298_50923328_-	0.129645	PYGL
ENSG00000182718	0.0136114	4	chr15_60347326_60347356_-,chr15_60347364_60347451_-,chr15_60347471_60347501_-,chr15_60347504_60347534_-	0.912082	ANXA2
ENSG00000074266	0.0307584	2	chr11_86278516_86278546_+,chr11_86278709_86278739_+	0.889455	EED
ENSG00000163964	0.352232	6	chr3_196728211_196728241_+,chr3_196728321_196728351_+,chr3_196734576_196734606_+,chr3_196734779_196734809_+,chr3_196734871_196734901_+,chr3_196735977_196736007_+	0.285617	PIGX
ENSG00000143353	-0.0532671	2	chr1_219211689_219211719_+,chr1_219211795_219211825_+	0.647456	LYPLAL1
ENSG00000113407	0.0408104	2	chr5_33467904_33467962_+,chr5_33468056_33468086_+	0.576316	TARS1
ENSG00000106605	0.00240774	2	chr7_43807257_43807287_+,chr7_43807312_43807342_+	1	BLVRA
ENSG00000146085	0.424285	4	chr6_49430871_49430901_-,chr6_49431373_49431403_-,chr6_49431517_49431547_-,chr6_49431644_49431674_-	0.803032	MMUT
ENSG00000117000	-0.00478514	3	chr1_40185835_40185865_+,chr1_40240848_40240878_+,chr1_40240891_40240921_+	1	RLF
ENSG00000171314	-0.0541038	3	chr10_97433087_97433117_+,chr10_97433123_97433153_+,chr10_97433424_97433454_+	1	PGAM1
ENSG00000123144	0.264728	4	chr19_12730640_12730670_-,chr19_12730677_12730732_-,chr19_12730741_12730771_-,chr19_12730818_12730848_-	0.150344	TRIR
ENSG00000162688	0.199239	3	chr1_99864461_99864491_+,chr1_99864526_99864556_+,chr1_99923986_99924016_+	0.836192	AGL
ENSG00000092621	-0.148555	3	chr1_119744061_119744091_+,chr1_119744153_119744183_+,chr1_119744185_119744215_+	1	PHGDH
ENSG00000115464	0.957734	7	chr2_61186778_61186808_-,chr2_61186855_61186885_-,chr2_61187465_61187495_-,chr2_61187546_61187576_-,chr2_61227112_61227142_-,chr2_61243559_61243589_-,chr2_61257204_61257234_-	0.171227	USP34
ENSG00000180198	-0.21029	4	chr1_28538591_28538646_+,chr1_28538957_28538987_+,chr1_28539150_28539180_+,chr1_28539181_28539211_+	0.341676	RCC1
ENSG00000145685	-0.345601	5	chr5_78485306_78485336_-,chr5_78487789_78487819_-,chr5_78488199_78488229_-,chr5_78527364_78527394_-,chr5_78550539_78550569_-	0.31779	LHFPL2
EHMT2	0.102113	3	chr6_31879759_31879789_-,chr6_31879802_31879832_-,chr6_31879907_31879937_-	1
ENSG00000132792	0.0205679	2	chr20_37872034_37872064_+,chr20_37872088_37872118_+	1	CTNNBL1
ENSG00000115525	-0.0174978	2	chr2_85839149_85839179_-,chr2_85839349_85839379_-	1	ST3GAL5
ENSG00000168502	-0.0489098	3	chr18_8832613_8832643_+,chr18_8832645_8832675_+,chr18_8832748_8832778_+	0.904878	MTCL1
ENSG00000163735	-0.106617	3	chr4_73995642_73995672_-,chr4_73995705_73995735_-,chr4_73995875_73995905_-	0.815543	CXCL5
ENSG00000181649	-0.00923982	2	chr11_2928273_2928303_-,chr11_2928417_2928474_-	1	PHLDA2
ENSG00000197746	0.580787	5	chr10_71816298_71816328_-,chr10_71816340_71816370_-,chr10_71816401_71816431_-,chr10_71816477_71816507_-,chr10_71820240_71820270_-	0.471258	PSAP
ENSG00000168101	0.163941	3	chr16_4695635_4695665_+,chr16_4695741_4695771_+,chr16_4695814_4695870_+	0.723241	NUDT16L1
ENSG00000089693	-0.0169731	3	chr12_6747996_6748026_-,chr12_6748049_6748079_-,chr12_6748092_6748122_-	1	MLF2
ENSG00000177302	-0.0254054	4	chr17_18272669_18272699_-,chr17_18273922_18273952_-,chr17_18274095_18274125_-,chr17_18274204_18274260_-	1	TOP3A
ENSG00000186687	0.0071955	3	chr5_131200010_131200040_+,chr5_131202954_131202984_+,chr5_131205386_131205441_+	1	LYRM7
ENSG00000159055	0.0170988	2	chr21_32268203_32268258_-,chr21_32268848_32268878_-	0.914638	MIS18A
ENSG00000065183	0.093847	2	chr1_117960030_117960060_+,chr1_117960394_117960424_+	1	WDR3
ENSG00000166595	-0.0414736	3	chr16_66932065_66932095_-,chr16_66932101_66932131_-,chr16_66932138_66932168_-	0.887413	CIAO2B
ENSG00000110172	-0.289462	5	chr11_90200429_90200459_-,chr11_90201449_90201479_-,chr11_90201486_90201516_-,chr11_90201585_90201615_-,chr11_90202021_90202051_-	0.714983	CHORDC1
ENSG00000006015	-0.0250018	3	chr19_18590921_18590951_+,chr19_18592103_18592133_+,chr19_18592307_18592337_+	1	REX1BD
ENSG00000125968	0.0212033	4	chr20_31606365_31606395_+,chr20_31606397_31606427_+,chr20_31606432_31606462_+,chr20_31606480_31606510_+	0.995866	ID1
ENSG00000066468	-0.393893	2	chr10_121509478_121509508_-,chr10_121548246_121548276_-	0.438788	FGFR2
ENSG00000178950	-0.00109687	2	chr4_849277_849307_-,chr4_849321_849351_-	1	GAK
ENSG00000104812	0.000398211	2	chr19_48968130_48968160_-,chr19_48968169_48968199_-	1	GYS1
ENSG00000247572.3	0.165207	2	chr5_81237561_81237591_-,chr5_81286313_81286343_-	1
ENSG00000144426	0.0046117	2	chr2_203191265_203191295_+,chr2_203191305_203191335_+	1	NBEAL1
ENSG00000077942	0.00297796	5	chr22_45563332_45563362_+,chr22_45600937_45600967_+,chr22_45600978_45601008_+,chr22_45601045_45601075_+,chr22_45601105_45601135_+	1	FBLN1
ENSG00000179134	0.160012	4	chr19_39384792_39384847_+,chr19_39384872_39384902_+,chr19_39385613_39385643_+,chr19_39385670_39385700_+	1	SAMD4B
ENSG00000155760	0.879263	4	chr2_202037469_202037499_+,chr2_202037643_202037673_+,chr2_202038325_202038355_+,chr2_202038411_202038441_+	0.786413	FZD7
ENSG00000099899	0.0703593	2	chr22_20111876_20111906_-,chr22_20112301_20112331_-	1	TRMT2A
ENSG00000182871	0.157909	2	chr21_45512531_45512587_+,chr21_45513690_45513720_+	0.195297	COL18A1
ENSG00000169609	0.116877	3	chr15_83004648_83004678_-,chr15_83005264_83005294_-,chr15_83005594_83005624_-	0.995866	C15orf40
ENSG00000141376	0.19363	4	chr17_61338886_61338916_+,chr17_61380517_61380547_+,chr17_61392746_61392776_+,chr17_61392801_61392831_+	0.692539	BCAS3
ENSG00000258890	0.0926437	3	chr17_64530989_64531019_+,chr17_64537843_64537873_+,chr17_64537916_64537946_+	1	CEP95
ENSG00000102081	0.00178414	5	chrX_147936584_147936614_+,chrX_147950608_147950638_+,chrX_147950970_147951000_+,chrX_147951036_147951066_+,chrX_147951095_147951125_+	1	FMR1
ENSG00000113360	1.40956	3	chr5_31401152_31401182_-,chr5_31401301_31401331_-,chr5_31405768_31405798_-	0.375672	DROSHA
ENSG00000138801	0.081662	3	chr4_107613666_107613696_-,chr4_107613836_107613866_-,chr4_107613987_107614017_-	0.658034	PAPSS1
ENSG00000121274	-0.918826	3	chr16_50230156_50230186_+,chr16_50230225_50230255_+,chr16_50231795_50231825_+	0.380673	TENT4B
ENSG00000196924	0.0183561	3	chrX_154348531_154348561_-,chrX_154348581_154348611_-,chrX_154348651_154348681_-	0.932409	FLNA
ENSG00000104756	-0.0577406	4	chr8_25427847_25427877_-,chr8_25427896_25427926_-,chr8_25428023_25428053_-,chr8_25429728_25429758_-	0.303985	KCTD9
ENSG00000223572	0.0178413	2	chr15_43699160_43699190_+,chr15_43699192_43699222_+	1	CKMT1A
ENSG00000083290	0.405763	3	chr17_19774746_19774776_-,chr17_19774808_19774838_-,chr17_19774866_19774896_-	0.612343	ULK2
ENSG00000197977	1.06754	5	chr6_10980759_10980789_-,chr6_10983356_10983386_-,chr6_10983409_10983439_-,chr6_10983760_10983790_-,chr6_10999742_10999772_-	0.209943	ELOVL2
ENSG00000204128	0.0175378	3	chr2_231048792_231048822_+,chr2_231048841_231048871_+,chr2_231048908_231048938_+	1	C2orf72
ENSG00000163950	-0.0851587	3	chr4_1692800_1692830_-,chr4_1692862_1692892_-,chr4_1692913_1692943_-	1	SLBP
ENSG00000005884	-0.178027	4	chr17_50090397_50090427_+,chr17_50090451_50090481_+,chr17_50090904_50090934_+,chr17_50094623_50094681_+	0.285357	ITGA3
ENSG00000175390	-0.0132679	2	chr11_7996007_7996037_+,chr11_7996146_7996176_+	1	EIF3F
ENSG00000104450	1.1061	4	chr8_100177912_100177942_+,chr8_100241695_100241725_+,chr8_100241818_100241848_+,chr8_100241872_100241902_+	0.11513	SPAG1
ENSG00000067715	0.17604	3	chr12_78977901_78977931_+,chr12_79132671_79132701_+,chr12_79451978_79452008_+	1	SYT1
ENSG00000204619	0.00497447	2	chr6_30070214_30070269_+,chr6_30070276_30070306_+	1	PPP1R11
ENSG00000111642	0.358834	5	chr12_6570082_6570140_-,chr12_6570158_6570188_-,chr12_6578467_6578497_-,chr12_6578846_6578876_-,chr12_6606274_6606304_-	0.0883012	CHD4
ENSG00000168389	0.0801703	2	chr1_39969858_39969888_+,chr1_39969926_39969956_+	0.998786	MFSD2A
ENSG00000033170	-0.0370852	4	chr14_65742937_65742967_+,chr14_65743022_65743052_+,chr14_65743063_65743093_+,chr14_65743112_65743142_+	0.875945	FUT8
ENSG00000168282	0.950454	3	chr14_49622669_49622724_+,chr14_49623227_49623257_+,chr14_49623294_49623349_+	0.091669	MGAT2
ENSG00000163898	0.656811	4	chr3_185506262_185506292_-,chr3_185507045_185507075_-,chr3_185507779_185507809_-,chr3_185508234_185508264_-	0.855453	LIPH
ENSG00000163319	0.245666	2	chr4_83461181_83461267_+,chr4_83461393_83461423_+	0.108457	MRPS18C
ENSG00000105829	0.689049	3	chr7_93993245_93993275_-,chr7_93993321_93993351_-,chr7_93994221_93994251_-	0.0682935	BET1
ENSG00000148498	0.0290906	3	chr10_34312262_34312292_-,chr10_34343875_34343905_-,chr10_34390817_34390847_-	1	PARD3
ENSG00000198121	-0.105289	2	chr9_110873263_110873293_-,chr9_110873774_110873804_-	0.510652	LPAR1
ENSG00000151470	-0.0960998	2	chr4_129111841_129111871_+,chr4_129112625_129112683_+	1	C4orf33
ENSG00000110651	0.03017	5	chr11_2397183_2397213_+,chr11_2397220_2397250_+,chr11_2397295_2397351_+,chr11_2397367_2397424_+,chr11_2397769_2397799_+	0.770127	CD81
ENSG00000185825	0.0115693	3	chrX_153700492_153700522_-,chrX_153700565_153700595_-,chrX_153700606_153700636_-	0.993623	BCAP31
ENSG00000166224	0.0335462	3	chr10_70879932_70879987_+,chr10_70880080_70880110_+,chr10_70881154_70881184_+	1	SGPL1
ENSG00000105711	0.155147	2	chr19_35040377_35040407_+,chr19_35040419_35040449_+	1	SCN1B
ENSG00000107485	-0.0790049	4	chr10_8074344_8074374_+,chr10_8074408_8074438_+,chr10_8074462_8074521_+,chr10_8074864_8074894_+	0.993623	GATA3
ENSG00000180530	0.22643	3	chr21_14961240_14961270_-,chr21_14964257_14964287_-,chr21_14964406_14964436_-	0.850908	NRIP1
ENSG00000103642	0.415451	3	chr15_63130504_63130534_+,chr15_63141863_63141893_+,chr15_63142031_63142061_+	0.622944	LACTB
ENSG00000093167	0.248735	3	chr3_37170024_37170054_-,chr3_37172791_37172821_-,chr3_37172864_37172894_-	0.411994	LRRFIP2
ENSG00000187778	0.102182	3	chr12_49558302_49558332_-,chr12_49558356_49558386_-,chr12_49558450_49558480_-	1	MCRS1
ENSG00000110851	0.200304	2	chr12_107732871_107732901_-,chr12_107734195_107734225_-	0.241059	PRDM4
ENSG00000120053	0.170296	6	chr10_99396870_99396900_-,chr10_99396905_99396935_-,chr10_99396976_99397006_-,chr10_99397112_99397142_-,chr10_99397256_99397286_-,chr10_99397287_99397317_-	0.0134779	GOT1
ENSG00000144635	0.0389408	3	chr3_32525986_32526016_-,chr3_32526103_32526133_-,chr3_32526753_32526783_-	1	DYNC1LI1
ENSG00000128656	0.156231	4	chr2_174799395_174799425_-,chr2_174799479_174799536_-,chr2_174799548_174799578_-,chr2_174799617_174799647_-	1	CHN1
ENSG00000142875	-0.805894	2	chr1_84238319_84238349_+,chr1_84238460_84238519_+	1	PRKACB
ENSG00000107164	0.114893	2	chr9_130638213_130638273_+,chr9_130638322_130638352_+	1	FUBP3
ENSG00000130881	0.0892263	3	chr19_33207610_33207640_+,chr19_33208783_33208813_+,chr19_33208834_33208864_+	1	LRP3
ENSG00000017797	-0.0326277	2	chr18_9536190_9536279_+,chr18_9538026_9538056_+	1	RALBP1
ENSG00000150459	0.192011	6	chr13_21147334_21147364_+,chr13_21147386_21147416_+,chr13_21147419_21147477_+,chr13_21147543_21147602_+,chr13_21148298_21148355_+,chr13_21148808_21148838_+	1	SAP18
ENSG00000130816	0.0335411	4	chr19_10133346_10133376_-,chr19_10133406_10133436_-,chr19_10160384_10160414_-,chr19_10173089_10173119_-	0.5056	DNMT1
ENSG00000111196	0.629264	4	chr12_10606013_10606043_-,chr12_10606060_10606090_-,chr12_10606127_10606157_-,chr12_10606269_10606299_-	0.928561	MAGOHB
ENSG00000166451	0.278513	2	chr16_81022844_81022874_+,chr16_81029192_81029222_+	0.0209293	CENPN
ENSG00000104325	0.00255738	2	chr8_90051916_90051946_+,chr8_90051972_90052002_+	1	DECR1
ENSG00000174173	-0.169633	3	chr3_101566055_101566085_+,chr3_101566170_101566200_+,chr3_101566217_101566247_+	1	TRMT10C
ENSG00000076067	-0.0601881	6	chr12_56589531_56589561_+,chr12_56589576_56589606_+,chr12_56595570_56595600_+,chr12_56595905_56595935_+,chr12_56596050_56596080_+,chr12_56596163_56596193_+	0.409618	RBMS2
ENSG00000137710	0.181425	4	chr11_110229441_110229471_-,chr11_110229625_110229655_-,chr11_110230250_110230280_-,chr11_110257820_110257850_-	0.0738768	RDX
ENSG00000035115	-0.0233325	2	chr2_218149_218179_-,chr2_218186_218216_-	1	SH3YL1
ENSG00000143013	0.0918009	6	chr1_87345244_87345274_+,chr1_87345276_87345306_+,chr1_87345320_87345350_+,chr1_87345367_87345397_+,chr1_87345472_87345502_+,chr1_87345550_87345580_+	1	LMO4
ENSG00000196586	0.0318239	2	chr6_75890236_75890266_+,chr6_75916155_75916185_+	0.83031	MYO6
ENSG00000090581	-0.119331	2	chr16_1363173_1363203_+,chr16_1363235_1363351_+	1	GNPTG
ENSG00000167081	0.026967	2	chr9_125967258_125967288_+,chr9_125967347_125967377_+	1	PBX3
ENSG00000050748	-0.0915163	3	chr5_180233594_180233649_-,chr5_180233696_180233726_-,chr5_180235795_180235825_-	1	MAPK9
ENSG00000106153	0.00185341	3	chr7_56101569_56101599_-,chr7_56101621_56101651_-,chr7_56101673_56101703_-	1	CHCHD2
ENSG00000119820	-0.637105	5	chr2_32305859_32305889_+,chr2_32306410_32306440_+,chr2_32306474_32306504_+,chr2_32306527_32306586_+,chr2_32316027_32316057_+	0.252066	YIPF4
ENSG00000105968	-0.0557067	5	chr7_44826791_44826821_-,chr7_44834228_44834258_-,chr7_44834266_44834296_-,chr7_44834307_44834337_-,chr7_44834339_44834369_-	0.396152	H2AZ2
ENSG00000063244	0.630611	4	chr19_55674530_55674560_+,chr19_55674562_55674592_+,chr19_55674600_55674630_+,chr19_55674686_55674716_+	0.0650948	U2AF2
ENSG00000141076	-0.535761	3	chr16_69167151_69167181_+,chr16_69168909_69168939_+,chr16_69168991_69169021_+	0.914007	UTP4
ENSG00000025770	0.113256	3	chr22_50523442_50523472_+,chr22_50523556_50523586_+,chr22_50532782_50532812_+	0.0388271	NCAPH2
ENSG00000071243	-2.144	2	chr7_120956948_120956978_+,chr7_120975627_120975657_+	0.0576746	ING3
ENSG00000111206	0.588604	2	chr12_2857685_2857715_-,chr12_2857878_2857908_-	0.255712	FOXM1
ENSG00000132676	0.147082	3	chr1_155738382_155738412_+,chr1_155738421_155738451_+,chr1_155738499_155738529_+	0.917482	DAP3
ENSG00000119446	0.450488	2	chr9_122240010_122240040_-,chr9_122241639_122241697_-	1	RBM18
ENSG00000119772	0.231173	3	chr2_25232976_25233006_-,chr2_25233018_25233048_-,chr2_25234193_25234252_-	0.560383	DNMT3A
ENSG00000110046	0.00377013	2	chr11_64894546_64894576_-,chr11_64894594_64894624_-	1	ATG2A
ENSG00000104765	-0.056071	4	chr8_26410760_26410790_+,chr8_26410811_26410841_+,chr8_26410893_26410923_+,chr8_26410962_26410992_+	0.613779	BNIP3L
ENSG00000126432	0.0132415	4	chr11_64321639_64321669_+,chr11_64321670_64321730_+,chr11_64321732_64321762_+,chr11_64321781_64321811_+	1	PRDX5
ENSG00000101220	-0.0117362	3	chr20_3753508_3753538_-,chr20_3753602_3753632_-,chr20_3753647_3753677_-	1	C20orf27
ENSG00000112079	1.12533	3	chr6_36493892_36493922_-,chr6_36493949_36493979_-,chr6_36540072_36540102_-	0.491112	STK38
ENSG00000185619	0.118476	6	chr4_734393_734423_+,chr4_734444_734474_+,chr4_768908_768938_+,chr4_770059_770089_+,chr4_776741_776771_+,chr4_778334_778364_+	0.830063	PCGF3
ENSG00000078070	0.682256	3	chr3_183015218_183015248_-,chr3_183015392_183015422_-,chr3_183031809_183031839_-	0.599149	MCCC1
ENSG00000106028	0.268324	3	chr7_141738474_141738504_+,chr7_141738546_141738576_+,chr7_141750402_141750488_+	0.369031	SSBP1
ENSG00000257621.3	0.891038	6	chr14_58265365_58265395_-,chr14_58265458_58265488_-,chr14_58265506_58265536_-,chr14_58265575_58265605_-,chr14_58266347_58266377_-,chr14_58273932_58273962_-	0.441892
ENSG00000213965	-0.290338	4	chr19_32713584_32713614_+,chr19_32713638_32713668_+,chr19_32713762_32713792_+,chr19_32714051_32714081_+	0.441892	NUDT19
ENSG00000164889	0.189162	3	chr7_151076351_151076381_+,chr7_151076462_151076492_+,chr7_151076493_151076523_+	0.170159	SLC4A2
ENSG00000065154	-0.210086	2	chr10_124397303_124397333_-,chr10_124397454_124397484_-	0.917482	OAT
ENSG00000157470	-0.244239	2	chr15_59447071_59447101_+,chr15_59479512_59479542_+	1	FAM81A
ENSG00000116898	0.0253173	2	chr1_36455718_36455834_-,chr1_36455853_36455883_-	1	MRPS15
ENSG00000125450	0.593819	3	chr17_75208590_75208620_+,chr17_75235649_75235679_+,chr17_75235698_75235758_+	0.723241	NUP85
ENSG00000115129	-0.0152651	2	chr2_24077433_24077463_-,chr2_24077493_24077523_-	1	TP53I3
ENSG00000143621	-0.0629584	6	chr1_153661744_153661774_-,chr1_153661788_153661818_-,chr1_153661822_153661881_-,chr1_153662034_153662064_-,chr1_153662095_153662125_-,chr1_153662175_153662205_-	0.349375	ILF2
ENSG00000263470.1	-0.597506	2	chr17_65111065_65111123_+,chr17_65113098_65113128_+	1
ENSG00000251138.2	-0.547466	2	chr12_73694760_73694790_-,chr12_74387058_74387088_-	0.116362
ENSG00000066557	0.0987655	3	chr1_70144811_70144870_-,chr1_70145006_70145036_-,chr1_70145301_70145331_-	0.946079	LRRC40
ENSG00000120837	0.0769289	5	chr12_104118150_104118180_-,chr12_104118654_104118684_-,chr12_104119202_104119232_-,chr12_104119323_104119353_-,chr12_104119502_104119557_-	1	NFYB
ENSG00000162702	0.0786637	4	chr1_200404951_200404981_-,chr1_200405370_200405400_-,chr1_200406279_200406309_-,chr1_200406719_200406749_-	0.193265	ZNF281
ENSG00000055163	0.0197021	4	chr5_157393163_157393193_+,chr5_157393199_157393229_+,chr5_157395455_157395485_+,chr5_157395561_157395591_+	0.985204	CYFIP2
ENSG00000136937	0.0309952	6	chr9_97671299_97671357_+,chr9_97671406_97671436_+,chr9_97671602_97671632_+,chr9_97673486_97673516_+,chr9_97673592_97673622_+,chr9_97673684_97673714_+	1	NCBP1
ENSG00000164134	0.0878965	3	chr4_139389291_139389321_+,chr4_139390495_139390525_+,chr4_139390581_139390636_+	0.499683	NAA15
ENSG00000130349	0.203161	3	chr6_107040144_107040174_+,chr6_107051227_107051257_+,chr6_107051312_107051342_+	1	MTRES1
ENSG00000115317	0.0908747	3	chr2_74532969_74532999_+,chr2_74533077_74533135_+,chr2_74533147_74533177_+	1	HTRA2
ENSG00000132305	-0.0104433	2	chr2_86143936_86143966_-,chr2_86144067_86144125_-	0.810158	IMMT
ENSG00000025796	0.31553	4	chr6_107870766_107870796_-,chr6_107883009_107883039_-,chr6_107893526_107893556_-,chr6_107929414_107929444_-	0.452008	SEC63
ENSG00000132623	-0.144704	2	chr20_10038942_10038972_+,chr20_10056734_10056764_+	0.887638	ANKEF1
ENSG00000081026	0.193389	4	chr1_113503227_113503257_+,chr1_113684581_113684611_+,chr1_113685845_113685875_+,chr1_113692715_113692745_+	1	MAGI3
ENSG00000159231	-0.0494192	2	chr21_36146496_36146526_+,chr21_36146528_36146558_+	1	CBR3
ENSG00000134508	-0.425167	2	chr18_23191911_23191941_+,chr18_23258623_23258653_+	0.734177	CABLES1
ENSG00000038427	0.426015	3	chr5_83581416_83581446_+,chr5_83581776_83581806_+,chr5_83582267_83582297_+	0.453507	VCAN
ENSG00000135297	-0.160529	3	chr6_73500949_73500979_+,chr6_73501004_73501063_+,chr6_73501071_73501101_+	1	MTO1
ENSG00000178966	-0.122096	2	chr9_84003960_84003990_+,chr9_84004044_84004074_+	0.995933	RMI1
ENSG00000174915	0.0991791	2	chr11_491346_491401_+,chr11_494540_494570_+	0.656986	PTDSS2
ENSG00000125482	0.110594	2	chr9_132375588_132375618_-,chr9_132375619_132375649_-	1	TTF1
ENSG00000135318	0.272714	2	chr6_85471569_85471599_+,chr6_85495750_85495780_+	1	NT5E
ENSG00000167220	0.800084	4	chr18_47107410_47107440_-,chr18_47107632_47107662_-,chr18_47107701_47107731_-,chr18_47140132_47140162_-	0.927273	HDHD2
ENSG00000131115	0.943154	2	chr19_44234736_44234766_+,chr19_44237238_44237268_+	1	ZNF227
ENSG00000008282	0.349823	3	chr7_106090505_106090535_-,chr7_106090614_106090644_-,chr7_106090688_106090718_-	0.084137	SYPL1
ENSG00000164169	-0.777777	3	chr4_147635650_147635680_-,chr4_147635763_147635793_-,chr4_147638389_147638419_-	0.769599	PRMT9
ENSG00000204564	0.343543	3	chr6_30653072_30653102_+,chr6_30653109_30653139_+,chr6_30653177_30653207_+	0.851694	C6orf136
ENSG00000133216	-0.0733026	2	chr1_22914561_22914591_+,chr1_22915295_22915325_+	0.962949	EPHB2
ENSG00000106635	-0.0169065	2	chr7_73536356_73536386_-,chr7_73536421_73536451_-	1	BCL7B
ENSG00000143971	-0.388565	2	chr2_67410165_67410195_+,chr2_67410378_67410408_+	0.843394	ETAA1
ENSG00000232888	-0.0599388	2	chr12_132826049_132826079_+,chr12_132826228_132826258_+	1	RPS11P5
ENSG00000120694	0.13356	5	chr13_31136625_31136655_-,chr13_31136800_31136830_-,chr13_31137268_31137298_-,chr13_31139000_31139030_-,chr13_31143814_31143844_-	1	HSPH1
ENSG00000138107	0.250367	4	chr10_102479229_102479259_-,chr10_102479268_102479298_-,chr10_102479303_102479333_-,chr10_102480801_102480885_-	1	ACTR1A
ENSG00000186594.8	0.245375	3	chr17_1711509_1711539_-,chr17_1711573_1711603_-,chr17_1711622_1711652_-	0.902433
ENSG00000164117	-0.445138	3	chr4_174236969_174236999_-,chr4_174237089_174237119_-,chr4_174237127_174237157_-	0.484981	FBXO8
ENSG00000198961	0.162532	2	chr5_109334722_109334752_-,chr5_109334823_109334853_-	0.628367	PJA2
ENSG00000184916	0.139006	2	chr14_105141722_105141780_-,chr14_105142569_105142599_-	1	JAG2
ENSG00000205726	0.115477	2	chr21_33817620_33817650_+,chr21_33817706_33817736_+	0.94767	ITSN1
ENSG00000149476	-0.0949183	3	chr11_61346808_61346838_+,chr11_61346892_61346922_+,chr11_61348729_61348759_+	0.807514	TKFC
ENSG00000158769	-0.524591	6	chr1_160995213_160995272_-,chr1_160996194_160996224_-,chr1_160996234_160996292_-,chr1_160996809_160996839_-,chr1_160996859_160996889_-,chr1_160997695_160997725_-	0.00345924	F11R
ENSG00000162413	-0.0148957	4	chr1_6590724_6590754_-,chr1_6590762_6590792_-,chr1_6590822_6590852_-,chr1_6590857_6590887_-	1	KLHL21
ENSG00000125821	0.0760715	2	chr20_18763804_18763834_+,chr20_18763870_18763900_+	0.306057	DTD1
ENSG00000246067.3	0.0543763	3	chr11_83073481_83073511_+,chr11_83073522_83073552_+,chr11_83073574_83073604_+	0.932469
ENSG00000106615	0.100827	3	chr7_151466709_151466739_-,chr7_151466770_151466800_-,chr7_151466858_151466888_-	0.544917	RHEB
ENSG00000054793	0.697005	5	chr20_51596778_51596808_-,chr20_51596868_51596898_-,chr20_51596931_51596961_-,chr20_51597086_51597116_-,chr20_51736493_51736523_-	0.393877	ATP9A
ENSG00000115306	-0.0661481	3	chr2_54662278_54662308_+,chr2_54669558_54669588_+,chr2_54669645_54669675_+	1	SPTBN1
ENSG00000100731	0.126183	5	chr14_71110066_71110096_+,chr14_71110124_71110154_+,chr14_71110978_71111034_+,chr14_71115282_71115312_+,chr14_71115321_71115381_+	1	PCNX1
ENSG00000151552	0.518451	7	chr4_17486395_17486425_-,chr4_17486479_17486509_-,chr4_17486525_17486580_-,chr4_17486666_17486696_-,chr4_17486703_17486733_-,chr4_17486744_17486774_-,chr4_17486922_17487008_-	0.000867687	QDPR
ENSG00000148843	0.449615	4	chr10_103440552_103440582_+,chr10_103445652_103445682_+,chr10_103445689_103445747_+,chr10_103446264_103446294_+	0.869479	PDCD11
ENSG00000152620	-0.701437	2	chr5_36192885_36192915_-,chr5_36194822_36194852_-	0.393223	NADK2
ENSG00000179743.2	0.0460594	3	chr1_15834210_15834240_-,chr1_15834247_15834277_-,chr1_15834293_15834323_-	1
ENSG00000093009	-0.00731363	2	chr22_19520523_19520553_+,chr22_19520571_19520601_+	1	CDC45
ENSG00000105767	-0.461487	4	chr19_43622368_43622398_-,chr19_43622457_43622487_-,chr19_43622513_43622543_-,chr19_43622549_43622579_-	0.851758	CADM4
ENSG00000141349	0.0581306	2	chr17_44076209_44076239_+,chr17_44076287_44076344_+	0.705104	G6PC3
ENSG00000018610	0.0547721	2	chrX_119538139_119538169_-,chrX_119538216_119538246_-	0.722962	CXorf56
ENSG00000080802	-1.03684	2	chr7_135361795_135361825_-,chr7_135504463_135504493_-	0.322751	CNOT4
ENSG00000167615	0.43164	3	chr19_54461711_54461741_+,chr19_54461831_54461886_+,chr19_54461961_54462046_+	0.534019	LENG8
ENSG00000139178	0.0953576	4	chr12_7094554_7094584_-,chr12_7094707_7094765_-,chr12_7094948_7094978_-,chr12_7095040_7095095_-	0.859455	C1RL
ENSG00000137203	0.0268021	2	chr6_10397981_10398011_-,chr6_10398068_10398098_-	0.534019	TFAP2A
ENSG00000198089	-0.0536233	2	chr22_31618518_31618548_+,chr22_31618558_31618588_+	1	SFI1
ENSG00000109775	0.0131398	3	chr4_185399537_185399567_-,chr4_185400286_185400368_-,chr4_185400375_185400405_-	1	UFSP2
ENSG00000102226	0.558868	3	chrX_47247954_47247984_+,chrX_47248252_47248282_+,chrX_47248298_47248328_+	0.671547	USP11
ENSG00000254682.1	-0.313158	2	chr11_71452053_71452083_+,chr11_71452127_71452157_+	0.545344
ENSG00000172270	-0.0320835	4	chr19_583354_583384_+,chr19_583392_583422_+,chr19_583423_583453_+,chr19_583457_583487_+	1	BSG
ENSG00000090565	0.0588225	5	chr16_522157_522212_+,chr16_522216_522246_+,chr16_522348_522378_+,chr16_522455_522485_+,chr16_522981_523011_+	0.52324	RAB11FIP3
ENSG00000079332	0.270966	4	chr10_70150204_70150234_-,chr10_70150247_70150277_-,chr10_70152183_70152213_-,chr10_70152436_70152466_-	0.26154	SAR1A
ENSG00000146731	0.513069	7	chr7_56063174_56063230_+,chr7_56063239_56063269_+,chr7_56063280_56063310_+,chr7_56063332_56063362_+,chr7_56063374_56063404_+,chr7_56063861_56063891_+,chr7_56063959_56063989_+	6.32438e-05	CCT6A
ENSG00000136152	-0.407327	3	chr13_45466599_45466629_+,chr13_45508069_45508099_+,chr13_45536595_45536625_+	0.213007	COG3
ENSG00000065548	0.0621648	3	chr2_186502543_186502573_+,chr2_186509165_186509195_+,chr2_186509331_186509361_+	0.632545	ZC3H15
ENSG00000146247	-0.0390149	4	chr6_78935871_78935901_-,chr6_78938925_78938955_-,chr6_78939849_78939879_-,chr6_78940640_78940670_-	1	PHIP
ENSG00000121879	-0.186147	6	chr3_179234682_179234712_+,chr3_179234804_179234834_+,chr3_179234836_179234866_+,chr3_179234956_179234986_+,chr3_179234997_179235027_+,chr3_179237463_179237493_+	1	PIK3CA
ENSG00000122378	0.244306	5	chr10_80432247_80432277_+,chr10_80432764_80432794_+,chr10_80432839_80432869_+,chr10_80432870_80432928_+,chr10_80432964_80432994_+	1	PRXL2A
ENSG00000070367	0.0779827	8	chr14_57204577_57204607_-,chr14_57204630_57204660_-,chr14_57204695_57204725_-,chr14_57204755_57204785_-,chr14_57204833_57204863_-,chr14_57206592_57206622_-,chr14_57206842_57206872_-,chr14_57206889_57206919_-	0.200058	EXOC5
ENSG00000112699	0.65925	4	chr6_1623806_1623836_-,chr6_1623853_1623883_-,chr6_1624828_1624858_-,chr6_1846081_1846111_-	0.139276	GMDS
ENSG00000149639	-0.395852	5	chr20_36777447_36777477_-,chr20_36777570_36777600_-,chr20_36777613_36777643_-,chr20_36783749_36783805_-,chr20_36783855_36783885_-	0.422389	SOGA1
ENSG00000034713	0.0875833	3	chr16_75577656_75577686_+,chr16_75577720_75577750_+,chr16_75577851_75577881_+	0.425943	GABARAPL2
ENSG00000176871	-0.151118	5	chr12_118032019_118032049_-,chr12_118032687_118032717_-,chr12_118032906_118032936_-,chr12_118032952_118032982_-,chr12_118033057_118033116_-	0.174009	WSB2
ENSG00000272763.1	0.0676657	4	chr17_48634537_48634567_-,chr17_48636351_48636381_-,chr17_48636386_48636416_-,chr17_48636528_48636558_-	1
ENSG00000163521	0.0285524	2	chr2_219236609_219236639_-,chr2_219236640_219236670_-	1	GLB1L
ENSG00000135269	0.44595	3	chr7_116234589_116234619_+,chr7_116257563_116257593_+,chr7_116258753_116258783_+	0.133888	TES
ENSG00000174547	-0.00797748	2	chr11_66435838_66435894_-,chr11_66435907_66435937_-	1	MRPL11
ENSG00000132819	-0.0148985	2	chr20_57409246_57409276_+,chr20_57409303_57409333_+	1	RBM38
ENSG00000185127	0.0352544	3	chr6_169703970_169704000_+,chr6_169704715_169704745_+,chr6_169706276_169706306_+	0.04631	C6orf120
ENSG00000119686	0.247809	2	chr14_75647081_75647111_+,chr14_75648137_75648167_+	0.76196	FLVCR2
ENSG00000135821	-0.0600852	3	chr1_182382894_182383002_-,chr1_182383007_182383037_-,chr1_182383069_182383099_-	1	GLUL
ENSG00000242028	0.0260509	3	chr15_43801739_43801769_+,chr15_43801809_43801839_+,chr15_43801843_43801873_+	0.907468	HYPK
ENSG00000148154	-0.111688	2	chr9_111935249_111935279_+,chr9_111935339_111935369_+	1	UGCG
ENSG00000115649	0.0101587	2	chr2_219171897_219171927_-,chr2_219171952_219171982_-	1	CNPPD1
ENSG00000117877	0.133314	2	chr19_45409756_45409786_+,chr19_45410703_45410733_+	0.921447	CD3EAP
ENSG00000141570	0.269824	2	chr17_79792132_79792162_-,chr17_79794377_79794407_-	0.384106	CBX8
ENSG00000137509	0.173616	3	chr11_82824367_82824397_-,chr11_82824421_82824451_-,chr11_82824515_82824545_-	0.628221	PRCP
ENSG00000228929	0.0731191	3	chr1_52772145_52772205_-,chr1_52772217_52772247_-,chr1_52772294_52772324_-	0.125576	RPS13P2
ENSG00000103319	0.250279	4	chr16_22284101_22284131_+,chr16_22286265_22286295_+,chr16_22286603_22286633_+,chr16_22288708_22288738_+	1	EEF2K
ENSG00000084207	0.0968478	3	chr11_67586440_67586527_+,chr11_67586541_67586571_+,chr11_67586593_67586653_+	0.557146	GSTP1
ENSG00000204977	-0.0614426	2	chr13_50013078_50013108_+,chr13_50013136_50013166_+	1	TRIM13
ENSG00000173889	0.136086	2	chr3_170087584_170087614_-,chr3_170087633_170087663_-	1	PHC3
ENSG00000127564	-0.497985	3	chr16_2972791_2972846_-,chr16_2972961_2972991_-,chr16_2973458_2973488_-	0.0389576	PKMYT1
ENSG00000108506	0.178252	6	chr17_61865371_61865401_-,chr17_61865428_61865458_-,chr17_61865462_61865492_-,chr17_61865507_61865537_-,chr17_61867197_61867227_-,chr17_61879072_61879102_-	1	INTS2
ENSG00000176204	-0.20909	2	chr2_76816820_76816850_-,chr2_77083784_77083814_-	1	LRRTM4
ENSG00000177485	0.0101996	3	chrX_120258195_120258250_+,chrX_120258334_120258364_+,chrX_120258368_120258398_+	1	ZBTB33
ENSG00000009954	0.169415	4	chr7_73440406_73440466_-,chr7_73441508_73441538_-,chr7_73441588_73441618_-,chr7_73441651_73441681_-	0.999869	BAZ1B
ENSG00000155100	-0.00629932	2	chr8_91086985_91087015_+,chr8_91087036_91087093_+	1	OTUD6B
ENSG00000213064	0.49123	2	chr1_168252830_168252860_+,chr1_168252995_168253025_+	0.417847	SFT2D2
ENSG00000205581	0.456126	5	chr21_39342317_39342347_-,chr21_39342518_39342548_-,chr21_39342564_39342594_-,chr21_39342777_39342836_-,chr21_39347367_39347397_-	0.0461616	HMGN1
ENSG00000006740	0.310407	3	chr17_12989095_12989125_+,chr17_12991575_12991605_+,chr17_12991613_12991643_+	0.304446	ARHGAP44
ENSG00000119408	0.622549	5	chr9_124270510_124270540_+,chr9_124351288_124351318_+,chr9_124351344_124351374_+,chr9_124351384_124351414_+,chr9_124351428_124351458_+	0.828895	NEK6
ENSG00000109133	-0.191586	7	chr4_41954311_41954341_+,chr4_41954357_41954387_+,chr4_41954431_41954461_+,chr4_41954734_41954764_+,chr4_41954767_41954797_+,chr4_41960463_41960493_+,chr4_41960744_41960801_+	0.456094	TMEM33
ENSG00000064652	1.06044	4	chr5_123002064_123002094_+,chr5_123008483_123008513_+,chr5_123009073_123009103_+,chr5_123009175_123009205_+	0.140847	SNX24
ENSG00000117697	-0.403935	7	chr1_212737619_212737649_-,chr1_212737700_212737730_-,chr1_212737757_212737787_-,chr1_212737897_212737927_-,chr1_212738025_212738055_-,chr1_212738119_212738149_-,chr1_212738195_212738225_-	0.0921296	NSL1
ENSG00000158710	0.0552546	3	chr1_159918111_159918141_-,chr1_159918189_159918219_-,chr1_159918240_159918270_-	0.524563	TAGLN2
ENSG00000095574	0.536239	2	chr10_122990807_122990837_-,chr10_122993681_122993711_-	0.900705	IKZF5
ENSG00000037241	0.185775	3	chr5_172969471_172969501_+,chr5_172969643_172969673_+,chr5_172969696_172969726_+	0.613445	RPL26L1
ENSG00000115275	0.00419295	2	chr2_74461069_74461099_-,chr2_74461104_74461134_-	1	MOGS
ENSG00000180964	-0.349711	3	chrX_103252995_103253025_-,chrX_103253162_103253192_-,chrX_103253255_103253285_-	0.968041	TCEAL8
ENSG00000101057	1.30816	4	chr20_43681822_43681852_+,chr20_43716348_43716378_+,chr20_43716418_43716448_+,chr20_43716452_43716482_+	0.528178	MYBL2
ENSG00000160293	0.101339	3	chr9_133761894_133761924_-,chr9_133762217_133762273_-,chr9_133762306_133762336_-	0.937596	VAV2
ENSG00000102316	0.387301	4	chrX_54815837_54815867_+,chrX_54815897_54815927_+,chrX_54815929_54815959_+,chrX_54815960_54816015_+	0.647635	MAGED2
ENSG00000170145	-0.208276	3	chr11_111725939_111725969_+,chr11_111726022_111726077_+,chr11_111730545_111730575_+	0.584928	SIK2
ENSG00000144451	-0.770142	3	chr2_213317396_213317426_+,chr2_213317943_213317973_+,chr2_214261130_214261160_+	0.545562	SPAG16
ENSG00000167491	0.268812	3	chr19_19506392_19506422_+,chr19_19507255_19507285_+,chr19_19508902_19508932_+	0.107638	GATAD2A
ENSG00000148335	0.0214829	2	chr9_129635487_129635517_+,chr9_129635570_129635600_+	1	NTMT1
ENSG00000137962	-0.0661994	9	chr1_94172397_94172427_-,chr1_94172613_94172643_-,chr1_94172653_94172683_-,chr1_94172701_94172731_-,chr1_94172767_94172797_-,chr1_94173051_94173081_-,chr1_94173090_94173120_-,chr1_94173130_94173160_-,chr1_94173172_94173202_-	0.611602	ARHGAP29
ENSG00000115239	0.0977854	3	chr2_53669980_53670010_-,chr2_53670072_53670102_-,chr2_53670155_53670185_-	0.910325	ASB3
ENSG00000125304	0.151797	3	chr13_99563235_99563265_+,chr13_99563298_99563328_+,chr13_99563359_99563389_+	0.152432	TM9SF2
ENSG00000116044	0.619731	4	chr2_177230308_177230338_-,chr2_177230351_177230381_-,chr2_177230446_177230476_-,chr2_177234272_177234302_-	0.517274	NFE2L2
ENSG00000198780	-0.111185	3	chr5_74776765_74776795_-,chr5_74776809_74776839_-,chr5_74777741_74777771_-	0.220164	FAM169A
ENSG00000176463	0.179149	3	chr15_92163129_92163159_+,chr15_92163525_92163555_+,chr15_92165873_92165903_+	1	SLCO3A1
ENSG00000170832	-0.167613	4	chr17_60177233_60177263_-,chr17_60177295_60177325_-,chr17_60177327_60177357_-,chr17_60179100_60179130_-	1	USP32
ENSG00000135503	0.53387	6	chr12_51995507_51995537_+,chr12_51995611_51995641_+,chr12_51995687_51995717_+,chr12_51996978_51997008_+,chr12_51997012_51997042_+,chr12_51997048_51997078_+	0.0697907	ACVR1B
ENSG00000166794	0.0598822	3	chr15_64155817_64155847_-,chr15_64155874_64155904_-,chr15_64155908_64155938_-	0.0430826	PPIB
ENSG00000115935	0.166043	2	chr2_174559574_174559604_-,chr2_174560846_174560876_-	0.99455	WIPF1
ENSG00000004779	0.275579	2	chr16_23580987_23581044_-,chr16_23582258_23582288_-	0.220414	NDUFAB1
ENSG00000104490	0.0418881	2	chr8_101693319_101693349_-,chr8_101957290_101957320_-	0.415213	NCALD
ENSG00000113739	-0.162346	2	chr5_173317065_173317095_-,chr5_173317139_173317169_-	1	STC2
ENSG00000111361	0.0854623	2	chr12_123621023_123621053_-,chr12_123621062_123621151_-	0.797737	EIF2B1
ENSG00000048140	0.0259885	2	chr5_176658917_176658947_+,chr5_176659021_176659051_+	1	TSPAN17
ENSG00000143578	0.0695867	2	chr1_153974237_153974267_+,chr1_153974329_153974359_+	0.422197	CREB3L4
ENSG00000187145	0.0172125	2	chr1_150308264_150308349_+,chr1_150308351_150308381_+	0.803032
ENSG00000156787	-0.256322	2	chr8_123104171_123104201_+,chr8_123152123_123152153_+	0.637528	TBC1D31
ENSG00000173928	-0.54073	3	chr19_11376074_11376133_+,chr19_11376139_11376169_+,chr19_11377794_11377824_+	0.0294657	SWSAP1
ENSG00000173575	0.170993	5	chr15_92949204_92949234_+,chr15_92965565_92965595_+,chr15_92992969_92992999_+,chr15_93027912_93027942_+,chr15_93027966_93027996_+	0.0807143	CHD2
ENSG00000237441	-0.0266873	2	chr6_33291654_33291684_-,chr6_33291694_33291724_-	1	RGL2
ENSG00000119509	0.0593851	5	chr9_100273046_100273076_+,chr9_100300633_100300663_+,chr9_100300793_100300850_+,chr9_100302145_100302175_+,chr9_100307443_100307473_+	0.393223	INVS
ENSG00000164284	-0.0947164	2	chr5_149354440_149354470_+,chr5_149354553_149354583_+	1	GRPEL2
ENSG00000147536	-0.188958	4	chr8_41544593_41544623_+,chr8_41544663_41544693_+,chr8_41544733_41544763_+,chr8_41545000_41545030_+	0.797737	GINS4
ENSG00000163249	0.104295	2	chr2_207755214_207755244_+,chr2_207756144_207756174_+	1	CCNYL1
ENSG00000122952	0.429342	3	chr10_56357445_56357475_-,chr10_56357487_56357517_-,chr10_56357633_56357663_-	0.858767	ZWINT
ENSG00000104299	0.192948	2	chr8_28767661_28767691_-,chr8_28767722_28767752_-	0.656456	INTS9
ENSG00000106868	-0.809281	2	chr9_112051435_112051465_-,chr9_112142962_112142992_-	0.127175	SUSD1
ENSG00000140307	0.0418636	3	chr15_59638866_59638896_-,chr15_59638917_59638947_-,chr15_59638978_59639008_-	0.7572	GTF2A2
ENSG00000103034	0.694261	7	chr16_58513136_58513166_+,chr16_58513282_58513312_+,chr16_58513320_58513350_+,chr16_58513385_58513415_+,chr16_58513476_58513506_+,chr16_58513520_58513550_+,chr16_58513563_58513619_+	0.280416	NDRG4
ENSG00000113597	0.270112	6	chr5_65659960_65659990_+,chr5_65664587_65664617_+,chr5_65664736_65664766_+,chr5_65666044_65666074_+,chr5_65666101_65666131_+,chr5_65666911_65666966_+	0.148517	TRAPPC13
ENSG00000197150	0.318957	4	chr7_151037529_151037616_+,chr7_151045472_151045502_+,chr7_151045533_151045563_+,chr7_151047752_151047782_+	0.223723	ABCB8
ENSG00000167005	0.375217	5	chr16_56429133_56429163_-,chr16_56431676_56431706_-,chr16_56432421_56432478_-,chr16_56432546_56432576_-,chr16_56432625_56432655_-	0.28964	NUDT21
ENSG00000021574	0.237003	4	chr2_32157461_32157491_+,chr2_32157505_32157535_+,chr2_32157563_32157593_+,chr2_32157607_32157637_+	0.956967	SPAST
ENSG00000131747	0.131327	5	chr17_40388638_40388668_-,chr17_40396283_40396313_-,chr17_40396342_40396372_-,chr17_40396390_40396420_-,chr17_40398772_40398802_-	0.155906	TOP2A
ENSG00000180921	0.0621721	4	chr8_143723933_143723963_-,chr8_143723968_143723998_-,chr8_143724320_143724350_-,chr8_143724403_143724433_-	1	FAM83H
ENSG00000105701	-0.86537	2	chr19_18531763_18531820_-,chr19_18531839_18531895_-	0.553292	FKBP8
ENSG00000196715	-0.0520585	10	chr7_65954696_65954726_+,chr7_65954745_65954775_+,chr7_65954789_65954819_+,chr7_65957452_65957482_+,chr7_65957823_65957853_+,chr7_65958455_65958485_+,chr7_65958518_65958548_+,chr7_65959347_65959431_+,chr7_65959465_65959495_+,chr7_65959528_65959558_+	0.0648682	VKORC1L1
ENSG00000124587	0.413229	3	chr6_42963865_42963895_-,chr6_42964008_42964038_-,chr6_42976816_42976846_-	0.22029	PEX6
ENSG00000183520	0.125454	6	chr1_38018547_38018577_+,chr1_38023592_38023622_+,chr1_38023678_38023708_+,chr1_38023726_38023756_+,chr1_38023773_38023803_+,chr1_38024790_38024820_+	0.79176	UTP11
ENSG00000174307	0.000913972	2	chr1_201465494_201465524_-,chr1_201465532_201465562_-	1	PHLDA3
ENSG00000168517	0.168036	2	chr17_45169927_45169957_+,chr17_45170005_45170035_+	0.761853	HEXIM2
ENSG00000155052	0.143646	2	chr2_124070389_124070419_+,chr2_124145821_124145851_+	0.291166	CNTNAP5
ENSG00000197948	0.0706305	3	chr5_141639307_141639337_-,chr5_141640982_141641012_-,chr5_141641016_141641046_-	1	FCHSD1
ENSG00000165795	0.212788	4	chr14_21016772_21016802_-,chr14_21016810_21016840_-,chr14_21016851_21016881_-,chr14_21016923_21016953_-	1	NDRG2
ENSG00000136048	-0.0123094	3	chr12_101923484_101923514_+,chr12_101923549_101923579_+,chr12_101923593_101923623_+	1	DRAM1
ENSG00000119314	-0.0782085	5	chr9_112218604_112218634_-,chr9_112218643_112218673_-,chr9_112218758_112218788_-,chr9_112220977_112221007_-,chr9_112221036_112221066_-	1	PTBP3
ENSG00000108064	0.0678255	3	chr10_58388688_58388718_+,chr10_58388790_58388820_+,chr10_58396108_58396138_+	1	TFAM
ENSG00000126088	0.0310448	2	chr1_45015445_45015475_+,chr1_45015517_45015575_+	1	UROD
ENSG00000112992	1.11995	3	chr5_43704461_43704491_+,chr5_43705321_43705378_+,chr5_43705458_43705488_+	0.0846037	NNT
ENSG00000159131	-0.138156	7	chr21_33503933_33503992_-,chr21_33504012_33504042_-,chr21_33504086_33504116_-,chr21_33504217_33504247_-,chr21_33509857_33509887_-,chr21_33510763_33510793_-,chr21_33524009_33524039_-	0.969949	GART
ENSG00000109084	0.0131328	3	chr17_28328195_28328225_+,chr17_28328655_28328685_+,chr17_28330487_28330517_+	0.23074	TMEM97
ENSG00000103381	0.020228	3	chr16_12663487_12663517_-,chr16_12663518_12663548_-,chr16_12663572_12663602_-	1	CPPED1
ENSG00000126458	-0.037072	3	chr19_49635292_49635322_-,chr19_49635325_49635355_-,chr19_49635450_49635480_-	1	RRAS
ENSG00000086065	0.311084	7	chr9_33281000_33281030_+,chr9_33281065_33281095_+,chr9_33281139_33281169_+,chr9_33281272_33281302_+,chr9_33281354_33281384_+,chr9_33281414_33281472_+,chr9_33281483_33281513_+	1	CHMP5
ENSG00000143093	0.0233735	2	chr1_110054543_110054573_+,chr1_110054611_110054666_+	1	STRIP1
ENSG00000168310	0.0706025	4	chr4_184387713_184387743_-,chr4_184387895_184387925_-,chr4_184387987_184388017_-,chr4_184418531_184418561_-	1	IRF2
ENSG00000089737	0.0547225	4	chr14_94050922_94050952_-,chr14_94050986_94051016_-,chr14_94053355_94053385_-,chr14_94079447_94079477_-	0.382524	DDX24
ENSG00000120549	-0.372536	2	chr10_24547458_24547488_+,chr10_24547644_24547674_+	0.567152	KIAA1217
ENSG00000167702	-0.611741	4	chr8_144473719_144473778_+,chr8_144473953_144473983_+,chr8_144474001_144474031_+,chr8_144474086_144474116_+	0.881724	KIFC2
ENSG00000105325	0.387705	3	chr19_3536137_3536194_+,chr19_3536726_3536756_+,chr19_3538298_3538328_+	0.371195	FZR1
ENSG00000110075	0.032444	3	chr11_68614562_68614592_+,chr11_68615155_68615185_+,chr11_68615277_68615334_+	0.398259	PPP6R3
ENSG00000187605	-0.0102095	2	chr2_74108099_74108129_+,chr2_74108146_74108176_+	1	TET3
ENSG00000070610	-0.0344531	3	chr9_35736866_35736896_-,chr9_35736903_35736933_-,chr9_35737011_35737041_-	1	GBA2
ENSG00000188295	0.175193	2	chr1_247098034_247098064_-,chr1_247098101_247098131_-	0.895029	ZNF669
ENSG00000134504	0.242036	6	chr18_26454910_26454940_-,chr18_26454974_26455004_-,chr18_26455029_26455059_-,chr18_26455608_26455638_-,chr18_26544967_26544997_-,chr18_26545055_26545085_-	0.0544572	KCTD1
ENSG00000173894	0.0128461	3	chr17_79787507_79787537_+,chr17_79787540_79787570_+,chr17_79788358_79788388_+	1	CBX2
ENSG00000162989	0.371443	2	chr2_154736384_154736414_+,chr2_154857906_154857936_+	0.438738	KCNJ3
ENSG00000147419	-0.0654664	2	chr8_27733316_27733346_-,chr8_27735052_27735082_-	0.840916	CCDC25
ENSG00000184208	0.243195	2	chr22_41695233_41695263_+,chr22_41698105_41698135_+	1	C22orf46
ENSG00000166529	0.0911475	2	chr7_100063876_100063906_+,chr7_100065007_100065066_+	0.797737	ZSCAN21
ENSG00000117533	-0.430215	3	chr1_171703020_171703050_-,chr1_171703801_171703831_-,chr1_171703922_171703952_-	1	VAMP4
ENSG00000164167	0.259307	3	chr4_146189781_146189811_+,chr4_146189883_146189941_+,chr4_146190016_146190046_+	0.303985	LSM6
ENSG00000011258	-0.21486	2	chr17_51177419_51177449_-,chr17_51177475_51177505_-	0.739253	MBTD1
ENSG00000185896	0.175141	7	chr13_113323215_113323245_+,chr13_113323251_113323281_+,chr13_113323335_113323365_+,chr13_113323369_113323426_+,chr13_113323428_113323458_+,chr13_113323574_113323604_+,chr13_113323642_113323672_+	0.856744	LAMP1
ENSG00000163694	0.24627	2	chr4_40423740_40423770_-,chr4_40526790_40526820_-	0.335045	RBM47
ENSG00000184216	0.0121072	4	chrX_154010507_154010537_-,chrX_154010609_154010639_-,chrX_154010705_154010735_-,chrX_154011163_154011193_-	0.948932	IRAK1
ENSG00000049323	-0.0650506	4	chr2_33149225_33149255_+,chr2_33398865_33398895_+,chr2_33398898_33398928_+,chr2_33399333_33399363_+	1	LTBP1
ENSG00000189334	-0.0186219	2	chr1_153614255_153614285_-,chr1_153614340_153614370_-	1	S100A14
ENSG00000112186	-0.0935104	2	chr6_17557674_17557704_+,chr6_17557750_17557807_+	1	CAP2
ENSG00000010292	0.267371	5	chr12_6531459_6531489_+,chr12_6531708_6531738_+,chr12_6531789_6531819_+,chr12_6531879_6531909_+,chr12_6531925_6531955_+	0.854392	NCAPD2
ENSG00000253103.1	0.0698588	2	chr8_111156006_111156036_-,chr8_111200748_111200778_-	0.784242
ENSG00000177868	1.12084	3	chr1_42807052_42807082_-,chr1_42807154_42807184_-,chr1_42807199_42807229_-	0.0656007	SVBP
ENSG00000137547	0.0263306	2	chr8_54147799_54147829_+,chr8_54147871_54147901_+	1	MRPL15
[truncated: 6,757 more rows]

## Sheet: (C) A77V_48_vs_Mock_A549
Gene	PolyAIndex	No.PAsites	PolyASites	AdjG-Pval	Symbol
[truncated: 7,233 more rows]
