# Supplementary material for: HIV-1 infection regulates gene expression by altering alternative polyadenylation correlated with CPSF6 and CPSF5 redistribution
Source: mBio. 2025 Dec 17;17(1):e02865-25. doi: 10.1128/mbio.02865-25 (PMC12802250; doi:10.1128/mbio.02865-25)
Supplement: Table S2 — PolyAminer analysis of PAC-Seq 3'UTR APA data from human primary CD4+ T cells. [file mbio.02865-25-s0005.xlsx]

## Sheet: (A) HIV-1_96_vs_Mock_TCells
Gene	PolyAIndex	No.PAsites	PolyASites	AdjG-Pval	Symbol
ENSG00000246851.1	5.12169	2	chr9_131192170_131192200_-,chr9_131193625_131193655_-	2.87716e-06
ENSG00000081181	2.45225	3	chr14_67651019_67651049_+,chr14_67651067_67651097_+,chr14_67651155_67651185_+	0.0951713	ARG2
ENSG00000168672	1.95968	3	chr8_126552541_126552571_-,chr8_126552672_126552702_-,chr8_126552949_126552979_-	0.315104	LRATD2
ENSG00000255495.1	1.90789	2	chr8_12566816_12566846_+,chr8_12612280_12612310_+	0.0314205
ENSG00000143458	1.86532	5	chr1_151118311_151118341_+,chr1_151118348_151118378_+,chr1_151118459_151118489_+,chr1_151118502_151118532_+,chr1_151125512_151125542_+	0.0254039	GABPB2
ENSG00000075407	1.81872	8	chr10_38115595_38115625_+,chr10_38115663_38115693_+,chr10_38118797_38118827_+,chr10_38118875_38118905_+,chr10_38119644_38119674_+,chr10_38121579_38121609_+,chr10_38121719_38121749_+,chr10_38123307_38123337_+	0.0778453	ZNF37A
ENSG00000186352	1.79898	2	chr4_185400213_185400243_+,chr4_185400323_185400353_+	0.244216	ANKRD37
ENSG00000157483	1.77007	3	chr15_59125032_59125062_-,chr15_59136364_59136394_-,chr15_59136484_59136542_-	0.0142396	MYO1E
CATG00000045781.1	1.73045	2	chr2_183581765_183581795_+,chr2_183749153_183749183_+	1.26021e-05
ENSG00000148019	1.66717	9	chr9_78266900_78266930_+,chr9_78267037_78267067_+,chr9_78274326_78274356_+,chr9_78274372_78274402_+,chr9_78274425_78274455_+,chr9_78274805_78274835_+,chr9_78275173_78275203_+,chr9_78276067_78276097_+,chr9_78277175_78277205_+	0.00267742	CEP78
ENSG00000109220	1.63196	3	chr4_54009789_54009819_-,chr4_54009879_54009909_-,chr4_54009996_54010026_-	0.078614	CHIC2
ENSG00000131153	1.55162	5	chr16_85658019_85658049_-,chr16_85677674_85677734_-,chr16_85677776_85677806_-,chr16_85678040_85678070_-,chr16_85678089_85678119_-	0.761957	GINS2
ENSG00000130311	1.55036	3	chr19_17319839_17319869_+,chr19_17320234_17320290_+,chr19_17323268_17323298_+	0.193245	DDA1
ENSG00000189057	1.54675	2	chr11_59124317_59124347_+,chr11_59127385_59127415_+	0.00877036	FAM111B
ENSG00000131023	1.51854	3	chr6_149658153_149658183_-,chr6_149658228_149658258_-,chr6_149682952_149682982_-	0.0122682	LATS1
ENSG00000272173.1	1.4909	3	chr12_6942320_6942350_-,chr12_6943699_6943729_-,chr12_6943765_6943795_-	0.0164336
ENSG00000132406	1.48644	2	chr4_4235542_4235572_-,chr4_4235970_4236000_-	0.0146904	TMEM128
ENSG00000249348.1	1.42242	2	chr4_39551626_39551656_+,chr4_39567139_39567169_+	0.077489
ENSG00000143476	1.41427	4	chr1_212103406_212103436_+,chr1_212104395_212104425_+,chr1_212104574_212104604_+,chr1_212104815_212104845_+	0.0314205	DTL
ENSG00000221869	1.40373	4	chr8_47735634_47735664_-,chr8_47735751_47735781_-,chr8_47735788_47735818_-,chr8_47736914_47736944_-	0.345965	CEBPD
ENSG00000129521	1.37881	3	chr14_33924227_33924257_-,chr14_33924848_33924878_-,chr14_33925214_33925244_-	0.288792	EGLN3
ENSG00000100077	1.36835	5	chr22_25722638_25722668_+,chr22_25723634_25723664_+,chr22_25723670_25723700_+,chr22_25728140_25728170_+,chr22_25729264_25729294_+	0.287684	GRK3
ENSG00000172840	1.32783	3	chr16_66886418_66886448_+,chr16_66886470_66886526_+,chr16_66891066_66891096_+	0.056363	PDP2
ENSG00000187187	1.3268	3	chr19_40013677_40013707_+,chr19_40021903_40021933_+,chr19_40027267_40027297_+	0.194432	ZNF546
ENSG00000159579	1.32676	6	chr16_57239924_57239954_+,chr16_57240152_57240182_+,chr16_57240260_57240290_+,chr16_57240354_57240384_+,chr16_57240412_57240442_+,chr16_57240443_57240473_+	0.253927	RSPRY1
ENSG00000166579	1.31127	4	chr17_8468083_8468113_+,chr17_8468130_8468160_+,chr17_8474298_8474328_+,chr17_8486550_8486580_+	4.31256e-06	NDEL1
ENSG00000136783	1.26427	5	chr9_104759508_104759538_+,chr9_104759552_104759582_+,chr9_104759865_104759895_+,chr9_104759928_104759958_+,chr9_104760089_104760119_+	0.00207218	NIPSNAP3A
ENSG00000155961	1.25126	3	chrX_155258235_155258265_-,chrX_155258337_155258367_-,chrX_155260727_155260757_-	0.0364396	RAB39B
ENSG00000116005	1.24306	3	chr2_70279263_70279293_+,chr2_70281001_70281031_+,chr2_70281155_70281185_+	0.082095	PCYOX1
ENSG00000109790	1.22728	7	chr4_39121803_39121833_+,chr4_39122003_39122063_+,chr4_39122098_39122128_+,chr4_39122131_39122161_+,chr4_39122179_39122209_+,chr4_39122809_39122839_+,chr4_39125968_39125998_+	0.165527	KLHL5
CATG00000072079.1	1.2128	3	chr4_23241459_23241489_-,chr4_23249942_23249972_-,chr4_23299369_23299399_-	0.0145302
ENSG00000163297	1.2009	5	chr4_79904931_79904961_-,chr4_79905571_79905601_-,chr4_79905675_79905705_-,chr4_79907162_79907192_-,chr4_80068362_80068392_-	0.191698	ANTXR2
ENSG00000139974	1.18471	2	chr14_61052433_61052463_+,chr14_61083699_61083729_+	0.0397673	SLC38A6
ENSG00000171467	1.18281	3	chr6_43336070_43336100_-,chr6_43336126_43336156_-,chr6_43336845_43336875_-	0.241667	ZNF318
ENSG00000138180	1.16461	3	chr10_93507012_93507042_+,chr10_93528864_93528894_+,chr10_93529062_93529092_+	0.427093	CEP55
ENSG00000196865	1.16409	3	chr10_113911556_113911586_+,chr10_113911634_113911664_+,chr10_113917164_113917194_+	0.0120663	NHLRC2
ENSG00000124802	1.15245	5	chr6_8079395_8079425_-,chr6_8079605_8079635_-,chr6_8079654_8079684_-,chr6_8079755_8079785_-,chr6_8079789_8079819_-	0.0372618	EEF1E1
ENSG00000103037	1.15076	3	chr16_58519074_58519104_+,chr16_58519485_58519515_+,chr16_58520497_58520527_+	0.125097	SETD6
ENSG00000115514	1.14748	8	chr2_99319024_99319054_-,chr2_99319087_99319117_-,chr2_99319122_99319152_-,chr2_99319172_99319202_-,chr2_99319216_99319246_-,chr2_99319586_99319643_-,chr2_99319661_99319691_-,chr2_99321735_99321765_-	0.018228	TXNDC9
ENSG00000164187	1.14568	4	chr5_36097706_36097736_-,chr5_36098556_36098586_-,chr5_36103309_36103339_-,chr5_36103376_36103406_-	0.010312	LMBRD2
ENSG00000047188	1.1418	5	chr5_113593678_113593708_+,chr5_113594049_113594079_+,chr5_113594084_113594114_+,chr5_113595190_113595249_+,chr5_113595254_113595284_+	0.184028	YTHDC2
ENSG00000080822	1.13713	5	chr3_98500784_98500814_-,chr3_98515473_98515503_-,chr3_98515540_98515570_-,chr3_98515599_98515629_-,chr3_98516593_98516623_-	0.364477	CLDND1
ENSG00000126003	1.13633	4	chr20_32192499_32192529_-,chr20_32192551_32192581_-,chr20_32192637_32192667_-,chr20_32192724_32192754_-	0.476081	PLAGL2
ENSG00000260267.1	1.13601	5	chr16_31449525_31449555_-,chr16_31450675_31450705_-,chr16_31450737_31450767_-,chr16_31456726_31456756_-,chr16_31456788_31456818_-	0.131365
ENSG00000137822	1.13261	7	chr15_43402312_43402342_+,chr15_43405293_43405323_+,chr15_43405869_43405899_+,chr15_43407065_43407095_+,chr15_43407347_43407377_+,chr15_43408172_43408202_+,chr15_43409741_43409771_+	0.0185493	TUBGCP4
ENSG00000188895	1.11714	7	chr17_40130104_40130134_+,chr17_40130145_40130175_+,chr17_40130212_40130242_+,chr17_40130265_40130295_+,chr17_40136107_40136137_+,chr17_40136603_40136633_+,chr17_40136729_40136789_+	2.71968e-05	MSL1
ENSG00000163832	1.09987	5	chr3_47487158_47487188_-,chr3_47490693_47490723_-,chr3_47495640_47495670_-,chr3_47495752_47495782_-,chr3_47501442_47501472_-	0.31421	ELP6
ENSG00000157837	1.09888	3	chr12_120763809_120763839_-,chr12_120763895_120763925_-,chr12_120764459_120764489_-	0.119276	SPPL3
ENSG00000133059	1.09514	4	chr1_205142505_205142535_-,chr1_205142750_205142780_-,chr1_205145538_205145568_-,chr1_205147258_205147288_-	0.149971	DSTYK
ENSG00000129566	1.08707	2	chr14_20365667_20365697_-,chr14_20368311_20368341_-	0.0314205	TEP1
ENSG00000025770	1.08412	4	chr22_50523268_50523298_+,chr22_50523442_50523472_+,chr22_50523556_50523586_+,chr22_50532782_50532812_+	0.642702	NCAPH2
ENSG00000152904	1.08255	7	chr1_235331398_235331456_+,chr1_235342457_235342487_+,chr1_235342588_235342618_+,chr1_235342752_235342782_+,chr1_235342872_235342902_+,chr1_235342920_235342950_+,chr1_235343037_235343097_+	0.328273	GGPS1
ENSG00000162086	1.07696	3	chr16_3309285_3309315_+,chr16_3312335_3312365_+,chr16_3318546_3318576_+	0.0773401	ZNF75A
ENSG00000122417	1.07665	5	chr1_86348111_86348141_-,chr1_86348158_86348188_-,chr1_86348737_86348767_-,chr1_86348876_86348906_-,chr1_86350082_86350112_-	0.085536	ODF2L
ENSG00000152620	1.07647	2	chr5_36192885_36192915_-,chr5_36194822_36194852_-	0.0106038	NADK2
ENSG00000101945	1.07162	2	chrX_48708829_48708859_+,chrX_48708986_48709016_+	0.376316	SUV39H1
ENSG00000152689	1.05821	4	chr2_33563034_33563064_+,chr2_33563065_33563095_+,chr2_33563123_33563180_+,chr2_33564577_33564607_+	0.367964	RASGRP3
ENSG00000017797	1.0559	5	chr18_9520169_9520199_+,chr18_9536190_9536279_+,chr18_9537579_9537609_+,chr18_9538026_9538056_+,chr18_9538078_9538108_+	0.088273	RALBP1
ENSG00000117054	1.04969	6	chr1_75763191_75763221_+,chr1_75763354_75763384_+,chr1_75763461_75763491_+,chr1_75763565_75763595_+,chr1_75763598_75763628_+,chr1_75763649_75763679_+	0.22811	ACADM
ENSG00000104626	1.0488	6	chr8_9030712_9030742_+,chr8_9030745_9030775_+,chr8_9030876_9030906_+,chr8_9033308_9033338_+,chr8_9100074_9100104_+,chr8_9100232_9100262_+	0.338142	ERI1
ENSG00000116771	1.04287	8	chr1_15565609_15565639_-,chr1_15571701_15571731_-,chr1_15571772_15571802_-,chr1_15571823_15571880_-,chr1_15573320_15573350_-,chr1_15573370_15573400_-,chr1_15573428_15573458_-,chr1_15573549_15573579_-	0.0256189	AGMAT
ENSG00000198677	1.04121	3	chr5_95463864_95463924_-,chr5_95463982_95464012_-,chr5_95464053_95464083_-	0.10151	TTC37
ENSG00000182831	1.03539	9	chr16_9103507_9103537_+,chr16_9106734_9106764_+,chr16_9117390_9117420_+,chr16_9117502_9117532_+,chr16_9118458_9118488_+,chr16_9118520_9118578_+,chr16_9118970_9119000_+,chr16_9119047_9119077_+,chr16_9119668_9119698_+	0.0356133	C16orf72
ENSG00000100479	1.03429	2	chr14_49643555_49643585_-,chr14_49679621_49679651_-	0.315175	POLE2
ENSG00000166845	1.02943	2	chr18_54381055_54381085_+,chr18_54381105_54381135_+	0.103571	C18orf54
ENSG00000089335	1.02852	4	chr19_34678132_34678162_+,chr19_34684190_34684220_+,chr19_34686330_34686360_+,chr19_34686362_34686392_+	0.749564	ZNF302
ENSG00000100441	1.01794	5	chr14_24438219_24438249_+,chr14_24438274_24438304_+,chr14_24438324_24438354_+,chr14_24438373_24438403_+,chr14_24441305_24441335_+	0.0506072	KHNYN
ENSG00000117528	1.01513	5	chr1_94477225_94477255_+,chr1_94478693_94478723_+,chr1_94518398_94518454_+,chr1_94518499_94518529_+,chr1_94518633_94518663_+	0.165741	ABCD3
ENSG00000143303	1.0098	2	chr1_156729838_156729868_+,chr1_156736919_156736949_+	0.216691	RRNAD1
ENSG00000197965	1.0071	4	chr1_167788074_167788104_+,chr1_167788122_167788152_+,chr1_167790718_167790748_+,chr1_167790793_167790823_+	0.223147	MPZL1
ENSG00000135318	1.00187	2	chr6_85451090_85451120_+,chr6_85495750_85495780_+	0.930818	NT5E
ENSG00000172115	0.998851	5	chr7_25122826_25122856_-,chr7_25122887_25122917_-,chr7_25122937_25122994_-,chr7_25123149_25123179_-,chr7_25123671_25123731_-	0.00396441	CYCS
ENSG00000181274	0.998428	3	chr10_97332497_97332527_-,chr10_97333466_97333496_-,chr10_97333583_97333613_-	0.427093	FRAT2
ENSG00000102910	0.996646	9	chr16_48351903_48351933_+,chr16_48351935_48351965_+,chr16_48351972_48352002_+,chr16_48353033_48353063_+,chr16_48353080_48353136_+,chr16_48356429_48356459_+,chr16_48360655_48360685_+,chr16_48362436_48362491_+,chr16_48362561_48362591_+	0.00219762	LONP2
ENSG00000073849	0.99481	3	chr3_187078316_187078346_+,chr3_187078492_187078522_+,chr3_187078523_187078553_+	0.462008	ST6GAL1
ENSG00000144619	0.993995	2	chr3_2568310_2568340_+,chr3_3003692_3003722_+	0.113393	CNTN4
ENSG00000167604	0.993181	3	chr19_35887630_35887660_-,chr19_35887952_35887982_-,chr19_35892703_35892733_-	0.542547	NFKBID
ENSG00000101844	0.991647	2	chrX_108154154_108154184_+,chrX_108154636_108154666_+	0.0109841	ATG4A
ENSG00000188554	0.990798	4	chr17_43200645_43200675_+,chr17_43200736_43200791_+,chr17_43211441_43211471_+,chr17_43211658_43211688_+	0.0284113	NBR1
ENSG00000224505.2	0.979137	7	chr17_45147789_45147819_-,chr17_45147963_45147993_-,chr17_45148089_45148119_-,chr17_45149083_45149142_-,chr17_45149662_45149692_-,chr17_45150616_45150646_-,chr17_45151907_45151937_-	0.000113375
ENSG00000147454	0.972216	6	chr8_23567552_23567582_+,chr8_23572218_23572248_+,chr8_23572454_23572484_+,chr8_23572520_23572603_+,chr8_23575295_23575325_+,chr8_23575433_23575463_+	0.558377	SLC25A37
ENSG00000108395	0.971132	3	chr17_58998202_58998232_-,chr17_58998339_58998369_-,chr17_59081096_59081126_-	0.357065	TRIM37
ENSG00000124496	0.970876	5	chr6_42224931_42224961_-,chr6_42225697_42225727_-,chr6_42228126_42228156_-,chr6_42228201_42228231_-,chr6_42284216_42284246_-	0.236875	TRERF1
ENSG00000270264	0.961519	2	chr17_59885496_59885526_+,chr17_59885634_59885664_+	0.443168	NDUFB8P2
ENSG00000213347	0.960185	2	chr5_177307210_177307240_-,chr5_177309547_177309577_-	0.00978756	MXD3
ENSG00000196743	0.957596	5	chr5_151269056_151269086_+,chr5_151269130_151269160_+,chr5_151269216_151269246_+,chr5_151270356_151270414_+,chr5_151272735_151272765_+	0.0759521	GM2A
ENSG00000124783	0.951897	6	chr6_7287570_7287600_-,chr6_7287616_7287676_-,chr6_7287698_7287728_-,chr6_7288585_7288615_-,chr6_7289629_7289659_-,chr6_7289675_7289705_-	6.47864e-05	SSR1
ENSG00000261612	0.947571	2	chr16_4562554_4562584_-,chr16_4562765_4562795_-	0.424515	SUB1P3
ENSG00000162804	0.946444	4	chr2_241054287_241054317_+,chr2_241075575_241075605_+,chr2_241090136_241090166_+,chr2_241093039_241093069_+	0.00623763	SNED1
ENSG00000177879	0.940013	4	chr5_115902920_115902950_+,chr5_115913815_115913845_+,chr5_115913946_115913976_+,chr5_115914051_115914081_+	0.0816703	AP3S1
ENSG00000159596	0.939735	2	chr1_45694112_45694142_+,chr1_45694408_45694464_+	0.28576	TMEM69
ENSG00000141380	0.939017	5	chr18_26016228_26016283_-,chr18_26017329_26017359_-,chr18_26017412_26017442_-,chr18_26017774_26017804_-,chr18_26017944_26017974_-	0.00106195	SS18
ENSG00000130699	0.928119	2	chr20_61974798_61974828_-,chr20_61975359_61975389_-	0.485134	TAF4
ENSG00000100104	0.924129	4	chr22_26491818_26491848_+,chr22_26491908_26491964_+,chr22_26494590_26494620_+,chr22_26498670_26498700_+	0.00102026	SRRD
ENSG00000009780	0.923736	3	chr1_27739425_27739455_+,chr1_27761546_27761604_+,chr1_27763092_27763122_+	0.182869	FAM76A
ENSG00000153933	0.923673	4	chr17_56865776_56865806_+,chr17_56867000_56867030_+,chr17_56867896_56867926_+,chr17_56868645_56868675_+	0.0395108	DGKE
ENSG00000154124	0.92076	5	chr5_14694493_14694523_+,chr5_14694599_14694629_+,chr5_14694814_14694844_+,chr5_14698572_14698602_+,chr5_14703333_14703363_+	0.118448	OTULIN
ENSG00000164323	0.918436	4	chr4_185159665_185159695_-,chr4_185160097_185160127_-,chr4_185160191_185160221_-,chr4_185162557_185162587_-	0.194432	CFAP97
ENSG00000077585	0.915854	3	chr1_236208363_236208393_+,chr1_236208688_236208718_+,chr1_236208852_236208907_+	0.507276	GPR137B
ENSG00000138160	0.915827	5	chr10_92653828_92653858_+,chr10_92655228_92655258_+,chr10_92655281_92655311_+,chr10_92655333_92655363_+,chr10_92655365_92655395_+	0.173078	KIF11
ENSG00000212694.4	0.915004	3	chr12_121795267_121795297_-,chr12_121802497_121802554_-,chr12_121802623_121802653_-	0.00279224
ENSG00000126759	0.913879	2	chrX_47624213_47624243_-,chrX_47624540_47624570_-	0.131365	CFP
ENSG00000164040	0.913006	5	chr4_128270140_128270170_-,chr4_128270179_128270209_-,chr4_128270782_128270812_-,chr4_128270898_128270928_-,chr4_128270959_128270989_-	0.0100522	PGRMC2
ENSG00000116750	0.912573	7	chr1_193012366_193012396_-,chr1_193014332_193014362_-,chr1_193014783_193014813_-,chr1_193015483_193015513_-,chr1_193015569_193015599_-,chr1_193015759_193015789_-,chr1_193015884_193015914_-	0.125664	UCHL5
ENSG00000143952	0.910126	5	chr2_63890967_63890997_-,chr2_63892150_63892180_-,chr2_63892901_63892931_-,chr2_63892954_63892984_-,chr2_63893056_63893086_-	0.00493441	VPS54
ENSG00000166405	0.909166	2	chr11_8092965_8092995_-,chr11_8162630_8162660_-	0.00351636	RIC3
ENSG00000115966	0.905283	4	chr2_175072259_175072289_-,chr2_175072407_175072437_-,chr2_175074278_175074308_-,chr2_175074378_175074408_-	0.0122027	ATF2
ENSG00000138190	0.904915	2	chr10_92915998_92916028_+,chr10_93059460_93059490_+	0.0702648	EXOC6
ENSG00000123595	0.90434	4	chrX_13709545_13709575_+,chrX_13709603_13709663_+,chrX_13709795_13709825_+,chrX_13712218_13712248_+	0.00659822	RAB9A
ENSG00000134265	0.900521	4	chr18_10550329_10550359_+,chr18_10552581_10552611_+,chr18_10552675_10552705_+,chr18_10552734_10552764_+	0.0188584	NAPG
ENSG00000123178	0.896869	2	chr13_49914662_49914692_-,chr13_49914814_49914844_-	0.350819	SPRYD7
ENSG00000123575	0.895442	3	chrX_104191324_104191354_+,chrX_104191416_104191446_+,chrX_104195872_104195902_+	0.0534905	FAM199X
ENSG00000107951	0.895262	5	chr10_30309801_30309831_-,chr10_30312826_30312856_-,chr10_30312968_30312998_-,chr10_30313244_30313274_-,chr10_30340154_30340184_-	0.336423	MTPAP
ENSG00000117602	0.894693	4	chr1_24503207_24503237_+,chr1_24535726_24535756_+,chr1_24536986_24537016_+,chr1_24541010_24541040_+	0.737745	RCAN3
ENSG00000107036	0.894642	5	chr9_5776031_5776061_+,chr9_5776405_5776435_+,chr9_5776455_5776485_+,chr9_5776527_5776585_+,chr9_5778312_5778342_+	0.00125637	RIC1
ENSG00000124535	0.892031	3	chr6_2785515_2785545_+,chr6_2785644_2785674_+,chr6_2785715_2785745_+	0.164298	WRNIP1
ENSG00000077254	0.88939	5	chr1_77695987_77696017_-,chr1_77696081_77696111_-,chr1_77711652_77711682_-,chr1_77711696_77711726_-,chr1_77711728_77711758_-	0.00351636	USP33
ENSG00000226976	0.887151	2	chr6_37045129_37045159_+,chr6_37045358_37045388_+	0.837087	COX6A1P2
ENSG00000162972	0.882392	4	chr2_199963870_199963900_+,chr2_199963953_199963983_+,chr2_199964026_199964056_+,chr2_199964087_199964117_+	0.18083	MAIP1
ENSG00000168610	0.878663	4	chr17_42313329_42313359_-,chr17_42313413_42313443_-,chr17_42315559_42315589_-,chr17_42315649_42315679_-	0.225092	STAT3
ENSG00000002822	0.878103	3	chr7_1815795_1815825_-,chr7_2010060_2010090_-,chr7_2219332_2219362_-	0.321631	MAD1L1
ENSG00000161405	0.877085	2	chr17_39757718_39757748_-,chr17_39759003_39759033_-	0.0892092	IKZF3
ENSG00000174989	0.870086	2	chr12_117029016_117029071_+,chr12_117032468_117032498_+	0.112586	FBXW8
ENSG00000164073	0.86701	6	chr4_127917805_127917835_-,chr4_127919191_127919221_-,chr4_127920319_127920349_-,chr4_127920390_127920420_-,chr4_127920426_127920456_-,chr4_127920607_127920637_-	0.0796568	MFSD8
ENSG00000111684	0.865505	4	chr12_6976185_6976240_-,chr12_6976245_6976275_-,chr12_6976323_6976353_-,chr12_6976355_6976385_-	0.182644	LPCAT3
ENSG00000158402	0.86411	3	chr5_138285271_138285326_-,chr5_138285577_138285607_-,chr5_138325797_138325827_-	0.315548	CDC25C
ENSG00000107372	0.863088	3	chr9_72351591_72351621_-,chr9_72354458_72354488_-,chr9_72355872_72355902_-	0.104436	ZFAND5
ENSG00000087263	0.854571	4	chr16_56476339_56476369_+,chr16_56476405_56476435_+,chr16_56476768_56476798_+,chr16_56477465_56477495_+	0.0309602	OGFOD1
ENSG00000043093	0.854502	7	chr3_182941133_182941163_-,chr3_182941437_182941467_-,chr3_182941482_182941512_-,chr3_182941525_182941555_-,chr3_182942361_182942391_-,chr3_182942865_182942895_-,chr3_182943087_182943117_-	0.10487	DCUN1D1
ENSG00000005469	0.853842	3	chr7_87359376_87359406_+,chr7_87399721_87399751_+,chr7_87399763_87399793_+	0.028399	CROT
ENSG00000154144	0.853687	7	chr11_124632229_124632259_+,chr11_124632326_124632356_+,chr11_124632407_124632437_+,chr11_124634683_124634713_+,chr11_124635364_124635394_+,chr11_124635896_124635926_+,chr11_124636004_124636034_+	4.24014e-06	TBRG1
ENSG00000124212	0.852413	3	chr20_49503874_49503904_-,chr20_49506349_49506379_-,chr20_49507724_49507754_-	0.929274	PTGIS
ENSG00000170248	0.852019	3	chr3_33866781_33866811_+,chr3_33866976_33867006_+,chr3_33869673_33869703_+	0.0685137	PDCD6IP
ENSG00000270966	0.852015	2	chr8_8933672_8933702_-,chr8_8933824_8933854_-	0.258118	AC087763.2
ENSG00000141576	0.851819	2	chr17_76142448_76142504_-,chr17_76225661_76225691_-	0.264342	RNF157
ENSG00000169499	0.850579	2	chr8_38971653_38971683_+,chr8_38973882_38973912_+	0.495796	PLEKHA2
ENSG00000081386	0.850335	2	chr9_96754553_96754583_-,chr9_96760374_96760404_-	0.0715426	ZNF510
ENSG00000081154	0.849166	3	chr3_101592804_101592834_+,chr3_101593431_101593461_+,chr3_101594407_101594465_+	0.123138	PCNP
ENSG00000033327	0.849087	5	chr11_78215158_78215188_-,chr11_78215296_78215326_-,chr11_78215443_78215503_-,chr11_78215510_78215540_-,chr11_78215554_78215584_-	0.733344	GAB2
ENSG00000104320	0.847832	3	chr8_89933484_89933543_-,chr8_89933648_89933678_-,chr8_89935431_89935461_-	0.0740552	NBN
ENSG00000157637	0.84688	2	chr17_81245004_81245034_-,chr17_81251718_81251777_-	0.0677263	SLC38A10
ENSG00000059122	0.846851	2	chr16_2940131_2940161_+,chr16_2949782_2949812_+	0.0472004	FLYWCH1
ENSG00000100883	0.843962	4	chr14_35029339_35029369_+,chr14_35029408_35029438_+,chr14_35029441_35029471_+,chr14_35029537_35029567_+	0.37279	SRP54
CATG00000064030.1	0.840784	2	chr3_25483528_25483558_-,chr3_25500455_25500485_-	0.00978756
ENSG00000115762	0.838491	3	chr2_131146810_131146840_+,chr2_131146862_131146892_+,chr2_131149812_131149842_+	0.178296	PLEKHB2
ENSG00000182944	0.838214	4	chr22_29300180_29300210_+,chr22_29300306_29300336_+,chr22_29300463_29300493_+,chr22_29300495_29300525_+	4.31256e-06	EWSR1
ENSG00000131669	0.837118	2	chr9_93121500_93121557_-,chr9_93121677_93121707_-	0.690159	NINJ1
ENSG00000125871	0.837104	4	chr20_17970353_17970383_+,chr20_17970411_17970441_+,chr20_17990921_17990951_+,chr20_17991074_17991104_+	0.0256419	MGME1
ENSG00000196465	0.834845	3	chr12_56157481_56157511_+,chr12_56157911_56157941_+,chr12_56157946_56157976_+	0.622358	MYL6B
ENSG00000124098	0.834796	5	chr20_56366405_56366435_+,chr20_56368312_56368342_+,chr20_56368424_56368454_+,chr20_56368526_56368556_+,chr20_56368633_56368663_+	0.447443	FAM210B
ENSG00000107829	0.83468	2	chr10_101610666_101610696_-,chr10_101610825_101610855_-	0.133481	FBXW4
ENSG00000162520	0.834297	3	chr1_32678568_32678598_-,chr1_32680452_32680482_-,chr1_32680655_32680685_-	0.0451684	SYNC
ENSG00000013561	0.832271	4	chr5_141987944_141987974_+,chr5_141988009_141988039_+,chr5_141989001_141989031_+,chr5_141989156_141989186_+	0.0788759	RNF14
ENSG00000121058	0.830845	2	chr17_56938199_56938229_-,chr17_56938337_56938367_-	0.0162276	COIL
ENSG00000085231	0.830616	3	chr5_69351726_69351756_-,chr5_69351763_69351823_-,chr5_69351940_69351995_-	0.149476	AK6
ENSG00000155858	0.82747	3	chr5_157755198_157755228_+,chr5_157755287_157755317_+,chr5_157760679_157760709_+	0.0554312	LSM11
ENSG00000177602	0.826695	2	chr17_3726669_3726699_+,chr17_3727885_3727915_+	0.373966	HASPIN
ENSG00000145569	0.820587	4	chr5_14610691_14610721_+,chr5_14611038_14611097_+,chr5_14611874_14611904_+,chr5_14615540_14615570_+	0.484488	OTULINL
ENSG00000033011	0.8189	5	chr16_5085015_5085045_+,chr16_5085279_5085309_+,chr16_5085335_5085394_+,chr16_5085503_5085533_+,chr16_5085557_5085587_+	0.00150248	ALG1
ENSG00000158290	0.817924	3	chrX_120524612_120524642_-,chrX_120524791_120524821_-,chrX_120526694_120526724_-	0.263701	CUL4B
ENSG00000172890	0.81717	4	chr11_71460917_71460947_+,chr11_71498700_71498730_+,chr11_71501510_71501540_+,chr11_71505848_71505878_+	0.0687771	NADSYN1
ENSG00000149269	0.813604	3	chr11_77321549_77321579_-,chr11_77322020_77322050_-,chr11_77322972_77323002_-	0.0594588	PAK1
ENSG00000140199	0.81245	2	chr15_34229996_34230026_-,chr15_34230174_34230204_-	0.184593	SLC12A6
ENSG00000014919	0.810797	6	chr10_99711844_99711901_-,chr10_99712014_99712044_-,chr10_99713305_99713335_-,chr10_99713515_99713545_-,chr10_99714198_99714228_-,chr10_99714317_99714347_-	0.179773	COX15
ENSG00000266282	0.809864	2	chr17_32227765_32227795_-,chr17_32228032_32228062_-	0.923158	UBL5P2
ENSG00000230487.3	0.808806	2	chr7_1575846_1575876_+,chr7_1589596_1589626_+	0.140596
ENSG00000168813	0.806316	2	chr19_32383225_32383255_+,chr19_32386822_32386852_+	0.00852797	ZNF507
ENSG00000188542	0.805505	7	chr2_240561506_240561536_+,chr2_240561540_240561570_+,chr2_240561572_240561602_+,chr2_240561659_240561689_+,chr2_240563836_240563866_+,chr2_240563915_240563945_+,chr2_240563981_240564011_+	0.0267864	DUSP28
ENSG00000131370	0.804322	3	chr3_15254853_15254883_-,chr3_15254927_15254957_-,chr3_15255215_15255245_-	0.645108	SH3BP5
ENSG00000188191	0.804071	3	chr7_549198_549228_-,chr7_549255_549285_-,chr7_550245_550275_-	0.427882	PRKAR1B
ENSG00000112763	0.803676	3	chr6_26469445_26469475_+,chr6_26469528_26469558_+,chr6_26469607_26469637_+	0.741193	BTN2A1
ENSG00000153767	0.801162	3	chr3_120782866_120782896_+,chr3_120782956_120782986_+,chr3_120783039_120783069_+	0.40123	GTF2E1
ENSG00000123213	0.797897	3	chr5_65823238_65823268_+,chr5_65823299_65823354_+,chr5_65824657_65824687_+	0.237229	NLN
ENSG00000052723	0.796383	5	chr1_114769479_114769509_-,chr1_114769596_114769626_-,chr1_114769645_114769675_-,chr1_114773474_114773504_-,chr1_114779107_114779137_-	0.381467	SIKE1
ENSG00000164484	0.796282	2	chr6_130443037_130443067_+,chr6_130443334_130443364_+	0.116978	TMEM200A
ENSG00000119986	0.792144	2	chr10_97675990_97676020_-,chr10_97677424_97677454_-	0.089028	AVPI1
ENSG00000125484	0.789919	5	chr9_132690420_132690450_+,chr9_132690728_132690758_+,chr9_132690780_132690810_+,chr9_132694008_132694038_+,chr9_132694923_132694953_+	0.0422672	GTF3C4
ENSG00000106771	0.789754	4	chr9_109015152_109015182_-,chr9_109015253_109015283_-,chr9_109018957_109018987_-,chr9_109019900_109019930_-	0.311843	TMEM245
ENSG00000141551	0.786174	5	chr17_82242672_82242702_-,chr17_82244156_82244186_-,chr17_82244299_82244329_-,chr17_82244362_82244420_-,chr17_82244512_82244542_-	0.31806	CSNK1D
ENSG00000100101	0.786014	2	chr22_37691732_37691789_+,chr22_37693388_37693474_+	0.165246	Z83844.1
ENSG00000196199	0.784452	4	chr13_19671088_19671118_+,chr13_19673038_19673068_+,chr13_19673321_19673351_+,chr13_19673411_19673441_+	0.0143506	MPHOSPH8
ENSG00000111605	0.784299	6	chr12_69269642_69269672_+,chr12_69269796_69269826_+,chr12_69269842_69269872_+,chr12_69269909_69269939_+,chr12_69274161_69274191_+,chr12_69274328_69274358_+	0.144532	CPSF6
ENSG00000044115	0.781864	2	chr5_138934682_138934737_+,chr5_138935002_138935032_+	0.152808	CTNNA1
ENSG00000189362	0.78078	9	chr2_190497341_190497371_-,chr2_190500882_190500912_-,chr2_190500994_190501024_-,chr2_190501841_190501871_-,chr2_190502152_190502182_-,chr2_190507125_190507155_-,chr2_190507487_190507517_-,chr2_190507538_190507568_-,chr2_190508653_190508713_-	0.269966	NEMP2
CATG00000083609.1	0.778491	3	chr6_33299957_33299987_+,chr6_33300970_33301000_+,chr6_33301060_33301090_+	0.184028
ENSG00000242110	0.776755	5	chr5_33986989_33987019_-,chr5_33987172_33987202_-,chr5_33988290_33988320_-,chr5_33988667_33988697_-,chr5_33988763_33988793_-	0.0661107	AMACR
ENSG00000036257	0.776553	3	chr2_224473880_224473939_-,chr2_224473940_224473970_-,chr2_224474123_224474153_-	0.492955	CUL3
ENSG00000133641	0.774504	2	chr12_88048427_88048457_+,chr12_88050130_88050160_+	0.0415028	C12orf29
ENSG00000162408	0.774307	3	chr1_6521347_6521377_-,chr1_6525667_6525697_-,chr1_6525711_6525741_-	0.0234815	NOL9
ENSG00000118579	0.772866	7	chr4_17623917_17623947_+,chr4_17623974_17624032_+,chr4_17624045_17624075_+,chr4_17624083_17624113_+,chr4_17625464_17625494_+,chr4_17625544_17625574_+,chr4_17625598_17625628_+	0.0991987	MED28
ENSG00000163545	0.772613	2	chr1_205302063_205302093_-,chr1_205302220_205302250_-	0.259608	NUAK2
ENSG00000125447	0.771906	4	chr17_75236599_75236629_-,chr17_75236704_75236734_-,chr17_75236750_75236780_-,chr17_75236797_75236827_-	0.228857	GGA3
ENSG00000160209	0.768493	6	chr21_43756000_43756030_+,chr21_43756116_43756146_+,chr21_43756149_43756179_+,chr21_43756184_43756214_+,chr21_43756229_43756259_+,chr21_43762266_43762296_+	0.00978756	PDXK
ENSG00000163904	0.766936	5	chr3_185630132_185630162_+,chr3_185630919_185630949_+,chr3_185630975_185631005_+,chr3_185631071_185631101_+,chr3_185633521_185633551_+	0.568491	SENP2
ENSG00000110435	0.766657	4	chr11_34995675_34995705_+,chr11_34995785_34995815_+,chr11_34995838_34995868_+,chr11_34995942_34995972_+	0.127115	PDHX
ENSG00000173889	0.765148	6	chr3_170087584_170087614_-,chr3_170087633_170087663_-,chr3_170087776_170087806_-,chr3_170088341_170088371_-,chr3_170096891_170096921_-,chr3_170096960_170096990_-	0.00661838	PHC3
ENSG00000105220	0.764916	2	chr19_34369916_34369946_+,chr19_34385329_34385359_+	0.491035	GPI
ENSG00000150455	0.764726	2	chr11_126297402_126297432_+,chr11_126297552_126297582_+	0.061991	TIRAP
YTHDC1	0.764521	2	chr4_68313319_68313349_-,chr4_68314004_68314034_-	0.157287
ENSG00000068745	0.764128	2	chr3_48688003_48688033_-,chr3_48693764_48693794_-	0.844772	IP6K2
ENSG00000104738	0.763839	6	chr8_47976856_47976886_+,chr8_47976894_47976924_+,chr8_47977744_47977774_+,chr8_47977895_47977925_+,chr8_47978012_47978042_+,chr8_47978130_47978160_+	0.0132716	MCM4
ENSG00000131196	0.763431	2	chr18_79467965_79467995_+,chr18_79529293_79529323_+	0.0267864	NFATC1
ENSG00000169047	0.762341	4	chr2_226792124_226792154_-,chr2_226793073_226793103_-,chr2_226793168_226793198_-,chr2_226793260_226793290_-	0.118448	IRS1
ENSG00000134321	0.761985	2	chr2_6883858_6883888_+,chr2_6898209_6898239_+	1	RSAD2
ENSG00000198951	0.761425	4	chr22_42058358_42058388_-,chr22_42058389_42058419_-,chr22_42058461_42058491_-,chr22_42059764_42059794_-	0.102375	NAGA
ENSG00000103404	0.754694	2	chr16_23061418_23061448_-,chr16_23064117_23064147_-	0.273562	USP31
ENSG00000103966	0.754643	4	chr15_41895933_41895963_-,chr15_41899440_41899470_-,chr15_41899472_41899502_-,chr15_41899529_41899559_-	0.315173	EHD4
ENSG00000133703	0.754101	3	chr12_25205247_25205277_-,chr12_25206931_25206961_-,chr12_25209767_25209797_-	0.18602	KRAS
ENSG00000173588	0.752683	4	chr12_94307444_94307474_-,chr12_94308280_94308310_-,chr12_94308471_94308501_-,chr12_94423458_94423488_-	0.12978	CEP83
ENSG00000214425	0.751998	4	chr17_45508187_45508217_-,chr17_45508318_45508348_-,chr17_45509237_45509267_-,chr17_45510351_45510381_-	0.186866	LRRC37A4P
ENSG00000174106	0.751224	5	chr12_65240209_65240239_+,chr12_65247232_65247262_+,chr12_65247856_65247911_+,chr12_65247926_65247956_+,chr12_65248297_65248355_+	0.178296	LEMD3
ENSG00000197142	0.750316	3	chr10_112427401_112427431_+,chr10_112427525_112427555_+,chr10_112428346_112428376_+	0.241682	ACSL5
ENSG00000135932	0.749567	2	chr2_230820829_230820859_+,chr2_230821042_230821072_+	0.245738	CAB39
ENSG00000099991	0.745031	3	chr22_24067572_24067602_+,chr22_24113719_24113749_+,chr22_24178598_24178628_+	0.569851	CABIN1
ENSG00000065802	0.744404	4	chr2_238446702_238446732_+,chr2_238446824_238446854_+,chr2_238446890_238446920_+,chr2_238452220_238452250_+	0.0112764	ASB1
ENSG00000164338	0.742972	7	chr5_73580123_73580153_+,chr5_73580174_73580204_+,chr5_73580358_73580388_+,chr5_73580492_73580522_+,chr5_73581934_73581990_+,chr5_73583009_73583039_+,chr5_73583340_73583370_+	0.0204854	UTP15
ENSG00000197530	0.742859	3	chr1_1617293_1617323_+,chr1_1630481_1630511_+,chr1_1630575_1630605_+	0.247048	MIB2
ENSG00000147459	0.74202	3	chr8_25415681_25415711_+,chr8_25419267_25419297_+,chr8_25419344_25419374_+	0.390789	DOCK5
ENSG00000175893	0.740008	5	chr9_14588797_14588827_-,chr9_14611071_14611101_-,chr9_14615848_14615878_-,chr9_14615929_14615959_-,chr9_14617836_14617866_-	0.481697	ZDHHC21
ENSG00000154127	0.738274	6	chr11_122809876_122809906_+,chr11_122810970_122811000_+,chr11_122811136_122811166_+,chr11_122811788_122811818_+,chr11_122813090_122813120_+,chr11_122814443_122814473_+	0.0361556	UBASH3B
ENSG00000230989	0.736146	8	chr16_83811477_83811507_+,chr16_83811515_83811545_+,chr16_83811579_83811609_+,chr16_83811611_83811720_+,chr16_83811722_83811752_+,chr16_83811765_83811821_+,chr16_83812920_83812950_+,chr16_83812963_83812993_+	0.00365428	HSBP1
ENSG00000119969	0.735682	5	chr10_94601904_94601934_+,chr10_94602069_94602149_+,chr10_94610232_94610262_+,chr10_94613717_94613747_+,chr10_94613875_94613905_+	0.131781	HELLS
ENSG00000152556	0.73541	3	chr12_48146033_48146063_+,chr12_48146074_48146104_+,chr12_48149245_48149275_+	0.0891898	PFKM
ENSG00000170634	0.733849	5	chr2_54052222_54052252_+,chr2_54085039_54085069_+,chr2_54102644_54102674_+,chr2_54304998_54305028_+,chr2_54305114_54305144_+	0.210715	ACYP2
ENSG00000182108	0.73079	3	chr16_10928891_10928921_-,chr16_10928940_10928970_-,chr16_10934258_10934288_-	0.437694	DEXI
ENSG00000188580	0.729022	3	chr6_124331349_124331379_+,chr6_124493710_124493740_+,chr6_124497815_124497845_+	0.0133169	NKAIN2
ENSG00000156384	0.725478	3	chr10_104126193_104126223_+,chr10_104126269_104126299_+,chr10_104126353_104126383_+	0.210429	SFR1
ENSG00000255422.1	0.725251	2	chr11_118735518_118735548_+,chr11_118742364_118742394_+	0.153825
ENSG00000100722	0.725133	4	chr14_88611858_88611888_+,chr14_88612841_88612871_+,chr14_88612888_88612918_+,chr14_88612939_88612994_+	0.314419	ZC3H14
ENSG00000140006	0.724365	5	chr14_63597649_63597679_-,chr14_63598166_63598196_-,chr14_63598264_63598294_-,chr14_63598412_63598472_-,chr14_63598548_63598578_-	0.474754	WDR89
ENSG00000102858	0.723617	3	chr16_4687374_4687404_+,chr16_4689077_4689107_+,chr16_4690942_4690997_+	0.259608	MGRN1
ENSG00000112294	0.721048	3	chr6_24533729_24533759_+,chr6_24537069_24537099_+,chr6_24537177_24537207_+	0.83545	ALDH5A1
ENSG00000160307	0.720606	2	chr21_46598951_46599009_-,chr21_46599067_46599097_-	0.998658	S100B
ENSG00000204161	0.720601	2	chr10_49154736_49154766_-,chr10_49154901_49154931_-	0.608676	TMEM273
ENSG00000085382	0.720411	2	chr6_104728094_104728124_-,chr6_104745456_104745486_-	0.21054	HACE1
ENSG00000157625	0.720142	3	chrX_30827442_30827472_-,chrX_30827602_30827632_-,chrX_30827906_30827961_-	0.264342	TAB3
ENSG00000101266	0.719412	6	chr20_481112_481142_-,chr20_481165_481195_-,chr20_482694_482724_-,chr20_482747_482777_-,chr20_482795_482825_-,chr20_483797_483827_-	0.0311555	CSNK2A1
ENSG00000012963	0.719124	4	chr14_93227081_93227111_+,chr14_93229077_93229107_+,chr14_93229145_93229175_+,chr14_93229185_93229215_+	0.0861054	UBR7
ENSG00000185532	0.718929	2	chr10_51381270_51381300_+,chr10_51847847_51847877_+	0.361413	PRKG1
ENSG00000114739	0.718021	2	chr3_38484750_38484780_+,chr3_38493112_38493142_+	0.160421	ACVR2B
ENSG00000225733.1	0.717899	2	chr3_14942784_14942814_-,chr3_14944251_14944281_-	0.240167
ENSG00000120686	0.717109	7	chr13_38360725_38360755_+,chr13_38360788_38360844_+,chr13_38361220_38361250_+,chr13_38361856_38361886_+,chr13_38362768_38362798_+,chr13_38362862_38362892_+,chr13_38362973_38363003_+	0.0744614	UFM1
ENSG00000162377	0.71608	2	chr1_52684449_52684479_-,chr1_52686837_52686867_-	0.389207	COA7
ENSG00000083799	0.71443	4	chr16_50796681_50796711_+,chr16_50796852_50796882_+,chr16_50800513_50800543_+,chr16_50801904_50801934_+	0.0223449	CYLD
ENSG00000197937	0.713693	2	chr19_53134935_53134965_-,chr19_53138859_53138914_-	0.374639	ZNF347
ENSG00000057935	0.7117	2	chr2_42709181_42709238_+,chr2_42756916_42756946_+	0.245738	MTA3
ENSG00000102265	0.710817	2	chrX_47586587_47586617_+,chrX_47586759_47586789_+	0.405893	TIMP1
ENSG00000245958	0.710368	4	chr4_119482304_119482334_+,chr4_119482820_119482850_+,chr4_119499894_119499974_+,chr4_119517654_119517684_+	0.0918699	AC093752.1
ENSG00000152894	0.709562	3	chr6_127999982_128000012_-,chr6_128125598_128125628_-,chr6_128473405_128473435_-	0.131781	PTPRK
ENSG00000006652	0.709411	3	chr7_112475686_112475716_+,chr7_112476112_112476142_+,chr7_112476162_112476192_+	0.511291	IFRD1
ENSG00000113658	0.708714	4	chr5_136177773_136177803_+,chr5_136179406_136179436_+,chr5_136179466_136179496_+,chr5_136182703_136182733_+	0.388137	SMAD5
ENSG00000116977	0.708334	7	chr1_236548198_236548228_+,chr1_236549239_236549269_+,chr1_236550629_236550659_+,chr1_236551008_236551038_+,chr1_236552295_236552325_+,chr1_236552361_236552391_+,chr1_236552393_236552423_+	0.288792	LGALS8
ENSG00000029153	0.707138	4	chr12_27420785_27420815_+,chr12_27420871_27420901_+,chr12_27425214_27425244_+,chr12_27425259_27425289_+	0.288792	ARNTL2
ENSG00000102580	0.706811	4	chr13_95791017_95791047_+,chr13_95791072_95791127_+,chr13_95794869_95794899_+,chr13_95794958_95794988_+	0.185709	DNAJC3
ENSG00000135900	0.703548	2	chr2_223967158_223967188_+,chr2_223967678_223967708_+	0.165046	MRPL44
ENSG00000141644	0.702788	7	chr18_50266885_50266915_-,chr18_50268846_50268876_-,chr18_50268892_50268922_-,chr18_50268970_50269000_-,chr18_50269031_50269061_-,chr18_50269078_50269108_-,chr18_50271164_50271194_-	0.068293	MBD1
ENSG00000143033	0.698628	7	chr1_93137196_93137226_+,chr1_93137274_93137304_+,chr1_93137458_93137488_+,chr1_93137548_93137578_+,chr1_93138166_93138196_+,chr1_93138207_93138237_+,chr1_93139046_93139076_+	0.390181	MTF2
ENSG00000058063	0.697219	9	chr3_182904882_182904912_+,chr3_182914511_182914541_+,chr3_182914572_182914602_+,chr3_182914630_182914660_+,chr3_182914720_182914750_+,chr3_182918311_182918341_+,chr3_182919027_182919057_+,chr3_182921534_182921564_+,chr3_182921599_182921654_+	0.00533252	ATP11B
ENSG00000215869.3	0.690698	2	chr1_104077059_104077089_+,chr1_104099053_104099083_+	0.00140055
ENSG00000184557	0.689748	2	chr17_78356778_78356808_-,chr17_78356975_78357005_-	0.823094	SOCS3
ENSG00000117020	0.688583	5	chr1_243499724_243499754_-,chr1_243500258_243500288_-,chr1_243501763_243501793_-,chr1_243503867_243503897_-,chr1_243546604_243546634_-	0.416389	AKT3
ENSG00000167380	0.688285	4	chr19_44175219_44175249_+,chr19_44175705_44175735_+,chr19_44175831_44175861_+,chr19_44177655_44177685_+	0.260537	ZNF226
ENSG00000105750	0.688098	3	chr19_20948845_20948875_+,chr19_20950608_20950638_+,chr19_20950667_20950697_+	0.583441	ZNF85
ENSG00000105325	0.687908	4	chr19_3534976_3535006_+,chr19_3536137_3536194_+,chr19_3536726_3536756_+,chr19_3538298_3538328_+	0.544881	FZR1
ENSG00000149582	0.687209	3	chr11_118535701_118535731_+,chr11_118535799_118535829_+,chr11_118546574_118546604_+	0.159006	TMEM25
ENSG00000129636	0.685911	6	chr16_47154387_47154417_-,chr16_47154499_47154529_-,chr16_47155376_47155406_-,chr16_47155510_47155540_-,chr16_47155560_47155590_-,chr16_47155619_47155649_-	0.00677404	ITFG1
ENSG00000147124	0.68569	6	chrX_47444779_47444809_-,chrX_47444834_47444864_-,chrX_47444888_47444918_-,chrX_47444962_47444992_-,chrX_47446697_47446727_-,chrX_47449244_47449274_-	0.386057	ZNF41
ENSG00000141568	0.684885	7	chr17_82572655_82572685_+,chr17_82584358_82584416_+,chr17_82587189_82587219_+,chr17_82602360_82602390_+,chr17_82603014_82603044_+,chr17_82603158_82603188_+,chr17_82604572_82604602_+	0.0538577	FOXK2
ENSG00000136937	0.683458	7	chr9_97671299_97671357_+,chr9_97671406_97671436_+,chr9_97671602_97671632_+,chr9_97673486_97673516_+,chr9_97673592_97673622_+,chr9_97673684_97673714_+,chr9_97680647_97680677_+	0.0132716	NCBP1
ENSG00000231770.1	0.682972	5	chr3_194584735_194584765_+,chr3_194584844_194584874_+,chr3_194584878_194584908_+,chr3_194584923_194584979_+,chr3_194584984_194585014_+	0.369482
ENSG00000162402	0.682746	4	chr1_55066361_55066391_-,chr1_55067904_55067934_-,chr1_55067963_55067993_-,chr1_55068219_55068249_-	0.174844	USP24
ENSG00000026508	0.680619	5	chr11_35229330_35229360_+,chr11_35229374_35229404_+,chr11_35229438_35229468_+,chr11_35232303_35232333_+,chr11_35232368_35232398_+	1.50634e-08	CD44
ENSG00000137947	0.679866	3	chr1_88852633_88852663_-,chr1_88852932_88852962_-,chr1_88857692_88857722_-	0.45297	GTF2B
ENSG00000154240	0.679469	2	chr17_65679130_65679160_-,chr17_66000345_66000375_-	0.522033	CEP112
ENSG00000164902	0.679407	5	chr5_126624883_126624913_+,chr5_126626074_126626104_+,chr5_126627088_126627118_+,chr5_126627155_126627185_+,chr5_126627222_126627252_+	0.407292	PHAX
ENSG00000127804	0.67937	2	chr17_2416049_2416079_-,chr17_2418562_2418592_-	0.059707	METTL16
ENSG00000175387	0.678959	10	chr18_47840255_47840285_-,chr18_47840296_47840326_-,chr18_47840352_47840382_-,chr18_47841243_47841273_-,chr18_47841318_47841348_-,chr18_47841392_47841422_-,chr18_47841456_47841486_-,chr18_47841602_47841632_-,chr18_47841678_47841708_-,chr18_47841715_47841745_-	0.0114716	SMAD2
ENSG00000113615	0.678339	6	chr5_134725237_134725267_+,chr5_134725359_134725389_+,chr5_134725395_134725425_+,chr5_134725527_134725557_+,chr5_134727670_134727700_+,chr5_134727874_134727904_+	0.146157	SEC24A
ENSG00000157895	0.675813	8	chr12_121002422_121002452_-,chr12_121002457_121002487_-,chr12_121002502_121002532_-,chr12_121002865_121002895_-,chr12_121003032_121003062_-,chr12_121003186_121003216_-,chr12_121003497_121003527_-,chr12_121003560_121003590_-	0.240167	C12orf43
ENSG00000174718	0.675442	4	chr12_31981028_31981058_+,chr12_31986722_31986752_+,chr12_31992955_31992985_+,chr12_31993077_31993107_+	0.117432	RESF1
ENSG00000036054	0.673214	2	chr3_100302207_100302237_+,chr3_100325208_100325238_+	0.10406	TBC1D23
ENSG00000136643	0.673126	2	chr1_213246636_213246666_+,chr1_213273435_213273465_+	0.336811	RPS6KC1
ENSG00000118961	0.671594	5	chr2_20684031_20684061_-,chr2_20684091_20684121_-,chr2_20685058_20685088_-,chr2_20685177_20685207_-,chr2_20685226_20685256_-	0.127098	LDAH
CATG00000049205.1	0.671514	4	chr2_84960189_84960219_-,chr2_84966302_84966332_-,chr2_84969956_84969986_-,chr2_84969996_84970026_-	0.354879
ENSG00000124762	0.670978	2	chr6_36687154_36687184_+,chr6_36687252_36687332_+	0.974386	CDKN1A
ENSG00000131979	0.670579	3	chr14_54842017_54842047_-,chr14_54842078_54842108_-,chr14_54842212_54842242_-	0.737121	GCH1
ENSG00000198612	0.669529	9	chr2_237097811_237097841_+,chr2_237097859_237097889_+,chr2_237097907_237097937_+,chr2_237098006_237098036_+,chr2_237098558_237098588_+,chr2_237098636_237098721_+,chr2_237101989_237102019_+,chr2_237106434_237106464_+,chr2_237106481_237106511_+	0.0618132	COPS8
ENSG00000054277	0.669033	4	chr1_241593202_241593232_-,chr1_241593236_241593266_-,chr1_241593602_241593686_-,chr1_241628851_241628881_-	0.0133471	OPN3
ENSG00000066557	0.66752	3	chr1_70144811_70144870_-,chr1_70145301_70145331_-,chr1_70145417_70145447_-	0.34354	LRRC40
ENSG00000168575	0.666253	9	chr8_42416475_42416505_-,chr8_42476085_42476115_-,chr8_42529355_42529385_-,chr8_42529422_42529452_-,chr8_42531478_42531508_-,chr8_42531532_42531562_-,chr8_42531574_42531604_-,chr8_42534652_42534682_-,chr8_42534934_42534964_-	0.193787	SLC20A2
ENSG00000167487	0.662146	3	chr19_18670348_18670378_+,chr19_18670416_18670446_+,chr19_18670468_18670498_+	0.573578	KLHL26
ENSG00000162623	0.661639	3	chr1_74764370_74764400_+,chr1_74766592_74766622_+,chr1_74766647_74766677_+	0.37916	TYW3
ENSG00000140284	0.657839	3	chr15_50236192_50236222_+,chr15_50236235_50236265_+,chr15_50236355_50236385_+	1	SLC27A2
ENSG00000063127	0.655974	2	chr19_49305758_49305788_-,chr19_49305885_49305915_-	0.0214748	SLC6A16
ENSG00000141736	0.655513	4	chr17_39728497_39728527_+,chr17_39728547_39728577_+,chr17_39729128_39729158_+,chr17_39729214_39729244_+	0.292489	ERBB2
ENSG00000160679	0.654901	6	chr1_153645306_153645336_+,chr1_153645342_153645400_+,chr1_153645441_153645471_+,chr1_153646131_153646161_+,chr1_153646203_153646261_+,chr1_153646276_153646306_+	1.96763e-06	CHTOP
ENSG00000147140	0.654794	3	chrX_71300239_71300269_+,chrX_71301106_71301136_+,chrX_71301138_71301168_+	0.489911	NONO
ENSG00000103811	0.652556	2	chr15_78921737_78921795_-,chr15_78921858_78921888_-	1	CTSH
ENSG00000128585	0.652207	5	chr7_131481741_131481771_+,chr7_131486241_131486271_+,chr7_131487935_131487965_+,chr7_131496509_131496539_+,chr7_131496602_131496632_+	0.745092	MKLN1
ENSG00000145687	0.651173	2	chr5_81419874_81419962_-,chr5_81646689_81646719_-	0.0108356	SSBP2
ENSG00000110492	0.650275	3	chr11_46383683_46383713_+,chr11_46383745_46383775_+,chr11_46383776_46383806_+	0.686954	MDK
ENSG00000119408	0.650263	4	chr9_124270510_124270540_+,chr9_124351344_124351374_+,chr9_124351384_124351414_+,chr9_124351428_124351458_+	0.902265	NEK6
ENSG00000105127	0.646459	2	chr19_15353524_15353554_-,chr19_15354632_15354662_-	0.22	AKAP8
ENSG00000154175	0.646172	2	chr3_100841195_100841225_-,chr3_100890985_100891015_-	0.240081	ABI3BP
ENSG00000173638	0.645504	6	chr21_45512567_45512597_-,chr21_45513699_45513754_-,chr21_45514715_45514745_-,chr21_45514770_45514800_-,chr21_45515134_45515164_-,chr21_45515182_45515238_-	0.00275498	SLC19A1
ENSG00000169814	0.64485	3	chr3_15642214_15642244_+,chr3_15645792_15645822_+,chr3_15647610_15647640_+	0.0213725	BTD
ENSG00000165271	0.643275	3	chr9_33461452_33461482_-,chr9_33461553_33461639_-,chr9_33462116_33462146_-	0.244216	NOL6
ENSG00000106266	0.641045	2	chr7_2251770_2251800_-,chr7_2255003_2255033_-	0.136724	SNX8
ENSG00000196371	0.640939	2	chr11_94546575_94546605_+,chr11_94549865_94549895_+	0.149125	FUT4
ENSG00000140391	0.640268	4	chr15_77041012_77041042_-,chr15_77041070_77041100_-,chr15_77046028_77046083_-,chr15_77046186_77046216_-	0.108741	TSPAN3
ENSG00000151445	0.639576	2	chr14_77426682_77426712_-,chr14_77440549_77440579_-	0.315548	VIPAS39
ENSG00000065559	0.639367	6	chr17_12116176_12116206_+,chr17_12116213_12116243_+,chr17_12141868_12141898_+,chr17_12141913_12141943_+,chr17_12143636_12143666_+,chr17_12143701_12143731_+	0.240086	MAP2K4
ENSG00000099804	0.636961	3	chr19_541555_541585_+,chr19_541977_542007_+,chr19_542057_542114_+	0.404664	CDC34
ENSG00000173402	0.635162	2	chr3_49534451_49534481_+,chr3_49535585_49535615_+	0.566983	DAG1
ENSG00000116809	0.634911	2	chr1_15940403_15940433_-,chr1_15941869_15941899_-	0.00405191	ZBTB17
ENSG00000224597.5	0.634631	3	chr10_29422239_29422269_+,chr10_29427620_29427650_+,chr10_29483881_29483911_+	0.408935
ENSG00000161217	0.634448	6	chr3_196231823_196231853_-,chr3_196233237_196233267_-,chr3_196234368_196234398_-,chr3_196234844_196234874_-,chr3_196238357_196238387_-,chr3_196238398_196238428_-	0.0819068	PCYT1A
ENSG00000267228	0.634372	3	chr18_47155042_47155072_-,chr18_47156030_47156060_-,chr18_47156071_47156101_-	0.00274996	AC012254.2
ENSG00000130749	0.633913	5	chr19_47064187_47064217_-,chr19_47064319_47064349_-,chr19_47064396_47064426_-,chr19_47064568_47064598_-,chr19_47064613_47064643_-	0.076266	ZC3H4
ENSG00000100034	0.633423	2	chr22_21919425_21919455_-,chr22_21922309_21922339_-	0.577471	PPM1F
ENSG00000268471.3	0.631919	2	chr4_152539110_152539140_+,chr4_152539215_152539270_+	0.539266
ENSG00000246548.3	0.629978	4	chr14_77028959_77028989_+,chr14_77029001_77029031_+,chr14_77031489_77031519_+,chr14_77031542_77031572_+	0.00773883
ENSG00000182670	0.629779	2	chr21_37100294_37100324_+,chr21_37100331_37100361_+	0.0411682	TTC3
ENSG00000152359	0.629516	2	chr5_75674202_75674232_-,chr5_75686948_75686978_-	0.55242	POC5
ENSG00000198799	0.629464	4	chr1_113124692_113124722_+,chr1_113124995_113125025_+,chr1_113125172_113125202_+,chr1_113132230_113132260_+	0.562282	LRIG2
ENSG00000181722	0.629229	5	chr3_114316325_114316355_-,chr3_114338652_114338682_-,chr3_114347078_114347108_-,chr3_114544511_114544541_-,chr3_114755583_114755613_-	0.798662	ZBTB20
ENSG00000182606	0.628343	5	chr3_42210265_42210295_+,chr3_42212590_42212620_+,chr3_42225095_42225125_+,chr3_42225663_42225693_+,chr3_42225741_42225771_+	0.299007	TRAK1
ENSG00000135953	0.626916	4	chr2_102714630_102714660_-,chr2_102714703_102714733_-,chr2_102715842_102715872_-,chr2_102718400_102718430_-	0.240086	MFSD9
ENSG00000100075	0.626789	5	chr22_19175581_19175611_-,chr22_19175624_19175654_-,chr22_19175663_19175693_-,chr22_19175724_19175754_-,chr22_19175763_19175793_-	0.996062	SLC25A1
ENSG00000152944	0.626681	7	chr12_27028551_27028581_+,chr12_27029720_27029750_+,chr12_27030052_27030082_+,chr12_27030524_27030554_+,chr12_27030643_27030673_+,chr12_27038781_27038811_+,chr12_27038921_27038951_+	0.642252	MED21
ENSG00000124181	0.626069	2	chr20_41175133_41175163_+,chr20_41175663_41175721_+	0.0490655	PLCG1
ENSG00000129292	0.625246	9	chr8_132811471_132811501_+,chr8_132813160_132813190_+,chr8_132835960_132835990_+,chr8_132846164_132846194_+,chr8_132847561_132847591_+,chr8_132847768_132847798_+,chr8_132847828_132847858_+,chr8_132848674_132848704_+,chr8_132848777_132848807_+	0.431321	PHF20L1
ENSG00000104687	0.624736	3	chr8_30678061_30678091_-,chr8_30678145_30678175_-,chr8_30679444_30679474_-	0.465276	GSR
ENSG00000109133	0.624637	8	chr4_41954311_41954341_+,chr4_41954357_41954387_+,chr4_41954431_41954461_+,chr4_41954734_41954764_+,chr4_41954767_41954797_+,chr4_41960463_41960493_+,chr4_41960529_41960559_+,chr4_41960744_41960801_+	0.297581	TMEM33
ENSG00000160218	0.62328	6	chr21_44104581_44104611_+,chr21_44104620_44104650_+,chr21_44104703_44104733_+,chr21_44105021_44105051_+,chr21_44105866_44105896_+,chr21_44106480_44106510_+	0.125712	TRAPPC10
ENSG00000096092	0.622315	5	chr6_52686123_52686183_+,chr6_52686213_52686243_+,chr6_52686248_52686278_+,chr6_52686379_52686409_+,chr6_52686558_52686588_+	0.0816394	TMEM14A
ENSG00000185163	0.621934	3	chr12_132136594_132136624_-,chr12_132137769_132137799_-,chr12_132139003_132139033_-	0.305709	DDX51
ENSG00000140945	0.621766	3	chr16_83214584_83214614_+,chr16_83443706_83443736_+,chr16_83602113_83602143_+	0.865512	CDH13
ENSG00000029725	0.620653	5	chr17_5338112_5338142_+,chr17_5338569_5338599_+,chr17_5339193_5339223_+,chr17_5383687_5383717_+,chr17_5385754_5385810_+	0.461379	RABEP1
ENSG00000167613	0.619747	4	chr19_54353624_54353654_-,chr19_54354524_54354554_-,chr19_54354631_54354661_-,chr19_54354677_54354707_-	0.00233859	LAIR1
ENSG00000148358	0.617813	4	chr9_130135290_130135320_+,chr9_130135375_130135405_+,chr9_130137987_130138017_+,chr9_130140134_130140164_+	0.758045	GPR107
ENSG00000142185	0.614964	2	chr21_44356468_44356498_+,chr21_44442614_44442644_+	0.706173	TRPM2
ENSG00000196511	0.613594	3	chr7_144451941_144451971_-,chr7_144685662_144685692_-,chr7_144835131_144835161_-	0.812317	TPK1
ENSG00000080298	0.611183	2	chr9_3460010_3460040_-,chr9_3506206_3506236_-	0.119276	RFX3
ENSG00000064313	0.610818	2	chr8_119730774_119730833_-,chr8_119739011_119739041_-	0.245284	TAF2
ENSG00000178229	0.610565	2	chr19_57330623_57330653_+,chr19_57330719_57330774_+	0.40123	ZNF543
ENSG00000126226	0.608932	3	chr13_113177612_113177642_-,chr13_113177752_113177782_-,chr13_113177804_113177859_-	0.397136	PCID2
ENSG00000119446	0.608181	3	chr9_122238204_122238234_-,chr9_122240010_122240040_-,chr9_122241639_122241697_-	0.0214748	RBM18
ENSG00000113441	0.607104	4	chr5_97029006_97029036_+,chr5_97030091_97030121_+,chr5_97030141_97030171_+,chr5_97037483_97037513_+	0.76967	LNPEP
ENSG00000064102	0.606696	4	chr12_26905181_26905211_-,chr12_26905248_26905278_-,chr12_26905291_26905349_-,chr12_26905406_26905436_-	0.830768	INTS13
ENSG00000113240	0.603889	6	chr5_178602664_178602694_-,chr5_178602811_178602841_-,chr5_178603270_178603300_-,chr5_178603328_178603358_-,chr5_178603399_178603429_-,chr5_178603609_178603639_-	0.253927	CLK4
ENSG00000130309	0.603647	2	chr19_17582917_17582947_+,chr19_17583127_17583157_+	0.369366	COLGALT1
ENSG00000163607	0.601904	4	chr3_113001180_113001210_+,chr3_113001253_113001283_+,chr3_113001344_113001374_+,chr3_113004896_113004926_+	0.442801	GTPBP8
ENSG00000184743	0.601841	4	chr11_63624087_63624117_-,chr11_63624132_63624162_-,chr11_63624548_63624578_-,chr11_63629166_63629196_-	0.331462	ATL3
ENSG00000134153	0.600155	3	chr15_34084022_34084052_-,chr15_34084059_34084114_-,chr15_34084216_34084246_-	0.592336	EMC7
ENSG00000116815	0.596674	2	chr1_116514538_116514568_-,chr1_116521797_116521827_-	0.840927	CD58
ENSG00000160410	0.595029	4	chr19_40591181_40591211_+,chr19_40591261_40591291_+,chr19_40591299_40591329_+,chr19_40591337_40591397_+	0.141343	SHKBP1
ENSG00000188706	0.594665	5	chrX_129796362_129796392_-,chrX_129796886_129796916_-,chrX_129804936_129804966_-,chrX_129805329_129805359_-,chrX_129805449_129805479_-	0.37916	ZDHHC9
ENSG00000187147	0.593819	3	chr1_44636336_44636366_+,chr1_44636462_44636492_+,chr1_44651693_44651723_+	0.0345934	RNF220
ENSG00000235162	0.592935	5	chr12_105371023_105371053_+,chr12_105371104_105371134_+,chr12_105371172_105371202_+,chr12_105371223_105371253_+,chr12_105371488_105371518_+	0.559644	C12orf75
ENSG00000058600	0.592829	5	chr16_22333995_22334025_+,chr16_22334067_22334097_+,chr16_22334105_22334135_+,chr16_22334174_22334204_+,chr16_22334411_22334441_+	0.180911	POLR3E
ENSG00000155099	0.592616	2	chr8_90993815_90993845_-,chr8_90994991_90995021_-	0.0420739	PIP4P2
ENSG00000184988	0.590157	2	chr17_43219420_43219450_+,chr17_43220011_43220041_+	0.106753	TMEM106A
ENSG00000165813	0.590144	4	chr10_114120862_114120892_-,chr10_114120910_114120940_-,chr10_114122260_114122290_-,chr10_114169235_114169265_-	0.180799	CCDC186
ENSG00000170385	0.589706	4	chr1_211571584_211571614_-,chr1_211571630_211571660_-,chr1_211571736_211571795_-,chr1_211575105_211575135_-	0.638832	SLC30A1
ENSG00000137073	0.587398	5	chr9_33921693_33921751_-,chr9_33921846_33921876_-,chr9_33921951_33921981_-,chr9_33922024_33922054_-,chr9_33922083_33922113_-	0.0610411	UBAP2
ENSG00000138468	0.586958	3	chr3_101324273_101324303_-,chr3_101371854_101371884_-,chr3_101371908_101371938_-	0.155162	SENP7
ENSG00000160226	0.586827	4	chr21_44328948_44328978_-,chr21_44329866_44329921_-,chr21_44332311_44332341_-,chr21_44332349_44332379_-	0.0819068	CFAP410
ENSG00000164111	0.586285	3	chr4_121667997_121668027_-,chr4_121668037_121668067_-,chr4_121668195_121668225_-	0.87755	ANXA5
ENSG00000146386	0.586082	3	chr6_139043086_139043116_+,chr6_139043214_139043244_+,chr6_139043269_139043299_+	0.401871	ABRACL
ENSG00000105875	0.586013	4	chr7_135174286_135174316_-,chr7_135183839_135183869_-,chr7_135185767_135185797_-,chr7_135185826_135185856_-	0.00111788	WDR91
ENSG00000196449	0.58591	5	chr1_37802945_37802975_-,chr1_37803000_37803030_-,chr1_37803091_37803121_-,chr1_37803588_37803618_-,chr1_37803652_37803682_-	0.218488	YRDC
ENSG00000106397	0.585293	2	chr7_101205984_101206044_-,chr7_101206132_101206162_-	0.399414	PLOD3
ENSG00000167562	0.584754	3	chr19_52584604_52584634_+,chr19_52584666_52584696_+,chr19_52584733_52584763_+	0.368926	ZNF701
ENSG00000185024	0.584362	3	chr14_105209286_105209316_-,chr14_105219151_105219181_-,chr14_105256186_105256216_-	0.520197	BRF1
ENSG00000112739	0.584219	4	chr6_4061724_4061754_+,chr6_4061800_4061830_+,chr6_4061875_4061905_+,chr6_4064953_4064983_+	0.0689897	PRPF4B
ENSG00000173200	0.583217	2	chr3_122636010_122636040_+,chr3_122639017_122639047_+	0.615481	PARP15
ENSG00000178971	0.582943	4	chr17_8224821_8224851_-,chr17_8225012_8225042_-,chr17_8227821_8227851_-,chr17_8227928_8228010_-	0.245738	CTC1
ENSG00000133627	0.582474	2	chr7_152854946_152854976_+,chr7_152855344_152855374_+	0.777188	ACTR3B
ENSG00000149231	0.581967	3	chr11_96352769_96352799_-,chr11_96353312_96353342_-,chr11_96353448_96353478_-	0.0613413	CCDC82
ENSG00000101856	0.581864	2	chrX_119243243_119243273_+,chrX_119244408_119244466_+	0.496602	PGRMC1
ENSG00000115084	0.581854	4	chr2_113706779_113706809_-,chr2_113706857_113706887_-,chr2_113714399_113714429_-,chr2_113714456_113714486_-	0.455077	SLC35F5
ENSG00000243667	0.580445	2	chr2_68129862_68129892_-,chr2_68130635_68130665_-	0.611249	WDR92
ENSG00000094975	0.580181	3	chr1_172589485_172589515_+,chr1_172608772_172608802_+,chr1_172611777_172611833_+	0.906812	SUCO
ENSG00000143643	0.580065	2	chr1_230906243_230906298_-,chr1_230906564_230906594_-	0.130047	TTC13
ENSG00000177042	0.579959	5	chr11_696421_696451_+,chr11_703991_704021_+,chr11_704046_704076_+,chr11_704093_704123_+,chr11_704129_704159_+	0.428317	TMEM80
ENSG00000224531	0.578971	3	chr6_11134737_11134767_+,chr6_11138590_11138620_+,chr6_11138708_11138738_+	0.596329	SMIM13
ENSG00000144233	0.577777	2	chr2_127861630_127861660_-,chr2_127862092_127862122_-	0.366464	AMMECR1L
ENSG00000174306	0.577454	3	chr20_41178455_41178485_-,chr20_41182044_41182074_-,chr20_41182114_41182144_-	0.0814545	ZHX3
ENSG00000105447	0.577225	2	chr19_48453702_48453732_+,chr19_48453866_48453896_+	0.392405	GRWD1
ENSG00000104763	0.577027	5	chr8_18056426_18056482_-,chr8_18056525_18056555_-,chr8_18066763_18066793_-,chr8_18066887_18066917_-,chr8_18066936_18066966_-	0.0198045	ASAH1
ENSG00000153201	0.576437	6	chr2_108783893_108783923_+,chr2_108784075_108784105_+,chr2_108784272_108784302_+,chr2_108784761_108784791_+,chr2_108785723_108785753_+,chr2_108785766_108785796_+	0.284532	RANBP2
ENSG00000074966	0.575989	3	chr4_48063158_48063188_-,chr4_48063505_48063535_-,chr4_48134029_48134059_-	0.227703	TXK
ENSG00000136068	0.575657	3	chr3_58170754_58170784_+,chr3_58172162_58172192_+,chr3_58172221_58172251_+	0.124593	FLNB
ENSG00000164818	0.575083	4	chr7_780876_780906_+,chr7_786285_786315_+,chr7_786391_786421_+,chr7_786445_786475_+	0.981915	DNAAF5
ENSG00000115145	0.57421	6	chr2_152116801_152116831_-,chr2_152118106_152118136_-,chr2_152118309_152118339_-,chr2_152118415_152118445_-,chr2_152118597_152118627_-,chr2_152120479_152120509_-	0.399414	STAM2
ENSG00000003756	0.573891	3	chr3_50118714_50118744_+,chr3_50118866_50118926_+,chr3_50118930_50118960_+	0.765328	RBM5
ENSG00000226471.2	0.573674	2	chr22_28814267_28814297_+,chr22_28822185_28822215_+	0.492774
ENSG00000133265	0.57281	3	chr19_55262227_55262257_-,chr19_55262356_55262386_-,chr19_55262390_55262420_-	0.011241	HSPBP1
ENSG00000146731	0.571555	7	chr7_56063174_56063230_+,chr7_56063239_56063269_+,chr7_56063280_56063310_+,chr7_56063332_56063362_+,chr7_56063374_56063404_+,chr7_56063861_56063891_+,chr7_56063959_56063989_+	0.014973	CCT6A
ENSG00000100364	0.571089	4	chr22_45192244_45192274_-,chr22_45195828_45195858_-,chr22_45195870_45195900_-,chr22_45196040_45196070_-	0.488375	KIAA0930
ENSG00000185760	0.570617	3	chr6_73051710_73051740_+,chr6_73198741_73198799_+,chr6_73198821_73198851_+	0.0922009	KCNQ5
ENSG00000183808	0.569218	6	chr8_93715378_93715408_-,chr8_93715447_93715477_-,chr8_93728155_93728185_-,chr8_93731500_93731530_-,chr8_93732773_93732803_-,chr8_93732887_93732917_-	0.435399	RBM12B
ENSG00000115355	0.568458	3	chr2_55288084_55288114_-,chr2_55288188_55288218_-,chr2_55288230_55288260_-	0.542195	CCDC88A
ENSG00000164951	0.568378	2	chr8_93924180_93924210_+,chr8_93926038_93926068_+	0.22811	PDP1
ENSG00000123933	0.568281	3	chr4_2247432_2247462_-,chr4_2250226_2250256_-,chr4_2250271_2250301_-	0.819852	MXD4
ENSG00000123485	0.567569	3	chr2_233837356_233837411_-,chr2_233837436_233837466_-,chr2_233852580_233852610_-	0.252373	HJURP
ENSG00000085832	0.5672	5	chr1_51354263_51354293_-,chr1_51355237_51355267_-,chr1_51355315_51355345_-,chr1_51355353_51355383_-,chr1_51355424_51355454_-	0.29385	EPS15
ENSG00000233913	0.566774	2	chr5_168616823_168616853_+,chr5_168617052_168617082_+	0.89054	RPL10P9
ENSG00000101782	0.565709	2	chr18_23482931_23482961_+,chr18_23483110_23483140_+	0.0875513	RIOK3
ENSG00000128607	0.564657	4	chr7_130117680_130117710_+,chr7_130119528_130119558_+,chr7_130135082_130135112_+,chr7_130135675_130135705_+	0.481751	KLHDC10
ENSG00000116198	0.562446	5	chr1_3812086_3812116_-,chr1_3812218_3812248_-,chr1_3814787_3814817_-,chr1_3829265_3829295_-,chr1_3829940_3829970_-	0.399163	CEP104
ENSG00000163009	0.562029	4	chr2_10198988_10199018_+,chr2_10199258_10199288_+,chr2_10202078_10202108_+,chr2_10210975_10211005_+	0.552858
ENSG00000205581	0.561462	3	chr21_39342317_39342347_-,chr21_39342518_39342548_-,chr21_39342564_39342594_-	0.863031	HMGN1
ENSG00000124145	0.561119	4	chr20_45325288_45325318_-,chr20_45326092_45326148_-,chr20_45326173_45326203_-,chr20_45326616_45326646_-	0.22811	SDC4
ENSG00000132718	0.560571	3	chr1_155882938_155882997_+,chr1_155885007_155885037_+,chr1_155885169_155885199_+	0.366398	SYT11
ENSG00000148153	0.560104	2	chr9_112683926_112683956_-,chr9_112686937_112686997_-	0.213016	INIP
ENSG00000121864	0.559645	6	chr3_179334451_179334510_+,chr3_179334525_179334583_+,chr3_179334584_179334614_+,chr3_179334880_179334910_+,chr3_179334931_179334961_+,chr3_179335009_179335039_+	0.00628871	ZNF639
ENSG00000144451	0.559434	3	chr2_213317396_213317426_+,chr2_213317943_213317973_+,chr2_214261130_214261160_+	0.466895	SPAG16
ENSG00000184465	0.558985	3	chr6_169457212_169457242_-,chr6_169457275_169457305_-,chr6_169657829_169657859_-	0.675448	WDR27
ENSG00000123989	0.55801	3	chr2_219538954_219538984_-,chr2_219539017_219539047_-,chr2_219539091_219539121_-	0.713621	CHPF
ENSG00000134444	0.557556	2	chr18_62305931_62305961_+,chr18_62307083_62307113_+	0.347209	RELCH
ENSG00000150867	0.557034	5	chr10_22534854_22534884_-,chr10_22534972_22535002_-,chr10_22535061_22535091_-,chr10_22535103_22535133_-,chr10_22536893_22536923_-	0.136724	PIP4K2A
ENSG00000204351	0.556903	2	chr6_31969544_31969574_+,chr6_31969721_31969751_+	0.492764	SKIV2L
ENSG00000171428	0.55671	4	chr8_18223061_18223091_+,chr8_18223123_18223153_+,chr8_18223240_18223270_+,chr8_18223281_18223311_+	0.657483	NAT1
ENSG00000124214	0.554432	6	chr20_49113339_49113369_-,chr20_49113432_49113462_-,chr20_49113523_49113553_-,chr20_49113559_49113589_-,chr20_49113686_49113716_-,chr20_49134671_49134701_-	0.124858	STAU1
ENSG00000104388	0.553662	6	chr8_60518593_60518623_+,chr8_60556632_60556662_+,chr8_60620911_60620941_+,chr8_60621782_60621812_+,chr8_60621862_60621892_+,chr8_60621940_60621999_+	0.167403	RAB2A
ENSG00000111669	0.553552	6	chr12_6870654_6870684_+,chr12_6870700_6870730_+,chr12_6870738_6870768_+,chr12_6870798_6870885_+,chr12_6870894_6870924_+,chr12_6870944_6870974_+	0.0036177	TPI1
ENSG00000151414	0.553066	3	chr1_198322182_198322212_+,chr1_198322312_198322342_+,chr1_198322390_198322420_+	0.851608	NEK7
ENSG00000129353	0.552704	2	chr19_10643855_10643912_+,chr19_10644498_10644556_+	0.000157397	SLC44A2
ENSG00000133028	0.551802	4	chr17_10672474_10672504_-,chr17_10680337_10680367_-,chr17_10680413_10680443_-,chr17_10680518_10680548_-	0.324087	SCO1
ENSG00000169306	0.551476	3	chrX_29021210_29021240_+,chrX_29310126_29310156_+,chrX_29956320_29956350_+	0.178296	IL1RAPL1
ENSG00000185344	0.551462	7	chr12_123755519_123755549_+,chr12_123758198_123758228_+,chr12_123758243_123758273_+,chr12_123759183_123759213_+,chr12_123759763_123759793_+,chr12_123759864_123759894_+,chr12_123761725_123761755_+	0.196052	ATP6V0A2
ENSG00000158769	0.55061	4	chr1_160995213_160995272_-,chr1_160996194_160996224_-,chr1_160996234_160996292_-,chr1_160997695_160997725_-	0.531835	F11R
ENSG00000152219	0.550305	5	chr11_30336779_30336809_+,chr11_30337475_30337505_+,chr11_30338123_30338153_+,chr11_30338197_30338227_+,chr11_30338423_30338453_+	0.347999	ARL14EP
ENSG00000171466	0.549187	4	chr19_9645807_9645864_-,chr19_9645883_9645913_-,chr19_9648296_9648326_-,chr19_9648786_9648816_-	0.210395	ZNF562
ENSG00000077380	0.548766	3	chr2_171747973_171748028_+,chr2_171748390_171748420_+,chr2_171749673_171749703_+	0.228954	DYNC1I2
ENSG00000154945	0.546859	4	chr17_50693198_50693228_-,chr17_50694832_50694887_-,chr17_50694914_50694944_-,chr17_50694950_50694980_-	0.126427	ANKRD40
ENSG00000185787	0.546742	4	chr15_78897199_78897229_+,chr15_78897620_78897650_+,chr15_78897668_78897698_+,chr15_78897703_78897733_+	0.103202	MORF4L1
ENSG00000122912	0.545579	4	chr10_68477969_68478028_-,chr10_68482702_68482732_-,chr10_68483027_68483057_-,chr10_68483075_68483105_-	0.387022	SLC25A16
ENSG00000272186.1	0.544787	2	chr11_119060026_119060056_-,chr11_119067356_119067386_-	0.217802
ENSG00000130723	0.543747	6	chr9_131496319_131496349_+,chr9_131498111_131498166_+,chr9_131498204_131498234_+,chr9_131500068_131500098_+,chr9_131500133_131500163_+,chr9_131500167_131500197_+	0.00657056	PRRC2B
ENSG00000136878	0.542164	2	chr9_129880590_129880620_+,chr9_129881798_129881828_+	0.103571	USP20
ENSG00000153214	0.541905	5	chr2_112116331_112116361_+,chr2_112116468_112116523_+,chr2_112117276_112117306_+,chr2_112117369_112117399_+,chr2_112119284_112119314_+	0.78436	TMEM87B
ENSG00000135778	0.540761	9	chr1_232978363_232978393_+,chr1_232978523_232978553_+,chr1_232978558_232978588_+,chr1_232978621_232978678_+,chr1_232978715_232978745_+,chr1_232978772_232978827_+,chr1_232983435_232983465_+,chr1_232983852_232983909_+,chr1_232983938_232983968_+	0.00264734	NTPCR
ENSG00000040933	0.54068	7	chr2_98582102_98582132_+,chr2_98583249_98583279_+,chr2_98587630_98587687_+,chr2_98588030_98588060_+,chr2_98588067_98588097_+,chr2_98590121_98590151_+,chr2_98590756_98590786_+	0.386057	INPP4A
ENSG00000088808	0.54023	3	chr14_103733573_103733603_-,chr14_103733752_103733782_-,chr14_103733964_103733994_-	0.0987244	PPP1R13B
ENSG00000115295	0.538812	2	chr2_29183608_29183638_+,chr2_29183778_29183808_+	0.71406	CLIP4
ENSG00000163507	0.537625	8	chr3_108549256_108549286_-,chr3_108549864_108549894_-,chr3_108550095_108550125_-,chr3_108550141_108550171_-,chr3_108550552_108550582_-,chr3_108551004_108551034_-,chr3_108551130_108551160_-,chr3_108551162_108551192_-	0.0039179	CIP2A
ENSG00000144021	0.53737	6	chr2_96271529_96271559_+,chr2_96273476_96273506_+,chr2_96273625_96273655_+,chr2_96274027_96274057_+,chr2_96274091_96274121_+,chr2_96274149_96274179_+	0.0333523	CIAO1
ENSG00000181704	0.536948	6	chrX_68532005_68532065_+,chrX_68532431_68532461_+,chrX_68534582_68534612_+,chrX_68534653_68534683_+,chrX_68537210_68537240_+,chrX_68537252_68537282_+	0.242682	YIPF6
ENSG00000001561	0.535187	4	chr6_46146440_46146470_+,chr6_46146518_46146548_+,chr6_46146564_46146594_+,chr6_46146632_46146662_+	0.352083	ENPP4
ENSG00000162654	0.534931	2	chr1_89181144_89181174_-,chr1_89181773_89181803_-	0.0796454	GBP4
ENSG00000101665	0.534516	4	chr18_48919860_48919890_-,chr18_48919948_48919978_-,chr18_48919993_48920023_-,chr18_48920075_48920105_-	0.431273	SMAD7
ENSG00000164308	0.534302	3	chr5_96918740_96918770_+,chr5_96919508_96919538_+,chr5_96919673_96919703_+	0.50606	ERAP2
ENSG00000128609	0.53427	6	chr7_123541029_123541059_-,chr7_123541063_123541093_-,chr7_123541095_123541125_-,chr7_123541156_123541186_-,chr7_123542057_123542087_-,chr7_123542108_123542138_-	0.0604824	NDUFA5
ENSG00000078237	0.534232	4	chr12_4353072_4353102_+,chr12_4353134_4353164_+,chr12_4353172_4353202_+,chr12_4353304_4353334_+	0.0422933	TIGAR
ENSG00000185345	0.532523	2	chr6_161821720_161821750_-,chr6_162503137_162503167_-	0.364825	PRKN
ENSG00000139718	0.531678	2	chr12_121810971_121811001_+,chr12_121832598_121832656_+	0.845026	SETD1B
ENSG00000059728	0.531449	2	chr2_69940611_69940641_+,chr2_69942915_69942945_+	0.106753	MXD1
ENSG00000109445	0.530653	5	chr4_141222551_141222581_+,chr4_141234319_141234349_+,chr4_141234453_141234483_+,chr4_141234484_141234514_+,chr4_141234667_141234697_+	0.320392	ZNF330
ENSG00000164975	0.5305	4	chr9_15466705_15466735_+,chr9_15466736_15466766_+,chr9_15468841_15468871_+,chr9_15490028_15490058_+	0.130349	SNAPC3
ENSG00000169855	0.530252	2	chr3_78963495_78963525_-,chr3_79412875_79412905_-	0.290527	ROBO1
ENSG00000110429	0.530162	8	chr11_33740944_33740974_-,chr11_33740975_33741031_-,chr11_33741038_33741068_-,chr11_33741127_33741186_-,chr11_33742776_33742806_-,chr11_33744685_33744715_-,chr11_33744747_33744777_-,chr11_33744816_33744846_-	0.0697434	FBXO3
ENSG00000136021	0.529089	4	chr12_100340053_100340083_+,chr12_100340109_100340139_+,chr12_100341481_100341511_+,chr12_100341685_100341715_+	0.0376595	SCYL2
ENSG00000144048	0.529043	3	chr2_73762184_73762243_-,chr2_73762299_73762329_-,chr2_73762374_73762404_-	0.136724	DUSP11
ENSG00000126953	0.528766	6	chrX_101341571_101341601_-,chrX_101341732_101341762_-,chrX_101341764_101341794_-,chrX_101341825_101341855_-,chrX_101346239_101346294_-,chrX_101346336_101346391_-	0.0058057	TIMM8A
ENSG00000005486	0.528451	2	chr7_75888744_75888774_+,chr7_75888891_75888921_+	0.73671	RHBDD2
ENSG00000185684	0.528373	6	chr12_132085669_132085699_+,chr12_132085751_132085781_+,chr12_132108787_132108817_+,chr12_132108869_132108899_+,chr12_132131510_132131540_+,chr12_132131609_132131639_+	0.0957452	EP400P1
ENSG00000091436	0.527794	5	chr2_173221548_173221578_+,chr2_173225890_173225920_+,chr2_173227056_173227086_+,chr2_173227116_173227146_+,chr2_173267490_173267520_+	0.131365	MAP3K20
ENSG00000167775	0.527761	3	chr19_8302127_8302157_-,chr19_8302178_8302208_-,chr19_8302275_8302305_-	0.540887	CD320
ENSG00000162222	0.521338	4	chr11_62738416_62738476_+,chr11_62738573_62738603_+,chr11_62738606_62738636_+,chr11_62740255_62740285_+	0.101542	TTC9C
ENSG00000165119	0.520335	6	chr9_83968149_83968206_-,chr9_83968240_83968295_-,chr9_83968385_83968415_-,chr9_83968909_83968939_-,chr9_83969013_83969043_-,chr9_83969079_83969109_-	0.000204184	HNRNPK
ENSG00000198719	0.519734	3	chr6_170282200_170282230_-,chr6_170282300_170282330_-,chr6_170282350_170282380_-	0.574038	DLL1
ENSG00000253982.1	0.519198	4	chr8_1761264_1761294_-,chr8_1762155_1762185_-,chr8_1762610_1762668_-,chr8_1762671_1762701_-	0.125707
ENSG00000204673	0.519158	2	chr19_49869039_49869069_-,chr19_49876939_49876997_-	0.544803	AKT1S1
ENSG00000023516	0.518924	2	chr13_42319273_42319303_+,chr13_42323231_42323261_+	0.3032	AKAP11
ENSG00000125249	0.518889	5	chr13_97465617_97465647_+,chr13_97465675_97465705_+,chr13_97466193_97466223_+,chr13_97467910_97467940_+,chr13_97467961_97467991_+	0.492774	RAP2A
ENSG00000165169	0.518514	3	chrX_37838836_37838866_-,chrX_37838943_37838973_-,chrX_37839062_37839092_-	0.361413	DYNLT3
ENSG00000007168	0.518512	6	chr17_2681880_2681910_+,chr17_2684470_2684500_+,chr17_2685458_2685488_+,chr17_2685518_2685548_+,chr17_2685551_2685581_+,chr17_2685585_2685615_+	0.894323	PAFAH1B1
ENSG00000178700	0.518427	4	chr3_94057922_94057952_-,chr3_94058097_94058127_-,chr3_94062571_94062601_-,chr3_94062619_94062649_-	0.570969	DHFR2
ENSG00000109270	0.517904	6	chr4_99878404_99878434_-,chr4_99881207_99881237_-,chr4_99881286_99881316_-,chr4_99881369_99881399_-,chr4_99881488_99881518_-,chr4_99881593_99881623_-	0.781712	LAMTOR3
ENSG00000267265.1	0.517878	3	chr19_55042130_55042160_+,chr19_55044287_55044317_+,chr19_55053910_55053940_+	0.633457
ENSG00000164649	0.517769	3	chr7_21900899_21900929_-,chr7_21900984_21901014_-,chr7_21901623_21901653_-	0.689536	CDCA7L
ENSG00000138175	0.517379	5	chr10_102673731_102673789_-,chr10_102676309_102676339_-,chr10_102676633_102676693_-,chr10_102676710_102676740_-,chr10_102699382_102699412_-	0.684822	ARL3
ENSG00000140612	0.516966	6	chr15_84669544_84669574_-,chr15_84669637_84669667_-,chr15_84669729_84669759_-,chr15_84669779_84669809_-,chr15_84669816_84669846_-,chr15_84669877_84669933_-	0.000188494	SEC11A
ENSG00000141428	0.516964	4	chr18_35979019_35979049_+,chr18_35979068_35979098_+,chr18_35979248_35979278_+,chr18_35982777_35982807_+	0.00267742	C18orf21
ENSG00000090975	0.516636	3	chr12_122983480_122983510_-,chr12_122984433_122984463_-,chr12_123000303_123000333_-	0.366678	PITPNM2
ENSG00000048544	0.516326	5	chr6_42199995_42200025_-,chr6_42206807_42206837_-,chr6_42206858_42206888_-,chr6_42208044_42208074_-,chr6_42208098_42208128_-	0.908354	MRPS10
ENSG00000063180	0.514948	3	chr19_48637946_48637976_-,chr19_48638022_48638052_-,chr19_48645898_48645928_-	0.0337217	CA11
ENSG00000093183	0.51425	5	chr3_42547942_42548028_-,chr3_42548111_42548141_-,chr3_42551657_42551687_-,chr3_42551710_42551740_-,chr3_42552902_42552932_-	0.0692506	SEC22C
ENSG00000104472	0.513963	4	chr8_140515769_140515799_+,chr8_140515968_140515998_+,chr8_140516670_140516700_+,chr8_140517124_140517154_+	0.445984	CHRAC1
ENSG00000169851	0.513332	2	chr4_30852823_30852853_+,chr4_30894461_30894491_+	0.106753	PCDH7
ENSG00000198466	0.51328	2	chr19_57864947_57864977_+,chr19_57865026_57865056_+	0.242682	ZNF587
ENSG00000129128	0.512194	4	chr4_176328321_176328351_+,chr4_176332007_176332037_+,chr4_176332133_176332163_+,chr4_176332211_176332271_+	0.847106	SPCS3
ENSG00000141378	0.511821	5	chr17_59693361_59693391_-,chr17_59694254_59694284_-,chr17_59694767_59694797_-,chr17_59694979_59695009_-,chr17_59697308_59697338_-	0.0314205	PTRH2
ENSG00000028277	0.51147	4	chr19_42086110_42086140_-,chr19_42087063_42087093_-,chr19_42090187_42090217_-,chr19_42093515_42093545_-	0.642298	POU2F2
ENSG00000204227	0.511	3	chr6_33212494_33212524_+,chr6_33212586_33212616_+,chr6_33212657_33212716_+	0.404664	RING1
ENSG00000154473	0.510864	7	chr10_123163864_123163894_+,chr10_123163902_123163932_+,chr10_123163987_123164017_+,chr10_123164719_123164749_+,chr10_123165202_123165260_+,chr10_123165292_123165322_+,chr10_123165335_123165365_+	0.00284064	BUB3
ENSG00000105708	0.510843	4	chr19_19710468_19710498_-,chr19_19710524_19710554_-,chr19_19710603_19710633_-,chr19_19710758_19710788_-	0.882964	ZNF14
ENSG00000136404	0.508858	2	chr15_83136894_83136924_+,chr15_83137333_83137363_+	0.397886	TM6SF1
ENSG00000138443	0.508438	6	chr2_203427435_203427465_+,chr2_203427498_203427528_+,chr2_203427568_203427598_+,chr2_203431704_203431734_+,chr2_203432061_203432091_+,chr2_203432139_203432169_+	0.000113375	ABI2
ENSG00000150768	0.508165	8	chr11_112062530_112062560_+,chr11_112062573_112062630_+,chr11_112063187_112063217_+,chr11_112063537_112063567_+,chr11_112063586_112063616_+,chr11_112063779_112063809_+,chr11_112063835_112063865_+,chr11_112064227_112064257_+	0.253741	DLAT
ENSG00000165060	0.507763	6	chr9_69072902_69072932_+,chr9_69072939_69072969_+,chr9_69072991_69073021_+,chr9_69073035_69073065_+,chr9_69073071_69073101_+,chr9_69082060_69082090_+	0.655142	FXN
ENSG00000198825	0.507387	3	chr10_119792167_119792197_+,chr10_119826832_119826862_+,chr10_119829121_119829151_+	0.454226	INPP5F
ENSG00000144747	0.507315	4	chr3_69019827_69019857_-,chr3_69019981_69020011_-,chr3_69021125_69021155_-,chr3_69022315_69022345_-	0.700402	TMF1
ENSG00000165632	0.507117	3	chr10_8016454_8016484_+,chr10_8016528_8016558_+,chr10_8016601_8016631_+	0.22811	TAF3
ENSG00000042286	0.506666	3	chr10_70112271_70112301_-,chr10_70113979_70114009_-,chr10_70114023_70114053_-	0.197222	AIFM2
ENSG00000105778	0.506651	3	chr7_32584137_32584167_+,chr7_32588621_32588651_+,chr7_32588679_32588709_+	0.27003	AVL9
ENSG00000181915	0.505634	6	chr10_62807098_62807157_+,chr10_62807306_62807336_+,chr10_62807392_62807422_+,chr10_62808284_62808314_+,chr10_62808379_62808409_+,chr10_62808453_62808483_+	0.550773	ADO
ENSG00000184857	0.505494	2	chr16_8795453_8795483_-,chr16_8795793_8795823_-	0.41441	TMEM186
ENSG00000100220	0.505312	3	chr22_32387582_32387612_-,chr22_32387627_32387657_-,chr22_32387771_32387801_-	0.774817	RTCB
ENSG00000261188.1	0.50452	2	chr22_26514414_26514444_+,chr22_26514474_26514504_+	0.453949
ENSG00000180596	0.504076	2	chr6_26113172_26113202_-,chr6_26123465_26123495_-	0.759614	H2BC4
ENSG00000163877	0.503357	4	chr1_37534455_37534485_-,chr1_37536541_37536571_-,chr1_37536898_37536928_-,chr1_37536968_37536998_-	0.130009	SNIP1
ENSG00000176407	0.502458	3	chr2_85053364_85053420_+,chr2_85053444_85053474_+,chr2_85053742_85053772_+	0.364477	KCMF1
ENSG00000213918	0.502315	4	chr16_3657993_3658023_+,chr16_3658065_3658095_+,chr16_3659481_3659511_+,chr16_3665431_3665461_+	0.106753	DNASE1
ENSG00000106086	0.502308	5	chr7_30080673_30080703_+,chr7_30084553_30084583_+,chr7_30084620_30084650_+,chr7_30101162_30101192_+,chr7_30130453_30130483_+	0.397886	PLEKHA8
ENSG00000105963	0.501408	2	chr7_896337_896367_-,chr7_897910_897940_-	0.922229	ADAP1
ENSG00000069966	0.500551	5	chr15_52120934_52120964_-,chr15_52120974_52121004_-,chr15_52121611_52121641_-,chr15_52122208_52122238_-,chr15_52122249_52122279_-	0.0155762	GNB5
ENSG00000066455	0.5002	3	chr14_92839643_92839673_+,chr14_92839747_92839777_+,chr14_92839798_92839828_+	0.781889	GOLGA5
ENSG00000197150	0.500142	3	chr7_151045472_151045502_+,chr7_151045533_151045563_+,chr7_151047752_151047782_+	0.311843	ABCB8
ENSG00000168566	0.499972	6	chr6_7608913_7608943_+,chr6_7609019_7609049_+,chr6_7609083_7609113_+,chr6_7609129_7609159_+,chr6_7611833_7611863_+,chr6_7611935_7611965_+	0.540887	SNRNP48
ENSG00000102384	0.499576	5	chrX_101162959_101162989_+,chrX_101163517_101163547_+,chrX_101163648_101163678_+,chrX_101164792_101164822_+,chrX_101165993_101166023_+	0.314674	CENPI
ENSG00000213064	0.49925	2	chr1_168252830_168252860_+,chr1_168252995_168253025_+	0.0355925	SFT2D2
ENSG00000145990	0.498638	2	chr6_13357830_13357860_-,chr6_13364597_13364627_-	0.311843	GFOD1
ENSG00000169679	0.498351	5	chr2_110637528_110637558_-,chr2_110637832_110637862_-,chr2_110637904_110637934_-,chr2_110637937_110637967_-,chr2_110658253_110658283_-	0.0187201	BUB1
ENSG00000172175	0.498304	6	chr18_58747900_58747930_+,chr18_58748003_58748033_+,chr18_58749085_58749115_+,chr18_58749684_58749714_+,chr18_58750016_58750046_+,chr18_58750108_58750138_+	2.7438e-05	MALT1
ENSG00000138035	0.498165	4	chr2_55634061_55634120_-,chr2_55635983_55636013_-,chr2_55636017_55636047_-,chr2_55636104_55636134_-	0.0145183	PNPT1
ENSG00000087448	0.498104	4	chr12_27798136_27798193_+,chr12_27799006_27799036_+,chr12_27802936_27802966_+,chr12_27803010_27803040_+	0.0948868	KLHL42
ENSG00000236107.3	0.497825	2	chr2_166123232_166123262_+,chr2_166222942_166222972_+	0.596356
ENSG00000115415	0.497378	5	chr2_190969149_190969179_-,chr2_190969266_190969296_-,chr2_190969306_190969361_-,chr2_190969366_190969396_-,chr2_190975540_190975570_-	0.0866078	STAT1
ENSG00000121310	0.496976	2	chr1_52896232_52896262_-,chr1_52896361_52896391_-	0.315104	ECHDC2
ENSG00000237214	0.49678	3	chr22_41064452_41064482_+,chr22_41064486_41064516_+,chr22_41064687_41064717_+	0.871048	AL080243.4
ENSG00000118600	0.496529	3	chr12_63809079_63809109_+,chr12_63809445_63809475_+,chr12_63809532_63809562_+	0.254948	RXYLT1
ENSG00000136273	0.496455	4	chr7_47963288_47963318_-,chr7_47963351_47963381_-,chr7_47965163_47965193_-,chr7_47965194_47965224_-	0.101542	HUS1
ENSG00000114331	0.496379	4	chr3_195274745_195274800_-,chr3_195278514_195278544_-,chr3_195278792_195278822_-,chr3_195316195_195316225_-	0.338406	ACAP2
ENSG00000071073	0.496013	7	chr2_98619150_98619180_-,chr2_98620990_98621020_-,chr2_98621132_98621162_-,chr2_98625505_98625535_-,chr2_98625550_98625580_-,chr2_98725939_98725969_-,chr2_98726081_98726111_-	0.39095	MGAT4A
ENSG00000126602	0.495943	3	chr16_3650443_3650473_-,chr16_3658037_3658067_-,chr16_3704952_3704982_-	1	TRAP1
ENSG00000234782	0.495317	2	chr9_118083068_118083098_-,chr9_118083229_118083259_-	0.683792	TPT1P9
ENSG00000092140	0.495299	9	chr14_30616646_30616702_+,chr14_30616769_30616799_+,chr14_30616833_30616863_+,chr14_30617617_30617676_+,chr14_30618093_30618123_+,chr14_30618204_30618234_+,chr14_30619111_30619141_+,chr14_30619202_30619232_+,chr14_30619813_30619843_+	0.418345	G2E3
ENSG00000134986	0.494451	3	chr5_111729308_111729338_-,chr5_111730757_111730846_-,chr5_111730881_111730911_-	0.05062	NREP
ENSG00000166130	0.493013	5	chr12_98613390_98613448_-,chr12_98613490_98613520_-,chr12_98613602_98613632_-,chr12_98614012_98614042_-,chr12_98625929_98625959_-	0.373691	IKBIP
ENSG00000011007	0.492981	6	chr1_23759809_23759839_+,chr1_23759867_23759897_+,chr1_23760579_23760609_+,chr1_23761811_23761841_+,chr1_23761939_23761969_+,chr1_23762029_23762059_+	0.0128395	ELOA
ENSG00000136868	0.491237	4	chr9_113261376_113261406_+,chr9_113264432_113264492_+,chr9_113266907_113266937_+,chr9_113267014_113267044_+	0.488375	SLC31A1
ENSG00000136100	0.491071	6	chr13_52412606_52412636_-,chr13_52412704_52412734_-,chr13_52413206_52413236_-,chr13_52413513_52413543_-,chr13_52415313_52415343_-,chr13_52415480_52415510_-	0.250248	VPS36
ENSG00000062725	0.490441	4	chr17_60443158_60443188_-,chr17_60443232_60443262_-,chr17_60445468_60445498_-,chr17_60447235_60447265_-	0.146701	APPBP2
ENSG00000120334	0.488784	4	chr1_173794849_173794879_-,chr1_173799550_173799580_-,chr1_173799619_173799649_-,chr1_173799850_173799880_-	0.686584	CENPL
ENSG00000065923	0.487901	4	chrX_46599466_46599526_-,chrX_46602015_46602045_-,chrX_46602073_46602103_-,chrX_46602112_46602142_-	0.302686	SLC9A7
ENSG00000112208	0.487851	6	chr6_57184707_57184737_+,chr6_57184760_57184790_+,chr6_57184804_57184864_+,chr6_57184879_57184937_+,chr6_57185082_57185112_+,chr6_57185135_57185165_+	0.0202049	BAG2
ENSG00000185658	0.487293	6	chr21_39184176_39184206_-,chr21_39185868_39185923_-,chr21_39296437_39296467_-,chr21_39296483_39296513_-,chr21_39296551_39296581_-,chr21_39298077_39298107_-	0.0319525	BRWD1
ENSG00000143324	0.487149	7	chr1_180884578_180884608_+,chr1_180884646_180884676_+,chr1_180885994_180886024_+,chr1_180886096_180886126_+,chr1_180886312_180886342_+,chr1_180890136_180890166_+,chr1_180890176_180890206_+	0.656418	XPR1
ENSG00000166887	0.487103	2	chr15_42158710_42158740_-,chr15_42158867_42158897_-	0.326216	VPS39
ENSG00000170638	0.487079	4	chr22_50198681_50198711_+,chr22_50199408_50199438_+,chr22_50199527_50199557_+,chr22_50199565_50199595_+	0.781889	TRABD
ENSG00000149658	0.486284	2	chr20_63195429_63195459_-,chr20_63196481_63196511_-	0.643545	YTHDF1
ENSG00000147604	0.486208	4	chr8_73290242_73290297_-,chr8_73290310_73290340_-,chr8_73290622_73290677_-,chr8_73292189_73292219_-	0.0368662	RPL7
ENSG00000004700	0.485632	3	chr12_21468910_21468940_-,chr12_21469684_21469714_-,chr12_21470148_21470178_-	0.0944558	RECQL
ENSG00000130349	0.485402	3	chr6_107040144_107040174_+,chr6_107051227_107051257_+,chr6_107051312_107051342_+	0.669856	MTRES1
ENSG00000122557	0.484544	3	chr7_35632659_35632689_-,chr7_35632702_35632732_-,chr7_35632825_35632855_-	0.613275	HERPUD2
ENSG00000129810	0.482786	8	chr3_20160607_20160637_-,chr3_20161264_20161294_-,chr3_20165522_20165552_-,chr3_20169484_20169514_-,chr3_20169879_20169909_-,chr3_20169929_20169959_-,chr3_20170488_20170518_-,chr3_20170554_20170584_-	0.830768	SGO1
ENSG00000168066	0.482702	5	chr11_64764606_64764636_-,chr11_64764639_64764669_-,chr11_64764712_64764767_-,chr11_64765781_64765811_-,chr11_64765825_64765855_-	0.00337291	SF1
ENSG00000120458	0.482494	2	chr11_124766492_124766522_-,chr11_124766710_124766740_-	0.325385	MSANTD2
ENSG00000110651	0.481652	5	chr11_2397183_2397213_+,chr11_2397220_2397250_+,chr11_2397295_2397351_+,chr11_2397367_2397424_+,chr11_2397769_2397799_+	0.382941	CD81
ENSG00000083720	0.481537	5	chr5_41730065_41730095_-,chr5_41730103_41730158_-,chr5_41731525_41731555_-,chr5_41731569_41731599_-,chr5_41731637_41731667_-	0.0129784	OXCT1
ENSG00000254470	0.481003	3	chr11_65773898_65773928_-,chr11_65777620_65777650_-,chr11_65777764_65777794_-	0.399649	AP5B1
ENSG00000155827	0.480684	3	chr9_101562729_101562759_+,chr9_101563125_101563155_+,chr9_101563312_101563342_+	0.194432	RNF20
ENSG00000127445	0.47978	2	chr19_9849458_9849488_+,chr19_9849652_9849682_+	0.747564	PIN1
ENSG00000145388	0.479009	5	chr4_118710606_118710636_+,chr4_118710728_118710758_+,chr4_118711275_118711305_+,chr4_118711345_118711400_+,chr4_118711418_118711448_+	0.676009	METTL14
ENSG00000126070	0.477991	4	chr1_36063083_36063113_+,chr1_36063123_36063153_+,chr1_36070894_36070924_+,chr1_36072007_36072037_+	0.353134	AGO3
ENSG00000160445	0.477095	2	chr9_128729786_128729816_-,chr9_128731134_128731164_-	0.885554	ZER1
ENSG00000263753.2	0.476429	7	chr18_5239188_5239218_+,chr18_5239240_5239270_+,chr18_5239287_5239317_+,chr18_5239360_5239390_+,chr18_5239829_5239859_+,chr18_5245057_5245087_+,chr18_5245162_5245192_+	0.557946
ENSG00000179889	0.476157	4	chr16_15037486_15037516_+,chr16_15037534_15037564_+,chr16_15037597_15037627_+,chr16_15037657_15037687_+	0.442801	PDXDC1
ENSG00000159147	0.47603	4	chr21_33577471_33577501_-,chr21_33577551_33577581_-,chr21_33577727_33577757_-,chr21_33577905_33577935_-	1	DONSON
ENSG00000172671	0.475327	3	chr10_45613375_45613405_-,chr10_45615591_45615621_-,chr10_45615691_45615721_-	0.174038	ZFAND4
ENSG00000111843	0.474441	4	chr6_10730861_10730891_+,chr6_10730923_10730953_+,chr6_10731004_10731034_+,chr6_10731069_10731099_+	0.85223	TMEM14C
ENSG00000121579	0.473074	5	chr3_113718964_113719019_-,chr3_113719036_113719066_-,chr3_113720207_113720237_-,chr3_113721580_113721610_-,chr3_113721651_113721681_-	0.0395938	NAA50
ENSG00000107771	0.473008	4	chr10_84371253_84371283_+,chr10_84514681_84514711_+,chr10_84514777_84514807_+,chr10_84518487_84518517_+	0.308703	CCSER2
ENSG00000260785.1	0.472912	2	chr17_71295237_71295267_-,chr17_71663903_71663933_-	0.0368662
ENSG00000115421	0.472748	5	chr2_60797476_60797506_+,chr2_60797564_60797594_+,chr2_60798326_60798356_+,chr2_60798438_60798468_+,chr2_60802056_60802086_+	0.203634	PAPOLG
ENSG00000185000	0.471884	3	chr8_144314584_144314614_-,chr8_144316291_144316321_-,chr8_144316363_144316393_-	0.0922009	DGAT1
ENSG00000143126	0.471811	3	chr1_109275587_109275647_+,chr1_109275664_109275694_+,chr1_109275721_109275751_+	0.399163	CELSR2
ENSG00000170270	0.471743	3	chr14_93202894_93202924_-,chr14_93202984_93203014_-,chr14_93206516_93206546_-	0.150263	GON7
ENSG00000110218	0.471548	3	chr11_94181942_94181972_+,chr11_94185522_94185552_+,chr11_94185566_94185596_+	0.131781	PANX1
ENSG00000144357	0.471527	5	chr2_170082238_170082268_+,chr2_170083675_170083705_+,chr2_170083996_170084026_+,chr2_170084076_170084131_+,chr2_170095484_170095514_+	0.638646	UBR3
ENSG00000166716	0.470398	4	chr15_84802455_84802485_+,chr15_84803270_84803300_+,chr15_84805942_84805972_+,chr15_84806415_84806445_+	0.0372668	ZNF592
ENSG00000153029	0.470165	5	chr1_181055441_181055471_+,chr1_181055495_181055525_+,chr1_181056395_181056425_+,chr1_181056523_181056553_+,chr1_181061908_181061938_+	0.100753	MR1
ENSG00000109929	0.470096	3	chr11_121308006_121308036_+,chr11_121308603_121308633_+,chr11_121313375_121313405_+	0.445825	SC5D
ENSG00000113522	0.47	7	chr5_132642286_132642316_+,chr5_132642363_132642393_+,chr5_132642407_132642437_+,chr5_132642446_132642476_+,chr5_132643779_132643809_+,chr5_132643866_132643896_+,chr5_132646310_132646340_+	0.784039	RAD50
ENSG00000168092	0.46955	3	chr11_117169510_117169540_+,chr11_117169599_117169629_+,chr11_117171015_117171045_+	0.451246	PAFAH1B2
ENSG00000144744	0.469365	6	chr3_69054730_69054760_-,chr3_69054777_69054807_-,chr3_69054813_69054843_-,chr3_69054881_69054911_-,chr3_69055045_69055075_-,chr3_69055162_69055192_-	0.0922009	UBA3
ENSG00000115942	0.46769	6	chr2_200904700_200904730_-,chr2_200908985_200909015_-,chr2_200910171_200910201_-,chr2_200910480_200910510_-,chr2_200910534_200910564_-,chr2_200910880_200910910_-	0.20188	ORC2
ENSG00000138138	0.467616	5	chr10_87751851_87751881_-,chr10_87753117_87753147_-,chr10_87753182_87753212_-,chr10_87753324_87753354_-,chr10_87754662_87754692_-	0.139566	ATAD1
ENSG00000136854	0.466871	3	chr9_127692585_127692615_+,chr9_127692627_127692657_+,chr9_127692681_127692711_+	0.987992	STXBP1
ENSG00000090054	0.464899	4	chr9_92031119_92031177_-,chr9_92031200_92031230_-,chr9_92031288_92031318_-,chr9_92031347_92031377_-	0.508119	SPTLC1
ENSG00000125247	0.464874	2	chr13_100603936_100603966_-,chr13_100625453_100625483_-	0.8883	TMTC4
ENSG00000139644	0.463853	8	chr12_49762926_49762956_+,chr12_49762975_49763031_+,chr12_49764586_49764616_+,chr12_49764641_49764671_+,chr12_49764692_49764722_+,chr12_49764764_49764794_+,chr12_49764841_49764871_+,chr12_49764904_49764934_+	0.0134069	TMBIM6
ENSG00000079332	0.463224	4	chr10_70150204_70150234_-,chr10_70150247_70150277_-,chr10_70152183_70152213_-,chr10_70152436_70152466_-	0.00903773	SAR1A
ENSG00000100395	0.463095	2	chr22_41231054_41231084_+,chr22_41231241_41231271_+	0.863031	L3MBTL2
ENSG00000255717.2	0.463022	3	chr11_62851988_62852018_-,chr11_62852073_62852103_-,chr11_62852169_62852228_-	0.18083
ENSG00000131828	0.462832	4	chrX_19359634_19359664_+,chrX_19359736_19359766_+,chrX_19359820_19359850_+,chrX_19361621_19361651_+	0.300693	PDHA1
ENSG00000123144	0.462746	4	chr19_12730640_12730670_-,chr19_12730677_12730732_-,chr19_12730741_12730771_-,chr19_12730818_12730848_-	0.136724	TRIR
ENSG00000134247	0.462525	2	chr1_116983492_116983522_+,chr1_116990323_116990353_+	0.0692506	PTGFRN
ENSG00000261459	0.462386	5	chr16_30530371_30530401_-,chr16_30531121_30531176_-,chr16_30531362_30531392_-,chr16_30531458_30531488_-,chr16_30531510_30531540_-	0.129866	AC002310.4
ENSG00000119537	0.462133	4	chr18_63327742_63327772_-,chr18_63330726_63330756_-,chr18_63330788_63330818_-,chr18_63331474_63331531_-	0.562817	KDSR
ENSG00000157764	0.46191	4	chr7_140719337_140719367_-,chr7_140719464_140719494_-,chr7_140725143_140725173_-,chr7_140798273_140798303_-	0.9524	BRAF
ENSG00000224281.4	0.461851	2	chrX_119466033_119466063_-,chrX_119467811_119467841_-	0.354879
ENSG00000197375	0.460886	2	chr5_132395164_132395221_+,chr5_132395584_132395614_+	1	SLC22A5
ENSG00000109111	0.46074	2	chr17_28701703_28701733_+,chr17_28702201_28702231_+	0.177083	SUPT6H
ENSG00000100207	0.460644	3	chr22_42160013_42160043_-,chr22_42160062_42160092_-,chr22_42160669_42160699_-	0.0816004	TCF20
ENSG00000104859	0.460343	2	chr19_45040281_45040311_+,chr19_45070926_45070956_+	0.20104	CLASRP
ENSG00000167118	0.458995	4	chr9_128390524_128390554_+,chr9_128390664_128390694_+,chr9_128390704_128390734_+,chr9_128391978_128392008_+	0.625537	URM1
ENSG00000119772	0.458723	4	chr2_25232976_25233006_-,chr2_25233018_25233048_-,chr2_25234193_25234252_-,chr2_25281526_25281556_-	0.166406	DNMT3A
ENSG00000196505	0.458471	4	chr1_117860227_117860257_-,chr1_117863485_117863515_-,chr1_117869419_117869477_-,chr1_117870229_117870259_-	0.62009	GDAP2
CATG00000083338.1	0.458069	2	chr6_27601457_27601487_+,chr6_27664714_27664744_+	0.341888
ENSG00000139350	0.457073	5	chr12_96953321_96953351_+,chr12_96953477_96953507_+,chr12_96953552_96953582_+,chr12_96953659_96953689_+,chr12_96953750_96953780_+	0.652412	NEDD1
ENSG00000171109	0.456942	6	chr3_179377419_179377449_+,chr3_179392807_179392837_+,chr3_179392934_179392964_+,chr3_179392998_179393028_+,chr3_179394847_179394877_+,chr3_179394910_179394940_+	0.519211	MFN1
ENSG00000180228	0.456913	7	chr2_178431392_178431422_-,chr2_178431426_178431456_-,chr2_178431499_178431529_-,chr2_178431544_178431574_-,chr2_178431584_178431614_-,chr2_178431778_178431808_-,chr2_178437043_178437073_-	0.784039	PRKRA
ENSG00000011201	0.456696	2	chrX_8536189_8536219_-,chrX_8597659_8597689_-	0.00486572	ANOS1
ENSG00000135535	0.45549	5	chr6_109366518_109366548_-,chr6_109366568_109366598_-,chr6_109367279_109367309_-,chr6_109368660_109368717_-,chr6_109368723_109368753_-	0.0433005	CD164
ENSG00000104852	0.45512	3	chr19_49108340_49108370_+,chr19_49108456_49108486_+,chr19_49108572_49108602_+	0.817019	SNRNP70
ENSG00000102921	0.454889	5	chr16_48542481_48542540_-,chr16_48542564_48542594_-,chr16_48542623_48542653_-,chr16_48561387_48561417_-,chr16_48608129_48608159_-	0.40789	N4BP1
ENSG00000111335	0.454692	4	chr12_112988775_112988805_+,chr12_113005921_113005951_+,chr12_113010075_113010105_+,chr12_113011690_113011720_+	0.31421	OAS2
ENSG00000162337	0.454181	4	chr11_68428893_68428923_+,chr11_68449096_68449126_+,chr11_68449153_68449183_+,chr11_68449245_68449275_+	0.694926	LRP5
ENSG00000124380	0.45413	6	chr2_69904641_69904671_+,chr2_69904681_69904711_+,chr2_69904775_69904805_+,chr2_69905079_69905109_+,chr2_69905153_69905183_+,chr2_69905187_69905217_+	0.368087	SNRNP27
ENSG00000159433	0.453275	6	chr15_42656337_42656367_+,chr15_42720067_42720097_+,chr15_42720720_42720750_+,chr15_42720842_42720872_+,chr15_42720917_42720947_+,chr15_42720951_42720981_+	0.129039	STARD9
ENSG00000163611	0.453265	3	chr3_113444636_113444666_-,chr3_113444778_113444808_-,chr3_113444886_113444916_-	0.292489	SPICE1
ENSG00000141646	0.453253	5	chr18_51079401_51079431_+,chr18_51079561_51079591_+,chr18_51079751_51079781_+,chr18_51081712_51081742_+,chr18_51085012_51085042_+	0.485134	SMAD4
ENSG00000224660.1	0.452655	2	chr3_15254967_15254997_+,chr3_15264463_15264493_+	0.040441
ENSG00000147854	0.452538	3	chr9_6466542_6466572_+,chr9_6488277_6488307_+,chr9_6507024_6507054_+	0.904425	UHRF2
ENSG00000159479	0.452437	5	chr1_43383917_43383947_-,chr1_43384026_43384056_-,chr1_43384724_43384754_-,chr1_43384780_43384810_-,chr1_43384870_43384955_-	0.253741	MED8
ENSG00000138018	0.45243	3	chr2_26390866_26390896_+,chr2_26390984_26391014_+,chr2_26395855_26395885_+	0.468449	SELENOI
ENSG00000095574	0.451774	3	chr10_122990807_122990837_-,chr10_122992446_122992476_-,chr10_122993681_122993711_-	0.283679	IKZF5
ENSG00000109519	0.45123	7	chr4_7060054_7060110_-,chr4_7060139_7060169_-,chr4_7060191_7060221_-,chr4_7060812_7060842_-,chr4_7060932_7060962_-,chr4_7061123_7061153_-,chr4_7064060_7064090_-	0.026159	GRPEL1
ENSG00000006451	0.450975	3	chr7_39706278_39706308_+,chr7_39706589_39706619_+,chr7_39708090_39708120_+	0.0503537	RALA
ENSG00000076242	0.450885	4	chr3_37047710_37047740_+,chr3_37050645_37050675_+,chr3_37050744_37050774_+,chr3_37050811_37050841_+	0.28576	MLH1
ENSG00000170832	0.45011	4	chr17_60177233_60177263_-,chr17_60177295_60177325_-,chr17_60177327_60177357_-,chr17_60179100_60179130_-	0.14814	USP32
ENSG00000198824	0.449603	2	chr13_114322358_114322388_+,chr13_114327292_114327322_+	0.757143	CHAMP1
ENSG00000165997	0.449494	2	chr10_18681490_18681520_+,chr10_18681609_18681639_+	0.399414	ARL5B
ENSG00000137880	0.448906	2	chr15_40767678_40767708_+,chr15_40767856_40767886_+	0.208345	GCHFR
ENSG00000065135	0.448849	4	chr1_109592711_109592741_+,chr1_109592744_109592774_+,chr1_109593389_109593419_+,chr1_109593479_109593509_+	0.0182917	GNAI3
ENSG00000170364	0.448649	3	chr3_4317183_4317213_+,chr3_4317235_4317265_+,chr3_4320619_4320649_+	0.437895	SETMAR
ENSG00000117533	0.448536	5	chr1_171700160_171700190_-,chr1_171703020_171703050_-,chr1_171703801_171703831_-,chr1_171703922_171703952_-,chr1_171727648_171727678_-	0.182869	VAMP4
ENSG00000056050	0.447696	3	chr4_169729470_169729500_-,chr4_169743410_169743440_-,chr4_169744820_169744850_-	0.133569	HPF1
ENSG00000066044	0.446706	2	chr19_7962273_7962359_-,chr19_7963428_7963458_-	0.608676	ELAVL1
ENSG00000146676	0.445717	2	chr7_44876299_44876354_-,chr7_44882910_44882965_-	0.465965	PURB
ENSG00000157881	0.445483	5	chr1_2505471_2505501_-,chr1_2505513_2505543_-,chr1_2508537_2508567_-,chr1_2508591_2508621_-,chr1_2508639_2508669_-	0.485336	PANK4
ENSG00000179387	0.444706	2	chr4_140550314_140550344_+,chr4_140553740_140553770_+	0.693077	ELMOD2
ENSG00000057252	0.444279	6	chr1_179354200_179354230_+,chr1_179354266_179354296_+,chr1_179354546_179354576_+,chr1_179355288_179355318_+,chr1_179356055_179356085_+,chr1_179358650_179358680_+	0.165246	SOAT1
ENSG00000002016	0.443858	4	chr12_911025_911055_-,chr12_911085_911115_-,chr12_911155_911185_-,chr12_912596_912626_-	0.29385	RAD52
ENSG00000177868	0.442576	3	chr1_42807052_42807082_-,chr1_42807154_42807184_-,chr1_42807199_42807229_-	0.462008	SVBP
ENSG00000161048	0.442381	3	chr7_103099723_103099753_-,chr7_103099778_103099808_-,chr7_103099836_103099895_-	0.348335	NAPEPLD
ENSG00000215105	0.441426	2	chrX_75739002_75739032_-,chrX_75739102_75739132_-	0.581367	TTC3P1
ENSG00000131653	0.441044	4	chr16_2176908_2176965_+,chr16_2177938_2177968_+,chr16_2177988_2178018_+,chr16_2178030_2178060_+	0.242682	TRAF7
ENSG00000069943	0.440834	2	chr15_55340015_55340045_+,chr15_55355618_55355648_+	0.685208	PIGB
ENSG00000118418	0.440758	4	chr6_79201245_79201275_-,chr6_79201294_79201324_-,chr6_79201549_79201579_-,chr6_79201619_79201649_-	0.242682	HMGN3
ENSG00000185722	0.440655	7	chr17_4163821_4163851_-,chr17_4163892_4163922_-,chr17_4166058_4166114_-,chr17_4166154_4166184_-,chr17_4166274_4166304_-,chr17_4194560_4194590_-,chr17_4223061_4223091_-	0.573676	ANKFY1
ENSG00000203875.6	0.440198	7	chr6_85668471_85668501_-,chr6_85670821_85670851_-,chr6_85673474_85673504_-,chr6_85677007_85677037_-,chr6_85677084_85677139_-,chr6_85677291_85677321_-,chr6_85677586_85677616_-	0.210979
ENSG00000232888	0.43995	2	chr12_132826049_132826079_+,chr12_132826228_132826258_+	0.772418	RPS11P5
ENSG00000198879	0.439747	3	chr10_7158610_7158640_-,chr10_7158717_7158747_-,chr10_7411066_7411096_-	0.362845	SFMBT2
ENSG00000185252	0.439714	2	chr22_20407251_20407281_+,chr22_20407651_20407681_+	0.750878	ZNF74
ENSG00000144711	0.439671	4	chr3_12897221_12897251_-,chr3_12897874_12897904_-,chr3_12900577_12900607_-,chr3_13071168_13071198_-	0.568526	IQSEC1
ENSG00000140403	0.439249	4	chr15_78280511_78280541_+,chr15_78280654_78280684_+,chr15_78282106_78282136_+,chr15_78282161_78282191_+	0.987191	DNAJA4
ENSG00000072210	0.437838	9	chr17_19675634_19675664_+,chr17_19675675_19675705_+,chr17_19675714_19675744_+,chr17_19677266_19677296_+,chr17_19677310_19677340_+,chr17_19677382_19677412_+,chr17_19677438_19677498_+,chr17_19677532_19677562_+,chr17_19677566_19677596_+	0.028399	ALDH3A2
ENSG00000075618	0.437599	4	chr7_5606468_5606498_+,chr7_5606531_5606561_+,chr7_5606581_5606611_+,chr7_5606619_5606649_+	0.760471	FSCN1
ENSG00000146085	0.43755	9	chr6_49430364_49430394_-,chr6_49430433_49430463_-,chr6_49430743_49430773_-,chr6_49430871_49430901_-,chr6_49431019_49431049_-,chr6_49431295_49431325_-,chr6_49431373_49431403_-,chr6_49431517_49431547_-,chr6_49431644_49431674_-	0.0415028	MMUT
ENSG00000139645	0.436665	3	chr12_56237807_56237837_-,chr12_56237847_56237877_-,chr12_56238217_56238247_-	0.0387656	ANKRD52
ENSG00000150394	0.436297	2	chr16_61820315_61820345_-,chr16_61822206_61822236_-	0.125097	CDH8
ENSG00000197780	0.43615	3	chr1_109062486_109062516_-,chr1_109062551_109062581_-,chr1_109062632_109062662_-	0.271401	TAF13
ENSG00000065328	0.4359	2	chr10_13209812_13209842_+,chr10_13211080_13211110_+	0.850721	MCM10
ENSG00000070882	0.435843	7	chr7_24796540_24796570_-,chr7_24798691_24798721_-,chr7_24798848_24798878_-,chr7_24798905_24798935_-,chr7_24798961_24798991_-,chr7_24799054_24799084_-,chr7_24799923_24799953_-	0.0360096	OSBPL3
ENSG00000103769	0.435735	7	chr15_65887781_65887811_+,chr15_65887846_65887876_+,chr15_65887893_65887923_+,chr15_65887924_65887954_+,chr15_65887983_65888013_+,chr15_65888054_65888084_+,chr15_65889421_65889476_+	0.556792	RAB11A
ENSG00000158615	0.435299	5	chr1_204403359_204403389_-,chr1_204403392_204403422_-,chr1_204403796_204403826_-,chr1_204405013_204405043_-,chr1_204405127_204405157_-	0.0536261	PPP1R15B
ENSG00000172531	0.434763	4	chr11_67398183_67398213_-,chr11_67398242_67398298_-,chr11_67398303_67398333_-,chr11_67398366_67398396_-	0.592227	PPP1CA
ENSG00000229180	0.434707	3	chr7_66553335_66553365_-,chr7_66553569_66553599_-,chr7_66553766_66553796_-	0.311843	AC006001.3
ENSG00000146909	0.433692	5	chr7_156969739_156969769_+,chr7_156969774_156969804_+,chr7_156969817_156969847_+,chr7_156970276_156970306_+,chr7_156973144_156973174_+	0.382941	NOM1
ENSG00000078369	0.433333	5	chr1_1785286_1785345_-,chr1_1785393_1785423_-,chr1_1786749_1786779_-,chr1_1786829_1786859_-,chr1_1786898_1786928_-	0.315175	GNB1
ENSG00000143756	0.432236	4	chr1_224159464_224159494_+,chr1_224159513_224159571_+,chr1_224161924_224161954_+,chr1_224162017_224162047_+	0.109474	FBXO28
ENSG00000183508	0.432179	3	chr1_117624625_117624655_+,chr1_117624756_117624786_+,chr1_117628342_117628372_+	0.88273	TENT5C
ENSG00000138600	0.432112	6	chr15_50702266_50702296_-,chr15_50705482_50705512_-,chr15_50707577_50707607_-,chr15_50707616_50707646_-,chr15_50707665_50707695_-,chr15_50707734_50707764_-	0.687252	SPPL2A
ENSG00000155975	0.431849	2	chr8_17285028_17285058_+,chr8_17295529_17295559_+	0.203485	VPS37A
ENSG00000101166	0.431682	7	chr20_59033145_59033175_-,chr20_59033176_59033206_-,chr20_59034246_59034304_-,chr20_59034348_59034378_-,chr20_59034817_59034847_-,chr20_59034860_59034890_-,chr20_59034911_59034941_-	0.338665	PRELID3B
ENSG00000149485	0.431646	4	chr11_61797227_61797257_-,chr11_61799625_61799655_-,chr11_61799684_61799714_-,chr11_61799751_61799781_-	0.787728	FADS1
ENSG00000122550	0.431596	4	chr7_23126020_23126050_+,chr7_23128421_23128451_+,chr7_23175274_23175304_+,chr7_23175391_23175421_+	0.915073	KLHL7
ENSG00000257815.1	0.431081	3	chr12_70242286_70242316_-,chr12_70242318_70242348_-,chr12_70242489_70242519_-	0.0587392
ENSG00000145354	0.431034	5	chr4_102887876_102887906_+,chr4_102887960_102887990_+,chr4_102888166_102888221_+,chr4_102888500_102888530_+,chr4_102888542_102888572_+	0.00903773	CISD2
ENSG00000167083	0.430773	4	chr17_49203096_49203126_-,chr17_49206237_49206267_-,chr17_49206366_49206396_-,chr17_49206632_49206662_-	0.689536	GNGT2
ENSG00000196152	0.43026	4	chr9_127445342_127445372_+,chr9_127447662_127447692_+,chr9_127447738_127447768_+,chr9_127449702_127449732_+	0.72736	ZNF79
ENSG00000188295	0.430061	4	chr1_247098034_247098064_-,chr1_247098101_247098131_-,chr1_247099962_247099992_-,chr1_247101195_247101225_-	0.966192	ZNF669
ENSG00000161671	0.429885	6	chr19_50483166_50483196_+,chr19_50483200_50483230_+,chr19_50483236_50483266_+,chr19_50483321_50483351_+,chr19_50483355_50483410_+,chr19_50490829_50490859_+	0.717377	EMC10
ENSG00000151135	0.429524	4	chr12_106973813_106973843_+,chr12_106973917_106973947_+,chr12_106973954_106973984_+,chr12_106974007_106974037_+	0.413881	TMEM263
ENSG00000105662	0.429481	2	chr19_18726922_18726952_+,chr19_18777922_18777952_+	0.688989	CRTC1
ENSG00000101138	0.429219	6	chr20_56403890_56403920_+,chr20_56403951_56403981_+,chr20_56404019_56404049_+,chr20_56404225_56404255_+,chr20_56406264_56406322_+,chr20_56406332_56406362_+	0.0406138	CSTF1
ENSG00000158805	0.429214	3	chr16_89738456_89738571_+,chr16_89739814_89739844_+,chr16_89740867_89740925_+	0.228321	ZNF276
ENSG00000233067.2	0.428584	3	chrX_22277602_22277632_-,chrX_22344563_22344593_-,chrX_22430639_22430669_-	0.0454743
ENSG00000182095	0.428384	2	chr7_5306790_5306846_-,chr7_5351288_5351343_-	0.322155	TNRC18
ENSG00000145495	0.428059	9	chr5_10433892_10434000_+,chr5_10434318_10434348_+,chr5_10434352_10434382_+,chr5_10435190_10435220_+,chr5_10436882_10436912_+,chr5_10436944_10436974_+,chr5_10437010_10437040_+,chr5_10437255_10437285_+,chr5_10437824_10437854_+	0.228857	MARCHF6
ENSG00000161204	0.427679	3	chr3_184193975_184194005_+,chr3_184199284_184199314_+,chr3_184199372_184199402_+	0.0384827	ABCF3
ENSG00000167695	0.427656	5	chr17_742775_742835_+,chr17_742854_742884_+,chr17_742938_742968_+,chr17_742981_743011_+,chr17_744662_744692_+	0.0383484	TLCD3A
ENSG00000070950	0.42759	2	chr3_8877196_8877226_-,chr3_8879913_8879943_-	0.72736	RAD18
ENSG00000153707	0.427097	3	chr9_8618907_8618937_-,chr9_8848314_8848344_-,chr9_9384344_9384374_-	0.0532292	PTPRD
ENSG00000068323	0.427064	2	chrX_49028731_49028788_-,chrX_49028901_49028931_-	0.604151	TFE3
ENSG00000112245	0.426856	8	chr6_63581007_63581037_+,chr6_63581066_63581123_+,chr6_63581166_63581196_+,chr6_63581279_63581309_+,chr6_63581350_63581380_+,chr6_63581426_63581481_+,chr6_63583247_63583277_+,chr6_63583347_63583377_+	0.718494	PTP4A1
ENSG00000011426	0.426091	6	chr7_36453484_36453514_+,chr7_36453570_36453600_+,chr7_36453602_36453632_+,chr7_36453641_36453671_+,chr7_36453729_36453759_+,chr7_36453761_36453791_+	0.497119	ANLN
ENSG00000133256	0.425895	2	chr4_670556_670586_+,chr4_670752_670782_+	0.706797	PDE6B
ENSG00000104825	0.425749	3	chr19_38908726_38908756_+,chr19_38908767_38908797_+,chr19_38908864_38908894_+	0.14379	NFKBIB
ENSG00000179912	0.425466	2	chr12_57321876_57321906_-,chr12_57395818_57395848_-	0.321743	R3HDM2
ENSG00000146263	0.424693	3	chr6_97142161_97142191_-,chr6_97142297_97142327_-,chr6_97146534_97146564_-	0.503178	MMS22L
ENSG00000082458	0.424545	3	chrX_70503242_70503272_+,chrX_70504337_70504367_+,chrX_70505460_70505490_+	0.315175	DLG3
ENSG00000111670	0.424047	4	chr12_101745506_101745536_-,chr12_101745552_101745582_-,chr12_101745675_101745705_-,chr12_101824433_101824463_-	0.869155	GNPTAB
ENSG00000108528	0.424023	4	chr17_4934916_4934946_-,chr17_4937205_4937235_-,chr17_4937312_4937342_-,chr17_4937469_4937499_-	0.00150248	SLC25A11
ENSG00000091490	0.424004	3	chr4_25747433_25747463_-,chr4_25747490_25747520_-,chr4_25748312_25748342_-	0.666849	SEL1L3
ENSG00000134291	0.423969	3	chr12_47968409_47968439_+,chr12_47968458_47968488_+,chr12_47968848_47968878_+	0.682447	TMEM106C
ENSG00000158092	0.423855	4	chr3_136928150_136928180_+,chr3_136948908_136948938_+,chr3_136949004_136949034_+,chr3_136949096_136949126_+	0.264342	NCK1
ENSG00000182165.13	0.423698	3	chr7_87325297_87325327_-,chr7_87325347_87325377_-,chr7_87341496_87341526_-	0.203608
ENSG00000117620	0.423391	3	chr1_100026708_100026738_+,chr1_100026809_100026839_+,chr1_100026862_100026918_+	0.387936	SLC35A3
ENSG00000158106	0.4229	2	chr8_143382778_143382808_+,chr8_143384190_143384220_+	0.213579	RHPN1
ENSG00000095002	0.422733	3	chr2_47482870_47482900_+,chr2_47483064_47483094_+,chr2_47483193_47483223_+	0.978958	MSH2
ENSG00000172171	0.422645	4	chr17_30898986_30899016_-,chr17_30899018_30899048_-,chr17_30899641_30899671_-,chr17_30900116_30900146_-	0.336775	TEFM
ENSG00000197912	0.422286	3	chr16_89518656_89518686_+,chr16_89548328_89548358_+,chr16_89557732_89557762_+	0.860328	SPG7
ENSG00000161547	0.421948	6	chr17_76734090_76734120_-,chr17_76734128_76734158_-,chr17_76734185_76734215_-,chr17_76734242_76734272_-,chr17_76734837_76734867_-,chr17_76734881_76734911_-	1.29846e-05	SRSF2
ENSG00000160199	0.421722	5	chr21_43030128_43030158_+,chr21_43030161_43030246_+,chr21_43030685_43030715_+,chr21_43033491_43033521_+,chr21_43033547_43033577_+	0.00201635	PKNOX1
ENSG00000105851	0.421343	3	chr7_106905791_106905821_+,chr7_106908871_106908901_+,chr7_106908943_106908973_+	0.715826	PIK3CG
ENSG00000100209	0.420319	3	chr22_28745939_28745969_+,chr22_28746005_28746035_+,chr22_28757480_28757510_+	0.389987	HSCB
ENSG00000102393	0.420002	4	chrX_101393468_101393498_-,chrX_101396109_101396139_-,chrX_101397807_101397837_-,chrX_101400820_101400850_-	0.659526	GLA
ENSG00000140497	0.419924	3	chr15_74843730_74843760_-,chr15_74844854_74844910_-,chr15_74844916_74844946_-	0.203011	SCAMP2
ENSG00000078967	0.419625	2	chr7_43953537_43953567_+,chr7_43956106_43956136_+	0.106753	UBE2D4
ENSG00000167005	0.419485	4	chr16_56429133_56429163_-,chr16_56431676_56431706_-,chr16_56432546_56432576_-,chr16_56432625_56432655_-	0.213016	NUDT21
ENSG00000115020	0.419221	4	chr2_208308380_208308410_+,chr2_208356172_208356202_+,chr2_208356277_208356307_+,chr2_208358701_208358731_+	0.260537	PIKFYVE
ENSG00000253948.1	0.419195	2	chr8_99002015_99002045_-,chr8_99004424_99004454_-	0.891926
ENSG00000119004	0.418504	7	chr2_203296896_203296926_+,chr2_203296938_203296968_+,chr2_203297001_203297031_+,chr2_203297094_203297124_+,chr2_203297212_203297242_+,chr2_203305581_203305611_+,chr2_203305753_203305783_+	0.242372	CYP20A1
ENSG00000214114	0.417605	5	chr1_38863423_38863453_-,chr1_38863455_38863485_-,chr1_38863507_38863537_-,chr1_38864501_38864531_-,chr1_38864590_38864650_-	0.422741	MYCBP
ENSG00000070476	0.417553	6	chr3_126437601_126437658_-,chr3_126452745_126452775_-,chr3_126454065_126454095_-,chr3_126454159_126454189_-,chr3_126458901_126458931_-,chr3_126459021_126459051_-	0.109719	ZXDC
ENSG00000173575	0.417513	5	chr15_92949204_92949234_+,chr15_92965565_92965595_+,chr15_92992969_92992999_+,chr15_93027912_93027942_+,chr15_93027966_93027996_+	0.390181	CHD2
ENSG00000163811	0.416799	3	chr2_28946958_28947016_+,chr2_28948146_28948176_+,chr2_28948185_28948215_+	0.851521	WDR43
ENSG00000154813	0.416043	5	chr3_16257978_16258008_-,chr3_16260150_16260180_-,chr3_16260389_16260419_-,chr3_16260505_16260535_-,chr3_16260559_16260589_-	0.998156	DPH3
ENSG00000082516	0.4153	4	chr5_154887476_154887506_-,chr5_154887514_154887544_-,chr5_154887569_154887599_-,chr5_154887734_154887764_-	0.781889	GEMIN5
ENSG00000167522	0.415075	4	chr16_89282775_89282805_-,chr16_89282955_89282985_-,chr16_89286661_89286691_-,chr16_89298875_89298905_-	0.550773	ANKRD11
ENSG00000138078	0.413985	4	chr2_44318763_44318793_-,chr2_44318800_44318830_-,chr2_44318832_44318862_-,chr2_44319649_44319679_-	1	PREPL
ENSG00000174227	0.413903	5	chr4_522813_522843_+,chr4_527398_527428_+,chr4_527505_527535_+,chr4_539417_539447_+,chr4_539499_539529_+	0.0384827	PIGG
ENSG00000077721	0.413349	3	chrX_119583284_119583314_+,chrX_119583335_119583365_+,chrX_119584358_119584418_+	0.169904	UBE2A
ENSG00000170464	0.413168	2	chr5_139410203_139410259_-,chr5_139414053_139414083_-	0.123138	DNAJC18
ENSG00000106683	0.413031	3	chr7_74122340_74122370_+,chr7_74122454_74122484_+,chr7_74122491_74122521_+	0.52424	LIMK1
ENSG00000162735	0.412897	5	chr1_160276545_160276575_-,chr1_160276846_160276904_-,chr1_160276915_160276945_-,chr1_160278480_160278510_-,chr1_160278653_160278683_-	0.00857879	PEX19
CATG00000043721.1	0.412201	2	chr2_86811333_86811363_+,chr2_86822426_86822456_+	0.648114
ENSG00000117859	0.411958	5	chr1_51788235_51788265_+,chr1_51788298_51788328_+,chr1_51788368_51788398_+,chr1_51788411_51788469_+,chr1_51789189_51789219_+	0.489332	OSBPL9
ENSG00000108679	0.411931	4	chr17_78971255_78971310_-,chr17_78971326_78971385_-,chr17_78971401_78971431_-,chr17_78971433_78971463_-	0.465965	LGALS3BP
ENSG00000164096	0.411119	5	chr4_119297023_119297053_-,chr4_119297054_119297084_-,chr4_119298488_119298518_-,chr4_119298544_119298574_-,chr4_119298678_119298708_-	0.029906	C4orf3
ENSG00000267278.1	0.410025	4	chr17_45252913_45252943_+,chr17_45263153_45263183_+,chr17_45268330_45268388_+,chr17_45269806_45269836_+	0.210429
ENSG00000205659	0.409691	3	chr14_74200381_74200411_+,chr14_74201117_74201147_+,chr14_74201203_74201233_+	0.796891	LIN52
ENSG00000163872	0.409536	3	chr3_183793460_183793490_+,chr3_183812507_183812537_+,chr3_183812594_183812624_+	0.998156	YEATS2
ENSG00000094804	0.408628	4	chr17_40301556_40301586_+,chr17_40301953_40301983_+,chr17_40302770_40302825_+,chr17_40302857_40302917_+	0.319791	CDC6
ENSG00000179832	0.407566	2	chr8_144213349_144213379_+,chr8_144213435_144213465_+	1	MROH1
ENSG00000113758	0.40741	6	chr5_177456607_177456637_-,chr5_177456682_177456712_-,chr5_177456925_177456982_-,chr5_177456997_177457027_-,chr5_177466931_177466961_-,chr5_177467255_177467285_-	0.987287	DBN1
ENSG00000153048	0.407335	3	chr16_8852947_8852977_-,chr16_8854913_8854943_-,chr16_8855081_8855111_-	0.724808	CARHSP1
ENSG00000125656	0.406214	3	chr19_6368687_6368717_+,chr19_6368800_6368858_+,chr19_6368872_6368902_+	0.758219	CLPP
ENSG00000138433	0.406038	7	chr2_174348150_174348180_-,chr2_174348198_174348228_-,chr2_174348364_174348394_-,chr2_174348425_174348455_-,chr2_174348524_174348554_-,chr2_174350659_174350689_-,chr2_174381704_174381734_-	0.123138	CIR1
ENSG00000248693.1	0.40547	2	chr5_18731782_18731812_-,chr5_18735002_18735032_-	0.895848
ENSG00000164168	0.405229	3	chr4_147635191_147635221_+,chr4_147637207_147637237_+,chr4_147637664_147637694_+	0.638832	TMEM184C
ENSG00000112759	0.405194	4	chr6_44233988_44234018_+,chr6_44234032_44234062_+,chr6_44234063_44234093_+,chr6_44234112_44234142_+	1	SLC29A1
ENSG00000143390	0.403817	5	chr1_151340640_151340670_-,chr1_151340694_151340724_-,chr1_151340807_151340837_-,chr1_151341960_151341990_-,chr1_151342246_151342276_-	0.408507	RFX5
ENSG00000131089	0.403805	3	chrX_63634967_63634997_-,chrX_63635018_63635048_-,chrX_63637968_63637998_-	0.650424	ARHGEF9
ENSG00000086065	0.402287	6	chr9_33281000_33281030_+,chr9_33281065_33281095_+,chr9_33281139_33281169_+,chr9_33281354_33281384_+,chr9_33281414_33281472_+,chr9_33281483_33281513_+	0.210429	CHMP5
ENSG00000091140	0.402179	4	chr7_107919559_107919589_+,chr7_107919623_107919653_+,chr7_107919715_107919745_+,chr7_107919935_107919965_+	0.485776	DLD
ENSG00000032219	0.401574	5	chr14_58346943_58346973_+,chr14_58372847_58372877_+,chr14_58372902_58372932_+,chr14_58373603_58373633_+,chr14_58373677_58373733_+	0.000356541	ARID4A
ENSG00000109943	0.401196	3	chr11_122872458_122872488_+,chr11_122872517_122872547_+,chr11_122872609_122872639_+	0.850229	CRTAM
ENSG00000131797	0.400863	3	chr16_31709672_31709702_+,chr16_31709738_31709796_+,chr16_31711956_31711986_+	1	CLUHP3
ENSG00000167863	0.400204	4	chr17_75038863_75038893_-,chr17_75038894_75038924_-,chr17_75038981_75039011_-,chr17_75040095_75040125_-	0.425606	ATP5PD
ENSG00000143315	0.399348	6	chr1_160027671_160027701_-,chr1_160029893_160029923_-,chr1_160029932_160029962_-,chr1_160030020_160030050_-,chr1_160030215_160030245_-,chr1_160030276_160030306_-	0.0922009	PIGM
ENSG00000020922	0.399093	5	chr11_94415550_94415608_-,chr11_94415661_94415691_-,chr11_94419729_94419759_-,chr11_94419861_94419891_-,chr11_94419896_94419926_-	0.203485	MRE11
ENSG00000116288	0.398881	3	chr1_7985055_7985085_+,chr1_7985125_7985155_+,chr1_7985164_7985282_+	0.708784	PARK7
ENSG00000124226	0.398766	3	chr20_49952181_49952211_+,chr20_49953794_49953824_+,chr20_49953855_49953885_+	0.565261	RNF114
ENSG00000101310	0.398709	5	chr20_18560836_18560891_+,chr20_18560926_18560956_+,chr20_18560987_18561017_+,chr20_18561051_18561081_+,chr20_18561092_18561122_+	0.128085	SEC23B
ENSG00000136478	0.39866	3	chr17_64147440_64147496_-,chr17_64147687_64147717_-,chr17_64147736_64147766_-	0.468478	TEX2
ENSG00000135766	0.398596	4	chr1_231363756_231363786_-,chr1_231363835_231363865_-,chr1_231366320_231366350_-,chr1_231366423_231366453_-	0.466895	EGLN1
ENSG00000134376	0.39859	2	chr1_197327102_197327132_+,chr1_197353807_197353837_+	0.0337318	CRB1
ENSG00000112787	0.398581	5	chr12_132511922_132511978_+,chr12_132554466_132554496_+,chr12_132584059_132584116_+,chr12_132584236_132584296_+,chr12_132585158_132585188_+	0.012386	FBRSL1
ENSG00000174775	0.398345	2	chr11_532242_532272_-,chr11_532413_532443_-	0.919682	HRAS
ENSG00000231607.4	0.397946	6	chr13_50026796_50026826_-,chr13_50040899_50040929_-,chr13_50043509_50043539_-,chr13_50043908_50043938_-,chr13_50044022_50044052_-,chr13_50046969_50046999_-	0.671708
ENSG00000204954	0.3973	4	chr12_103950740_103950770_-,chr12_103951206_103951236_-,chr12_103951253_103951283_-,chr12_103951472_103951529_-	0.356382	C12orf73
ENSG00000132600	0.397203	4	chr16_68357177_68357207_+,chr16_68357236_68357266_+,chr16_68358383_68358413_+,chr16_68360840_68360870_+	0.922229	PRMT7
ENSG00000135821	0.397185	3	chr1_182382894_182383002_-,chr1_182383007_182383037_-,chr1_182383069_182383099_-	0.352535	GLUL
ENSG00000183715	0.39647	3	chr11_132554864_132554894_-,chr11_133080475_133080505_-,chr11_133161986_133162016_-	0.0731068	OPCML
ENSG00000087206	0.396322	3	chr5_176905006_176905036_-,chr5_176905050_176905080_-,chr5_176969473_176969503_-	0.488375	UIMC1
ENSG00000136758	0.395827	7	chr10_27110180_27110210_-,chr10_27110454_27110484_-,chr10_27110737_27110767_-,chr10_27110848_27110878_-,chr10_27111733_27111763_-,chr10_27111846_27111876_-,chr10_27111905_27111935_-	0.00826738	YME1L1
ENSG00000138297	0.39571	4	chr10_46003585_46003615_+,chr10_46003637_46003667_+,chr10_46003685_46003741_+,chr10_46005192_46005222_+	0.957612
ENSG00000133835	0.395502	3	chr5_119542020_119542050_+,chr5_119542224_119542254_+,chr5_119542302_119542332_+	0.921721	HSD17B4
ENSG00000047621	0.395289	4	chr12_4487730_4487788_-,chr12_4487792_4487822_-,chr12_4489415_4489445_-,chr12_4489479_4489509_-	0.311843	C12orf4
ENSG00000156256	0.395173	3	chr21_29054276_29054306_+,chr21_29054320_29054350_+,chr21_29054458_29054488_+	0.452055	USP16
ENSG00000139597	0.394889	5	chr13_32401584_32401614_-,chr13_32401637_32401667_-,chr13_32401673_32401703_-,chr13_32401732_32401762_-,chr13_32402161_32402191_-	0.805086	N4BP2L1
ENSG00000162923	0.394596	8	chr1_224385146_224385176_-,chr1_224385275_224385305_-,chr1_224385391_224385421_-,chr1_224385490_224385520_-,chr1_224386993_224387023_-,chr1_224387843_224387873_-,chr1_224389136_224389166_-,chr1_224389250_224389280_-	0.148141	WDR26
ENSG00000123066	0.39457	5	chr12_115958576_115958606_-,chr12_115958652_115958682_-,chr12_115959153_115959183_-,chr12_115959471_115959501_-,chr12_116109061_116109091_-	0.953732	MED13L
ENSG00000156973	0.393847	3	chr2_231732433_231732492_-,chr2_231736956_231736986_-,chr2_231779014_231779044_-	0.968601	PDE6D
ENSG00000204178	0.393593	6	chr1_25498532_25498562_+,chr1_25498606_25498636_+,chr1_25498702_25498732_+,chr1_25500053_25500083_+,chr1_25500122_25500152_+,chr1_25500179_25500209_+	0.129476	MACO1
ENSG00000122965	0.393152	4	chr12_113816740_113816770_-,chr12_113822057_113822087_-,chr12_113822692_113822722_-,chr12_113955131_113955161_-	0.116079	RBM19
ENSG00000078269	0.39267	5	chr6_158030902_158030932_+,chr6_158097824_158097854_+,chr6_158098978_158099033_+,chr6_158099093_158099123_+,chr6_158099146_158099176_+	0.315104	SYNJ2
ENSG00000228956.4	0.392471	5	chr3_18446712_18446742_+,chr3_18469680_18469710_+,chr3_18472976_18473006_+,chr3_18530617_18530647_+,chr3_18531224_18531254_+	0.593781
ENSG00000154114	0.392109	3	chr11_121047927_121047957_+,chr11_121089577_121089607_+,chr11_121090746_121090776_+	0.192882	TBCEL
ENSG00000119326	0.391775	3	chr9_108942577_108942607_-,chr9_108942662_108942692_-,chr9_108942710_108942740_-	0.611756	CTNNAL1
ENSG00000231312.2	0.391247	2	chr2_39454335_39454394_+,chr2_39601478_39601508_+	0.183037
ENSG00000100632	0.391148	5	chr14_69380128_69380158_-,chr14_69380173_69380203_-,chr14_69380215_69380245_-,chr14_69380270_69380300_-,chr14_69380304_69380361_-	0.866062	ERH
ENSG00000152749	0.39097	8	chr13_94627201_94627231_+,chr13_94627347_94627377_+,chr13_94627676_94627706_+,chr13_94629100_94629130_+,chr13_94629145_94629175_+,chr13_94629253_94629283_+,chr13_94634594_94634624_+,chr13_94634628_94634683_+	0.0150984	GPR180
ENSG00000197894	0.390755	5	chr4_99070978_99071008_-,chr4_99071035_99071065_-,chr4_99071084_99071114_-,chr4_99071118_99071175_-,chr4_99072146_99072176_-	0.586792	ADH5
ENSG00000128731	0.390635	6	chr15_28111040_28111070_-,chr15_28111279_28111309_-,chr15_28111317_28111347_-,chr15_28111424_28111484_-,chr15_28279820_28279850_-,chr15_28319829_28319859_-	0.433654	HERC2
ENSG00000155254	0.389875	2	chr10_97717997_97718027_+,chr10_97718094_97718150_+	0.885544	MARVELD1
ENSG00000176973	0.389639	2	chr11_65573985_65574015_+,chr11_65574160_65574190_+	0.955806	FAM89B
ENSG00000077147	0.389224	5	chr10_96520673_96520703_-,chr10_96520705_96520735_-,chr10_96520788_96520818_-,chr10_96520985_96521015_-,chr10_96521047_96521077_-	0.0366027	TM9SF3
ENSG00000254999	0.388643	4	chr3_10126715_10126745_+,chr3_10126755_10126785_+,chr3_10126818_10126848_+,chr3_10126887_10126917_+	0.428317	BRK1
ENSG00000101337	0.388356	4	chr20_32165522_32165552_+,chr20_32167120_32167150_+,chr20_32167151_32167211_+,chr20_32167225_32167255_+	0.579835	TM9SF4
ENSG00000171222	0.38826	2	chr20_35953624_35953654_-,chr20_35953805_35953835_-	0.60185	SCAND1
ENSG00000134717	0.388201	6	chr1_52086853_52086913_+,chr1_52086955_52086985_+,chr1_52087073_52087103_+,chr1_52088237_52088267_+,chr1_52088362_52088419_+,chr1_52089497_52089527_+	0.456627	BTF3L4
ENSG00000197147	0.388081	5	chr1_89594606_89594636_+,chr1_89594664_89594694_+,chr1_89594734_89594764_+,chr1_89596492_89596522_+,chr1_89596543_89596573_+	0.706865	LRRC8B
ENSG00000145050	0.387706	4	chr3_51389119_51389149_+,chr3_51389178_51389208_+,chr3_51389268_51389298_+,chr3_51389308_51389338_+	0.552117	MANF
ENSG00000106636	0.387699	3	chr7_44212429_44212487_+,chr7_44212495_44212577_+,chr7_44214262_44214292_+	0.0966891	YKT6
ENSG00000160360	0.387609	3	chr9_136359416_136359446_+,chr9_136359480_136359510_+,chr9_136359571_136359601_+	0.996062	GPSM1
ENSG00000189369	0.387608	3	chrX_51745900_51745930_+,chrX_51746108_51746138_+,chrX_51746202_51746232_+	0.0429862	GSPT2
ENSG00000114107	0.387268	2	chr3_138494344_138494374_-,chr3_138499933_138499963_-	0.854542	CEP70
ENSG00000020256	0.387184	3	chr20_52109997_52110027_-,chr20_52151278_52151308_-,chr20_52151561_52151591_-	0.315187	ZFP64
ENSG00000167635	0.387006	3	chr19_36238251_36238281_+,chr19_36238643_36238673_+,chr19_36238738_36238768_+	0.757988	ZNF146
ENSG00000198624	0.386767	3	chr5_151181052_151181082_-,chr5_151185422_151185452_-,chr5_151214924_151214954_-	0.416638	CCDC69
ENSG00000125977	0.386583	3	chr20_34089431_34089461_-,chr20_34089470_34089500_-,chr20_34089620_34089650_-	0.37916	EIF2S2
ENSG00000196652	0.385959	4	chr7_99532574_99532604_+,chr7_99532652_99532682_+,chr7_99533429_99533459_+,chr7_99534077_99534107_+	0.507276	ZKSCAN5
ENSG00000081019	0.385866	3	chr1_113761832_113761862_-,chr1_113761990_113762020_-,chr1_113765322_113765352_-	0.320392	RSBN1
ENSG00000148688	0.385012	6	chr10_90900732_90900789_+,chr10_90900813_90900843_+,chr10_90900947_90900977_+,chr10_90903468_90903498_+,chr10_90905940_90905970_+,chr10_90906010_90906065_+	0.038163	RPP30
ENSG00000158604	0.384808	6	chr7_44574586_44574616_-,chr7_44577894_44577924_-,chr7_44577979_44578009_-,chr7_44578310_44578340_-,chr7_44579370_44579400_-,chr7_44579489_44579519_-	0.0123424	TMED4
ENSG00000176974	0.384731	3	chr17_18327873_18327903_-,chr17_18328469_18328499_-,chr17_18328524_18328554_-	0.428317	SHMT1
ENSG00000153147	0.384225	3	chr4_143553388_143553418_+,chr4_143554293_143554323_+,chr4_143554342_143554372_+	0.260056	SMARCA5
ENSG00000138756	0.383652	2	chr4_78879405_78879435_+,chr4_78916335_78916365_+	0.874397	BMP2K
ENSG00000173848	0.383256	6	chr10_5457587_5457617_+,chr10_5457682_5457712_+,chr10_5458288_5458318_+,chr10_5458346_5458376_+,chr10_5458380_5458410_+,chr10_5458433_5458463_+	0.377186	NET1
ENSG00000085415	0.382977	3	chr18_12985543_12985573_+,chr18_12985689_12985719_+,chr18_12987506_12987536_+	0.0732596	SEH1L
ENSG00000100294	0.382959	3	chr22_43130418_43130448_-,chr22_43132883_43132913_-,chr22_43134094_43134124_-	0.276202	MCAT
ENSG00000153827	0.382708	4	chr2_229763837_229763867_-,chr2_229763881_229763911_-,chr2_229767212_229767242_-,chr2_229767398_229767428_-	0.103644	TRIP12
ENSG00000166197	0.382622	3	chr10_102159258_102159288_+,chr10_102159485_102159515_+,chr10_102163840_102163870_+	0.222859	NOLC1
ENSG00000159618	0.382365	2	chr16_57577159_57577189_+,chr16_57579947_57579977_+	0.57609	ADGRG5
ENSG00000164024	0.382351	3	chr4_99062611_99062641_+,chr4_99062659_99062689_+,chr4_99062752_99062809_+	0.950265	METAP1
ENSG00000167186	0.38216	5	chr16_19078180_19078210_+,chr16_19078274_19078304_+,chr16_19079960_19079990_+,chr16_19080002_19080032_+,chr16_19082163_19082193_+	0.1179	COQ7
ENSG00000160953	0.381712	6	chr19_1359893_1359923_+,chr19_1376811_1376841_+,chr19_1376922_1376952_+,chr19_1378309_1378339_+,chr19_1378361_1378391_+,chr19_1378397_1378427_+	0.875589	PWWP3A
ENSG00000154174	0.381614	4	chr3_100363463_100363493_-,chr3_100363535_100363565_-,chr3_100365245_100365329_-,chr3_100365461_100365491_-	0.0652223	TOMM70
ENSG00000165476	0.380917	2	chr10_63620942_63620972_+,chr10_63624547_63624577_+	0.596356	REEP3
ENSG00000122694	0.380629	5	chr9_36162557_36162587_+,chr9_36162842_36162872_+,chr9_36162880_36162910_+,chr9_36162952_36163008_+,chr9_36163876_36163906_+	0.710177	GLIPR2
ENSG00000177565	0.379463	5	chr3_177020754_177020784_-,chr3_177020796_177020826_-,chr3_177023320_177023350_-,chr3_177024446_177024476_-,chr3_177024524_177024554_-	4.57306e-07	TBL1XR1
ENSG00000097046	0.378863	4	chr1_91513276_91513306_+,chr1_91524465_91524495_+,chr1_91525680_91525710_+,chr1_91525732_91525762_+	0.234767	CDC7
ENSG00000142546	0.378572	2	chr19_49555711_49555767_-,chr19_49556354_49556384_-	0.787885	NOSIP
ENSG00000116212	0.376226	2	chr1_53967978_53968008_+,chr1_53968138_53968168_+	0.421343	LRRC42
ENSG00000198171	0.376157	6	chr20_3188751_3188781_-,chr20_3188829_3188859_-,chr20_3190368_3190398_-,chr20_3190414_3190444_-,chr20_3190520_3190550_-,chr20_3190630_3190660_-	0.201687	DDRGK1
ENSG00000164674	0.376073	4	chr6_158731262_158731292_+,chr6_158764769_158764799_+,chr6_158764841_158764871_+,chr6_158766490_158766520_+	1	SYTL3
ENSG00000130717	0.374735	5	chr9_131523801_131523831_-,chr9_131523933_131523963_-,chr9_131524563_131524593_-,chr9_131524650_131524680_-,chr9_131524699_131524729_-	0.787365	UCK1
ENSG00000156504	0.374663	4	chrX_134769570_134769600_-,chrX_134769630_134769660_-,chrX_134769870_134769900_-,chrX_134771634_134771664_-	0.0345934	FAM122B
ENSG00000171204	0.374257	6	chr11_85636153_85636183_+,chr11_85636293_85636323_+,chr11_85636345_85636375_+,chr11_85636387_85636417_+,chr11_85636436_85636466_+,chr11_85636477_85636536_+	0.210429	TMEM126B
ENSG00000172922	0.373378	5	chr11_65717673_65717731_-,chr11_65717761_65717791_-,chr11_65719684_65719714_-,chr11_65719718_65719748_-,chr11_65719765_65719795_-	0.1541	RNASEH2C
ENSG00000122482	0.373071	6	chr1_90915304_90915334_-,chr1_90915415_90915445_-,chr1_90915468_90915498_-,chr1_90915589_90915619_-,chr1_90915637_90915667_-,chr1_90987247_90987277_-	0.228857	ZNF644
ENSG00000034713	0.372638	3	chr16_75577656_75577686_+,chr16_75577720_75577750_+,chr16_75577851_75577881_+	0.809105	GABARAPL2
ENSG00000173599	0.371673	5	chr11_66830336_66830366_-,chr11_66846473_66846503_-,chr11_66848525_66848555_-,chr11_66860340_66860399_-,chr11_66860417_66860447_-	0.596716	PC
ENSG00000175105	0.371633	4	chr3_88142116_88142146_+,chr3_88144055_88144085_+,chr3_88144554_88144611_+,chr3_88144630_88144660_+	0.0892092	ZNF654
ENSG00000106733	0.37131	4	chr9_75061200_75061230_-,chr9_75078930_75078960_-,chr9_75085727_75085757_-,chr9_75087560_75087590_-	0.155181	NMRK1
ENSG00000104957	0.371273	2	chr19_13759243_13759273_+,chr19_13763259_13763289_+	0.210971	CCDC130
ENSG00000090061	0.370349	4	chr14_99511284_99511314_+,chr14_99511366_99511396_+,chr14_99511438_99511468_+,chr14_99511485_99511515_+	0.386057	CCNK
ENSG00000121486	0.369815	4	chr1_185118085_185118115_-,chr1_185119047_185119077_-,chr1_185119178_185119208_-,chr1_185119887_185119917_-	0.320392	TRMT1L
ENSG00000166747	0.369749	4	chr16_71729010_71729040_-,chr16_71729100_71729130_-,chr16_71729160_71729190_-,chr16_71731880_71731910_-	0.547554	AP1G1
ENSG00000198393	0.369694	4	chr12_133011748_133011778_+,chr12_133011780_133011810_+,chr12_133011836_133011866_+,chr12_133012537_133012567_+	0.701463	ZNF26
ENSG00000175455	0.369684	4	chr3_123913422_123913452_-,chr3_123913717_123913747_-,chr3_123914319_123914349_-,chr3_123914628_123914658_-	0.0620464	CCDC14
ENSG00000151846	0.369591	2	chr13_25097194_25097224_+,chr13_25097490_25097520_+	0.345976	PABPC3
ENSG00000073008	0.368795	3	chr19_44663411_44663441_+,chr19_44663498_44663528_+,chr19_44663553_44663583_+	0.993053	PVR
ENSG00000196141	0.368642	3	chr2_200416398_200416428_+,chr2_200478402_200478432_+,chr2_200478500_200478530_+	0.817019	SPATS2L
ENSG00000164506	0.368338	5	chr6_147206897_147206927_+,chr6_147331797_147331827_+,chr6_147385668_147385698_+,chr6_147385709_147385739_+,chr6_147390443_147390473_+	0.0133431	STXBP5
ENSG00000102401	0.368234	5	chrX_101626182_101626212_+,chrX_101626216_101626246_+,chrX_101626286_101626316_+,chrX_101626345_101626403_+,chrX_101626454_101626484_+	0.752267	ARMCX3
ENSG00000140367	0.368233	2	chr15_75900843_75900873_+,chr15_75901014_75901044_+	0.893061	UBE2Q2
ENSG00000173875	0.367552	6	chr19_12624680_12624710_+,chr19_12629997_12630027_+,chr19_12631891_12631921_+,chr19_12632358_12632388_+,chr19_12633771_12633801_+,chr19_12633804_12633834_+	0.145241	ZNF791
ENSG00000180011	0.367266	8	chr18_75195113_75195143_-,chr18_75199125_75199155_-,chr18_75199251_75199281_-,chr18_75199459_75199489_-,chr18_75201231_75201261_-,chr18_75201285_75201315_-,chr18_75201379_75201409_-,chr18_75201468_75201498_-	0.195925	ZADH2
ENSG00000114686	0.367255	5	chr3_131462212_131462242_-,chr3_131462289_131462319_-,chr3_131462374_131462430_-,chr3_131462471_131462501_-,chr3_131462521_131462576_-	0.328216	MRPL3
ENSG00000174165	0.367232	4	chr11_66520625_66520655_-,chr11_66535900_66535930_-,chr11_66538678_66538708_-,chr11_66539259_66539289_-	0.381338	ZDHHC24
ENSG00000237298.4	0.366963	3	chr2_178541124_178541154_+,chr2_178550650_178550680_+,chr2_178619674_178619704_+	0.948811
ENSG00000197930	0.364969	4	chr14_52639915_52639945_-,chr14_52640060_52640090_-,chr14_52643358_52643388_-,chr14_52643408_52643438_-	0.544803	ERO1A
ENSG00000165660	0.364757	2	chr10_124835886_124835945_+,chr10_124836637_124836667_+	0.54627	ABRAXAS2
ENSG00000139233	0.364639	5	chr12_66122004_66122034_-,chr12_66123069_66123099_-,chr12_66123135_66123165_-,chr12_66123303_66123333_-,chr12_66123725_66123755_-	0.108377	LLPH
ENSG00000123374	0.36438	3	chr12_55972536_55972566_+,chr12_55972659_55972689_+,chr12_55972727_55972784_+	0.851556	CDK2
ENSG00000125351	0.364169	3	chrX_119830960_119830990_-,chrX_119834022_119834052_-,chrX_119834184_119834214_-	0.40886	UPF3B
ENSG00000100030	0.364086	7	chr22_21760265_21760349_-,chr22_21760361_21760391_-,chr22_21760405_21760435_-,chr22_21760471_21760501_-,chr22_21762639_21762669_-,chr22_21769036_21769066_-,chr22_21769158_21769188_-	0.0183107	MAPK1
ENSG00000085721	0.363945	3	chr16_15060035_15060065_-,chr16_15060092_15060122_-,chr16_15060211_15060241_-	0.713879	RRN3
ENSG00000112167	0.36381	3	chr6_39104067_39104097_-,chr6_39104895_39104925_-,chr6_39105193_39105250_-	0.58667	SAYSD1
ENSG00000178761	0.363717	3	chr15_74899992_74900022_-,chr15_74900966_74900996_-,chr15_74902164_74902194_-	0.648114	FAM219B
ENSG00000105983	0.363429	3	chr7_156670111_156670141_-,chr7_156682939_156682969_-,chr7_156682991_156683021_-	0.463538	LMBR1
ENSG00000122958	0.363104	4	chr10_69171551_69171581_+,chr10_69171622_69171652_+,chr10_69171678_69171708_+,chr10_69172831_69172861_+	0.948462	VPS26A
ENSG00000120306	0.363073	5	chr5_140243663_140243718_+,chr5_140243719_140243749_+,chr5_140243759_140243789_+,chr5_140245117_140245147_+,chr5_140256652_140256682_+	0.556669	CYSTM1
ENSG00000101189	0.362877	4	chr20_62800279_62800309_+,chr20_62800322_62800352_+,chr20_62800389_62800419_+,chr20_62800563_62800593_+	0.0816004	MRGBP
ENSG00000102241	0.362751	4	chrX_136512121_136512151_+,chrX_136512216_136512246_+,chrX_136512255_136512285_+,chrX_136512309_136512367_+	0.640926	HTATSF1
ENSG00000198887	0.362704	3	chr9_70352320_70352350_+,chr9_70352390_70352420_+,chr9_70354840_70354870_+	0.886887	SMC5
ENSG00000197892	0.36143	2	chr8_29067278_29067308_-,chr8_29067420_29067450_-	0.516541	KIF13B
ENSG00000107554	0.361066	2	chr10_99875577_99875607_-,chr10_99922503_99922533_-	0.229705	DNMBP
ENSG00000121621	0.360435	2	chr11_28020619_28020676_-,chr11_28020999_28021029_-	0.418018	KIF18A
ENSG00000168090	0.360362	4	chr7_100091695_100091725_+,chr7_100091727_100091757_+,chr7_100091877_100091907_+,chr7_100092155_100092185_+	0.289304	COPS6
ENSG00000240303	0.360354	4	chr3_132558141_132558171_-,chr3_132558205_132558235_-,chr3_132558510_132558540_-,chr3_132558830_132558860_-	0.799895	ACAD11
ENSG00000117153	0.360159	3	chr1_202891116_202891146_-,chr1_202891215_202891245_-,chr1_202903630_202903660_-	0.952711	KLHL12
ENSG00000245571.2	0.359826	4	chr11_59130132_59130162_-,chr11_59133978_59134008_-,chr11_59134027_59134057_-,chr11_59135024_59135054_-	0.940683
ENSG00000117877	0.359119	2	chr19_45409756_45409786_+,chr19_45410703_45410733_+	0.371278	CD3EAP
ENSG00000154760	0.359072	2	chr17_35435096_35435126_-,chr17_35438983_35439013_-	0.00460716	SLFN13
ENSG00000051180	0.359015	6	chr15_40731465_40731495_+,chr15_40731504_40731534_+,chr15_40731565_40731595_+,chr15_40731613_40731643_+,chr15_40732313_40732343_+,chr15_40735866_40735896_+	0.844772	RAD51
ENSG00000112531	0.358894	4	chr6_163571661_163571691_+,chr6_163573690_163573720_+,chr6_163573733_163573763_+,chr6_163573766_163573796_+	0.507276	QKI
ENSG00000138796	0.35838	4	chr4_108034462_108034492_+,chr4_108035040_108035070_+,chr4_108035075_108035105_+,chr4_108035141_108035171_+	0.368087	HADH
ENSG00000160007	0.358274	6	chr19_47001403_47001433_+,chr19_47004473_47004503_+,chr19_47004530_47004560_+,chr19_47004953_47004983_+,chr19_47004994_47005024_+,chr19_47005047_47005077_+	0.113544	ARHGAP35
ENSG00000146278	0.358182	4	chr6_89084612_89084669_+,chr6_89084691_89084721_+,chr6_89084751_89084781_+,chr6_89084808_89084838_+	0.65035	PNRC1
ENSG00000244879.3	0.358118	6	chr15_50356296_50356326_+,chr15_50356330_50356360_+,chr15_50370073_50370103_+,chr15_50371196_50371226_+,chr15_50371270_50371300_+,chr15_50371313_50371343_+	0.535803
ENSG00000113597	0.357884	7	chr5_65659960_65659990_+,chr5_65664587_65664617_+,chr5_65664736_65664766_+,chr5_65665897_65665927_+,chr5_65666044_65666074_+,chr5_65666101_65666131_+,chr5_65666911_65666966_+	0.0923312	TRAPPC13
ENSG00000174109	0.357864	2	chr16_1419752_1419782_-,chr16_1419927_1419957_-	0.71843	C16orf91
ENSG00000099814	0.357542	3	chr14_104896607_104896637_+,chr14_104896670_104896700_+,chr14_104896717_104896772_+	0.905979	CEP170B
ENSG00000174721	0.356203	3	chr10_91906878_91906934_-,chr10_91906966_91906996_-,chr10_91907755_91907785_-	0.0516599	FGFBP3
ENSG00000001630	0.356065	3	chr7_92110660_92110690_-,chr7_92112153_92112208_-,chr7_92112232_92112262_-	0.00115941	CYP51A1
ENSG00000115207	0.355564	3	chr2_27325854_27325884_-,chr2_27325953_27325983_-,chr2_27326326_27326356_-	0.266206	GTF3C2
ENSG00000118507	0.355544	2	chr6_131283406_131283436_+,chr6_131283502_131283532_+	0.0697346	AKAP7
ENSG00000272758.1	0.354927	5	chr3_122421183_122421213_+,chr3_122421218_122421276_+,chr3_122421292_122421322_+,chr3_122421370_122421400_+,chr3_122425747_122425777_+	0.364477
ENSG00000216490	0.354706	3	chr19_18177949_18177979_+,chr19_18178015_18178045_+,chr19_18178087_18178117_+	0.514104	IFI30
ENSG00000267041	0.354497	2	chr19_36743480_36743510_-,chr19_36745339_36745369_-	0.364477	ZNF850
ENSG00000249859.3	0.354238	4	chr8_127932666_127932696_+,chr8_127996660_127996690_+,chr8_128101177_128101207_+,chr8_128101226_128101256_+	0.741864
ENSG00000063978	0.353948	3	chr4_2515635_2515665_+,chr4_2515689_2515719_+,chr4_2515794_2515852_+	0.247048	RNF4
ENSG00000196547	0.353688	4	chr15_90921025_90921055_+,chr15_90921107_90921137_+,chr15_90921166_90921196_+,chr15_90922549_90922579_+	0.803109	MAN2A2
ENSG00000198721	0.353562	4	chr6_4115678_4115736_-,chr6_4115737_4115767_-,chr6_4115839_4115869_-,chr6_4115885_4115915_-	1	ECI2
ENSG00000187555	0.352442	5	chr16_8892097_8892127_-,chr16_8892775_8892805_-,chr16_8892905_8892935_-,chr16_8893113_8893143_-,chr16_8893793_8893823_-	0.0603529	USP7
ENSG00000064726	0.352075	3	chr15_83016423_83016453_-,chr15_83016498_83016528_-,chr15_83017191_83017221_-	0.914238	BTBD1
ENSG00000066427	0.351765	4	chr14_92060271_92060301_-,chr14_92061180_92061210_-,chr14_92064094_92064124_-,chr14_92064179_92064209_-	0.0585831	ATXN3
ENSG00000091127	0.351516	2	chr7_105456554_105456584_-,chr7_105456645_105456675_-	0.292633	PUS7
ENSG00000196782	0.351178	5	chr4_139716753_139716783_-,chr4_139864924_139864954_-,chr4_140153502_140153532_-,chr4_140153625_140153655_-,chr4_140153656_140153686_-	0.645108	MAML3
ENSG00000145782	0.35061	8	chr5_115828424_115828454_-,chr5_115829233_115829263_-,chr5_115830343_115830373_-,chr5_115830377_115830407_-,chr5_115830435_115830465_-,chr5_115831581_115831611_-,chr5_115831631_115831661_-,chr5_115831702_115831732_-	0.148834	ATG12
ENSG00000143164	0.350553	3	chr1_168075425_168075455_+,chr1_168075757_168075787_+,chr1_168075804_168075834_+	0.166406	DCAF6
ENSG00000204120	0.350442	4	chr2_232857802_232857832_+,chr2_232858454_232858484_+,chr2_232858516_232858546_+,chr2_232858582_232858637_+	0.134948	GIGYF2
ENSG00000173933	0.350006	4	chr11_66649900_66649930_+,chr11_66664965_66664995_+,chr11_66666011_66666041_+,chr11_66668350_66668380_+	0.998658	RBM4
ENSG00000145912	0.349585	3	chr5_178149463_178149493_-,chr5_178149554_178149613_-,chr5_178149659_178149689_-	0.682318	NHP2
ENSG00000198521	0.349217	5	chr19_21804946_21804976_-,chr19_21807049_21807079_-,chr19_21807281_21807311_-,chr19_21807326_21807356_-,chr19_21837301_21837331_-	0.27003	ZNF43
ENSG00000021574	0.348655	4	chr2_32157461_32157491_+,chr2_32157505_32157535_+,chr2_32157563_32157593_+,chr2_32157607_32157637_+	0.481133	SPAST
ENSG00000067066	0.348596	4	chr2_230470259_230470289_+,chr2_230470330_230470360_+,chr2_230474418_230474448_+,chr2_230545576_230545606_+	0.000188494	SP100
ENSG00000180776	0.348368	3	chr13_21372571_21372601_-,chr13_21372612_21372642_-,chr13_21372781_21372811_-	0.993194	ZDHHC20
ENSG00000073614	0.347947	8	chr12_273861_273891_-,chr12_280143_280173_-,chr12_280348_280378_-,chr12_280888_280918_-,chr12_281606_281636_-,chr12_283801_283831_-,chr12_284324_284354_-,chr12_304447_304477_-	0.558121	KDM5A
ENSG00000105879	0.347818	4	chr7_107759554_107759584_+,chr7_107759656_107759686_+,chr7_107761568_107761598_+,chr7_107761637_107761667_+	0.210429	CBLL1
ENSG00000072609	0.347543	5	chr12_132840352_132840382_-,chr12_132840450_132840480_-,chr12_132840520_132840550_-,chr12_132840951_132841011_-,chr12_132841015_132841045_-	0.776603	CHFR
ENSG00000110700	0.347489	3	chr11_17074386_17074416_-,chr11_17074467_17074497_-,chr11_17075461_17075491_-	0.404664	RPS13
ENSG00000163743	0.347285	4	chr4_75479175_75479205_-,chr4_75481823_75481853_-,chr4_75481995_75482025_-,chr4_75482075_75482105_-	0.0435541	RCHY1
ENSG00000186376	0.347165	2	chrX_135285794_135285824_-,chrX_135318560_135318590_-	0.621248	ZNF75D
ENSG00000111331	0.346904	2	chr12_112972951_112972981_+,chr12_112973221_112973251_+	0.486444	OAS3
ENSG00000149311	0.346733	3	chr11_108229334_108229364_+,chr11_108336378_108336408_+,chr11_108369072_108369102_+	0.113393	ATM
ENSG00000143727	0.346697	5	chr2_277431_277461_+,chr2_277476_277506_+,chr2_278069_278099_+,chr2_278168_278198_+,chr2_278253_278283_+	0.129976	ACP1
ENSG00000101187	0.34664	3	chr20_62672080_62672110_+,chr20_62672263_62672293_+,chr20_62672587_62672617_+	0.381606	SLCO4A1
ENSG00000114439	0.346396	6	chr3_107806007_107806037_+,chr3_107806248_107806278_+,chr3_107807679_107807734_+,chr3_107810198_107810228_+,chr3_107811027_107811057_+,chr3_107811156_107811186_+	0.0354384	BBX
ENSG00000179715	0.346341	2	chr12_47222106_47222136_+,chr12_47236630_47236660_+	0.404664	PCED1B
ENSG00000111863	0.345933	2	chr6_11711621_11711651_-,chr6_11715807_11715837_-	0.796153	ADTRP
ENSG00000072135	0.345803	2	chr2_130374541_130374571_+,chr2_130375375_130375405_+	0.574038	PTPN18
ENSG00000119392	0.345527	2	chr9_128541381_128541436_+,chr9_128542229_128542288_+	0.544881	GLE1
ENSG00000120833	0.345433	2	chr12_93575713_93575743_+,chr12_93576173_93576203_+	0.255571	SOCS2
ENSG00000110660	0.345149	3	chr11_107790995_107791025_-,chr11_107791100_107791130_-,chr11_107791139_107791169_-	0.927863	SLC35F2
ENSG00000113387	0.344993	4	chr5_32601100_32601130_+,chr5_32601224_32601254_+,chr5_32601261_32601291_+,chr5_32601297_32601327_+	0.131015	SUB1
ENSG00000161980	0.34497	6	chr16_46978_47008_-,chr16_47017_47047_-,chr16_47049_47079_-,chr16_47085_47115_-,chr16_47171_47201_-,chr16_47297_47327_-	0.0794385	POLR3K
ENSG00000204217	0.344463	3	chr2_202476077_202476107_+,chr2_202560003_202560033_+,chr2_202567719_202567749_+	0.33754	BMPR2
ENSG00000100528	0.344014	4	chr14_54426900_54426930_-,chr14_54426934_54426989_-,chr14_54427009_54427039_-,chr14_54427134_54427217_-	0.689418	CNIH1
ENSG00000087884	0.344013	5	chr11_77872205_77872235_+,chr11_77872251_77872281_+,chr11_77872322_77872352_+,chr11_77886498_77886558_+,chr11_77895527_77895557_+	0.128907	AAMDC
ENSG00000163535	0.343677	3	chr2_200546350_200546380_+,chr2_200583633_200583689_+,chr2_200583750_200583809_+	0.949713	SGO2
ENSG00000119820	0.343373	6	chr2_32305859_32305889_+,chr2_32306410_32306440_+,chr2_32306474_32306504_+,chr2_32306527_32306586_+,chr2_32311714_32311744_+,chr2_32316027_32316057_+	0.192442	YIPF4
ENSG00000169217	0.343155	3	chr16_30350773_30350803_-,chr16_30352847_30352877_-,chr16_30352888_30352918_-	0.00264042	CD2BP2
ENSG00000253797	0.342723	4	chr13_52033316_52033346_+,chr13_52033406_52033436_+,chr13_52033441_52033471_+,chr13_52033545_52033600_+	0.812363	UTP14C
ENSG00000166411	0.342347	5	chr15_78169127_78169157_+,chr15_78169175_78169205_+,chr15_78169223_78169253_+,chr15_78169328_78169358_+,chr15_78170512_78170542_+	0.0500265	IDH3A
ENSG00000125629	0.342235	5	chr2_118108452_118108482_+,chr2_118108566_118108596_+,chr2_118108721_118108751_+,chr2_118109922_118109952_+,chr2_118109996_118110026_+	0.36469	INSIG2
ENSG00000114520	0.342221	3	chr3_125446650_125446680_-,chr3_125446688_125446718_-,chr3_125447649_125447679_-	0.930136	SNX4
ENSG00000168116	0.342197	5	chr6_57052949_57052979_+,chr6_57053213_57053243_+,chr6_57055189_57055219_+,chr6_57059014_57059044_+,chr6_57083928_57083958_+	0.303031	KIAA1586
ENSG00000101608	0.342044	5	chr18_3256013_3256043_+,chr18_3256047_3256077_+,chr18_3256096_3256126_+,chr18_3256127_3256186_+,chr18_3256206_3256266_+	0.0314205	MYL12A
CATG00000067038.1	0.342032	2	chr3_181715434_181715464_-,chr3_181725039_181725069_-	0.762435
ENSG00000175606	0.341976	4	chr8_73981596_73981626_+,chr8_73981670_73981700_+,chr8_73981769_73981799_+,chr8_73981833_73981863_+	0.288598	TMEM70
ENSG00000110455	0.341756	2	chr11_44083989_44084019_+,chr11_44084211_44084241_+	0.569639	ACCS
ENSG00000137714	0.341623	7	chr11_110462535_110462565_+,chr11_110462675_110462705_+,chr11_110463045_110463075_+,chr11_110463085_110463115_+,chr11_110463123_110463183_+,chr11_110463197_110463256_+,chr11_110463465_110463495_+	0.0758816	FDX1
ENSG00000178927	0.341309	3	chr17_82442586_82442616_-,chr17_82442643_82442673_-,chr17_82442681_82442711_-	0.420577	CYBC1
ENSG00000142188	0.341263	4	chr21_33432486_33432516_-,chr21_33449141_33449171_-,chr21_33450600_33450630_-,chr21_33450676_33450731_-	0.0213556	TMEM50B
ENSG00000189180	0.341104	5	chr10_38047183_38047213_+,chr10_38054464_38054494_+,chr10_38054506_38054563_+,chr10_38054591_38054621_+,chr10_38059998_38060080_+	0.0724055	ZNF33A
ENSG00000165102	0.340813	2	chr8_43201797_43201827_+,chr8_43202797_43202827_+	0.683828	HGSNAT
ENSG00000163946	0.340738	4	chr3_56620132_56620162_-,chr3_56622859_56622889_-,chr3_56622941_56622971_-,chr3_56646939_56646969_-	0.185709	TASOR
ENSG00000236058	0.340719	2	chr10_118872007_118872037_-,chr10_118872269_118872299_-	0.685065	RPL17P36
ENSG00000175348	0.340601	5	chr11_8947294_8947324_-,chr11_8947507_8947537_-,chr11_8948055_8948085_-,chr11_8948128_8948158_-,chr11_8948182_8948212_-	0.977404	TMEM9B
ENSG00000165689	0.340593	3	chr9_136401922_136401952_-,chr9_136402007_136402037_-,chr9_136402663_136402693_-	0.957612	ENTR1
ENSG00000149084	0.340503	3	chr11_43754091_43754121_+,chr11_43856176_43856232_+,chr11_43856585_43856615_+	0.337546	HSD17B12
ENSG00000090060	0.340338	7	chr14_96532617_96532647_+,chr14_96532666_96532696_+,chr14_96534860_96534890_+,chr14_96556216_96556246_+,chr14_96556383_96556413_+,chr14_96566925_96566955_+,chr14_96567057_96567116_+	0.203485	PAPOLA
ENSG00000185219	0.340296	6	chr3_44431705_44431735_-,chr3_44437481_44437511_-,chr3_44439770_44439800_-,chr3_44441641_44441671_-,chr3_44441853_44441883_-,chr3_44441908_44441938_-	0.269966	ZNF445
ENSG00000108344	0.340071	2	chr17_39997760_39997790_+,chr17_39997929_39997959_+	0.331462	PSMD3
ENSG00000166435	0.340038	3	chr11_74842406_74842436_-,chr11_74846346_74846376_-,chr11_74903840_74903870_-	0.0348599	XRRA1
ENSG00000181789	0.339944	4	chr3_129277588_129277618_+,chr3_129277640_129277670_+,chr3_129277687_129277717_+,chr3_129277743_129277773_+	0.876082	COPG1
ENSG00000256683	0.339927	2	chr19_51964340_51964370_-,chr19_51965974_51966004_-	0.492774	ZNF350
ENSG00000153044	0.339718	3	chr5_69209795_69209825_+,chr5_69210327_69210357_+,chr5_69215052_69215082_+	0.17101	CENPH
ENSG00000169241	0.339351	2	chr1_155138639_155138669_+,chr1_155138821_155138879_+	0.974161	SLC50A1
ENSG00000184156	0.339311	3	chr8_132154194_132154224_-,chr8_132224082_132224112_-,chr8_132234339_132234369_-	1	KCNQ3
ENSG00000206562	0.339307	5	chr3_15410104_15410134_-,chr3_15410150_15410180_-,chr3_15411316_15411374_-,chr3_15411741_15411771_-,chr3_15413671_15413701_-	0.640926	METTL6
ENSG00000145386	0.339276	6	chr4_121816444_121816474_-,chr4_121816499_121816529_-,chr4_121816745_121816775_-,chr4_121816883_121816940_-,chr4_121816965_121816995_-,chr4_121817370_121817400_-	0.0618269	CCNA2
ENSG00000107651	0.339124	6	chr10_119940876_119940906_+,chr10_119940939_119940969_+,chr10_119941625_119941655_+,chr10_119941706_119941736_+,chr10_119942073_119942103_+,chr10_119944627_119944657_+	0.226435	SEC23IP
ENSG00000147669	0.338489	4	chr8_100153583_100153613_+,chr8_100153804_100153834_+,chr8_100153870_100153900_+,chr8_100153973_100154003_+	0.561213	POLR2K
ENSG00000164172	0.338415	3	chr5_53098062_53098092_-,chr5_53098136_53098166_-,chr5_53100410_53100440_-	0.4233	MOCS2
ENSG00000167595	0.338294	3	chr19_35770804_35770834_+,chr19_35770994_35771024_+,chr19_35771136_35771166_+	0.177501	PROSER3
ENSG00000130150	0.338288	4	chrX_14921305_14921335_+,chrX_14922136_14922166_+,chrX_14922244_14922274_+,chrX_14922297_14922327_+	0.721113	MOSPD2
ENSG00000132740	0.33827	3	chr11_68930486_68930516_+,chr11_68940501_68940531_+,chr11_68940571_68940627_+	0.683633	IGHMBP2
ENSG00000100426	0.338063	5	chr22_49888284_49888314_+,chr22_49888380_49888438_+,chr22_49889931_49889961_+,chr22_49890050_49890080_+,chr22_49903217_49903247_+	0.753114	ZBED4
ENSG00000144161	0.337954	6	chr2_112211525_112211555_-,chr2_112215862_112215892_-,chr2_112215949_112215979_-,chr2_112216014_112216044_-,chr2_112216185_112216215_-,chr2_112233406_112233436_-	0.297581	ZC3H8
ENSG00000198265	0.337647	9	chr17_67070444_67070474_-,chr17_67071692_67071722_-,chr17_67077228_67077258_-,chr17_67077273_67077303_-,chr17_67077315_67077345_-,chr17_67077383_67077413_-,chr17_67078009_67078039_-,chr17_67078125_67078155_-,chr17_67195839_67195869_-	0.106753	HELZ
ENSG00000187609	0.337382	2	chr9_137366145_137366175_-,chr9_137391802_137391832_-	0.106341	EXD3
ENSG00000213762	0.33738	2	chr19_57621895_57621925_+,chr19_57624694_57624724_+	0.686584	ZNF134
ENSG00000055211	0.337027	6	chr6_149591133_149591163_+,chr6_149591293_149591323_+,chr6_149591400_149591430_+,chr6_149591599_149591629_+,chr6_149591652_149591682_+,chr6_149591690_149591748_+	0.0128395	GINM1
ENSG00000159674	0.336817	4	chr4_1166932_1166962_-,chr4_1166998_1167028_-,chr4_1195783_1195813_-,chr4_1199030_1199060_-	0.0870379	SPON2
PLEKHM1	0.336678	3	chr17_45435903_45435933_-,chr17_45435952_45435982_-,chr17_45437444_45437501_-	0.803109
ENSG00000166801	0.336227	2	chr11_59154833_59154863_+,chr11_59155009_59155039_+	0.516151	FAM111A
ENSG00000148606	0.335911	4	chr10_77975149_77975179_-,chr10_77975611_77975641_-,chr10_77976136_77976166_-,chr10_77976619_77976649_-	0.948811	POLR3A
ENSG00000164944	0.335877	3	chr8_94488520_94488550_-,chr8_94488631_94488661_-,chr8_94510978_94511008_-	0.683785	VIRMA
ENSG00000138092	0.335653	8	chr2_24819167_24819197_+,chr2_24819800_24819830_+,chr2_24819885_24819915_+,chr2_24822310_24822340_+,chr2_24822346_24822376_+,chr2_24826515_24826545_+,chr2_24826578_24826608_+,chr2_24831214_24831244_+	0.0161292	CENPO
ENSG00000114127	0.334661	6	chr3_142306610_142306640_-,chr3_142306783_142306813_-,chr3_142306869_142306899_-,chr3_142308417_142308447_-,chr3_142311261_142311291_-,chr3_142434496_142434526_-	0.0433005	XRN1
ENSG00000037897	0.33447	3	chr12_57768556_57768641_-,chr12_57768648_57768678_-,chr12_57768768_57768798_-	0.958714	METTL1
ENSG00000137275	0.334348	2	chr6_3115016_3115046_+,chr6_3115157_3115187_+	0.330649	RIPK1
ENSG00000198925	0.334292	3	chr2_219219380_219219410_-,chr2_219219419_219219449_-,chr2_219219496_219219526_-	0.911106	ATG9A
ENSG00000196177	0.33427	5	chr10_123055040_123055070_+,chr10_123055107_123055137_+,chr10_123055160_123055190_+,chr10_123058164_123058194_+,chr10_123058260_123058317_+	0.0199033	ACADSB
ENSG00000186063	0.334247	4	chr1_222658695_222658725_-,chr1_222668013_222668043_-,chr1_222668109_222668139_-,chr1_222668155_222668185_-	0.345976	AIDA
ENSG00000156787	0.333974	3	chr8_123077450_123077480_+,chr8_123104171_123104201_+,chr8_123152123_123152153_+	0.75734	TBC1D31
ENSG00000166165	0.333705	3	chr14_103519667_103519697_-,chr14_103519700_103519730_-,chr14_103519742_103519800_-	0.911385	CKB
ENSG00000044090	0.333315	2	chr6_43033910_43033940_-,chr6_43037617_43037647_-	0.683785	CUL7
ENSG00000088836	0.333024	2	chr20_3227422_3227452_-,chr20_3227489_3227519_-	0.809062	SLC4A11
ENSG00000162073	0.332956	3	chr16_2972775_2972805_+,chr16_2973336_2973366_+,chr16_2973454_2973484_+	0.933872	PAQR4
ENSG00000144231	0.332414	5	chr2_127841116_127841146_-,chr2_127843553_127843583_-,chr2_127846266_127846296_-,chr2_127846324_127846354_-,chr2_127846659_127846689_-	0.138591	POLR2D
ENSG00000188807	0.332324	2	chr1_9604919_9604949_+,chr1_9614820_9614877_+	1	TMEM201
ENSG00000253103.1	0.332174	2	chr8_111156006_111156036_-,chr8_111200748_111200778_-	0.390181
ENSG00000142089	0.332013	4	chr11_319676_319706_-,chr11_319710_319765_-,chr11_319792_319822_-,chr11_319829_319859_-	0.377161	IFITM3
ENSG00000118873	0.331578	3	chr1_220148267_220148323_-,chr1_220150429_220150459_-,chr1_220151100_220151130_-	0.905979	RAB3GAP2
ENSG00000095261	0.331193	4	chr9_120816053_120816083_-,chr9_120816353_120816413_-,chr9_120816414_120816444_-,chr9_120817250_120817280_-	0.908093	PSMD5
ENSG00000168374	0.330963	6	chr3_57571363_57571393_-,chr3_57571404_57571464_-,chr3_57572074_57572104_-,chr3_57572112_57572142_-,chr3_57572148_57572178_-,chr3_57572190_57572220_-	0.544803	ARF4
ENSG00000235552	0.33086	4	chr18_6462088_6462118_-,chr18_6462237_6462267_-,chr18_6462274_6462304_-,chr18_6462441_6462471_-	0.950265	RPL6P27
ENSG00000079277	0.330719	2	chr1_46557407_46557437_-,chr1_46574825_46574855_-	0.47959	MKNK1
ENSG00000166508	0.330299	4	chr7_100092780_100092810_-,chr7_100092821_100092851_-,chr7_100092904_100092934_-,chr7_100092952_100092982_-	0.955621	MCM7
ENSG00000143641	0.330118	5	chr1_230264963_230264993_+,chr1_230279940_230279970_+,chr1_230280050_230280080_+,chr1_230281929_230281959_+,chr1_230282092_230282122_+	0.74982	GALNT2
ENSG00000117399	0.329859	5	chr1_43363065_43363095_+,chr1_43363116_43363146_+,chr1_43363173_43363203_+,chr1_43363392_43363422_+,chr1_43363444_43363474_+	0.153456	CDC20
ENSG00000183878	0.329327	4	chrY_13234585_13234615_-,chrY_13235517_13235547_-,chrY_13248434_13248464_-,chrY_13248480_13248510_-	0.0925521	UTY
ENSG00000131469	0.329218	2	chr17_43002738_43002768_+,chr17_43002904_43002986_+	0.757988	RPL27
ENSG00000169139	0.329199	3	chr8_48061350_48061380_+,chr8_48061466_48061496_+,chr8_48061541_48061571_+	0.869989	UBE2V2
ENSG00000172269	0.329098	2	chr11_119096510_119096566_-,chr11_119096723_119096753_-	0.814297	DPAGT1
ENSG00000211460	0.32881	4	chr2_121765631_121765661_+,chr2_121767150_121767180_+,chr2_121767263_121767293_+,chr2_121767818_121767848_+	0.821692	TSN
ENSG00000077232	0.328549	4	chr2_182777270_182777300_+,chr2_182777319_182777379_+,chr2_182778330_182778360_+,chr2_182778456_182778513_+	0.0702648	DNAJC10
ENSG00000183955	0.328296	3	chr12_123408495_123408525_+,chr12_123408626_123408656_+,chr12_123409323_123409353_+	0.385066	KMT5A
ENSG00000174130	0.328268	3	chr4_38822897_38822927_-,chr4_38825949_38825979_-,chr4_38826602_38826632_-	0.771978	TLR6
ENSG00000132670	0.327493	7	chr20_3038196_3038226_+,chr20_3038276_3038306_+,chr20_3038329_3038384_+,chr20_3038398_3038428_+,chr20_3038451_3038481_+,chr20_3038597_3038627_+,chr20_3038639_3038669_+	0.00362973	PTPRA
ENSG00000108423	0.327065	3	chr17_59859479_59859535_-,chr17_59860261_59860291_-,chr17_59860293_59860323_-	0.286538	TUBD1
ENSG00000164933	0.327025	6	chr8_103398645_103398675_-,chr8_103398742_103398772_-,chr8_103398962_103398992_-,chr8_103399051_103399081_-,chr8_103399123_103399153_-,chr8_103399154_103399184_-	0.319501	SLC25A32
ENSG00000156990	0.326969	5	chr3_9836320_9836350_-,chr3_9837793_9837879_-,chr3_9841257_9841287_-,chr3_9841320_9841350_-,chr3_9841510_9841540_-	0.221252	RPUSD3
ENSG00000149823	0.326511	2	chr11_65111507_65111537_+,chr11_65111649_65111708_+	0.361757	VPS51
ENSG00000186350	0.325998	4	chr9_134440094_134440124_+,chr9_134440462_134440492_+,chr9_134440514_134440544_+,chr9_134440555_134440585_+	0.922229	RXRA
ENSG00000137575	0.32593	4	chr8_58582136_58582166_+,chr8_58582245_58582275_+,chr8_58582751_58582781_+,chr8_58582828_58582858_+	0.968601	SDCBP
ENSG00000136240	0.325919	7	chr7_6461817_6461847_-,chr7_6461860_6461890_-,chr7_6462717_6462777_-,chr7_6462786_6462816_-,chr7_6462834_6462864_-,chr7_6462870_6462900_-,chr7_6462908_6462938_-	0.0103224	KDELR2
ENSG00000084112	0.325904	2	chr12_108782697_108782727_-,chr12_108782831_108782861_-	0.811988	SSH1
ENSG00000167173	0.325678	3	chr15_75209499_75209529_+,chr15_75211491_75211521_+,chr15_75212139_75212169_+	0.573578	C15orf39
ENSG00000121940	0.325594	6	chr1_108926563_108926593_-,chr1_108926825_108926855_-,chr1_108929937_108929967_-,chr1_108929996_108930026_-,chr1_108932296_108932326_-,chr1_108932350_108932380_-	0.0208252	CLCC1
ENSG00000139112	0.325158	5	chr12_10222526_10222556_+,chr12_10222952_10222982_+,chr12_10223007_10223037_+,chr12_10223057_10223087_+,chr12_10223098_10223128_+	0.599077	GABARAPL1
ENSG00000085377	0.325041	4	chr6_105277719_105277749_-,chr6_105277769_105277799_-,chr6_105277808_105277838_-,chr6_105322259_105322289_-	0.899498	PREP
ENSG00000100532	0.324046	4	chr14_54538474_54538504_+,chr14_54538532_54538562_+,chr14_54538586_54538616_+,chr14_54539255_54539310_+	0.31421	CGRRF1
ENSG00000153814	0.324002	2	chr7_27830573_27830603_-,chr7_27979367_27979397_-	0.430884	JAZF1
ENSG00000135776	0.323526	2	chr1_229516582_229516612_-,chr1_229516842_229516872_-	0.962245	ABCB10
ENSG00000165282	0.323519	2	chr9_35088691_35088721_-,chr9_35088824_35088854_-	0.524427	PIGO
ENSG00000140632	0.323343	4	chr16_4803203_4803233_-,chr16_4803245_4803275_-,chr16_4803302_4803332_-,chr16_4803359_4803389_-	0.325408	GLYR1
ENSG00000176853	0.323238	5	chr8_123804491_123804521_+,chr8_123814205_123814235_+,chr8_123815276_123815306_+,chr8_123815346_123815404_+,chr8_123815413_123815443_+	0.998921	FAM91A1
ENSG00000100372	0.323022	7	chr22_40769632_40769662_-,chr22_40770080_40770110_-,chr22_40770153_40770183_-,chr22_40770219_40770249_-,chr22_40770250_40770280_-,chr22_40770526_40770556_-,chr22_40770583_40770613_-	0.279591	SLC25A17
ENSG00000147535	0.322264	3	chr8_38263130_38263160_-,chr8_38264739_38264769_-,chr8_38266982_38267012_-	0.280059	PLPP5
ENSG00000106399	0.322185	3	chr7_7636717_7636747_-,chr7_7636759_7636789_-,chr7_7636923_7636953_-	0.00227117	RPA3
ENSG00000127831	0.322008	2	chr2_218439831_218439861_+,chr2_218450260_218450290_+	0.78436	VIL1
ENSG00000143443	0.32175	3	chr1_151050222_151050252_+,chr1_151050536_151050566_+,chr1_151051390_151051420_+	0.236875	C1orf56
ENSG00000100330	0.321641	5	chr22_30026018_30026048_+,chr22_30027613_30027643_+,chr22_30027801_30027859_+,chr22_30030388_30030418_+,chr22_30030838_30030868_+	0.936099	MTMR3
ENSG00000223501	0.321438	3	chr6_33250278_33250308_-,chr6_33250348_33250378_-,chr6_33250420_33250450_-	0.184593	VPS52
ENSG00000131115	0.321357	2	chr19_44234736_44234766_+,chr19_44237238_44237268_+	0.987309	ZNF227
ENSG00000125966	0.321261	3	chr20_35276968_35276998_+,chr20_35276999_35277029_+,chr20_35277336_35277366_+	0.404664	MMP24
ENSG00000173726	0.321223	5	chr1_235109341_235109371_-,chr1_235109403_235109458_-,chr1_235111564_235111594_-,chr1_235111596_235111626_-,chr1_235111829_235111859_-	0.37916	TOMM20
ENSG00000102781	0.321079	4	chr13_30202630_30202660_-,chr13_30202723_30202753_-,chr13_30208040_30208070_-,chr13_30208467_30208497_-	0.344069	KATNAL1
ENSG00000168675	0.320544	8	chr18_13459161_13459191_+,chr18_13614474_13614504_+,chr18_13645750_13645780_+,chr18_13645947_13645977_+,chr18_13646035_13646065_+,chr18_13646712_13646742_+,chr18_13652476_13652506_+,chr18_13652721_13652751_+	0.011241	LDLRAD4
ENSG00000164938	0.32042	2	chr8_94925972_94926002_-,chr8_94926098_94926128_-	0.610045	TP53INP1
ENSG00000164983	0.319872	8	chr8_124306189_124306219_-,chr8_124311364_124311448_-,chr8_124311540_124311570_-,chr8_124311995_124312025_-,chr8_124313114_124313144_-,chr8_124313440_124313496_-,chr8_124313518_124313548_-,chr8_124313558_124313588_-	0.325863	TMEM65
ENSG00000135966	0.318987	5	chr2_105264360_105264390_-,chr2_105264414_105264444_-,chr2_105264457_105264487_-,chr2_105265711_105265741_-,chr2_105265867_105265897_-	0.848033	TGFBRAP1
ENSG00000151552	0.318704	7	chr4_17486395_17486425_-,chr4_17486479_17486509_-,chr4_17486525_17486580_-,chr4_17486666_17486696_-,chr4_17486703_17486733_-,chr4_17486744_17486774_-,chr4_17486922_17487008_-	0.746417	QDPR
ENSG00000055208	0.318378	3	chr6_149411365_149411395_+,chr6_149411494_149411524_+,chr6_149411577_149411607_+	0.00773883	TAB2
ENSG00000152223	0.318238	4	chr18_45847609_45847639_-,chr18_45847733_45847763_-,chr18_45850645_45850675_-,chr18_45967176_45967206_-	0.276691	EPG5
ENSG00000102471	0.318229	5	chr13_79552764_79552794_+,chr13_79552892_79552922_+,chr13_79553893_79553923_+,chr13_79553995_79554025_+,chr13_79554058_79554088_+	0.584779	NDFIP2
ENSG00000117625	0.318189	6	chr1_211261172_211261202_+,chr1_211313207_211313237_+,chr1_211313268_211313298_+,chr1_211315989_211316019_+,chr1_211316209_211316239_+,chr1_211316355_211316385_+	0.47908	RCOR3
ENSG00000144040	0.318142	2	chr2_72942036_72942066_-,chr2_73053329_73053385_-	0.570969	SFXN5
ENSG00000162244	0.317946	5	chr3_51993600_51993656_-,chr3_51993687_51993717_-,chr3_51993728_51993787_-,chr3_51993805_51993835_-,chr3_51993836_51993866_-	0.346621	RPL29
ENSG00000142920	0.3179	2	chr1_33120364_33120394_+,chr1_33120496_33120526_+	0.300888	AZIN2
ENSG00000060982	0.317482	2	chr12_24811363_24811393_-,chr12_24814973_24815003_-	0.88925	BCAT1
ENSG00000196636	0.317476	3	chr7_97181557_97181587_+,chr7_97181623_97181653_+,chr7_97181733_97181763_+	0.840737	SDHAF3
ENSG00000071564	0.317305	6	chr19_1609293_1609323_-,chr19_1610965_1611021_-,chr19_1611038_1611068_-,chr19_1611131_1611161_-,chr19_1611168_1611198_-,chr19_1611282_1611312_-	0.19703	TCF3
ENSG00000235363	0.31709	2	chr1_205351430_205351460_+,chr1_205351592_205351622_+	0.950467	SNRPGP10
ENSG00000089234	0.317075	2	chr12_111642146_111642176_-,chr12_111644088_111644118_-	0.109719	BRAP
ENSG00000168036	0.316965	2	chr3_41237053_41237083_+,chr3_41240384_41240442_+	0.73671	CTNNB1
ENSG00000124222	0.316891	8	chr20_58677580_58677610_+,chr20_58677646_58677676_+,chr20_58678459_58678489_+,chr20_58679213_58679243_+,chr20_58679250_58679280_+,chr20_58679318_58679348_+,chr20_58679386_58679416_+,chr20_58679468_58679526_+	0.025604	STX16
ENSG00000136279	0.316683	7	chr7_44061240_44061270_+,chr7_44061332_44061387_+,chr7_44061392_44061422_+,chr7_44061538_44061568_+,chr7_44061596_44061626_+,chr7_44061629_44061659_+,chr7_44061686_44061716_+	3.69749e-05	DBNL
ENSG00000031003	0.316533	4	chr5_137937960_137937990_-,chr5_137938028_137938058_-,chr5_137938593_137938623_-,chr5_137938691_137938721_-	0.101219	FAM13B
ENSG00000105829	0.316467	3	chr7_93993245_93993275_-,chr7_93993321_93993351_-,chr7_93994221_93994251_-	0.405947	BET1
ENSG00000248334	0.316421	2	chr15_28758257_28758287_+,chr15_28758330_28758360_+	0.234506	WHAMMP2
ENSG00000153944	0.316299	4	chr17_57681659_57681689_+,chr17_57681749_57681779_+,chr17_57684586_57684616_+,chr17_57684655_57684685_+	0.693516	MSI2
ENSG00000150527	0.315915	3	chr14_39350393_39350423_+,chr14_39350618_39350648_+,chr14_39350664_39350694_+	0.100753	MIA2
ENSG00000128789	0.315376	3	chr18_12725526_12725556_+,chr18_12725629_12725659_+,chr18_12725710_12725740_+	0.613284	PSMG2
ENSG00000136518	0.314648	4	chr3_179588220_179588250_+,chr3_179588252_179588282_+,chr3_179588330_179588360_+,chr3_179588377_179588407_+	0.657232	ACTL6A
ENSG00000143971	0.314288	3	chr2_67410165_67410195_+,chr2_67410221_67410251_+,chr2_67410378_67410408_+	0.552117	ETAA1
ENSG00000140455	0.314281	5	chr15_63591347_63591377_+,chr15_63591416_63591475_+,chr15_63591534_63591564_+,chr15_63594498_63594528_+,chr15_63594603_63594633_+	0.0778972	USP3
ENSG00000004468	0.314005	3	chr4_15848981_15849011_+,chr4_15849053_15849083_+,chr4_15853202_15853232_+	0.62009	CD38
ENSG00000121274	0.313845	3	chr16_50230156_50230186_+,chr16_50230225_50230255_+,chr16_50231795_50231825_+	0.640926	TENT4B
ENSG00000106603	0.313134	5	chr7_43625946_43625976_-,chr7_43627978_43628008_-,chr7_43631154_43631184_-,chr7_43639257_43639317_-,chr7_43639405_43639435_-	0.233359	COA1
ENSG00000042088	0.31292	4	chr14_90043186_90043216_+,chr14_90043311_90043369_+,chr14_90044687_90044717_+,chr14_90044738_90044768_+	0.987191	TDP1
ENSG00000105669	0.312357	3	chr19_18899514_18899544_-,chr19_18899556_18899586_-,chr19_18899621_18899651_-	0.315104	COPE
ENSG00000140830	0.312337	2	chr16_72084857_72084887_-,chr16_72086325_72086355_-	0.507142	TXNL4B
CATG00000117436.1	0.31206	2	chr10_16154817_16154847_-,chr10_16184626_16184656_-	0.0819068
ENSG00000188641	0.312001	2	chr1_97077743_97077773_-,chr1_97264163_97264193_-	0.568711	DPYD
ENSG00000129187	0.311625	3	chr4_182890104_182890134_-,chr4_182890215_182890245_-,chr4_182890255_182890285_-	0.644718	DCTD
ENSG00000132475	0.311521	8	chr17_75777430_75777489_-,chr17_75777502_75777532_-,chr17_75778119_75778149_-,chr17_75778168_75778198_-,chr17_75778250_75778280_-,chr17_75778286_75778316_-,chr17_75778391_75778421_-,chr17_75778550_75778580_-	0.191167	H3-3B
ENSG00000204116	0.310959	2	chrX_73686980_73687010_+,chrX_73687072_73687102_+	0.673189	CHIC1
ENSG00000120656	0.310906	4	chr1_28603096_28603126_-,chr1_28603143_28603173_-,chr1_28603214_28603244_-,chr1_28603252_28603282_-	0.146701	TAF12
ENSG00000130038	0.310901	3	chr12_3606633_3606663_-,chr12_3610309_3610339_-,chr12_3749942_3749972_-	0.758901	CRACR2A
ENSG00000183826	0.310536	2	chr6_38168451_38168481_-,chr6_38171378_38171435_-	0.491035	BTBD9
ENSG00000164086	0.310501	3	chr3_52048919_52048949_-,chr3_52050200_52050230_-,chr3_52050254_52050284_-	0.554157	DUSP7
ENSG00000178878	0.310436	3	chr12_12726251_12726281_+,chr12_12727321_12727351_+,chr12_12791436_12791466_+	0.746444	APOLD1
ENSG00000133574	0.310413	2	chr7_150573044_150573074_+,chr7_150573923_150573953_+	0.0280175	GIMAP4
ENSG00000174125	0.310236	2	chr4_38791729_38791759_-,chr4_38796258_38796346_-	0.317292	TLR1
ENSG00000111850	0.309836	3	chr6_87340498_87340528_+,chr6_87340552_87340582_+,chr6_87341729_87341759_+	0.0963064	SMIM8
ENSG00000165525	0.30962	4	chr14_49783814_49783844_-,chr14_49783847_49783877_-,chr14_49783909_49783939_-,chr14_49847707_49847737_-	0.608862	NEMF
ENSG00000119760	0.309299	5	chr2_27649423_27649453_-,chr2_27650809_27650839_-,chr2_27653070_27653100_-,chr2_27653145_27653203_-,chr2_27653380_27653410_-	0.106727	SUPT7L
ENSG00000254858	0.309115	2	chr19_18196556_18196586_+,chr19_18196712_18196742_+	0.935482	MPV17L2
ENSG00000198742	0.309038	3	chr7_99025683_99025713_-,chr7_99027440_99027470_-,chr7_99027481_99027511_-	0.776325	SMURF1
ENSG00000114480	0.30887	2	chr3_81489703_81489733_-,chr3_81489856_81489912_-	0.688941	GBE1
ENSG00000131323	0.30875	7	chr14_102905718_102905748_+,chr14_102905997_102906027_+,chr14_102906068_102906098_+,chr14_102906176_102906206_+,chr14_102906232_102906292_+,chr14_102911414_102911444_+,chr14_102911470_102911500_+	0.17892	TRAF3
ENSG00000111913	0.308641	4	chr6_24804287_24804317_-,chr6_24806246_24806276_-,chr6_24817979_24818009_-,chr6_24839359_24839389_-	0.588329	RIPOR2
ENSG00000196418	0.308596	4	chr1_247138145_247138175_-,chr1_247154959_247155015_-,chr1_247155481_247155511_-,chr1_247155944_247155974_-	0.574403	ZNF124
ENSG00000108055	0.308196	3	chr10_110577885_110577915_+,chr10_110599783_110599813_+,chr10_110604604_110604634_+	0.504448	SMC3
ENSG00000117155	0.308176	3	chr1_84643913_84643943_-,chr1_84646949_84646979_-,chr1_84647012_84647042_-	0.768875	SSX2IP
ENSG00000072062	0.308164	2	chr19_14091688_14091744_-,chr19_14091841_14091871_-	0.821194	PRKACA
ENSG00000092978	0.308116	3	chr1_217491950_217491980_-,chr1_217608189_217608219_-,chr1_217608295_217608325_-	0.375446	GPATCH2
ENSG00000115163	0.308099	4	chr2_26794398_26794428_+,chr2_26794506_26794536_+,chr2_26794559_26794589_+,chr2_26797653_26797683_+	0.987191	CENPA
ENSG00000119414	0.308081	5	chr9_125146651_125146681_-,chr9_125147230_125147260_-,chr9_125149128_125149158_-,chr9_125149206_125149236_-,chr9_125149264_125149294_-	0.022298	PPP6C
ENSG00000134330	0.307756	6	chr2_9488334_9488364_+,chr2_9488402_9488432_+,chr2_9488437_9488467_+,chr2_9488509_9488622_+,chr2_9500513_9500543_+,chr2_9500560_9500590_+	0.319473	IAH1
ENSG00000037637	0.307372	5	chr1_16246840_16246870_-,chr1_16250399_16250429_-,chr1_16250569_16250599_-,chr1_16250655_16250685_-,chr1_16250705_16250735_-	0.0347687	FBXO42
ENSG00000111875	0.307302	4	chr6_118907770_118907800_+,chr6_118907833_118907863_+,chr6_118909053_118909083_+,chr6_118909141_118909171_+	0.012386	ASF1A
ENSG00000143569	0.307214	5	chr1_154263427_154263457_+,chr1_154263474_154263504_+,chr1_154270625_154270655_+,chr1_154270716_154270746_+,chr1_154270817_154270847_+	0.0731068	UBAP2L
ENSG00000112697	0.307169	5	chr6_75252924_75252982_-,chr6_75253017_75253047_-,chr6_75253613_75253643_-,chr6_75253648_75253678_-,chr6_75253731_75253761_-	0.0420621	TMEM30A
ENSG00000168282	0.307124	3	chr14_49622669_49622724_+,chr14_49623227_49623257_+,chr14_49623294_49623349_+	0.155366	MGAT2
ENSG00000165264	0.306898	4	chr9_32552917_32552947_-,chr9_32553001_32553031_-,chr9_32553763_32553793_-,chr9_32553855_32553885_-	0.233093	NDUFB6
ENSG00000242299	0.306807	4	chr3_101576439_101576469_-,chr3_101576502_101576532_-,chr3_101576536_101576566_-,chr3_101576650_101576680_-	0.691832	AC073861.1
ENSG00000155974	0.30652	4	chr12_66347431_66347461_-,chr12_66347470_66347500_-,chr12_66347528_66347558_-,chr12_66451384_66451414_-	0.74327	GRIP1
ENSG00000134202	0.306442	2	chr1_109736975_109737005_-,chr1_109737065_109737095_-	0.687252	GSTM3
ENSG00000129351	0.306428	7	chr19_10685589_10685619_+,chr19_10685661_10685716_+,chr19_10685735_10685765_+,chr19_10689673_10689703_+,chr19_10689721_10689751_+,chr19_10689817_10689847_+,chr19_10692368_10692398_+	0.821437	ILF3
ENSG00000072778	0.305831	5	chr17_7225042_7225072_+,chr17_7225075_7225105_+,chr17_7225131_7225161_+,chr17_7225195_7225225_+,chr17_7225236_7225266_+	0.952711	ACADVL
ENSG00000214293.4	0.305789	4	chr7_77641211_77641241_-,chr7_77683851_77683881_-,chr7_77683936_77683966_-,chr7_77683989_77684019_-	1
ENSG00000125812	0.305782	3	chr20_23372059_23372089_+,chr20_23372112_23372170_+,chr20_23372220_23372250_+	0.812363	GZF1
ENSG00000012817	0.305668	3	chrY_19705424_19705454_-,chrY_19705485_19705515_-,chrY_19705602_19705632_-	0.0783065	KDM5D
ENSG00000187840	0.305665	4	chr8_38060161_38060191_+,chr8_38060207_38060237_+,chr8_38060238_38060268_+,chr8_38060335_38060392_+	0.762435	EIF4EBP1
ENSG00000116752	0.305644	7	chr1_114567557_114567587_-,chr1_114567709_114567766_-,chr1_114567790_114567820_-,chr1_114567837_114567867_-,chr1_114567877_114567907_-,chr1_114567936_114567966_-,chr1_114575583_114575613_-	0.182644	BCAS2
ENSG00000071082	0.305468	3	chr2_101005989_101006019_+,chr2_101006029_101006059_+,chr2_101006388_101006418_+	0.960729	RPL31
ENSG00000183155	0.305453	9	chr1_202876234_202876264_-,chr1_202878957_202878987_-,chr1_202879144_202879174_-,chr1_202879194_202879224_-,chr1_202880457_202880487_-,chr1_202880513_202880570_-,chr1_202880575_202880605_-,chr1_202880824_202880881_-,chr1_202880896_202880952_-	0.993194	RABIF
ENSG00000108306	0.305329	3	chr17_39252638_39252693_-,chr17_39252818_39252848_-,chr17_39260592_39260622_-	0.342543	FBXL20
ENSG00000163113	0.304904	4	chr1_149937812_149937842_-,chr1_149941181_149941211_-,chr1_149941262_149941292_-,chr1_149942806_149942836_-	0.316056
ENSG00000166908	0.304876	2	chr12_57603218_57603248_+,chr12_57603358_57603418_+	0.76626	PIP4K2C
ENSG00000198498	0.304827	8	chr4_163519467_163519497_+,chr4_163519531_163519561_+,chr4_163519897_163519927_+,chr4_163519953_163519983_+,chr4_163520344_163520374_+,chr4_163520423_163520453_+,chr4_163520504_163520534_+,chr4_163530491_163530521_+	0.628973	TMA16
ENSG00000168653	0.304614	4	chr1_39034435_39034465_+,chr1_39034467_39034497_+,chr1_39034500_39034530_+,chr1_39034585_39034642_+	0.309273	NDUFS5
ENSG00000164031	0.304489	4	chr4_99896219_99896249_-,chr4_99896355_99896385_-,chr4_99899542_99899572_-,chr4_99900577_99900607_-	0.335727	DNAJB14
ENSG00000109736	0.304308	2	chr4_2929923_2929953_-,chr4_2930567_2930597_-	0.229834	MFSD10
ENSG00000246898.1	0.304129	2	chr16_66410871_66410901_+,chr16_66411499_66411529_+	0.851478
ENSG00000125384	0.304071	3	chr14_52327857_52327887_+,chr14_52328568_52328598_+,chr14_52329764_52329794_+	0.194432	PTGER2
ENSG00000079950	0.304045	5	chr6_132457915_132457945_-,chr6_132458016_132458046_-,chr6_132459513_132459543_-,chr6_132460545_132460603_-,chr6_132460643_132460673_-	0.126625	STX7
ENSG00000116062	0.30353	4	chr2_47798704_47798734_+,chr2_47806880_47806910_+,chr2_47806923_47806953_+,chr2_47806970_47807000_+	1	MSH6
ENSG00000196123	0.303488	4	chr16_67164172_67164202_-,chr16_67175599_67175629_-,chr16_67175663_67175721_-,chr16_67176474_67176504_-	0.968601	KIAA0895L
ENSG00000163412	0.303158	7	chr3_71679303_71679333_-,chr3_71681137_71681167_-,chr3_71681856_71681886_-,chr3_71682722_71682752_-,chr3_71682829_71682859_-,chr3_71682913_71682943_-,chr3_71684452_71684482_-	0.119276	EIF4E3
ENSG00000147274	0.303053	4	chrX_136869187_136869217_-,chrX_136873454_136873484_-,chrX_136873598_136873628_-,chrX_136873958_136873988_-	0.275262	RBMX
ENSG00000177302	0.302715	5	chr17_18271428_18271458_-,chr17_18272669_18272699_-,chr17_18273922_18273952_-,chr17_18274095_18274125_-,chr17_18274204_18274260_-	0.435989	TOP3A
ENSG00000116191	0.302617	3	chr1_178919961_178919991_+,chr1_178920073_178920103_+,chr1_178921810_178921840_+	0.122423	RALGPS2
ENSG00000120805	0.302492	6	chr12_101393136_101393166_-,chr12_101393310_101393340_-,chr12_101393353_101393383_-,chr12_101395325_101395355_-,chr12_101395399_101395429_-,chr12_101395485_101395515_-	0.545384	ARL1
ENSG00000147050	0.302158	4	chrX_45111935_45111965_+,chrX_45111996_45112026_+,chrX_45112061_45112091_+,chrX_45112192_45112250_+	0.704124	KDM6A
ENSG00000144320	0.302074	7	chr2_175923862_175923917_-,chr2_175924010_175924040_-,chr2_175925670_175925700_-,chr2_175927757_175927787_-,chr2_175928679_175928709_-,chr2_175928729_175928759_-,chr2_175928780_175928810_-	0.128085	LNPK
ENSG00000164830	0.301604	4	chr8_106728211_106728241_+,chr8_106751847_106751877_+,chr8_106752531_106752561_+,chr8_106752664_106752694_+	0.107288	OXR1
ENSG00000257702.3	0.300479	2	chr2_74504648_74504678_+,chr2_74505061_74505091_+	0.86932
ENSG00000187601	0.299796	5	chrX_55453185_55453215_+,chrX_55453238_55453268_+,chrX_55453407_55453437_+,chrX_55453440_55453470_+,chrX_55453536_55453566_+	0.306991	MAGEH1
ENSG00000160767	0.299517	3	chr1_155247205_155247235_-,chr1_155247277_155247307_-,chr1_155247380_155247410_-	0.998658	FAM189B
ENSG00000116489	0.299146	4	chr1_112671386_112671416_+,chr1_112671449_112671479_+,chr1_112671503_112671533_+,chr1_112671586_112671616_+	0.0213725	CAPZA1
ENSG00000079739	0.299053	3	chr1_63617729_63617759_+,chr1_63660018_63660048_+,chr1_63660093_63660123_+	0.883059	PGM1
ENSG00000124587	0.298844	5	chr6_42963865_42963895_-,chr6_42964008_42964038_-,chr6_42976663_42976693_-,chr6_42976816_42976846_-,chr6_42976887_42976917_-	0.892039	PEX6
ENSG00000075785	0.298549	6	chr3_128813907_128813937_+,chr3_128813978_128814008_+,chr3_128814069_128814099_+,chr3_128814266_128814296_+,chr3_128814336_128814396_+,chr3_128814767_128814797_+	0.811988	RAB7A
ENSG00000075303	0.298389	4	chr7_87833568_87833598_-,chr7_87834504_87834534_-,chr7_87834795_87834825_-,chr7_87834905_87834935_-	0.616854	SLC25A40
ENSG00000212978.5	0.298297	4	chr2_61141652_61141682_-,chr2_61143545_61143575_-,chr2_61143576_61143606_-,chr2_61143610_61143640_-	0.892039
ENSG00000184515	0.298238	2	chrX_102153712_102153742_-,chrX_102154740_102154770_-	0.210979	BEX5
ENSG00000066032	0.298076	2	chr2_80116364_80116394_+,chr2_80420033_80420063_+	0.327074	CTNNA2
ENSG00000164889	0.297964	3	chr7_151076351_151076381_+,chr7_151076462_151076492_+,chr7_151076493_151076523_+	0.952467	SLC4A2
ENSG00000099940	0.297942	4	chr22_20887863_20887893_+,chr22_20887900_20887930_+,chr22_20887945_20887975_+,chr22_20891184_20891214_+	0.297581	SNAP29
ENSG00000108264	0.297573	4	chr17_37477085_37477115_+,chr17_37478237_37478267_+,chr17_37479601_37479631_+,chr17_37479695_37479725_+	0.717591
ENSG00000149925	0.297543	5	chr16_30070193_30070223_+,chr16_30070226_30070256_+,chr16_30070277_30070307_+,chr16_30070347_30070377_+,chr16_30070384_30070414_+	0.737121	ALDOA
ENSG00000183978	0.297221	6	chr17_42797634_42797664_-,chr17_42797670_42797700_-,chr17_42797703_42797733_-,chr17_42797779_42797809_-,chr17_42797829_42797859_-,chr17_42797865_42797895_-	1	COA3
ENSG00000149657	0.296507	3	chr20_62135196_62135226_+,chr20_62135344_62135374_+,chr20_62136698_62136728_+	0.550408	LSM14B
ENSG00000196839	0.296179	2	chr20_44619522_44619552_-,chr20_44619708_44619738_-	0.890613	ADA
ENSG00000109062	0.295408	4	chr17_74769066_74769096_+,chr17_74769116_74769171_+,chr17_74769177_74769207_+,chr17_74769298_74769353_+	0.012386	SLC9A3R1
ENSG00000186130	0.295205	2	chr9_122908056_122908086_-,chr9_122908203_122908233_-	0.760315	ZBTB6
ENSG00000128340	0.295158	2	chr22_37225270_37225300_-,chr22_37225483_37225513_-	1	RAC2
ENSG00000151893	0.295105	2	chr10_118681503_118681533_-,chr10_118685941_118685971_-	0.0307211	CACUL1
ENSG00000149716	0.29476	2	chr11_69665563_69665593_-,chr11_69667609_69667639_-	0.872794	LTO1
ENSG00000047579	0.294599	4	chr6_15520648_15520678_-,chr6_15521914_15521944_-,chr6_15522807_15522837_-,chr6_15553595_15553625_-	0.0897166	DTNBP1
ENSG00000177707	0.294544	4	chr3_111134851_111134881_+,chr3_111134935_111134965_+,chr3_111201336_111201366_+,chr3_111201414_111201444_+	0.902265	NECTIN3
ENSG00000127527	0.294508	2	chr19_16355247_16355277_-,chr19_16400633_16400663_-	0.141468	EPS15L1
ENSG00000237649	0.294485	2	chr6_33409671_33409701_+,chr6_33409844_33409899_+	0.794339	KIFC1
ENSG00000167720	0.294483	7	chr17_2307998_2308028_+,chr17_2308030_2308060_+,chr17_2317199_2317229_+,chr17_2323960_2323990_+,chr17_2324103_2324133_+,chr17_2325164_2325194_+,chr17_2327823_2327853_+	0.00275498	SRR
	0.294327	3	chr6_33204243_33204273_+,chr6_33204305_33204362_+,chr6_33204407_33204437_+	0.25695	SLC39A7
ENSG00000223546.2	0.294054	2	chrX_102916851_102916881_+,chrX_102916962_102916992_+	0.680093
ENSG00000100023	0.293835	5	chr22_21694349_21694379_+,chr22_21697771_21697801_+,chr22_21697833_21697863_+,chr22_21697877_21697907_+,chr22_21698211_21698241_+	0.0558284	PPIL2
ENSG00000148672	0.293447	3	chr10_87050486_87050516_-,chr10_87051159_87051189_-,chr10_87051481_87051511_-	0.774763	GLUD1
ENSG00000240344	0.292856	4	chr2_200871009_200871039_-,chr2_200871062_200871092_-,chr2_200871153_200871183_-,chr2_200871189_200871219_-	0.935482	PPIL3
ENSG00000109670	0.292846	5	chr4_152321258_152321288_-,chr4_152321336_152321366_-,chr4_152321815_152321845_-,chr4_152321882_152321912_-,chr4_152322223_152322253_-	0.965744	FBXW7
ENSG00000137070	0.292586	2	chr9_34661693_34661723_+,chr9_34661857_34661913_+	0.352738	IL11RA
ENSG00000198242	0.292336	6	chr17_28720676_28720706_+,chr17_28722842_28722901_+,chr17_28724149_28724179_+,chr17_28724202_28724232_+,chr17_28724248_28724278_+,chr17_28724329_28724359_+	0.22844	RPL23A
ENSG00000121210	0.291655	3	chr4_153497874_153497904_+,chr4_153636594_153636624_+,chr4_153636681_153636711_+	0.452071	TMEM131L
ENSG00000064961	0.291564	2	chr19_3575630_3575660_+,chr19_3579053_3579083_+	0.844772	HMG20B
ENSG00000166478	0.291424	4	chr11_9527777_9527807_+,chr11_9527845_9527875_+,chr11_9527951_9527981_+,chr11_9528494_9528524_+	1	ZNF143
ENSG00000065243	0.291315	4	chr1_88833587_88833617_+,chr1_88835746_88835805_+,chr1_88835851_88835881_+,chr1_88835892_88835922_+	0.600433	PKN2
ENSG00000166128	0.291265	2	chr15_63264028_63264084_+,chr15_63267746_63267776_+	0.721867	RAB8B
ENSG00000187605	0.291161	3	chr2_74052546_74052576_+,chr2_74108099_74108129_+,chr2_74108146_74108176_+	0.688989	TET3
ENSG00000120685	0.290991	5	chr13_39009865_39009895_-,chr13_39010150_39010180_-,chr13_39010183_39010213_-,chr13_39010263_39010293_-,chr13_39011147_39011177_-	0.469442	PROSER1
ENSG00000100796	0.290881	5	chr14_91457617_91457647_-,chr14_91457657_91457687_-,chr14_91457730_91457760_-,chr14_91458008_91458038_-,chr14_91458139_91458169_-	0.00442009	PPP4R3A
ENSG00000170542	0.290682	4	chr6_2887270_2887300_-,chr6_2887351_2887381_-,chr6_2888467_2888497_-,chr6_2888586_2888616_-	0.987992	SERPINB9
ENSG00000006607	0.290551	3	chr2_241425632_241425662_+,chr2_241447111_241447141_+,chr2_241494811_241494841_+	0.592602	FARP2
ENSG00000151835	0.290478	2	chr13_23328830_23328860_-,chr13_23328975_23329005_-	0.315175	SACS
ENSG00000087266	0.29016	4	chr4_2834258_2834288_+,chr4_2837014_2837044_+,chr4_2841010_2841040_+,chr4_2841066_2841096_+	0.670865	SH3BP2
ENSG00000155093	0.290144	6	chr7_157539056_157539086_-,chr7_157539090_157539120_-,chr7_157539162_157539192_-,chr7_157539219_157539249_-,chr7_157540445_157540475_-,chr7_157540513_157540543_-	0.00424205	PTPRN2
ENSG00000149547	0.290069	6	chr11_125584030_125584086_+,chr11_125584106_125584136_+,chr11_125584143_125584173_+,chr11_125584528_125584558_+,chr11_125584565_125584595_+,chr11_125584596_125584684_+	0.670078	EI24
ENSG00000085719	0.290025	5	chr8_86561245_86561275_+,chr8_86561315_86561345_+,chr8_86561351_86561381_+,chr8_86561383_86561413_+,chr8_86561466_86561496_+	0.109719	CPNE3
ENSG00000167969	0.28949	4	chr16_2235689_2235719_-,chr16_2239869_2239925_-,chr16_2239954_2239984_-,chr16_2240043_2240073_-	0.741297	ECI1
ENSG00000169714	0.289474	5	chr3_129169484_129169514_-,chr3_129169524_129169554_-,chr3_129169566_129169625_-,chr3_129169658_129169688_-,chr3_129169712_129169742_-	0.0132777	CNBP
ENSG00000101152	0.289138	4	chr20_63934012_63934042_+,chr20_63935259_63935289_+,chr20_63935789_63935845_+,chr20_63935981_63936011_+	0.245952	DNAJC5
ENSG00000161981	0.28908	5	chr16_57283_57313_+,chr16_57344_57374_+,chr16_57382_57412_+,chr16_57423_57453_+,chr16_57630_57689_+	0.654146	SNRNP25
ENSG00000197746	0.288972	4	chr10_71816298_71816328_-,chr10_71816340_71816370_-,chr10_71816401_71816431_-,chr10_71816477_71816507_-	0.724808	PSAP
ENSG00000147121	0.288775	7	chrX_46473466_46473496_+,chrX_46473508_46473538_+,chrX_46474059_46474089_+,chrX_46474137_46474167_+,chrX_46474175_46474205_+,chrX_46474497_46474555_+,chrX_46474605_46474635_+	0.598791	KRBOX4
ENSG00000136448	0.288515	5	chr17_45105857_45105887_+,chr17_45105900_45105930_+,chr17_45105944_45105974_+,chr17_45108828_45108858_+,chr17_45108986_45109016_+	0.52424	NMT1
ENSG00000214922.5	0.28841	6	chr6_29729654_29729684_-,chr6_29737011_29737041_-,chr6_29737078_29737108_-,chr6_29738441_29738471_-,chr6_29741517_29741547_-,chr6_29741560_29741590_-	0.983436
ENSG00000117691	0.288399	4	chr1_212445960_212445990_+,chr1_212446043_212446101_+,chr1_212446108_212446138_+,chr1_212446349_212446379_+	0.995573	NENF
ENSG00000137509	0.287976	3	chr11_82824367_82824397_-,chr11_82824421_82824451_-,chr11_82824515_82824545_-	0.594123	PRCP
ENSG00000075914	0.287365	3	chr3_45011278_45011308_+,chr3_45011440_45011470_+,chr3_45012638_45012668_+	0.296181	EXOSC7
ENSG00000139842	0.287299	4	chr13_113264395_113264425_+,chr13_113264442_113264472_+,chr13_113264513_113264543_+,chr13_113265015_113265075_+	0.134948	CUL4A
ENSG00000137106	0.287295	3	chr9_37436781_37436811_+,chr9_37436885_37436941_+,chr9_37436960_37436990_+	0.699049	GRHPR
ENSG00000145868	0.287226	2	chr5_148442531_148442561_+,chr5_148442820_148442850_+	0.207795	FBXO38
ENSG00000104904	0.287165	5	chr19_2273123_2273153_+,chr19_2273172_2273202_+,chr19_2273211_2273267_+,chr19_2273295_2273350_+,chr19_2273458_2273488_+	0.0500183	OAZ1
ENSG00000272711.1	0.287007	2	chr2_74832655_74832685_-,chr2_74833390_74833420_-	0.39399
ENSG00000078589	0.286793	2	chrX_78961808_78961838_+,chrX_78963697_78963727_+	0.416389	P2RY10
ENSG00000125772	0.286548	4	chr20_5544439_5544469_-,chr20_5546458_5546518_-,chr20_5546642_5546672_-,chr20_5581815_5581845_-	0.329455	GPCPD1
ENSG00000010165	0.286352	3	chr1_171796817_171796847_+,chr1_171796912_171796942_+,chr1_171797686_171797716_+	0.205375	EEF1AKNMT
ENSG00000248752.1	0.286344	2	chr5_125419778_125419808_-,chr5_125729651_125729681_-	0.952467
ENSG00000145781	0.286119	3	chr5_116292891_116292921_+,chr5_116293169_116293199_+,chr5_116293257_116293287_+	0.640281	COMMD10
ENSG00000062650	0.285889	3	chr10_86435256_86435286_-,chr10_86437010_86437040_-,chr10_86483785_86483815_-	0.00011195	WAPL
ENSG00000179950	0.285714	5	chr8_143816348_143816407_-,chr8_143816414_143816444_-,chr8_143816459_143816489_-,chr8_143816515_143816545_-,chr8_143816556_143816586_-	0.784726	PUF60
ENSG00000182472	0.285322	2	chr19_38730187_38730217_-,chr19_38730532_38730562_-	0.542231	CAPN12
ENSG00000149428	0.285122	3	chr11_119044188_119044218_-,chr11_119044391_119044421_-,chr11_119049018_119049048_-	0.742878	HYOU1
ENSG00000163159	0.284892	2	chr1_151176463_151176493_-,chr1_151176622_151176652_-	0.359767	VPS72
ENSG00000169692	0.284848	3	chr9_136673144_136673174_-,chr9_136673184_136673214_-,chr9_136673282_136673312_-	0.344069	AGPAT2
ENSG00000171475	0.284762	7	chr17_40278829_40278859_+,chr17_40278872_40278902_+,chr17_40279753_40279783_+,chr17_40282050_40282080_+,chr17_40282595_40282625_+,chr17_40282629_40282659_+,chr17_40282662_40282692_+	0.124858	WIPF2
ENSG00000182903	0.284729	2	chr4_480429_480459_-,chr4_481215_481245_-	0.182869	ZNF721
ENSG00000130348	0.284518	3	chr6_106655715_106655745_+,chr6_106666008_106666038_+,chr6_106666331_106666361_+	0.891926	QRSL1
ENSG00000138231	0.284407	4	chr3_138161012_138161042_-,chr3_138161050_138161080_-,chr3_138161142_138161172_-,chr3_138161367_138161397_-	0.375547	DBR1
ENSG00000068394	0.284405	3	chrX_49113407_49113437_-,chrX_49113458_49113488_-,chrX_49113544_49113574_-	0.608676	GPKOW
CATG00000026292.1	0.284035	2	chr16_3153038_3153068_+,chr16_3153105_3153135_+	1
ENSG00000101445	0.283734	2	chr20_38922787_38922817_+,chr20_38922994_38923024_+	0.654177	PPP1R16B
ENSG00000135018	0.28361	4	chr9_83659970_83660000_-,chr9_83660012_83660042_-,chr9_83661429_83661459_-,chr9_83661515_83661545_-	0.929956	UBQLN1
ENSG00000163131	0.282607	4	chr1_150730189_150730219_-,chr1_150730274_150730304_-,chr1_150732382_150732412_-,chr1_150732950_150732980_-	0.458997	CTSS
ENSG00000184898	0.282537	3	chr2_151247692_151247722_-,chr2_151247797_151247827_-,chr2_151251574_151251604_-	0.75387	RBM43
ENSG00000074266	0.282386	2	chr11_86278516_86278546_+,chr11_86278709_86278739_+	0.472525	EED
ENSG00000178585	0.28199	5	chr1_9848278_9848308_-,chr1_9850156_9850186_-,chr1_9850195_9850225_-,chr1_9850450_9850480_-,chr1_9850483_9850513_-	0.0136366	CTNNBIP1
ENSG00000163597.10	0.281854	6	chr17_76563502_76563532_+,chr17_76564551_76564581_+,chr17_76564637_76564667_+,chr17_76565145_76565205_+,chr17_76565245_76565275_+,chr17_76565313_76565343_+	1
ENSG00000117682	0.281804	3	chr1_26471112_26471142_+,chr1_26471171_26471201_+,chr1_26471276_26471306_+	0.73671	DHDDS
ENSG00000048740	0.281488	6	chr10_11329646_11329676_+,chr10_11329772_11329802_+,chr10_11333521_11333551_+,chr10_11333784_11333814_+,chr10_11333876_11333906_+,chr10_11334328_11334358_+	0.0119138	CELF2
ENSG00000175449	0.281476	2	chr5_95656172_95656202_+,chr5_95656303_95656333_+	0.926586	RFESD
ENSG00000139826	0.281439	6	chr13_108230268_108230298_+,chr13_108230322_108230379_+,chr13_108230880_108230910_+,chr13_108231958_108231988_+,chr13_108234159_108234189_+,chr13_108234213_108234243_+	0.132401	ABHD13
ENSG00000189171	0.281268	4	chr1_153618779_153618835_-,chr1_153618865_153618895_-,chr1_153618919_153618949_-,chr1_153618974_153619004_-	1	S100A13
ENSG00000204138	0.281143	3	chr1_28500092_28500122_+,chr1_28500278_28500308_+,chr1_28500334_28500364_+	0.609036	PHACTR4
ENSG00000129083	0.280923	4	chr11_14457512_14457542_-,chr11_14457550_14457580_-,chr11_14457658_14457688_-,chr11_14498838_14498868_-	0.8883	COPB1
ENSG00000143870	0.280668	6	chr2_10783365_10783421_-,chr2_10783444_10783474_-,chr2_10783861_10783891_-,chr2_10783893_10783923_-,chr2_10783927_10783957_-,chr2_10783994_10784024_-	0.0288377	PDIA6
ENSG00000137770	0.28066	10	chr15_44525591_44525621_+,chr15_44525793_44525823_+,chr15_44525888_44525918_+,chr15_44525955_44525985_+,chr15_44526150_44526180_+,chr15_44527190_44527220_+,chr15_44527227_44527257_+,chr15_44527290_44527320_+,chr15_44528874_44528904_+,chr15_44529008_44529038_+	0.10082	CTDSPL2
ENSG00000085274	0.280464	7	chr3_169786740_169786770_+,chr3_169786790_169786820_+,chr3_169787523_169787553_+,chr3_169788470_169788500_+,chr3_169789057_169789087_+,chr3_169789148_169789178_+,chr3_169796178_169796208_+	0.395573	MYNN
ENSG00000147162	0.280379	7	chrX_71574173_71574203_+,chrX_71574228_71574258_+,chrX_71574274_71574304_+,chrX_71574322_71574352_+,chrX_71575745_71575775_+,chrX_71575805_71575835_+,chrX_71575862_71575892_+	0.556792	OGT
ENSG00000221817.5	0.280113	2	chr10_73496353_73496383_+,chr10_73507257_73507287_+	0.723325
ENSG00000151233	0.279866	4	chr12_42081845_42081875_-,chr12_42081966_42081996_-,chr12_42087062_42087092_-,chr12_42087143_42087173_-	0.574038	GXYLT1
ENSG00000180398	0.279493	5	chr2_46901874_46901904_-,chr2_46902020_46902050_-,chr2_46905237_46905267_-,chr2_46905370_46905400_-,chr2_46905418_46905448_-	1	MCFD2
ENSG00000214194	0.279479	3	chr7_113116723_113116753_-,chr7_113116777_113116807_-,chr7_113117284_113117314_-	0.584103	SMIM30
ENSG00000089022	0.279463	5	chr12_111893129_111893159_+,chr12_111893172_111893202_+,chr12_111893249_111893279_+,chr12_111893320_111893377_+,chr12_111893387_111893417_+	0.0506072	MAPKAPK5
ENSG00000147601	0.279151	4	chr8_73046211_73046241_+,chr8_73046261_73046291_+,chr8_73046418_73046448_+,chr8_73047721_73047751_+	0.947607	TERF1
ENSG00000197183	0.279024	2	chr20_32443059_32443089_-,chr20_32464780_32464810_-	0.257988	NOL4L
ENSG00000117481	0.278905	3	chr1_46362161_46362220_+,chr1_46363811_46363841_+,chr1_46364988_46365018_+	0.324362	NSUN4
ENSG00000183255	0.278681	3	chr21_44849598_44849688_-,chr21_44849695_44849725_-,chr21_44849764_44849794_-	0.876239	PTTG1IP
ENSG00000139508	0.278435	2	chr13_28700080_28700110_-,chr13_28700713_28700743_-	0.366678	SLC46A3
ENSG00000235166.3	0.278341	3	chr20_55329622_55329652_+,chr20_55432883_55432913_+,chr20_55613999_55614029_+	0.676941
ENSG00000186532	0.278277	8	chr17_1773213_1773243_-,chr17_1775537_1775567_-,chr17_1777411_1777470_-,chr17_1777518_1777548_-,chr17_1779537_1779567_-,chr17_1779665_1779695_-,chr17_1779809_1779839_-,chr17_1781212_1781242_-	0.0569327	SMYD4
ENSG00000124767	0.278144	3	chr6_38675945_38675975_-,chr6_38675984_38676014_-,chr6_38676112_38676142_-	0.934255	GLO1
ENSG00000196792	0.277946	2	chr14_30893883_30893913_-,chr14_30894045_30894075_-	0.0778972	STRN3
CATG00000084832.1	0.277718	2	chr6_89721630_89721660_+,chr6_89721777_89721807_+	0.91867
ENSG00000176142	0.277564	5	chr3_119431674_119431762_-,chr3_119431765_119431795_-,chr3_119431820_119431850_-,chr3_119431887_119431917_-,chr3_119431929_119431959_-	0.65864	TMEM39A
ENSG00000187325	0.277495	2	chrX_78129748_78129778_-,chrX_78130987_78131017_-	0.985174	TAF9B
ENSG00000156976	0.277087	4	chr3_186789679_186789709_+,chr3_186789737_186789767_+,chr3_186789792_186789847_+,chr3_186789867_186789897_+	0.187295	EIF4A2
ENSG00000204642	0.27695	2	chr6_29725537_29725567_+,chr6_29726494_29726524_+	0.904425	HLA-F
ENSG00000034510	0.27688	5	chr2_84906462_84906492_+,chr2_84906502_84906559_+,chr2_84906564_84906594_+,chr2_84906600_84906630_+,chr2_84906641_84906696_+	0.680093	TMSB10
ENSG00000089006	0.276828	2	chr20_17941574_17941630_-,chr20_17942213_17942243_-	0.638832	SNX5
ENSG00000072310	0.276694	3	chr17_17811349_17811379_-,chr17_17811427_17811457_-,chr17_17812077_17812136_-	0.0528343	SREBF1
ENSG00000086102	0.276491	4	chr9_33348348_33348378_+,chr9_33348501_33348531_+,chr9_33348697_33348727_+,chr9_33371127_33371157_+	0.135755	NFX1
ENSG00000268995	0.275967	2	chr19_21192024_21192054_+,chr19_21192148_21192178_+	0.868453	VN1R82P
ENSG00000145734	0.275965	4	chr5_71467479_71467509_+,chr5_71481385_71481415_+,chr5_71537142_71537172_+,chr5_71567790_71567820_+	0.93194	BDP1
ENSG00000119685	0.275748	3	chr14_75954793_75954823_+,chr14_75955049_75955079_+,chr14_75955932_75955962_+	0.974386	TTLL5
ENSG00000188428	0.275722	2	chr6_8013981_8014011_-,chr6_8014123_8014153_-	0.693516	BLOC1S5
ENSG00000121879	0.275706	8	chr3_179234682_179234712_+,chr3_179234804_179234834_+,chr3_179234836_179234866_+,chr3_179234956_179234986_+,chr3_179234997_179235027_+,chr3_179235256_179235286_+,chr3_179237376_179237406_+,chr3_179237463_179237493_+	0.199644	PIK3CA
ENSG00000102178	0.275528	4	chrX_154483717_154483804_-,chrX_154483869_154483899_-,chrX_154483983_154484013_-,chrX_154484042_154484097_-	0.210979	UBL4A
ENSG00000135686	0.275418	4	chr16_84662280_84662310_+,chr16_84667453_84667483_+,chr16_84667524_84667607_+,chr16_84667656_84667686_+	0.155004	KLHL36
ENSG00000104442	0.275402	5	chr8_65591852_65591882_-,chr8_65602458_65602488_-,chr8_65602829_65602859_-,chr8_65602998_65603028_-,chr8_65603587_65603617_-	0.444368	ARMC1
ENSG00000182307	0.275238	4	chr8_145053116_145053146_+,chr8_145054395_145054425_+,chr8_145055941_145055971_+,chr8_145056000_145056030_+	0.196344	C8orf33
ENSG00000187522	0.274485	5	chr10_14846847_14846877_+,chr10_14846969_14847029_+,chr10_14849639_14849669_+,chr10_14871670_14871700_+,chr10_14871711_14871741_+	0.621728	HSPA14
ENSG00000213904.4	0.27387	3	chr19_42401510_42401540_+,chr19_42408413_42408443_+,chr19_42490304_42490334_+	0.871838
ENSG00000128891	0.273368	3	chr15_40553099_40553129_-,chr15_40557006_40557036_-,chr15_40557057_40557087_-	0.380534	CCDC32
ENSG00000181896	0.272789	5	chr19_19680002_19680032_+,chr19_19680054_19680084_+,chr19_19680150_19680180_+,chr19_19683270_19683300_+,chr19_19683476_19683506_+	0.75387	ZNF101
ENSG00000108798	0.272703	3	chr17_49222989_49223019_+,chr17_49223030_49223060_+,chr17_49223195_49223225_+	0.00212003	ABI3
ENSG00000102034	0.272431	2	chrX_130063955_130063985_-,chrX_130064929_130064959_-	0.457278	ELF4
ENSG00000205937	0.272173	4	chr16_2253108_2253138_-,chr16_2253212_2253242_-,chr16_2253263_2253293_-,chr16_2253307_2253337_-	0.463686	RNPS1
ENSG00000180233	0.271992	7	chr7_30301693_30301723_+,chr7_30356266_30356296_+,chr7_30366542_30366572_+,chr7_30367132_30367162_+,chr7_30367271_30367301_+,chr7_30369063_30369093_+,chr7_30369823_30369853_+	0.169563	ZNRF2
ENSG00000198081	0.271957	6	chr18_5289022_5289052_-,chr18_5289377_5289407_-,chr18_5289515_5289545_-,chr18_5289674_5289704_-,chr18_5289808_5289838_-,chr18_5289987_5290017_-	0.241174	ZBTB14
ENSG00000170881	0.271911	5	chr8_124487739_124487769_+,chr8_124487789_124487848_+,chr8_124487872_124487902_+,chr8_124487959_124487989_+,chr8_124488063_124488093_+	0.238199	RNF139
ENSG00000105705	0.271765	2	chr19_19276513_19276543_-,chr19_19276614_19276644_-	0.296636	SUGP1
ENSG00000100138	0.271761	5	chr22_41673933_41673963_-,chr22_41673965_41673995_-,chr22_41674800_41674830_-,chr22_41674849_41674879_-,chr22_41674960_41674990_-	0.319169	SNU13
ENSG00000160298	0.271702	3	chr21_46297722_46297752_-,chr21_46301134_46301164_-,chr21_46301306_46301336_-	1	C21orf58
ENSG00000141526	0.271469	6	chr17_82239391_82239421_+,chr17_82239424_82239506_+,chr17_82242639_82242669_+,chr17_82242711_82242741_+,chr17_82244340_82244370_+,chr17_82244371_82244430_+	0.00111788	SLC16A3
ENSG00000143740	0.271065	4	chr1_227781073_227781130_+,chr1_227781135_227781165_+,chr1_227781196_227781226_+,chr1_227782998_227783028_+	0.292633	SNAP47
ENSG00000168078	0.27087	5	chr8_27809621_27809651_-,chr8_27809664_27809694_-,chr8_27809728_27809758_-,chr8_27809894_27809924_-,chr8_27809999_27810029_-	0.492774	PBK
ENSG00000180964	0.270813	3	chrX_103252995_103253025_-,chrX_103253162_103253192_-,chrX_103253255_103253285_-	0.856681	TCEAL8
ENSG00000203666	0.270767	3	chr1_245087712_245087742_+,chr1_245087764_245087794_+,chr1_245087815_245087845_+	0.646618	EFCAB2
ENSG00000185591	0.270655	4	chr12_53413010_53413040_+,chr12_53413347_53413377_+,chr12_53414634_53414664_+,chr12_53416416_53416472_+	0.159006	SP1
ENSG00000125733	0.270525	3	chr19_6751400_6751430_+,chr19_6751479_6751509_+,chr19_6752316_6752346_+	0.461747	TRIP10
ENSG00000267254.1	0.270521	2	chr19_36819804_36819834_+,chr19_36828079_36828109_+	0.87891
ENSG00000132356	0.270402	5	chr5_40759389_40759419_-,chr5_40759822_40759852_-,chr5_40759920_40759950_-,chr5_40760384_40760414_-,chr5_40777001_40777031_-	0.582283	PRKAA1
CATG00000115951.1	0.27035	2	chr10_89979150_89979180_+,chr10_90087538_90087568_+	0.387378
ENSG00000151687	0.270336	2	chr2_189746617_189746647_+,chr2_189747408_189747438_+	0.670968	ANKAR
ENSG00000198130	0.270293	5	chr2_190189735_190189765_-,chr2_190204634_190204664_-,chr2_190204671_190204701_-,chr2_190204912_190204942_-,chr2_190204976_190205006_-	0.315104	HIBCH
ENSG00000136709	0.269908	6	chr2_127701027_127701057_-,chr2_127705925_127705955_-,chr2_127706000_127706030_-,chr2_127706059_127706089_-,chr2_127764473_127764503_-,chr2_127764539_127764569_-	0.148143	WDR33
ENSG00000198689	0.269737	4	chrX_136046934_136046964_+,chrX_136047002_136047032_+,chrX_136047097_136047127_+,chrX_136047234_136047264_+	0.768875	SLC9A6
ENSG00000024048	0.26971	3	chr6_42691252_42691282_+,chr6_42693388_42693418_+,chr6_42693475_42693505_+	0.312886	UBR2
ENSG00000256294	0.269628	3	chr19_44134647_44134677_+,chr19_44134710_44134740_+,chr19_44134786_44134816_+	0.969116	AC021092.2
ENSG00000120742	0.269443	8	chr3_150541998_150542028_-,chr3_150542046_150542076_-,chr3_150542095_150542125_-,chr3_150542510_150542540_-,chr3_150542562_150542592_-,chr3_150544188_150544248_-,chr3_150544256_150544286_-,chr3_150544348_150544378_-	0.335734	SERP1
ENSG00000145592	0.268867	6	chr5_40831835_40831865_-,chr5_40831890_40831920_-,chr5_40832456_40832513_-,chr5_40834190_40834220_-,chr5_40834482_40834512_-,chr5_40834523_40834553_-	0.513738	RPL37
ENSG00000102977	0.268718	2	chr16_67657529_67657559_-,chr16_67657578_67657608_-	0.533983	ACD
ENSG00000148218	0.26866	4	chr9_113386312_113386342_-,chr9_113386375_113386405_-,chr9_113387468_113387498_-,chr9_113388210_113388240_-	1	ALAD
ENSG00000158286	0.268273	5	chr1_6220771_6220801_+,chr1_6221269_6221299_+,chr1_6223460_6223490_+,chr1_6224511_6224541_+,chr1_6224588_6224618_+	0.960729	RNF207
ENSG00000166295	0.267736	7	chr10_72233243_72233300_+,chr10_72233730_72233760_+,chr10_72233799_72233829_+,chr10_72235409_72235439_+,chr10_72235464_72235494_+,chr10_72235762_72235792_+,chr10_72235830_72235860_+	0.685208	ANAPC16
ENSG00000103064	0.267691	3	chr16_68298224_68298254_+,chr16_68300396_68300426_+,chr16_68301789_68301819_+	0.694208	SLC7A6
ENSG00000148248	0.267293	3	chr9_133361464_133361521_-,chr9_133362865_133362895_-,chr9_133362903_133362933_-	0.820548	SURF4
ENSG00000173208	0.267227	7	chr12_39549536_39549566_-,chr12_39550353_39550383_-,chr12_39550402_39550432_-,chr12_39550573_39550603_-,chr12_39550763_39550793_-,chr12_39551825_39551855_-,chr12_39569848_39569878_-	0.0058057	ABCD2
ENSG00000104356	0.266542	3	chr8_98158380_98158410_+,chr8_98159754_98159784_+,chr8_98159805_98159835_+	0.609986	POP1
ENSG00000136146	0.2664	7	chr13_48075955_48075985_-,chr13_48076024_48076054_-,chr13_48076110_48076140_-,chr13_48076580_48076610_-,chr13_48076640_48076670_-,chr13_48076671_48076701_-,chr13_48077191_48077221_-	0.169971	MED4
ENSG00000162869	0.266335	6	chr2_48454711_48454741_+,chr2_48471420_48471450_+,chr2_48514924_48514979_+,chr2_48515071_48515101_+,chr2_48515104_48515134_+,chr2_48515356_48515386_+	0.0866078	PPP1R21
ENSG00000242485	0.266271	4	chr1_1401913_1401943_-,chr1_1401948_1401978_-,chr1_1402038_1402068_-,chr1_1402106_1402136_-	0.0308219	MRPL20
ENSG00000084234	0.266075	7	chr11_130121632_130121662_+,chr11_130143650_130143680_+,chr11_130143769_130143799_+,chr11_130144592_130144622_+,chr11_130144653_130144683_+,chr11_130144688_130144748_+,chr11_130144775_130144805_+	0.109719	APLP2
ENSG00000107201	0.266015	3	chr9_32455302_32455332_-,chr9_32455787_32455817_-,chr9_32457003_32457033_-	0.196344	DDX58
ENSG00000075826	0.265994	4	chr10_100484158_100484188_-,chr10_100484997_100485027_-,chr10_100486647_100486677_-,chr10_100486819_100486849_-	0.228857	SEC31B
ENSG00000143578	0.265902	2	chr1_153974237_153974267_+,chr1_153974329_153974359_+	0.136724	CREB3L4
ENSG00000135905	0.265889	3	chr2_224765090_224765120_-,chr2_224765199_224765229_-,chr2_225014099_225014129_-	0.109719	DOCK10
ENSG00000104671	0.264748	5	chr8_30183280_30183310_+,chr8_30183338_30183368_+,chr8_30183444_30183474_+,chr8_30183508_30183538_+,chr8_30183609_30183639_+	0.639039	DCTN6
ENSG00000153317	0.264659	6	chr8_130052104_130052134_-,chr8_130052208_130052238_-,chr8_130052719_130052749_-,chr8_130052796_130052826_-,chr8_130053818_130053848_-,chr8_130053880_130053910_-	0.000620787	ASAP1
ENSG00000143515	0.26455	3	chr1_154349582_154349612_+,chr1_154349632_154349662_+,chr1_154351246_154351304_+	0.315104	ATP8B2
ENSG00000130449	0.264506	4	chr5_61376933_61376963_+,chr5_61377007_61377037_+,chr5_61546105_61546135_+,chr5_61546142_61546172_+	1	ZSWIM6
ENSG00000169223	0.26442	4	chr5_177331567_177331597_-,chr5_177331697_177331727_-,chr5_177331954_177331984_-,chr5_177332006_177332036_-	0.0108356	LMAN2
ENSG00000115459	0.264216	2	chr2_85358928_85358958_+,chr2_85391718_85391748_+	0.958714	ELMOD3
ENSG00000142684	0.264109	2	chr1_26170706_26170736_+,chr1_26170840_26170870_+	0.356382	ZNF593
ENSG00000249673.2	0.264031	4	chr4_2936342_2936372_+,chr4_2937967_2937997_+,chr4_2938812_2938842_+,chr4_2942012_2942042_+	0.871048
ENSG00000166483	0.263683	4	chr11_9589573_9589603_+,chr11_9589615_9589645_+,chr11_9589672_9589702_+,chr11_9589722_9589752_+	0.811988	WEE1
ENSG00000109819	0.263599	2	chr4_23811890_23811920_-,chr4_23818840_23818870_-	0.462469	PPARGC1A
ENSG00000115232	0.263226	4	chr2_181535579_181535609_+,chr2_181536641_181536671_+,chr2_181536757_181536787_+,chr2_181537717_181537747_+	0.357724	ITGA4
ENSG00000149483	0.262856	3	chr11_61369024_61369054_+,chr11_61369150_61369180_+,chr11_61369181_61369211_+	0.815762	TMEM138
ENSG00000269416.1	0.262599	2	chr19_23274996_23275026_-,chr19_23322942_23322972_-	0.993053
ENSG00000173456	0.262586	3	chr11_119337115_119337145_+,chr11_119337194_119337224_+,chr11_119337251_119337309_+	0.823625	RNF26
ENSG00000221978	0.262566	8	chr1_1385711_1385741_-,chr1_1385791_1385821_-,chr1_1386470_1386525_-,chr1_1386532_1386562_-,chr1_1386618_1386648_-,chr1_1386649_1386679_-,chr1_1386684_1386741_-,chr1_1386829_1386859_-	0.05062	CCNL2
ENSG00000256537	0.262448	7	chr12_11172033_11172063_+,chr12_11172245_11172275_+,chr12_11172426_11172456_+,chr12_11172746_11172776_+,chr12_11172981_11173036_+,chr12_11173037_11173067_+,chr12_11173107_11173137_+	0.569699	SMIM10L1
ENSG00000173674	0.262344	4	chrX_20124525_20124555_-,chrX_20124567_20124597_-,chrX_20127236_20127266_-,chrX_20127836_20127866_-	0.0350214	EIF1AX
ENSG00000148484	0.261516	5	chr10_16590611_16590641_-,chr10_16592913_16592943_-,chr10_16592963_16592993_-,chr10_16593042_16593072_-,chr10_16691723_16691753_-	0.240167	RSU1
ENSG00000105339	0.261317	2	chr8_141194218_141194248_+,chr8_141195772_141195802_+	0.0128395	DENND3
ENSG00000118503	0.261153	2	chr6_137883058_137883088_+,chr6_137883250_137883307_+	0.962245	TNFAIP3
ENSG00000269106.1	0.260986	3	chr19_58469016_58469046_-,chr19_58473440_58473470_-,chr19_58473551_58473581_-	0.271166
ENSG00000130396	0.260922	2	chr6_167971885_167971915_+,chr6_167971993_167972023_+	0.345976	AFDN
ENSG00000124659	0.26088	2	chr6_42744498_42744528_-,chr6_42744654_42744684_-	0.544881	TBCC
ENSG00000116514	0.26075	3	chr1_32929036_32929066_-,chr1_32933781_32933811_-,chr1_32936449_32936479_-	0.564044	RNF19B
ENSG00000169379	0.260718	2	chr3_94055189_94055219_+,chr3_94055249_94055279_+	0.994082	ARL13B
ENSG00000174206	0.260646	3	chr12_64186318_64186348_-,chr12_64186355_64186385_-,chr12_64186440_64186470_-	0.691023	C12orf66
ENSG00000171453	0.260602	4	chr6_43521423_43521478_+,chr6_43521483_43521513_+,chr6_43522397_43522427_+,chr6_43538719_43538749_+	0.297581	POLR1C
ENSG00000122359	0.260301	4	chr10_80155286_80155316_-,chr10_80155516_80155627_-,chr10_80155657_80155687_-,chr10_80155769_80155825_-	0.852561	ANXA11
ENSG00000132768	0.260264	2	chr1_43972748_43972778_+,chr1_43973339_43973369_+	1	DPH2
ENSG00000130811	0.260226	3	chr19_10115018_10115048_-,chr19_10115074_10115104_-,chr19_10115478_10115508_-	0.204114	EIF3G
ENSG00000081059	0.260194	2	chr5_134146724_134146754_+,chr5_134148180_134148239_+	0.148834	TCF7
ENSG00000144802	0.260102	2	chr3_101860789_101860819_+,chr3_101860992_101861022_+	0.666441	NFKBIZ
ENSG00000135624	0.259913	2	chr2_73252790_73252820_+,chr2_73252975_73253005_+	0.936483	CCT7
ENSG00000132286	0.259782	5	chr11_6482865_6482895_+,chr11_6483030_6483060_+,chr11_6483170_6483200_+,chr11_6484651_6484681_+,chr11_6493951_6493981_+	0.104311	TIMM10B
ENSG00000158006	0.258978	3	chr1_25959736_25959766_-,chr1_25959767_25959797_-,chr1_25959918_25959948_-	0.670865	PAFAH2
ENSG00000169764	0.258816	3	chr2_63891337_63891367_+,chr2_63891530_63891560_+,chr2_63891562_63891592_+	0.993053	UGP2
ENSG00000166750	0.258764	7	chr17_35265530_35265560_+,chr17_35266454_35266484_+,chr17_35267203_35267233_+,chr17_35269298_35269328_+,chr17_35270070_35270100_+,chr17_35271686_35271716_+,chr17_35273625_35273655_+	0.0397673	SLFN5
ENSG00000137124	0.258735	4	chr9_38397423_38397453_+,chr9_38398199_38398229_+,chr9_38398250_38398280_+,chr9_38398631_38398661_+	0.777606	ALDH1B1
ENSG00000013583	0.258653	3	chr12_12974870_12974900_-,chr12_12974911_12974941_-,chr12_12974997_12975027_-	0.299582	HEBP1
ENSG00000133657	0.258555	2	chr3_194402677_194402707_-,chr3_194403457_194403487_-	0.998921	ATP13A3
ENSG00000132680	0.258142	3	chr1_155913045_155913075_-,chr1_155913099_155913129_-,chr1_155913183_155913213_-	0.434039	KHDC4
ENSG00000129158	0.258104	2	chr11_17788048_17788078_-,chr11_17877839_17877869_-	0.738995	SERGEF
ENSG00000167112	0.257968	5	chr9_128309109_128309139_-,chr9_128309150_128309180_-,chr9_128309336_128309366_-,chr9_128309439_128309469_-,chr9_128309491_128309521_-	0.812363	TRUB2
ENSG00000146677	0.257555	2	chr7_44468189_44468219_+,chr7_44468340_44468370_+	0.948462	AC004453.1
ENSG00000163602	0.257535	6	chr3_72374597_72374627_-,chr3_72374647_72374677_-,chr3_72374723_72374753_-,chr3_72377267_72377297_-,chr3_72378077_72378132_-,chr3_72378139_72378169_-	0.120772	RYBP
ENSG00000162980	0.257491	7	chr2_151796748_151796778_-,chr2_151796867_151796897_-,chr2_151800979_151801009_-,chr2_151801031_151801061_-,chr2_151801102_151801132_-,chr2_151802589_151802619_-,chr2_151802721_151802751_-	1	ARL5A
ENSG00000225470.2	0.257437	6	chrX_74004387_74004417_+,chrX_74004457_74004487_+,chrX_74004521_74004551_+,chrX_74011884_74011914_+,chrX_74012053_74012083_+,chrX_74012140_74012170_+	0.381391
ENSG00000127980	0.257431	2	chr7_92487025_92487055_-,chr7_92487123_92487153_-	0.297581	PEX1
ENSG00000099899	0.257386	2	chr22_20111876_20111906_-,chr22_20112301_20112331_-	0.300223	TRMT2A
ENSG00000136930	0.257293	5	chr9_124353465_124353495_-,chr9_124353498_124353528_-,chr9_124353545_124353575_-,chr9_124353577_124353607_-,chr9_124353624_124353654_-	0.667869	PSMB7
ENSG00000166889	0.257218	3	chr11_59636716_59636746_-,chr11_59636763_59636793_-,chr11_59637686_59637745_-	0.607543	PATL1
ENSG00000134324	0.25716	3	chr2_11822271_11822301_+,chr2_11827309_11827339_+,chr2_11827379_11827409_+	0.906438	LPIN1
ENSG00000149262	0.257073	3	chr11_77878691_77878750_-,chr11_77878762_77878792_-,chr11_77878809_77878839_-	0.240167	INTS4
ENSG00000188229	0.25693	4	chr9_137243473_137243503_+,chr9_137243521_137243551_+,chr9_137243578_137243608_+,chr9_137243650_137243707_+	0.822179	TUBB4B
ENSG00000064703	0.256641	3	chr1_111767063_111767093_+,chr1_111767233_111767263_+,chr1_111767455_111767485_+	0.671708	DDX20
ENSG00000162236	0.256631	2	chr11_62806897_62806927_-,chr11_62823531_62823561_-	1	STX5
ENSG00000163935	0.256433	3	chr3_52899205_52899235_-,chr3_52904588_52904644_-,chr3_52904875_52904905_-	0.122483	SFMBT1
ENSG00000163683	0.256402	6	chr4_39547297_39547327_-,chr4_39547398_39547428_-,chr4_39550915_39550945_-,chr4_39551420_39551479_-,chr4_39551506_39551536_-,chr4_39551547_39551577_-	1	SMIM14
ENSG00000173540	0.256393	4	chr3_49719916_49719946_-,chr3_49721420_49721450_-,chr3_49721499_49721529_-,chr3_49721622_49721652_-	0.738306	GMPPB
ENSG00000133561	0.25607	2	chr7_150625375_150625405_-,chr7_150625805_150625835_-	0.23811	GIMAP6
ENSG00000131467	0.255962	6	chr17_42841671_42841701_+,chr17_42841707_42841737_+,chr17_42843135_42843165_+,chr17_42843186_42843242_+,chr17_42843639_42843669_+,chr17_42843727_42843757_+	0.257975	PSME3
ENSG00000101199	0.25577	2	chr20_63289584_63289614_+,chr20_63289731_63289818_+	0.787296	ARFGAP1
ENSG00000120705	0.25569	3	chr5_138506095_138506125_-,chr5_138506204_138506234_-,chr5_138507432_138507462_-	0.271633	ETF1
ENSG00000101811	0.255483	3	chrX_100840820_100840850_+,chrX_100840888_100840918_+,chrX_100843504_100843534_+	0.758219	CSTF2
ENSG00000173114	0.255305	4	chr7_111125206_111125236_+,chr7_111125319_111125349_+,chr7_111125376_111125406_+,chr7_111125424_111125454_+	0.165527	LRRN3
ENSG00000138073	0.254702	2	chr2_27130756_27130814_-,chr2_27130909_27130939_-	0.762435	PREB
ENSG00000167004	0.254414	3	chr15_43771344_43771374_+,chr15_43771384_43771414_+,chr15_43771510_43771567_+	0.736766	PDIA3
ENSG00000152818	0.254331	4	chr6_144842104_144842134_+,chr6_144852832_144852862_+,chr6_144852888_144852918_+,chr6_144853004_144853034_+	0.957417	UTRN
ENSG00000259494	0.254317	2	chr15_88459478_88459536_-,chr15_88459658_88459688_-	0.987309	MRPL46
ENSG00000130429	0.254314	6	chr7_99394514_99394544_+,chr7_99394555_99394585_+,chr7_99394586_99394616_+,chr7_99394625_99394712_+,chr7_99394738_99394768_+,chr7_99394771_99394831_+	1	ARPC1B
ENSG00000146083	0.254241	4	chr5_176526712_176526742_-,chr5_176526751_176526781_-,chr5_176526795_176526825_-,chr5_176527276_176527306_-	0.853079	RNF44
ENSG00000115947	0.254206	5	chr2_147930396_147930426_-,chr2_147934397_147934427_-,chr2_147935263_147935293_-,chr2_147935328_147935358_-,chr2_147935394_147935424_-	0.108995	ORC4
ENSG00000146858	0.253999	2	chr7_139021498_139021528_-,chr7_139021592_139021622_-	0.935999	ZC3HAV1L
ENSG00000187953	0.253645	2	chr7_6751495_6751525_+,chr7_6751928_6751958_+	0.781025	PMS2CL
ENSG00000085871	0.25359	2	chr4_139704195_139704253_+,chr4_139716726_139716756_+	0.505189	MGST2
ENSG00000155959	0.253347	4	chrX_155238847_155238877_+,chrX_155239484_155239514_+,chrX_155239736_155239766_+,chrX_155239784_155239841_+	0.642252	VBP1
ENSG00000242259	0.252925	3	chr22_19440886_19440916_-,chr22_19441474_19441529_-,chr22_19441569_19441599_-	0.136724	C22orf39
ENSG00000134440	0.252918	5	chr18_57600627_57600657_-,chr18_57600659_57600689_-,chr18_57600691_57600750_-,chr18_57600867_57600897_-,chr18_57613601_57613631_-	0.0808184	NARS1
ENSG00000103335	0.252876	2	chr16_88715318_88715376_-,chr16_88715524_88715554_-	0.481257	PIEZO1
ENSG00000187790	0.252353	3	chr14_45200041_45200071_+,chr14_45200087_45200117_+,chr14_45200314_45200370_+	0.18602	FANCM
ENSG00000197555	0.252288	3	chr14_71738296_71738326_+,chr14_71739321_71739351_+,chr14_71739375_71739405_+	1	SIPA1L1
ENSG00000165661	0.252182	3	chr9_136206333_136206363_-,chr9_136206432_136206462_-,chr9_136207551_136207581_-	1	QSOX2
ENSG00000116649	0.25166	3	chr1_11054589_11054697_-,chr1_11054701_11054731_-,chr1_11054762_11054792_-	0.998529	SRM
ENSG00000135842	0.251287	2	chr1_184791032_184791062_-,chr1_184793895_184793953_-	0.24003	NIBAN1
ENSG00000067533	0.251238	5	chr1_218285426_218285456_+,chr1_218331421_218331451_+,chr1_218331545_218331575_+,chr1_218332749_218332779_+,chr1_218337892_218337922_+	0.995179	RRP15
ENSG00000091640	0.250995	2	chr17_4959226_4959256_-,chr17_4965853_4965883_-	0.658619	SPAG7
ENSG00000168159	0.250922	4	chr1_228494778_228494808_+,chr1_228494827_228494857_+,chr1_228494877_228494907_+,chr1_228494939_228494969_+	0.894768	RNF187
ENSG00000140464	0.250879	5	chr15_74028181_74028211_+,chr15_74036364_74036394_+,chr15_74043308_74043338_+,chr15_74046741_74046771_+,chr15_74047719_74047749_+	0.388137	PML
ENSG00000075188	0.250558	5	chr12_102073103_102073133_-,chr12_102074189_102074219_-,chr12_102074237_102074267_-,chr12_102074283_102074313_-,chr12_102074336_102074366_-	0.922398	NUP37
ENSG00000179083	0.250553	2	chrX_93673985_93674015_+,chrX_93702840_93702870_+	0.277164	FAM133A
ENSG00000135040	0.250455	6	chr9_86022111_86022168_+,chr9_86022169_86022199_+,chr9_86022201_86022231_+,chr9_86022268_86022298_+,chr9_86027879_86027909_+,chr9_86028486_86028516_+	0.207116	NAA35
ENSG00000168476	0.250425	3	chr8_22138020_22138050_-,chr8_22138061_22138091_-,chr8_22138165_22138195_-	0.986869	REEP4
ENSG00000105698	0.250317	4	chr19_35279608_35279638_+,chr19_35279699_35279729_+,chr19_35279735_35279765_+,chr19_35279780_35279810_+	0.274017	USF2
ENSG00000240342	0.250266	2	chr12_118246631_118246661_+,chr12_118246981_118247011_+	0.916948	RPS2P5
ENSG00000109084	0.250125	3	chr17_28328195_28328225_+,chr17_28328655_28328685_+,chr17_28330487_28330517_+	0.248952	TMEM97
ENSG00000174371	0.249821	7	chr1_241889587_241889617_+,chr1_241889677_241889707_+,chr1_241889716_241889746_+,chr1_241889793_241889823_+,chr1_241889859_241889889_+,chr1_241889921_241889976_+,chr1_241890617_241890647_+	0.990283	EXO1
ENSG00000227398.3	0.24981	3	chr3_47174333_47174363_+,chr3_47246508_47246538_+,chr3_47246575_47246605_+	0.196843
ENSG00000079246	0.249674	6	chr2_216205264_216205294_+,chr2_216205336_216205366_+,chr2_216205368_216205424_+,chr2_216206088_216206118_+,chr2_216206210_216206240_+,chr2_216206251_216206281_+	0.0384827	XRCC5
ENSG00000032742	0.249588	3	chr13_20621527_20621557_+,chr13_20691254_20691284_+,chr13_20691334_20691364_+	1	IFT88
CATG00000049158.1	0.249414	2	chr2_83062463_83062493_-,chr2_83149536_83149566_-	0.648114
ENSG00000168792	0.249215	3	chr17_29560522_29560577_-,chr17_29561260_29561290_-,chr17_29561293_29561323_-	0.0892092	ABHD15
ENSG00000170222	0.248941	2	chr17_10711203_10711233_+,chr17_10719123_10719153_+	0.345976	ADPRM
ENSG00000126247	0.248799	4	chr19_36150165_36150195_+,chr19_36150220_36150250_+,chr19_36150251_36150309_+,chr19_36150323_36150353_+	0.905167	CAPNS1
ENSG00000118518	0.248429	2	chr6_127288142_127288200_+,chr6_127288332_127288362_+	0.63398	RNF146
ENSG00000122257	0.248233	5	chr16_24540492_24540522_+,chr16_24540556_24540586_+,chr16_24541162_24541192_+,chr16_24549371_24549401_+,chr16_24572833_24572863_+	0.516151	RBBP6
ENSG00000166086	0.248222	2	chr11_134151695_134151754_+,chr11_134152598_134152628_+	0.849424	JAM3
ENSG00000117298	0.247628	3	chr1_21217250_21217280_-,chr1_21219533_21219593_-,chr1_21219607_21219637_-	0.638646	ECE1
ENSG00000107223	0.24733	3	chr9_136862119_136862149_-,chr9_136862158_136862188_-,chr9_136862268_136862298_-	0.741864	EDF1
ENSG00000168924	0.247112	3	chr4_1811479_1811509_-,chr4_1813165_1813195_-,chr4_1814264_1814319_-	0.124852	LETM1
CATG00000087401.1	0.247081	2	chr1_192795869_192795899_-,chr1_192946618_192946648_-	0.935482
ENSG00000123131	0.247061	2	chrX_23682824_23682854_+,chrX_23686364_23686394_+	1	PRDX4
ENSG00000134851	0.246518	7	chr4_55409353_55409383_+,chr4_55420077_55420107_+,chr4_55425514_55425544_+,chr4_55425609_55425639_+,chr4_55425953_55425983_+,chr4_55426069_55426099_+,chr4_55426119_55426175_+	0.929335	TMEM165
ENSG00000215440	0.246314	5	chr20_58704445_58704475_+,chr20_58705143_58705173_+,chr20_58715338_58715368_+,chr20_58715381_58715411_+,chr20_58715808_58715838_+	0.194886	NPEPL1
ENSG00000166971	0.246042	4	chr16_53484894_53484924_-,chr16_53491310_53491340_-,chr16_53491646_53491676_-,chr16_53491855_53491885_-	0.238111	AKTIP
ENSG00000176055	0.245643	4	chr5_90458209_90458239_-,chr5_90458278_90458308_-,chr5_90458335_90458365_-,chr5_90459842_90459872_-	0.379333	MBLAC2
ENSG00000172197	0.245591	3	chr6_20100797_20100827_-,chr6_20100836_20100866_-,chr6_20134903_20134933_-	0.948811	MBOAT1
ENSG00000148110	0.245372	4	chr9_94397468_94397498_+,chr9_94460682_94460712_+,chr9_94460743_94460773_+,chr9_94460890_94460920_+	1	MFSD14B
ENSG00000162892	0.245066	2	chr1_206903439_206903469_+,chr1_206903835_206903865_+	0.760315	IL24
ENSG00000169762	0.24501	4	chr4_16161291_16161321_-,chr4_16161632_16161662_-,chr4_16162743_16162773_-,chr4_16162798_16162856_-	0.170036	TAPT1
ENSG00000129691	0.244786	4	chr8_38139511_38139541_+,chr8_38139582_38139612_+,chr8_38139673_38139703_+,chr8_38142407_38142437_+	0.399764	ASH2L
ENSG00000134371	0.244391	9	chr1_193250984_193251014_+,chr1_193251026_193251056_+,chr1_193251108_193251138_+,chr1_193251207_193251265_+,chr1_193251307_193251337_+,chr1_193251398_193251428_+,chr1_193253871_193253901_+,chr1_193254629_193254659_+,chr1_193254777_193254807_+	0.413845	CDC73
ENSG00000111652	0.243919	3	chr12_6731636_6731666_+,chr12_6731772_6731802_+,chr12_6731827_6731882_+	0.959858	COPS7A
ENSG00000161526	0.243841	6	chr17_75706727_75706757_+,chr17_75707605_75707635_+,chr17_75707645_75707675_+,chr17_75707925_75707955_+,chr17_75707981_75708011_+,chr17_75708029_75708059_+	0.0395894	SAP30BP
ENSG00000136381	0.243808	4	chr15_78488741_78488771_+,chr15_78500361_78500391_+,chr15_78500438_78500468_+,chr15_78501423_78501453_+	0.998921	IREB2
ENSG00000178425	0.24358	6	chr6_116244055_116244085_+,chr6_116244104_116244134_+,chr6_116244190_116244220_+,chr6_116244593_116244623_+,chr6_116244726_116244756_+,chr6_116245660_116245690_+	0.223224	NT5DC1
ENSG00000134884	0.243341	6	chr13_106543327_106543357_-,chr13_106543430_106543460_-,chr13_106543461_106543491_-,chr13_106544065_106544095_-,chr13_106557236_106557266_-,chr13_106559465_106559495_-	0.0778972	ARGLU1
ENSG00000138964	0.243234	3	chr22_44206625_44206655_+,chr22_44209092_44209122_+,chr22_44210663_44210693_+	0.207377	PARVG
ENSG00000178935	0.243229	3	chr19_57797356_57797386_-,chr19_57807082_57807112_-,chr19_57807162_57807192_-	0.683792	ZNF552
ENSG00000218426	0.243223	2	chr6_153282236_153282266_-,chr6_153282381_153282438_-	0.978958	AL590867.2
ENSG00000166949	0.243151	2	chr15_67191482_67191512_+,chr15_67195112_67195195_+	0.676941	SMAD3
ENSG00000148842	0.243138	2	chr10_102927588_102927618_+,chr10_103083363_103083393_+	0.93783	CNNM2
ENSG00000134333	0.242928	4	chr11_18407677_18407707_+,chr11_18407751_18407781_+,chr11_18407783_18407813_+,chr11_18407817_18407847_+	0.719906	LDHA
ENSG00000130559	0.24292	3	chr9_135808487_135808517_-,chr9_135809581_135809611_-,chr9_135810426_135810456_-	0.676091	CAMSAP1
ENSG00000112679	0.242876	3	chr6_350643_350701_+,chr6_351325_351355_+,chr6_360191_360221_+	0.679251	DUSP22
ENSG00000171246	0.242604	5	chr17_80466835_80466865_-,chr17_80466922_80466952_-,chr17_80467127_80467157_-,chr17_80467185_80467215_-,chr17_80467244_80467299_-	0.993194	NPTX1
ENSG00000198551	0.242582	4	chr19_11598430_11598460_+,chr19_11599008_11599038_+,chr19_11619008_11619038_+,chr19_11619109_11619139_+	1	ZNF627
ENSG00000125743	0.24249	3	chr19_45687460_45687490_-,chr19_45687507_45687594_-,chr19_45687638_45687668_-	0.786454	SNRPD2
ENSG00000100418	0.242365	5	chr22_41598028_41598058_-,chr22_41598090_41598120_-,chr22_41600875_41600905_-,chr22_41600908_41600938_-,chr22_41601034_41601064_-	0.76626	DESI1
ENSG00000130813	0.24229	3	chr19_10092305_10092335_+,chr19_10092345_10092375_+,chr19_10093213_10093243_+	0.028399	SHFL
ENSG00000174695	0.242285	5	chr5_83052846_83052876_-,chr5_83056659_83056689_-,chr5_83056706_83056736_-,chr5_83056755_83056785_-,chr5_83056788_83056818_-	0.277996	TMEM167A
ENSG00000119321	0.24223	4	chr9_113161006_113161036_-,chr9_113164108_113164138_-,chr9_113165519_113165549_-,chr9_113184291_113184321_-	0.905369	FKBP15
ENSG00000099341	0.242226	5	chr19_38383289_38383319_+,chr19_38383382_38383412_+,chr19_38383445_38383475_+,chr19_38383723_38383753_+,chr19_38383767_38383824_+	0.427093	PSMD8
ENSG00000138744	0.242031	5	chr4_75910851_75910881_-,chr4_75910922_75910952_-,chr4_75913660_75913690_-,chr4_75913694_75913724_-,chr4_75916438_75916468_-	0.425681	NAAA
ENSG00000072849	0.241547	4	chr17_5471259_5471289_-,chr17_5474262_5474320_-,chr17_5474335_5474365_-,chr17_5474446_5474476_-	0.537277	DERL2
ENSG00000178977.3	0.241546	2	chr17_8220642_8220728_-,chr17_8220801_8220831_-	0.384621
ENSG00000111711	0.241525	3	chr12_21516173_21516203_+,chr12_21516239_21516296_+,chr12_21518129_21518159_+	0.41669	GOLT1B
ENSG00000197601	0.24129	4	chr11_13731297_13731327_+,chr11_13731333_13731363_+,chr11_13731439_13731495_+,chr11_13732312_13732367_+	0.218647	FAR1
ENSG00000119965	0.241147	2	chr10_122931508_122931538_-,chr10_122934056_122934086_-	1	C10orf88
ENSG00000114867	0.240583	4	chr3_184334917_184334975_+,chr3_184335025_184335055_+,chr3_184335195_184335225_+,chr3_184335264_184335353_+	0.586758	EIF4G1
ENSG00000182973	0.240472	4	chr3_32753894_32753924_+,chr3_32773684_32773714_+,chr3_32773751_32773781_+,chr3_32773845_32773875_+	0.133108	CNOT10
ENSG00000185896	0.240468	7	chr13_113323215_113323245_+,chr13_113323251_113323281_+,chr13_113323335_113323365_+,chr13_113323369_113323426_+,chr13_113323428_113323458_+,chr13_113323574_113323604_+,chr13_113323642_113323672_+	0.923158	LAMP1
ENSG00000072858	0.240458	2	chr3_113587114_113587144_+,chr3_113623191_113623221_+	1	SIDT1
ENSG00000143153	0.240239	4	chr1_169132465_169132573_+,chr1_169132584_169132614_+,chr1_169132653_169132683_+,chr1_169132689_169132749_+	0.129476	ATP1B1
ENSG00000123728	0.239336	3	chrX_132203025_132203055_-,chrX_132203108_132203138_-,chrX_132203311_132203341_-	0.996062	RAP2C
ENSG00000111880	0.239319	9	chr6_88610272_88610302_-,chr6_88610938_88610968_-,chr6_88611020_88611050_-,chr6_88611078_88611108_-,chr6_88611398_88611428_-,chr6_88611458_88611488_-,chr6_88612098_88612128_-,chr6_88612159_88612189_-,chr6_88791141_88791171_-	0.905979	RNGTT
ENSG00000166965	0.239075	6	chr15_90962194_90962224_+,chr15_90962255_90962285_+,chr15_90962310_90962340_+,chr15_90962943_90962973_+,chr15_90963070_90963125_+,chr15_90964776_90964806_+	0.433654	RCCD1
ENSG00000175283	0.238972	2	chr9_128945530_128945560_-,chr9_128945636_128945666_-	0.40573	DOLK
ENSG00000164169	0.238926	4	chr4_147635650_147635680_-,chr4_147635763_147635793_-,chr4_147638357_147638387_-,chr4_147638389_147638419_-	0.37198	PRMT9
ENSG00000107862	0.238842	2	chr10_102381819_102381849_+,chr10_102382866_102382896_+	0.257988	GBF1
ENSG00000226360	0.238659	2	chr3_61742404_61742434_-,chr3_61742583_61742613_-	1	RPL10AP6
ENSG00000068028	0.238617	2	chr3_50329786_50329816_-,chr3_50329978_50330008_-	0.926301	RASSF1
ENSG00000175662	0.23853	3	chr17_17843511_17843541_-,chr17_17846848_17846878_-,chr17_17917451_17917481_-	0.552269	TOM1L2
ENSG00000151466	0.238479	4	chr4_128883993_128884023_-,chr4_128884244_128884274_-,chr4_129037773_129037803_-,chr4_129037821_129037851_-	0.737121	SCLT1
ENSG00000135912	0.238308	4	chr2_218729747_218729777_+,chr2_218730328_218730358_+,chr2_218754657_218754687_+,chr2_218759694_218759724_+	0.0778972	TTLL4
ENSG00000058804	0.238074	4	chr1_53765478_53765508_-,chr1_53765632_53765662_-,chr1_53767720_53767750_-,chr1_53767793_53767823_-	0.580766	NDC1
ENSG00000088325	0.238015	3	chr20_31771662_31771692_+,chr20_31801725_31801755_+,chr20_31801770_31801800_+	0.989783	TPX2
ENSG00000134146	0.237988	2	chr15_35370969_35370999_-,chr15_35538273_35538303_-	0.243231	DPH6
ENSG00000140319	0.237949	3	chr15_40036041_40036071_-,chr15_40036084_40036114_-,chr15_40036206_40036261_-	0.516151	SRP14
ENSG00000132570	0.237393	5	chr5_134905659_134905689_+,chr5_134960633_134960663_+,chr5_134960690_134960720_+,chr5_134960727_134960786_+,chr5_134962614_134962644_+	0.563266	PCBD2
ENSG00000102710	0.237044	4	chr13_37009312_37009342_-,chr13_37009391_37009421_-,chr13_37009494_37009524_-,chr13_37009615_37009645_-	0.405513	SUPT20H
ENSG00000117410	0.236684	3	chr1_43978127_43978157_+,chr1_43978210_43978240_+,chr1_43978265_43978295_+	0.921732	ATP6V0B
ENSG00000170545	0.236358	3	chr12_51243931_51243961_-,chr12_51245274_51245381_-,chr12_51245407_51245466_-	0.361775	SMAGP
ENSG00000130119	0.236223	7	chrX_54565112_54565142_+,chrX_54565148_54565178_+,chrX_54565246_54565276_+,chrX_54567822_54567852_+,chrX_54567888_54567918_+,chrX_54569945_54569975_+,chrX_54570023_54570053_+	0.616854	GNL3L
ENSG00000168014	0.236103	3	chr11_74012718_74012748_-,chr11_74128476_74128506_-,chr11_74128517_74128547_-	1	C2CD3
ENSG00000101596	0.235941	5	chr18_2718205_2718235_+,chr18_2803578_2803608_+,chr18_2804832_2804862_+,chr18_2804880_2804910_+,chr18_2804987_2805017_+	0.331368	SMCHD1
ENSG00000131943	0.235714	5	chr19_29699576_29699606_-,chr19_29701159_29701189_-,chr19_29701811_29701841_-,chr19_29701891_29701947_-,chr19_29701983_29702013_-	0.206705	C19orf12
ENSG00000104689	0.235257	3	chr8_23187216_23187246_-,chr8_23190557_23190587_-,chr8_23191457_23191487_-	1	TNFRSF10A
ENSG00000182481	0.235218	3	chr17_68046601_68046658_+,chr17_68046732_68046762_+,chr17_68046777_68046807_+	0.083266	KPNA2
ENSG00000127191	0.235146	2	chr9_136895840_136895870_+,chr9_136926551_136926607_+	1	TRAF2
ENSG00000177030	0.235042	3	chr11_644233_644263_-,chr11_644268_644298_-,chr11_644393_644423_-	1	DEAF1
ENSG00000167081	0.234973	3	chr9_125943373_125943403_+,chr9_125967258_125967288_+,chr9_125967347_125967377_+	0.936483	PBX3
ENSG00000178718	0.234973	2	chr15_74954418_74954448_-,chr15_74955305_74955335_-	0.199825	RPP25
ENSG00000171503	0.234948	4	chr4_158708558_158708588_+,chr4_158708637_158708667_+,chr4_158710584_158710614_+,chr4_158710726_158710756_+	0.344069	ETFDH
ENSG00000167699	0.234926	4	chr17_759330_759360_-,chr17_759376_759406_-,chr17_759444_759474_-,chr17_759580_759610_-	0.542231	GLOD4
ENSG00000187713	0.234136	2	chr9_137204082_137204112_-,chr9_137204217_137204247_-	0.232169	TMEM203
ENSG00000114742	0.233812	3	chr3_39096361_39096391_+,chr3_39096553_39096583_+,chr3_39096634_39096664_+	0.714661	WDR48
ENSG00000124177	0.233621	8	chr20_41402101_41402131_-,chr20_41402216_41402246_-,chr20_41402546_41402576_-,chr20_41402583_41402613_-,chr20_41402675_41402705_-,chr20_41402707_41402737_-,chr20_41404522_41404552_-,chr20_41404573_41404603_-	0.667869	CHD6
ENSG00000112659	0.233557	2	chr6_43207637_43207667_+,chr6_43224557_43224587_+	0.936483	CUL9
ENSG00000103942	0.233386	2	chr15_82841082_82841112_-,chr15_82848983_82849013_-	0.953732	HOMER2
ENSG00000125637	0.23319	3	chr2_113202885_113202915_+,chr2_113203196_113203226_+,chr2_113205740_113205770_+	5.3904e-05	PSD4
ENSG00000076201	0.233115	2	chr3_47413241_47413271_+,chr3_47413405_47413435_+	0.75611	PTPN23
ENSG00000069275	0.233073	3	chr1_205713193_205713223_-,chr1_205719601_205719631_-,chr1_205720501_205720531_-	0.773977	NUCKS1
ENSG00000155324	0.232807	2	chr5_126493882_126493912_+,chr5_126494120_126494150_+	1	GRAMD2B
ENSG00000111726	0.23267	3	chr12_22065499_22065529_+,chr12_22065566_22065596_+,chr12_22065638_22065697_+	0.43042	CMAS
ENSG00000165678	0.232385	6	chr10_84152400_84152488_+,chr10_84152517_84152572_+,chr10_84153021_84153051_+,chr10_84153057_84153087_+,chr10_84153092_84153122_+,chr10_84153145_84153175_+	0.00289785	GHITM
ENSG00000120948	0.232123	3	chr1_11023935_11023965_+,chr1_11024015_11024045_+,chr1_11025462_11025492_+	0.162158	TARDBP
ENSG00000142197	0.231912	4	chr21_36293963_36293993_+,chr21_36294092_36294122_+,chr21_36294139_36294169_+,chr21_36294244_36294274_+	1	DOP1B
ENSG00000055917	0.231893	8	chr2_20248715_20248771_-,chr2_20248906_20248936_-,chr2_20249790_20249820_-,chr2_20249852_20249882_-,chr2_20250059_20250089_-,chr2_20250721_20250751_-,chr2_20251288_20251318_-,chr2_20349631_20349661_-	0.0920093	PUM2
ENSG00000178458	0.231836	2	chr4_139697621_139697651_-,chr4_139697781_139697836_-	0.164234	H3P16
ENSG00000105607	0.231814	3	chr19_12899668_12899698_+,chr19_12899939_12899999_+,chr19_12902345_12902375_+	0.180911	GCDH
ENSG00000125703	0.231721	2	chr1_62864349_62864379_+,chr1_62865126_62865156_+	0.717591	ATG4C
ENSG00000167658	0.231638	4	chr19_3976056_3976086_-,chr19_3976088_3976147_-,chr19_3976156_3976186_-,chr19_3976204_3976262_-	0.981915	EEF2
ENSG00000117643	0.231611	4	chr1_25784163_25784193_+,chr1_25784420_25784450_+,chr1_25785913_25785943_+,chr1_25786177_25786207_+	0.680093	MAN1C1
ENSG00000068912	0.231398	6	chr2_53797562_53797592_+,chr2_53818068_53818098_+,chr2_53818122_53818152_+,chr2_53818186_53818216_+,chr2_53818220_53818250_+,chr2_53818779_53818809_+	0.124984	ERLEC1
ENSG00000012061	0.231306	4	chr19_45407334_45407364_-,chr19_45409617_45409647_-,chr19_45413436_45413466_-,chr19_45413601_45413631_-	0.280163	ERCC1
ENSG00000170312	0.231061	6	chr10_60793979_60794034_+,chr10_60794047_60794077_+,chr10_60794106_60794166_+,chr10_60794209_60794239_+,chr10_60794665_60794722_+,chr10_60794822_60794852_+	0.635271	CDK1
ENSG00000100058	0.230968	2	chr22_25461178_25461208_+,chr22_25461610_25461694_+	0.437694	CRYBB2P1
ENSG00000101407	0.230948	2	chr20_37983021_37983051_-,chr20_37983168_37983198_-	0.987764	TTI1
ENSG00000123240	0.230819	3	chr10_13136892_13136922_+,chr10_13138212_13138242_+,chr10_13138255_13138285_+	0.2303	OPTN
ENSG00000124299	0.230751	2	chr19_33386950_33386980_-,chr19_33387070_33387129_-	0.418756	PEPD
ENSG00000145494	0.230706	3	chr5_1815867_1815897_+,chr5_1815946_1815976_+,chr5_1816018_1816048_+	1	NDUFS6
ENSG00000065060	0.230312	3	chr6_34877349_34877379_+,chr6_34877447_34877477_+,chr6_34877484_34877514_+	0.817019	UHRF1BP1
ENSG00000168676	0.229961	2	chr16_67275742_67275772_-,chr16_67289432_67289462_-	0.122483	KCTD19
ENSG00000135540	0.229826	2	chr6_138418045_138418075_-,chr6_138536603_138536633_-	0.0414983	NHSL1
ENSG00000148943	0.22979	7	chr11_27494420_27494450_-,chr11_27494455_27494513_-,chr11_27494549_27494606_-,chr11_27494618_27494648_-,chr11_27494756_27494786_-,chr11_27494898_27494928_-,chr11_27496881_27496911_-	0.86921	LIN7C
ENSG00000100784	0.229765	3	chr14_90870457_90870487_-,chr14_90870849_90870879_-,chr14_90871580_90871610_-	0.228857	RPS6KA5
ENSG00000162695	0.229739	6	chr1_100975995_100976025_+,chr1_100976316_100976346_+,chr1_100976359_100976389_+,chr1_100976481_100976511_+,chr1_100978669_100978699_+,chr1_100981723_100981753_+	0.605503	SLC30A7
ENSG00000174197	0.22957	4	chr15_41769745_41769775_+,chr15_41769816_41769846_+,chr15_41769907_41769937_+,chr15_41769938_41769968_+	0.366464	MGA
ENSG00000130713	0.229443	6	chr9_130704514_130704574_+,chr9_130704673_130704760_+,chr9_130704775_130704805_+,chr9_130704828_130704858_+,chr9_130707461_130707491_+,chr9_130707579_130707609_+	0.210429	EXOSC2
ENSG00000089123	0.229393	3	chr20_13389389_13389419_-,chr20_13389445_13389475_-,chr20_13389521_13389551_-	0.203485	TASP1
ENSG00000134987	0.22936	8	chr5_111121111_111121141_+,chr5_111126876_111126935_+,chr5_111126970_111127000_+,chr5_111127031_111127061_+,chr5_111128334_111128364_+,chr5_111129676_111129706_+,chr5_111130410_111130440_+,chr5_111130472_111130502_+	0.18602	WDR36
ENSG00000139278	0.229317	8	chr12_75498779_75498809_+,chr12_75498843_75498899_+,chr12_75498977_75499007_+,chr12_75499080_75499110_+,chr12_75501685_75501715_+,chr12_75501749_75501779_+,chr12_75501823_75501853_+,chr12_75501897_75501927_+	0.334926	GLIPR1
ENSG00000056586	0.229206	3	chr9_122844556_122844615_-,chr9_122853769_122853824_-,chr9_122853933_122853963_-	0.687149	RC3H2
ENSG00000086475	0.228908	5	chr10_13317428_13317458_-,chr10_13317465_13317495_-,chr10_13318080_13318110_-,chr10_13318215_13318245_-,chr10_13319057_13319087_-	0.399163	SEPHS1
ENSG00000099624	0.228841	4	chr19_1244358_1244388_+,chr19_1244417_1244447_+,chr19_1244739_1244794_+,chr19_1244795_1244825_+	0.476081	ATP5F1D
ENSG00000166847	0.228743	3	chr16_23667675_23667705_+,chr16_23673849_23673879_+,chr16_23677392_23677472_+	0.25837	DCTN5
ENSG00000126804	0.228709	5	chr14_64523820_64523850_+,chr14_64523868_64523898_+,chr14_64523923_64523953_+,chr14_64524921_64524951_+,chr14_64533663_64533693_+	0.137609	ZBTB1
ENSG00000102144	0.228657	3	chrX_78126079_78126109_+,chrX_78126191_78126221_+,chrX_78126237_78126267_+	1	PGK1
ENSG00000173406	0.228594	2	chr1_57306514_57306544_-,chr1_57461944_57461974_-	1	DAB1
ENSG00000120129	0.228458	2	chr5_172768096_172768126_-,chr5_172768159_172768189_-	1	DUSP1
ENSG00000182199	0.228326	6	chr12_57234548_57234578_+,chr12_57234582_57234612_+,chr12_57234625_57234655_+,chr12_57234696_57234726_+,chr12_57234905_57234935_+,chr12_57243466_57243496_+	0.577197	SHMT2
ENSG00000168887	0.228244	4	chr2_85605254_85605284_-,chr2_85605330_85605360_-,chr2_85606654_85606684_-,chr2_85608262_85608317_-	0.077797	C2orf68
ENSG00000116679	0.227884	4	chr1_185297739_185297795_-,chr1_185297823_185297853_-,chr1_185297857_185297912_-,chr1_185297927_185297957_-	0.323441	IVNS1ABP
ENSG00000156411	0.227857	5	chr14_103912271_103912330_-,chr14_103912356_103912386_-,chr14_103912516_103912602_-,chr14_103912610_103912640_-,chr14_103912648_103912678_-	0.0768989	ATP5MPL
ENSG00000176890	0.227595	3	chr18_673299_673329_+,chr18_673387_673417_+,chr18_673469_673525_+	1	TYMS
ENSG00000100083	0.227321	3	chr22_37633381_37633411_+,chr22_37633478_37633508_+,chr22_37633534_37633564_+	0.882863	GGA1
ENSG00000135414	0.227096	7	chr12_55750106_55750136_+,chr12_55750142_55750172_+,chr12_55750251_55750281_+,chr12_55751800_55751855_+,chr12_55752844_55752874_+,chr12_55753977_55754007_+,chr12_55757100_55757130_+	0.131781	GDF11
ENSG00000089685	0.226872	6	chr17_78224113_78224170_+,chr17_78224188_78224218_+,chr17_78224479_78224509_+,chr17_78224669_78224699_+,chr17_78224700_78224730_+,chr17_78225321_78225376_+	0.794079	BIRC5
ENSG00000175073	0.226358	6	chr8_66628492_66628522_-,chr8_66629949_66629979_-,chr8_66630086_66630116_-,chr8_66630253_66630283_-,chr8_66630560_66630590_-,chr8_66633234_66633264_-	0.652342	VCPIP1
	0.226292	3	chr6_31797396_31797426_-,chr6_31797469_31797499_-,chr6_31797545_31797575_-	0.944431	LSM2
ENSG00000196458	0.22553	5	chr12_132921458_132921488_-,chr12_132921520_132921550_-,chr12_132926998_132927028_-,chr12_132942120_132942150_-,chr12_132942202_132942232_-	0.000128542	ZNF605
ENSG00000028839	0.225459	2	chr6_133987460_133987490_+,chr6_133989190_133989220_+	0.0794385	TBPL1
ENSG00000170633	0.225191	4	chr12_121424145_121424175_+,chr12_121424316_121424346_+,chr12_121424695_121424725_+,chr12_121429748_121429778_+	0.677412	RNF34
ENSG00000173511	0.224921	2	chr11_64238580_64238610_+,chr11_64238757_64238787_+	0.994837	VEGFB
ENSG00000198522	0.224915	3	chr2_27650649_27650679_+,chr2_27650773_27650803_+,chr2_27650816_27650846_+	0.987287	GPN1
ENSG00000238197.1	0.22489	2	chr21_32734081_32734111_+,chr21_32738232_32738262_+	0.850851
ENSG00000164164	0.224792	3	chr4_145133650_145133680_-,chr4_145137129_145137159_-,chr4_145137341_145137371_-	0.210627	OTUD4
ENSG00000114738	0.224775	5	chr3_50635932_50635962_+,chr3_50648139_50648169_+,chr3_50649064_50649094_+,chr3_50649259_50649289_+,chr3_50663119_50663149_+	0.39175	MAPKAPK3
ENSG00000103550	0.224678	3	chr16_19701937_19701967_-,chr16_19706323_19706382_-,chr16_19706396_19706426_-	0.523958	KNOP1
ENSG00000108384	0.22456	4	chr17_58695184_58695214_+,chr17_58695265_58695295_+,chr17_58695303_58695333_+,chr17_58734301_58734331_+	0.987191	RAD51C
ENSG00000104964	0.224507	6	chr19_3052910_3052968_-,chr19_3052983_3053013_-,chr19_3053069_3053099_-,chr19_3053124_3053154_-,chr19_3053159_3053189_-,chr19_3053203_3053233_-	0.000109091	TLE5
ENSG00000132541	0.224425	3	chr8_98102344_98102374_-,chr8_98102411_98102441_-,chr8_98102661_98102691_-	1	RIDA
ENSG00000136521	0.224204	3	chr3_179624345_179624375_+,chr3_179624421_179624451_+,chr3_179624470_179624500_+	0.255171	NDUFB5
ENSG00000257218	0.22389	3	chr12_120460000_120460030_+,chr12_120461457_120461487_+,chr12_120461488_120461518_+	1	GATC
ENSG00000111581	0.223717	2	chr12_68742503_68742533_+,chr12_68742641_68742671_+	0.640224	NUP107
ENSG00000198363	0.223613	2	chr8_61637947_61637977_-,chr8_61653568_61653598_-	0.92008	ASPH
ENSG00000204628	0.223573	4	chr5_181236929_181236959_-,chr5_181236967_181237024_-,chr5_181237609_181237639_-,chr5_181237651_181237681_-	1	RACK1
ENSG00000038210	0.223505	2	chr4_25279057_25279087_+,chr4_25279992_25280022_+	0.00389191	PI4K2B
ENSG00000092020	0.222949	2	chr14_35085479_35085509_-,chr14_35121902_35121932_-	0.76068	PPP2R3C
ENSG00000143622	0.222517	4	chr1_155897808_155897838_-,chr1_155898853_155898883_-,chr1_155900154_155900184_-,chr1_155900199_155900229_-	1	RIT1
ENSG00000241494	0.22223	2	chr14_101678279_101678309_+,chr14_101678401_101678431_+	0.750017	AL355032.1
ENSG00000160131	0.222189	5	chrX_151405045_151405075_+,chrX_151405078_151405108_+,chrX_151405131_151405161_+,chrX_151409298_151409328_+,chrX_151409334_151409364_+	0.00611427	VMA21
ENSG00000078596	0.222007	2	chrX_79360384_79360441_-,chrX_79360777_79360807_-	0.805418	ITM2A
ENSG00000166619	0.221955	3	chr20_37501078_37501108_-,chr20_37501173_37501203_-,chr20_37517417_37517447_-	0.0279618	BLCAP
ENSG00000112514	0.221491	4	chr6_33416550_33416580_-,chr6_33416608_33416638_-,chr6_33416664_33416694_-,chr6_33416695_33416725_-	0.775032	CUTA
ENSG00000140853	0.22143	3	chr16_56992836_56992894_+,chr16_57061973_57062003_+,chr16_57083490_57083520_+	0.266078	NLRC5
ENSG00000198055	0.221349	4	chr5_177442027_177442057_+,chr5_177442489_177442519_+,chr5_177442537_177442567_+,chr5_177442592_177442622_+	0.911106	GRK6
ENSG00000176463	0.221343	4	chr15_91888990_91889020_+,chr15_92163129_92163159_+,chr15_92163525_92163555_+,chr15_92165873_92165903_+	0.489911	SLCO3A1
ENSG00000114120	0.221144	3	chr3_140977754_140977784_+,chr3_140977837_140977867_+,chr3_140979909_140979939_+	0.350662	SLC25A36
ENSG00000175711	0.221028	4	chr17_82942149_82942179_-,chr17_82943791_82943821_-,chr17_82945614_82945644_-,chr17_83011428_83011458_-	0.628369	B3GNTL1
ENSG00000125901	0.220861	4	chr20_3048080_3048110_+,chr20_3048113_3048143_+,chr20_3048159_3048189_+,chr20_3048220_3048250_+	0.685065	MRPS26
ENSG00000246263.2	0.220254	2	chr8_102252432_102252462_+,chr8_102253310_102253340_+	1
ENSG00000101216	0.220191	2	chr20_63587605_63587635_-,chr20_63589825_63589855_-	0.758219	GMEB2
ENSG00000116221	0.219937	3	chr1_54218304_54218334_+,chr1_54218348_54218378_+,chr1_54225456_54225486_+	1	MRPL37
ENSG00000132824	0.219928	7	chr20_44497441_44497496_-,chr20_44497514_44497544_-,chr20_44499205_44499263_-,chr20_44499885_44499915_-,chr20_44499925_44499955_-,chr20_44499969_44500027_-,chr20_44500049_44500079_-	0.564044	SERINC3
ENSG00000175166	0.219675	4	chr3_184306398_184306428_+,chr3_184308842_184308872_+,chr3_184308938_184308968_+,chr3_184309020_184309050_+	0.328216	PSMD2
ENSG00000154889	0.2196	4	chr18_11883445_11883501_-,chr18_11884045_11884075_-,chr18_11884195_11884225_-,chr18_11884245_11884305_-	0.404664	MPPE1
ENSG00000150991	0.219597	4	chr12_124911646_124911676_-,chr12_124911680_124911769_-,chr12_124911772_124911802_-,chr12_124911816_124911846_-	0.579835	UBC
ENSG00000158470	0.219547	2	chr20_49632945_49632975_-,chr20_49633440_49633470_-	0.805086	B4GALT5
ENSG00000135596	0.219468	2	chr6_109444062_109444092_-,chr6_109460687_109460717_-	1	MICAL1
ENSG00000120265	0.219417	4	chr6_149810823_149810853_+,chr6_149810878_149810908_+,chr6_149811309_149811339_+,chr6_149811385_149811415_+	0.210979	PCMT1
ENSG00000010270	0.219284	3	chr7_38230380_38230410_+,chr7_38230595_38230625_+,chr7_38230639_38230669_+	0.418809	STARD3NL
ENSG00000116863	0.219267	3	chr1_36093692_36093722_+,chr1_36093757_36093787_+,chr1_36093902_36093932_+	0.875589	ADPRHL2
ENSG00000101363	0.219209	3	chr20_37317075_37317105_+,chr20_37317153_37317183_+,chr20_37317230_37317260_+	0.999619	MANBAL
ENSG00000103485	0.219206	3	chr16_29697536_29697566_+,chr16_29698298_29698328_+,chr16_29698669_29698699_+	1	QPRT
ENSG00000139083	0.219108	5	chr12_11891351_11891381_+,chr12_11891437_11891467_+,chr12_11891596_11891626_+,chr12_11893717_11893747_+,chr12_11895372_11895402_+	0.781826	ETV6
ENSG00000070540	0.219107	3	chr17_68421281_68421311_-,chr17_68421321_68421351_-,chr17_68421430_68421490_-	0.995573	WIPI1
ENSG00000136122	0.218797	2	chr13_72755419_72755449_+,chr13_72756166_72756196_+	0.389427	BORA
ENSG00000100304	0.218789	7	chr22_43166066_43166096_-,chr22_43166622_43166652_-,chr22_43166666_43166696_-,chr22_43166726_43166756_-,chr22_43166820_43166850_-,chr22_43167049_43167079_-,chr22_43167095_43167125_-	0.824919	TTLL12
ENSG00000181090	0.218641	3	chr9_137835663_137835693_+,chr9_137835697_137835727_+,chr9_137836097_137836127_+	0.165246	EHMT1
ENSG00000172164	0.218505	7	chr8_120535756_120535786_-,chr8_120536255_120536285_-,chr8_120536292_120536322_-,chr8_120536365_120536395_-,chr8_120536784_120536814_-,chr8_120537874_120537904_-,chr8_120573753_120573783_-	0.553555	SNTB1
ENSG00000151692	0.218501	4	chr2_7043910_7043940_+,chr2_7043987_7044017_+,chr2_7044064_7044094_+,chr2_7044149_7044179_+	0.759614	RNF144A
ENSG00000162714	0.218488	3	chr1_247298177_247298235_-,chr1_247300320_247300350_-,chr1_247315061_247315091_-	0.643545	ZNF496
ENSG00000169490	0.218471	2	chr8_38988808_38988838_-,chr8_38990804_38990834_-	0.390789	TM2D2
ENSG00000188868	0.218447	3	chr19_12318520_12318550_-,chr19_12318558_12318588_-,chr19_12318657_12318687_-	0.988459	ZNF563
ENSG00000118922	0.218162	4	chr13_73686089_73686119_-,chr13_73690703_73690733_-,chr13_73694454_73694484_-,chr13_73735958_73735988_-	0.0344523	KLF12
ENSG00000103056	0.218125	3	chr16_68358327_68358357_-,chr16_68358436_68358466_-,chr16_68360853_68360883_-	1	SMPD3
ENSG00000101290	0.217176	7	chr20_5190374_5190404_+,chr20_5190427_5190457_+,chr20_5191195_5191225_+,chr20_5191261_5191291_+,chr20_5191313_5191343_+,chr20_5192630_5192660_+,chr20_5197857_5197887_+	0.203011	CDS2
ENSG00000107874	0.217087	3	chr10_102423249_102423279_-,chr10_102423472_102423502_-,chr10_102431113_102431143_-	0.538114	CUEDC2
ENSG00000118655	0.216925	4	chr1_113912389_113912419_+,chr1_113912440_113912470_+,chr1_113914000_113914030_+,chr1_113914042_113914072_+	0.903635	DCLRE1B
ENSG00000130299	0.216795	3	chr19_17341992_17342022_+,chr19_17342673_17342703_+,chr19_17342705_17342735_+	0.124858	GTPBP3
ENSG00000214253	0.216778	3	chr7_101239612_101239642_-,chr7_101239658_101239688_-,chr7_101239748_101239778_-	0.881419	FIS1
ENSG00000006015	0.216761	3	chr19_18590921_18590951_+,chr19_18592103_18592133_+,chr19_18592307_18592337_+	0.571156	REX1BD
ENSG00000168763	0.216708	5	chr2_96833544_96833574_+,chr2_96835162_96835192_+,chr2_96835344_96835374_+,chr2_96837353_96837383_+,chr2_96837436_96837466_+	0.0133431	CNNM3
ENSG00000101557	0.216232	4	chr18_211945_211975_+,chr18_212018_212048_+,chr18_214520_214550_+,chr18_214599_214629_+	0.421343	USP14
ENSG00000142039	0.216162	2	chr19_41324172_41324202_+,chr19_41324843_41324873_+	0.939882	CCDC97
ENSG00000164576	0.215992	3	chr5_154456117_154456147_+,chr5_154456239_154456269_+,chr5_154461023_154461053_+	0.462471	SAP30L
ENSG00000239857	0.215857	2	chr7_895659_895689_+,chr7_896404_896434_+	0.75387	GET4
ENSG00000161179	0.215265	3	chr22_21621930_21621960_-,chr22_21622203_21622233_-,chr22_21628089_21628119_-	0.264483	YDJC
ENSG00000161860	0.215172	2	chr19_12898229_12898259_-,chr19_12899080_12899110_-	1	SYCE2
ENSG00000102901	0.214852	2	chr16_67828157_67828187_-,chr16_67844190_67844220_-	0.62009	CENPT
ENSG00000187266	0.214825	2	chr19_11377763_11377793_-,chr19_11377815_11377845_-	0.893462	EPOR
ENSG00000214736	0.214704	3	chr6_41789707_41789737_+,chr6_41789770_41789800_+,chr6_41789835_41789920_+	0.88098	TOMM6
ENSG00000126581	0.214673	3	chr17_42810137_42810167_-,chr17_42810637_42810667_-,chr17_42810670_42810700_-	0.749564	BECN1
ENSG00000122484	0.214668	7	chr1_92323477_92323507_+,chr1_92368810_92368840_+,chr1_92387280_92387310_+,chr1_92387317_92387347_+,chr1_92388143_92388173_+,chr1_92391973_92392003_+,chr1_92398320_92398350_+	0.0816703	RPAP2
ENSG00000128944	0.214645	5	chr15_40394030_40394060_+,chr15_40394080_40394110_+,chr15_40394112_40394142_+,chr15_40394143_40394199_+,chr15_40394215_40394245_+	0.996062	KNSTRN
ENSG00000170515	0.2144	3	chr12_56112985_56113015_+,chr12_56113092_56113152_+,chr12_56113848_56113907_+	0.508459	PA2G4
ENSG00000075856	0.213951	8	chr12_108522214_108522273_-,chr12_108522551_108522607_-,chr12_108522609_108522639_-,chr12_108522685_108522715_-,chr12_108522718_108522748_-,chr12_108522751_108522781_-,chr12_108522834_108522893_-,chr12_108561048_108561078_-	0.0521534	SART3
ENSG00000170791	0.213754	3	chr8_56217436_56217466_+,chr8_56217475_56217505_+,chr8_56218589_56218619_+	0.0039179	CHCHD7
ENSG00000171094	0.213658	3	chr2_29235857_29235887_-,chr2_29452333_29452363_-,chr2_29523859_29523889_-	0.00677404	ALK
ENSG00000144560	0.213646	4	chr3_11556069_11556099_-,chr3_11556539_11556569_-,chr3_11556605_11556635_-,chr3_11558509_11558539_-	0.124858	VGLL4
ENSG00000142168	0.213259	7	chr21_31659784_31659842_+,chr21_31668489_31668519_+,chr21_31668565_31668595_+,chr21_31668647_31668677_+,chr21_31668802_31668858_+,chr21_31668864_31668894_+,chr21_31668896_31668926_+	0.347264	SOD1
ENSG00000198833	0.212801	6	chr6_89327651_89327681_-,chr6_89328071_89328101_-,chr6_89329330_89329360_-,chr6_89329378_89329408_-,chr6_89329610_89329640_-,chr6_89329679_89329709_-	0.0604824	UBE2J1
ENSG00000122966	0.212459	2	chr12_119685791_119685821_-,chr12_119687756_119687786_-	1	CIT
ENSG00000087191	0.212429	4	chr17_63831746_63831805_+,chr17_63831920_63831950_+,chr17_63831964_63832019_+,chr17_63832062_63832092_+	0.962245	PSMC5
ENSG00000163512	0.212369	8	chr3_28321052_28321082_-,chr3_28322354_28322384_-,chr3_28322979_28323009_-,chr3_28323496_28323526_-,chr3_28323537_28323567_-,chr3_28323627_28323657_-,chr3_28323778_28323808_-,chr3_28331690_28331720_-	0.984635	AZI2
ENSG00000067182	0.212366	4	chr12_6328771_6328801_-,chr12_6328812_6328842_-,chr12_6328880_6328938_-,chr12_6328959_6328989_-	1	TNFRSF1A
ENSG00000140553	0.212198	2	chr15_90953975_90954005_+,chr15_90954063_90954093_+	0.405513	UNC45A
ENSG00000198856	0.212198	5	chr4_108667436_108667466_+,chr4_108667526_108667556_+,chr4_108667560_108667590_+,chr4_108667714_108667773_+,chr4_108667790_108667820_+	0.0495982	OSTC
ENSG00000218739	0.212081	4	chr2_37202674_37202704_+,chr2_37204613_37204643_+,chr2_37204699_37204729_+,chr2_37204737_37204767_+	1	CEBPZOS
ENSG00000101052	0.211985	3	chr20_43647064_43647094_+,chr20_43647161_43647191_+,chr20_43647192_43647250_+	0.854385	IFT52
ENSG00000155329	0.211985	5	chr5_132996985_132997015_-,chr5_132997115_132997145_-,chr5_132997349_132997379_-,chr5_132998103_132998133_-,chr5_133019038_133019068_-	0.761613	ZCCHC10
ENSG00000230629	0.211716	4	chrX_70963129_70963159_+,chrX_70963184_70963214_+,chrX_70963281_70963311_+,chrX_70963322_70963352_+	1	RPS23P8
ENSG00000163257	0.211708	5	chr4_17793438_17793468_-,chr4_17800655_17800685_-,chr4_17800736_17800766_-,chr4_17800785_17800815_-,chr4_17800883_17800913_-	0.300693	DCAF16
ENSG00000150347	0.211569	3	chr10_62083297_62083327_+,chr10_62093674_62093704_+,chr10_62096912_62096942_+	0.404513	ARID5B
ENSG00000145741	0.211478	3	chr5_73505294_73505324_+,chr5_73505395_73505425_+,chr5_73505436_73505495_+	0.865512	BTF3
ENSG00000143742	0.211353	5	chr1_225790273_225790303_+,chr1_225790319_225790349_+,chr1_225790353_225790383_+,chr1_225790399_225790429_+,chr1_225790434_225790464_+	0.312698	SRP9
ENSG00000105771	0.211321	2	chr19_43725451_43725481_-,chr19_43731154_43731184_-	0.477544	SMG9
ENSG00000110583	0.210581	3	chr11_63957168_63957198_+,chr11_63957235_63957265_+,chr11_63957289_63957319_+	0.345976	NAA40
ENSG00000254692	0.210525	2	chr14_24191815_24191845_-,chr14_24192893_24192923_-	0.987764	AL136295.1
ENSG00000137288	0.210351	5	chr6_33694293_33694323_-,chr6_33694324_33694354_-,chr6_33696564_33696594_-,chr6_33697568_33697598_-,chr6_33697603_33697633_-	0.512973	UQCC2
ENSG00000110721	0.209995	5	chr11_68052859_68052889_-,chr11_68053743_68053773_-,chr11_68053820_68053850_-,chr11_68060033_68060063_-,chr11_68060699_68060729_-	0.302686	CHKA
ENSG00000163728	0.209779	6	chr3_180610786_180610816_+,chr3_180610899_180610929_+,chr3_180610949_180610979_+,chr3_180617790_180617820_+,chr3_180618246_180618276_+,chr3_180618299_180618329_+	0.31276	TTC14
ENSG00000065882	0.209406	5	chr4_37952787_37952817_+,chr4_37960984_37961014_+,chr4_38137589_38137644_+,chr4_38139105_38139135_+,chr4_38139141_38139171_+	0.0355925	TBC1D1
ENSG00000189077	0.209365	2	chr7_75986837_75986867_-,chr7_75986989_75987019_-	0.447443	TMEM120A
ENSG00000056661	0.209348	3	chr17_38734538_38734568_-,chr17_38734865_38734895_-,chr17_38734972_38735030_-	0.757346
ENSG00000034533	0.209345	2	chr3_131013875_131013905_-,chr3_131014039_131014069_-	0.923158	ASTE1
ENSG00000133401	0.209264	2	chr5_31923544_31923574_+,chr5_31923709_31923739_+	1	PDZD2
ENSG00000215030	0.209258	3	chr17_17383327_17383357_-,chr17_17383486_17383516_-,chr17_17383518_17383604_-	1	RPL13P12
ENSG00000101104	0.209202	3	chr20_44939246_44939276_+,chr20_44939284_44939314_+,chr20_44959130_44959160_+	0.702168	PABPC1L
ENSG00000198815	0.209164	2	chr1_42248731_42248761_-,chr1_42263931_42263961_-	0.994603	FOXJ3
ENSG00000221866	0.20913	4	chr7_132127577_132127607_-,chr7_132128255_132128285_-,chr7_132217898_132217928_-,chr7_132383492_132383522_-	0.877293	PLXNA4
ENSG00000156482	0.208945	3	chr8_98041721_98041751_-,chr8_98041774_98041804_-,chr8_98041851_98041906_-	0.871838	RPL30
ENSG00000131507	0.208741	4	chr5_142151838_142151868_+,chr5_142152711_142152741_+,chr5_142152745_142152800_+,chr5_142154410_142154440_+	0.0238667	NDFIP1
ENSG00000081692	0.208708	2	chr1_227731246_227731276_-,chr1_227732303_227732333_-	0.689536	JMJD4
ENSG00000149970	0.208494	5	chrX_21409189_21409219_+,chrX_21654527_21654557_+,chrX_21654567_21654597_+,chrX_21654659_21654689_+,chrX_21654691_21654721_+	0.564044	CNKSR2
ENSG00000145414	0.208216	4	chr4_163124577_163124607_-,chr4_163124704_163124734_-,chr4_163128641_163128727_-,chr4_163128767_163128797_-	0.19901	NAF1
ENSG00000141127	0.208207	3	chr17_18931037_18931067_+,chr17_18931160_18931215_+,chr17_18931238_18931268_+	0.532369	PRPSAP2
ENSG00000144635	0.207999	3	chr3_32525986_32526016_-,chr3_32526103_32526133_-,chr3_32526753_32526783_-	0.496676	DYNC1LI1
ENSG00000119402	0.207961	3	chr9_120759197_120759227_-,chr9_120764143_120764202_-,chr9_120764229_120764259_-	0.0354892	FBXW2
ENSG00000179361	0.20788	3	chr15_74570467_74570497_+,chr15_74598008_74598038_+,chr15_74598101_74598131_+	0.865512	ARID3B
ENSG00000198898	0.207821	6	chr7_116918485_116918515_+,chr7_116918622_116918652_+,chr7_116918701_116918731_+,chr7_116918990_116919020_+,chr7_116919127_116919212_+,chr7_116919229_116919259_+	0.335865	CAPZA2
ENSG00000161791	0.207805	3	chr12_49636499_49636529_-,chr12_49644631_49644661_-,chr12_49644931_49644961_-	0.234714	FMNL3
ENSG00000102103	0.207628	2	chrX_48903113_48903143_+,chrX_48903610_48903640_+	0.30774	PQBP1
ENSG00000135390	0.207561	5	chr12_53665170_53665200_-,chr12_53665205_53665235_-,chr12_53665254_53665284_-,chr12_53665297_53665327_-,chr12_53665333_53665363_-	1	ATP5MC2
ENSG00000100351	0.207511	3	chr22_39964704_39964734_+,chr22_39971350_39971380_+,chr22_39973313_39973343_+	0.42861	GRAP2
ENSG00000115128	0.207453	4	chr2_24067586_24067616_-,chr2_24067668_24067698_-,chr2_24067733_24067763_-,chr2_24067774_24067804_-	0.826876	SF3B6
ENSG00000107262	0.20723	4	chr9_33253813_33253843_-,chr9_33255025_33255084_-,chr9_33261087_33261117_-,chr9_33262701_33262731_-	0.905167	BAG1
ENSG00000132530	0.207197	2	chr17_6775495_6775525_+,chr17_6775617_6775647_+	0.638832	XAF1
ENSG00000163104	0.207133	4	chr4_94237406_94237436_+,chr4_94290669_94290699_+,chr4_94290791_94290821_+,chr4_94291262_94291292_+	0.244168	SMARCAD1
ENSG00000147586	0.206968	4	chr8_79918719_79918749_-,chr8_79918860_79918918_-,chr8_79918963_79918993_-,chr8_79919072_79919102_-	0.798314	MRPS28
ENSG00000124203	0.206911	2	chr20_59256006_59256036_+,chr20_59259077_59259107_+	1	ZNF831
ENSG00000171940	0.206583	2	chr20_53567071_53567101_-,chr20_53567231_53567261_-	0.737121	ZNF217
ENSG00000101224	0.206484	3	chr20_3805909_3805939_+,chr20_3805949_3805979_+,chr20_3806058_3806115_+	0.937387	CDC25B
ENSG00000167384	0.206482	3	chr19_44474441_44474471_-,chr19_44475639_44475669_-,chr19_44476290_44476320_-	0.862176	ZNF180
ENSG00000151702	0.206481	2	chr11_128811908_128811938_+,chr11_128812386_128812416_+	0.717697	FLI1
ENSG00000146828	0.206445	2	chr7_100865519_100865549_+,chr7_100866980_100867010_+	1	SLC12A9
ENSG00000132341	0.206399	7	chr12_130876095_130876125_+,chr12_130876165_130876195_+,chr12_130876222_130876252_+,chr12_130876255_130876285_+,chr12_130877556_130877586_+,chr12_130877610_130877640_+,chr12_130877648_130877678_+	0.00159227	RAN
ENSG00000182359	0.206206	2	chr11_106054235_106054265_-,chr11_106054319_106054349_-	0.869989	KBTBD3
ENSG00000166734	0.20615	3	chr15_44415555_44415585_+,chr15_44415672_44415702_+,chr15_44415727_44415757_+	1	CASC4
ENSG00000134375	0.206144	5	chr1_201969773_201969803_+,chr1_201969816_201969846_+,chr1_201969847_201969877_+,chr1_201969906_201969962_+,chr1_201970320_201970350_+	0.370054	TIMM17A
ENSG00000155660	0.205746	5	chr7_149003062_149003092_-,chr7_149003445_149003475_-,chr7_149003488_149003518_-,chr7_149003529_149003559_-,chr7_149003587_149003667_-	0.385226	PDIA4
ENSG00000198218	0.205483	6	chr3_49029709_49029739_-,chr3_49029759_49029789_-,chr3_49029875_49029905_-,chr3_49029925_49029955_-,chr3_49029976_49030006_-,chr3_49030296_49030326_-	0.295751	QRICH1
ENSG00000132274	0.205464	3	chr11_5709262_5709317_+,chr11_5710746_5710776_+,chr11_5710833_5710891_+	0.14814	TRIM22
ENSG00000170903	0.20515	3	chr11_106007920_106007950_-,chr11_106007984_106008014_-,chr11_106008085_106008115_-	0.772167	MSANTD4
ENSG00000127511	0.20505	4	chr19_16851504_16851534_+,chr19_16854799_16854857_+,chr19_16854868_16854924_+,chr19_16880319_16880349_+	0.0788759	SIN3B
ENSG00000138641	0.204931	4	chr4_88708326_88708356_+,chr4_88708382_88708412_+,chr4_88708435_88708465_+,chr4_88708509_88708539_+	0.775032	HERC3
ENSG00000187778	0.204818	3	chr12_49558302_49558332_-,chr12_49558356_49558386_-,chr12_49558450_49558480_-	0.411427	MCRS1
ENSG00000166557	0.20455	3	chr15_79322688_79322718_+,chr15_79322753_79322783_+,chr15_79322810_79322840_+	0.866559	TMED3
ENSG00000138386	0.204385	5	chr2_190690668_190690727_+,chr2_190690745_190690775_+,chr2_190692488_190692518_+,chr2_190692614_190692644_+,chr2_190692736_190692766_+	0.758664	NAB1
ENSG00000092108	0.204297	2	chr14_30632041_30632071_+,chr14_30735769_30735828_+	0.950265	SCFD1
ENSG00000206573.4	0.204289	7	chr3_9380749_9380779_-,chr3_9385598_9385628_-,chr3_9386491_9386521_-,chr3_9389147_9389177_-,chr3_9390014_9390044_-,chr3_9390094_9390154_-,chr3_9391273_9391303_-	0.310014
ENSG00000184271	0.204178	4	chr12_51186936_51186966_-,chr12_51189150_51189210_-,chr12_51189213_51189243_-,chr12_51189257_51189287_-	0.978958	POU6F1
ENSG00000196975	0.204172	6	chr2_69825506_69825536_+,chr2_69825613_69825643_+,chr2_69825648_69825678_+,chr2_69825751_69825781_+,chr2_69826317_69826347_+,chr2_69826431_69826461_+	0.869989	ANXA4
ENSG00000236886.2	0.203996	2	chr2_216870412_216870442_+,chr2_216870462_216870492_+	0.935999
ENSG00000108292	0.203944	4	chr17_38727118_38727148_+,chr17_38727162_38727192_+,chr17_38727404_38727434_+,chr17_38729765_38729795_+	0.00233859
ENSG00000010295	0.203325	2	chr12_6539539_6539569_-,chr12_6539668_6539698_-	0.397136	IFFO1
ENSG00000144827	0.203173	2	chr3_111991946_111991976_+,chr3_111993333_111993363_+	1	ABHD10
ENSG00000070961	0.203163	4	chr12_89588049_89588079_-,chr12_89589779_89589834_-,chr12_89590417_89590447_-,chr12_89590533_89590563_-	0.127617	ATP2B1
ENSG00000102181	0.203074	3	chrX_150766309_150766366_-,chrX_150766437_150766467_-,chrX_150766475_150766505_-	0.760315	CD99L2
ENSG00000124120	0.202653	2	chr20_44494573_44494603_+,chr20_44497454_44497484_+	0.404664	TTPAL
ENSG00000234771.2	0.202638	3	chr9_128108587_128108617_-,chr9_128109188_128109218_-,chr9_128111169_128111199_-	0.852561
ENSG00000136250	0.202591	3	chr7_36512999_36513029_-,chr7_36513091_36513121_-,chr7_36615882_36615912_-	1	AOAH
ENSG00000144152	0.202276	2	chr2_112188188_112188218_+,chr2_112192173_112192203_+	0.667869	FBLN7
ENSG00000181830	0.202271	3	chr11_45811496_45811526_+,chr11_45811531_45811561_+,chr11_45812986_45813016_+	0.133655	SLC35C1
ENSG00000224208	0.202075	2	chrX_71315011_71315041_-,chrX_71315167_71315197_-	0.115703	AL590762.3
ENSG00000105819	0.202031	6	chr7_103312215_103312245_+,chr7_103312256_103312286_+,chr7_103312330_103312360_+,chr7_103312370_103312400_+,chr7_103312533_103312563_+,chr7_103312564_103312594_+	0.123138	PMPCB
ENSG00000164512	0.20185	2	chr5_56099680_56099710_-,chr5_56100013_56100043_-	0.306835	ANKRD55
ENSG00000088356	0.20164	3	chr20_31944964_31944994_-,chr20_31945014_31945044_-,chr20_31950312_31950342_-	0.607543	PDRG1
ENSG00000101294	0.201255	3	chr20_31569395_31569425_+,chr20_31569459_31569489_+,chr20_31569513_31569569_+	0.865512	HM13
ENSG00000122008	0.200951	5	chr5_75597090_75597120_+,chr5_75598010_75598040_+,chr5_75599618_75599648_+,chr5_75599717_75599747_+,chr5_75599791_75599821_+	0.683828	POLK
ENSG00000196187	0.200795	7	chr1_225840490_225840520_-,chr1_225840523_225840553_-,chr1_225840556_225840586_-,chr1_225840594_225840624_-,chr1_225840628_225840658_-,chr1_225846631_225846661_-,chr1_225846670_225846700_-	0.0905239	TMEM63A
ENSG00000136108	0.200541	6	chr13_52467103_52467133_+,chr13_52475135_52475165_+,chr13_52476156_52476186_+,chr13_52476320_52476377_+,chr13_52476469_52476499_+,chr13_52476593_52476650_+	0.109719	CKAP2
ENSG00000155868	0.199922	5	chr5_157133294_157133324_-,chr5_157137449_157137479_-,chr5_157138440_157138470_-,chr5_157138622_157138652_-,chr5_157138724_157138754_-	0.514854	MED7
ENSG00000172954	0.199869	2	chr2_30644029_30644059_+,chr2_30644195_30644225_+	0.948462	LCLAT1
ENSG00000257167.2	0.199307	3	chr12_98514400_98514430_-,chr12_98514640_98514670_-,chr12_98514674_98514704_-	1
ENSG00000198556	0.199258	5	chr7_99481151_99481181_+,chr7_99481192_99481222_+,chr7_99481274_99481304_+,chr7_99487517_99487547_+,chr7_99487564_99487594_+	1	ZNF789
ENSG00000171314	0.199192	3	chr10_97433087_97433117_+,chr10_97433123_97433153_+,chr10_97433424_97433454_+	1	PGAM1
ENSG00000111412	0.199025	9	chr12_116713320_116713350_-,chr12_116713376_116713406_-,chr12_116713448_116713478_-,chr12_116713484_116713514_-,chr12_116713553_116713583_-,chr12_116716302_116716332_-,chr12_116717310_116717366_-,chr12_116717374_116717404_-,chr12_116717419_116717449_-	1	C12orf49
ENSG00000236935.1	0.198931	2	chr11_64325050_64325080_-,chr11_64338316_64338346_-	0.412224
ENSG00000176410	0.198808	3	chr7_73682276_73682306_-,chr7_73682327_73682357_-,chr7_73682363_73682393_-	0.881419	DNAJC30
ENSG00000164209	0.198649	4	chr5_110761880_110761910_+,chr5_110762726_110762784_+,chr5_110765019_110765049_+,chr5_110765145_110765175_+	0.393279	SLC25A46
ENSG00000164919	0.198631	3	chr8_99878149_99878208_-,chr8_99887490_99887550_-,chr8_99887553_99887583_-	0.998921	COX6C
ENSG00000120802	0.198624	5	chr12_98535599_98535629_+,chr12_98550140_98550170_+,chr12_98550203_98550233_+,chr12_98550246_98550276_+,chr12_98550282_98550312_+	0.749564	TMPO
ENSG00000088832	0.1985	3	chr20_1368978_1369008_-,chr20_1369038_1369068_-,chr20_1369101_1369131_-	0.848293	FKBP1A
ENSG00000234572.1	0.198368	2	chr2_65023854_65023884_-,chr2_65047892_65047922_-	1
ENSG00000103351	0.198337	3	chr16_3539013_3539043_+,chr16_3539071_3539101_+,chr16_3540015_3540045_+	0.242682	CLUAP1
ENSG00000120738	0.198244	5	chr5_138468987_138469017_+,chr5_138469072_138469102_+,chr5_138469146_138469176_+,chr5_138469198_138469258_+,chr5_138469285_138469315_+	0.726977	EGR1
ENSG00000161091	0.198235	5	chr19_3538280_3538335_-,chr19_3538363_3538393_-,chr19_3544199_3544229_-,chr19_3544260_3544290_-,chr19_3544304_3544334_-	0.918552	MFSD12
ENSG00000197102	0.198227	4	chr14_102050611_102050641_+,chr14_102050642_102050672_+,chr14_102050699_102050729_+,chr14_102050733_102050792_+	0.825439	DYNC1H1
ENSG00000009335	0.198206	4	chr7_157268553_157268583_+,chr7_157269087_157269117_+,chr7_157269234_157269264_+,chr7_157269340_157269370_+	0.643545	UBE3C
ENSG00000156265	0.197801	2	chr21_29175750_29175780_+,chr21_29175857_29175887_+	0.844772	MAP3K7CL
ENSG00000169696	0.197769	2	chr17_81995118_81995148_+,chr17_82017376_82017406_+	1	ASPSCR1
ENSG00000205268	0.197681	5	chr8_65714334_65714364_-,chr8_65714755_65714785_-,chr8_65717683_65717713_-,chr8_65718353_65718408_-,chr8_65779624_65779654_-	0.172362	PDE7A
ENSG00000156509	0.197565	3	chr8_100133556_100133586_-,chr8_100140631_100140661_-,chr8_100140731_100140761_-	0.984635	FBXO43
ENSG00000068724	0.197457	5	chr2_47074018_47074048_+,chr2_47074070_47074100_+,chr2_47075285_47075315_+,chr2_47075522_47075552_+,chr2_47076093_47076123_+	0.181776	TTC7A
ENSG00000108518	0.197172	5	chr17_4945655_4945685_-,chr17_4945703_4945733_-,chr17_4945746_4945776_-,chr17_4945778_4945808_-,chr17_4945813_4945870_-	1	PFN1
ENSG00000119185	0.196991	4	chr2_9402707_9402737_-,chr2_9405684_9405714_-,chr2_9406660_9406690_-,chr2_9406717_9406747_-	0.0655839	ITGB1BP1
ENSG00000107959	0.196565	3	chr10_3121804_3121834_-,chr10_3137728_3137758_-,chr10_3137806_3137836_-	0.255571	PITRM1
ENSG00000162413	0.196425	4	chr1_6590724_6590754_-,chr1_6590762_6590792_-,chr1_6590822_6590852_-,chr1_6590857_6590887_-	0.619028	KLHL21
ENSG00000123329	0.196224	3	chr12_57472269_57472299_-,chr12_57472338_57472368_-,chr12_57472410_57472440_-	0.691023	ARHGAP9
ENSG00000223803	0.195976	2	chr3_186900286_186900316_+,chr3_186900567_186900597_+	0.550734	RPS20P14
ENSG00000168538	0.195617	2	chr4_183713436_183713466_+,chr4_183713559_183713589_+	0.50581	TRAPPC11
ENSG00000100592	0.195569	4	chr14_59369610_59369640_+,chr14_59369686_59369716_+,chr14_59371329_59371359_+,chr14_59371373_59371403_+	0.93783	DAAM1
ENSG00000131238	0.19543	2	chr1_40072712_40072742_-,chr1_40072848_40072878_-	0.919501	PPT1
ENSG00000135698	0.195413	4	chr16_82148162_82148192_-,chr16_82148243_82148301_-,chr16_82148324_82148354_-,chr16_82151394_82151424_-	0.987287	MPHOSPH6
ENSG00000086061	0.195312	7	chr9_33038956_33038986_+,chr9_33039002_33039032_+,chr9_33039036_33039066_+,chr9_33039286_33039316_+,chr9_33039766_33039796_+,chr9_33039823_33039853_+,chr9_33039886_33039916_+	0.00179321	DNAJA1
ENSG00000272369.1	0.195129	2	chr12_46652547_46652577_+,chr12_46681891_46681921_+	0.863031
ENSG00000100241	0.195106	4	chr22_50444324_50444354_-,chr22_50445000_50445030_-,chr22_50446806_50446836_-,chr22_50446837_50446867_-	0.00111788	SBF1
ENSG00000111269	0.195103	4	chr12_12626852_12626882_+,chr12_12644156_12644186_+,chr12_12644286_12644316_+,chr12_12645078_12645108_+	0.449941	CREBL2
ENSG00000196821	0.194981	3	chr6_34587288_34587318_-,chr6_34587325_34587355_-,chr6_34587426_34587456_-	0.71843	ILRUN
ENSG00000101347	0.194945	3	chr20_36890198_36890228_-,chr20_36890229_36890316_-,chr20_36890629_36890659_-	0.491035	SAMHD1
ENSG00000205060	0.194929	3	chr7_134289332_134289362_-,chr7_134290406_134290436_-,chr7_134294609_134294639_-	0.428317	SLC35B4
ENSG00000155097	0.194888	3	chr8_103069253_103069283_+,chr8_103072911_103072941_+,chr8_103073022_103073052_+	0.862606	ATP6V1C1
ENSG00000122565	0.194751	6	chr7_26212284_26212339_+,chr7_26212341_26212371_+,chr7_26212386_26212416_+,chr7_26212427_26212457_+,chr7_26213207_26213237_+,chr7_26213316_26213346_+	0.251038	CBX3
ENSG00000177485	0.194572	3	chrX_120258195_120258250_+,chrX_120258334_120258364_+,chrX_120258368_120258398_+	0.994268	ZBTB33
ENSG00000152147	0.194086	2	chr2_38781935_38781965_+,chr2_38782423_38782453_+	0.193787	GEMIN6
ENSG00000043143	0.194054	3	chr5_134579445_134579475_+,chr5_134583037_134583096_+,chr5_134583197_134583227_+	0.792869	JADE2
ENSG00000006625	0.193981	3	chr7_30496621_30496651_-,chr7_30496665_30496695_-,chr7_30496773_30496803_-	0.982744	GGCT
ENSG00000164091	0.193727	5	chr3_52254406_52254464_-,chr3_52254478_52254508_-,chr3_52254521_52254551_-,chr3_52254552_52254582_-,chr3_52254595_52254625_-	0.959347	WDR82
ENSG00000164366	0.193676	4	chr5_201386_201416_-,chr5_204762_204792_-,chr5_204798_204828_-,chr5_204957_204987_-	0.570969	CCDC127
ENSG00000137955	0.193555	3	chr1_75794713_75794743_+,chr1_75794761_75794850_+,chr1_75795033_75795088_+	0.415109	RABGGTB
ENSG00000117592	0.193393	4	chr1_173487877_173487959_+,chr1_173487985_173488015_+,chr1_173488686_173488716_+,chr1_173488776_173488806_+	0.329872	PRDX6
ENSG00000165288	0.193382	5	chrX_80671549_80671579_-,chrX_80671683_80671713_-,chrX_80675817_80675872_-,chrX_80676579_80676609_-,chrX_80676762_80676792_-	0.368926	BRWD3
ENSG00000114209	0.193338	5	chr3_167683298_167683328_-,chr3_167683906_167683936_-,chr3_167683947_167683977_-,chr3_167684024_167684054_-,chr3_167684063_167684093_-	0.684822	PDCD10
ENSG00000087088	0.193128	3	chr19_48961619_48961649_+,chr19_48961651_48961681_+,chr19_48961768_48961798_+	1	BAX
ENSG00000100442	0.192577	6	chr14_45115490_45115520_-,chr14_45115902_45115932_-,chr14_45115965_45115995_-,chr14_45116005_45116035_-,chr14_45116046_45116076_-,chr14_45116118_45116148_-	0.0814914	FKBP3
ENSG00000008952	0.192552	6	chr3_169993795_169993825_+,chr3_169994143_169994173_+,chr3_169994313_169994343_+,chr3_169994415_169994445_+,chr3_169996396_169996426_+,chr3_169996435_169996492_+	1	SEC62
ENSG00000147471	0.192511	4	chr8_37767694_37767724_+,chr8_37779655_37779685_+,chr8_37779692_37779722_+,chr8_37779735_37779765_+	0.974386	PLPBP
ENSG00000155729	0.19226	2	chr2_200488958_200488988_-,chr2_200489053_200489083_-	0.524199	KCTD18
ENSG00000109066	0.192224	2	chr17_74839721_74839751_+,chr17_74844768_74844798_+	0.24543	TMEM104
ENSG00000071539	0.192215	4	chr5_917518_917548_+,chr5_917854_917913_+,chr5_917943_917973_+,chr5_918015_918045_+	0.506748	TRIP13
ENSG00000138439	0.19218	3	chr2_202740172_202740202_+,chr2_202766413_202766443_+,chr2_202769727_202769757_+	0.483071	FAM117B
ENSG00000075415	0.192138	5	chr12_98601508_98601538_+,chr12_98601554_98601584_+,chr12_98601604_98601634_+,chr12_98601642_98601672_+,chr12_98601678_98601708_+	0.737745	SLC25A3
ENSG00000122692	0.191899	6	chr9_33044722_33044752_-,chr9_33044976_33045006_-,chr9_33046552_33046582_-,chr9_33046589_33046619_-,chr9_33047169_33047199_-,chr9_33047232_33047262_-	0.0890927	SMU1
ENSG00000142632	0.191738	2	chr1_16198104_16198134_-,chr1_16198166_16198196_-	0.960729	ARHGEF19
ENSG00000084072	0.191634	4	chr1_39753590_39753620_+,chr1_39753669_39753699_+,chr1_39756739_39756769_+,chr1_39763881_39763911_+	1	PPIE
ENSG00000213639	0.191402	4	chr2_28800910_28800940_+,chr2_28800942_28800972_+,chr2_28801007_28801037_+,chr2_28802907_28802967_+	0.00571696	PPP1CB
ENSG00000244754	0.191353	5	chr13_32517621_32517651_-,chr13_32517689_32517719_-,chr13_32517758_32517813_-,chr13_32526819_32526878_-,chr13_32526973_32527003_-	0.671708	N4BP2L2
ENSG00000213619	0.191135	2	chr11_47584358_47584388_+,chr11_47584478_47584562_+	1	NDUFS3
ENSG00000062485	0.190906	2	chr12_56271701_56271757_-,chr12_56273014_56273044_-	0.590795	CS
ENSG00000152969	0.19083	2	chr4_6053757_6053787_-,chr4_6053900_6053930_-	1	JAKMIP1
ENSG00000145476	0.190745	7	chr4_186192638_186192668_+,chr4_186192967_186192997_+,chr4_186211220_186211250_+,chr4_186211275_186211305_+,chr4_186212981_186213011_+,chr4_186213315_186213345_+,chr4_186213433_186213463_+	0.655018	CYP4V2
ENSG00000106868	0.190401	4	chr9_112040783_112040813_-,chr9_112040890_112040920_-,chr9_112051435_112051465_-,chr9_112142962_112142992_-	1	SUSD1
ENSG00000110958	0.19021	5	chr12_56663349_56663379_-,chr12_56663398_56663428_-,chr12_56663598_56663628_-,chr12_56663669_56663699_-,chr12_56663710_56663740_-	0.078614	PTGES3
ENSG00000183576	0.189843	4	chr14_99397748_99397778_-,chr14_99397791_99397821_-,chr14_99398530_99398560_-,chr14_99409804_99409834_-	0.405512	SETD3
ENSG00000197157	0.189777	6	chr7_127977489_127977519_+,chr7_127981254_127981284_+,chr7_127994555_127994585_+,chr7_128092390_128092420_+,chr7_128092432_128092522_+,chr7_128092563_128092619_+	0.689272	SND1
ENSG00000183117	0.189397	5	chr8_3083649_3083679_-,chr8_3660481_3660511_-,chr8_3709681_3709711_-,chr8_4132193_4132223_-,chr8_4742001_4742031_-	0.416389	CSMD1
ENSG00000111665	0.189355	4	chr12_6844798_6844828_-,chr12_6844889_6844919_-,chr12_6848828_6848858_-,chr12_6848897_6848927_-	0.1179	CDCA3
ENSG00000162601	0.189335	2	chr1_58654743_58654773_-,chr1_58659595_58659625_-	0.801413	MYSM1
ENSG00000031691	0.189123	3	chr6_49492923_49492953_+,chr6_49493006_49493036_+,chr6_49493072_49493102_+	1	CENPQ
ENSG00000241537	0.189115	2	chr3_72772791_72772821_+,chr3_72773209_72773239_+	0.461379	AC134050.1
ENSG00000258809.1	0.189072	2	chr14_64348549_64348579_-,chr14_64384330_64384360_-	0.911691
ENSG00000104885	0.189037	6	chr19_2229990_2230020_+,chr19_2230623_2230653_+,chr19_2230662_2230692_+,chr19_2230710_2230740_+,chr19_2232446_2232476_+,chr19_2232548_2232578_+	0.228857	DOT1L
ENSG00000157693	0.189028	4	chr9_114645362_114645420_+,chr9_114645659_114645689_+,chr9_114646326_114646356_+,chr9_114646392_114646422_+	0.960729	TMEM268
ENSG00000213553	0.189016	2	chr2_38482523_38482553_+,chr2_38482850_38482880_+	0.424993	RPLP0P6
ENSG00000141664	0.188999	4	chr18_62576801_62576831_+,chr18_62578549_62578579_+,chr18_62587642_62587672_+,chr18_62587679_62587709_+	0.771901	ZCCHC2
ENSG00000147123	0.188668	3	chrX_47142216_47142246_-,chrX_47142289_47142319_-,chrX_47142351_47142381_-	0.688989	NDUFB11
ENSG00000054282	0.188584	2	chr1_243499795_243499825_+,chr1_243500061_243500091_+	0.672115	SDCCAG8
ENSG00000123908	0.188512	3	chr8_140531165_140531250_-,chr8_140531304_140531361_-,chr8_140554685_140554715_-	0.387022	AGO2
ENSG00000170145	0.188498	3	chr11_111725939_111725969_+,chr11_111726022_111726077_+,chr11_111730545_111730575_+	0.737121	SIK2
ENSG00000226197.2	0.188468	3	chr9_13652283_13652313_+,chr9_13655718_13655748_+,chr9_13781684_13781714_+	0.76967
ENSG00000167986	0.188014	2	chr11_61299451_61299508_-,chr11_61299567_61299597_-	0.450987	DDB1
ENSG00000171224	0.187755	2	chr10_69633460_69633490_+,chr10_69633566_69633596_+	0.773977	FAM241B
ENSG00000237753.1	0.18754	3	chr2_112641828_112641858_-,chr2_112645030_112645060_-,chr2_112645067_112645097_-	0.967557
ENSG00000145725	0.187494	3	chr5_103203018_103203048_+,chr5_103203122_103203152_+,chr5_103203179_103203209_+	0.844772	PPIP5K2
ENSG00000133773	0.187438	4	chr12_82352303_82352333_-,chr12_82352843_82352873_-,chr12_82352988_82353048_-,chr12_82356937_82356967_-	0.690263	CCDC59
ENSG00000036549	0.187422	6	chr1_77562475_77562505_-,chr1_77564505_77564535_-,chr1_77564593_77564623_-,chr1_77564636_77564666_-,chr1_77564671_77564701_-,chr1_77618234_77618264_-	0.431796	AC118549.1
ENSG00000253352.4	0.187017	3	chr22_30974285_30974315_+,chr22_30978790_30978845_+,chr22_30979365_30979395_+	0.483684
ENSG00000180304	0.186942	2	chr15_64687577_64687607_-,chr15_64687710_64687740_-	0.932172	OAZ2
ENSG00000163191	0.186864	3	chr1_152032506_152032536_-,chr1_152032546_152032630_-,chr1_152032637_152032667_-	1	S100A11
ENSG00000135677	0.186858	2	chr12_64713449_64713479_-,chr12_64714725_64714755_-	0.720519	GNS
ENSG00000163110	0.186852	2	chr4_94668146_94668176_+,chr4_94668193_94668223_+	0.92089	PDLIM5
ENSG00000095380	0.186851	4	chr9_98083015_98083045_+,chr9_98083047_98083077_+,chr9_98084368_98084398_+,chr9_98084429_98084459_+	0.319117	NANS
ENSG00000149273	0.186699	4	chr11_75404739_75404769_+,chr11_75404793_75404823_+,chr11_75404835_75404865_+,chr11_75405632_75405689_+	1	RPS3
ENSG00000251369	0.186574	3	chr19_57541838_57541868_-,chr19_57541946_57541976_-,chr19_57542636_57542666_-	0.0199033	ZNF550
ENSG00000189060	0.186218	3	chr22_37807242_37807272_+,chr22_37807292_37807322_+,chr22_37807349_37807461_+	0.757539	H1-0
ENSG00000106610	0.186146	2	chr7_67320233_67320263_+,chr7_67320371_67320401_+	0.915474	STAG3L4
ENSG00000150637	0.186067	3	chr18_69853274_69853304_-,chr18_69860231_69860261_-,chr18_69860847_69860877_-	0.996062	CD226
ENSG00000137876	0.18582	3	chr15_55181314_55181344_-,chr15_55181787_55181817_-,chr15_55181919_55181949_-	1	RSL24D1
ENSG00000196072	0.185797	5	chr10_100274700_100274730_-,chr10_100274731_100274761_-,chr10_100274780_100274837_-,chr10_100275106_100275136_-,chr10_100275150_100275180_-	0.633457	BLOC1S2
ENSG00000143942	0.185729	3	chr2_53775030_53775060_+,chr2_53775064_53775094_+,chr2_53775120_53775150_+	1	CHAC2
ENSG00000087008	0.185508	7	chr4_8366344_8366374_-,chr4_8366395_8366425_-,chr4_8366431_8366513_-,chr4_8366528_8366612_-,chr4_8366620_8366650_-,chr4_8366671_8366701_-,chr4_8366712_8366742_-	0.229654	ACOX3
ENSG00000160752	0.185443	4	chr1_155320476_155320506_+,chr1_155320507_155320537_+,chr1_155320554_155320584_+,chr1_155320635_155320665_+	0.980199	FDPS
ENSG00000072110	0.185239	6	chr14_68874268_68874350_-,chr14_68874361_68874391_-,chr14_68874403_68874433_-,chr14_68874442_68874472_-,chr14_68874509_68874539_-,chr14_68874698_68874728_-	0.977404	ACTN1
ENSG00000228929	0.185233	3	chr1_52772145_52772205_-,chr1_52772217_52772247_-,chr1_52772294_52772324_-	0.6958	RPS13P2
ENSG00000106591	0.185202	4	chr7_42937439_42937469_+,chr7_42937613_42937643_+,chr7_42937727_42937757_+,chr7_42937827_42937857_+	0.682318	MRPL32
ENSG00000186432	0.185104	3	chr3_160495007_160495037_-,chr3_160500178_160500208_-,chr3_160500765_160500795_-	0.72158	KPNA4
	0.184859	2	chr6_32444913_32444943_+,chr6_32445016_32445046_+	1	HLA-DRA
ENSG00000164414	0.184798	3	chr6_87511605_87511635_+,chr6_87512234_87512264_+,chr6_87512306_87512336_+	0.993053	SLC35A1
ENSG00000155229	0.184518	3	chr10_97458324_97458354_-,chr10_97458453_97458483_-,chr10_97458499_97458554_-	0.855093	MMS19
ENSG00000091409	0.184411	3	chr2_172441565_172441595_+,chr2_172506136_172506193_+,chr2_172506247_172506277_+	0.317585	ITGA6
ENSG00000155090	0.18441	2	chr8_102648784_102648814_-,chr8_102648850_102648880_-	0.397136	KLF10
ENSG00000165609	0.184384	5	chr10_12165330_12165360_-,chr10_12165376_12165406_-,chr10_12167545_12167604_-,chr10_12167611_12167641_-,chr10_12167666_12167696_-	0.00275498	NUDT5
ENSG00000198700	0.184108	8	chr1_201876242_201876300_+,chr1_201876340_201876370_+,chr1_201876675_201876735_+,chr1_201876763_201876793_+,chr1_201876874_201876904_+,chr1_201876907_201876962_+,chr1_201880958_201880988_+,chr1_201883748_201883778_+	0.478781	IPO9
ENSG00000267121.1	0.183903	5	chr17_45216799_45216829_-,chr17_45216848_45216878_-,chr17_45216954_45216984_-,chr17_45219313_45219343_-,chr17_45219733_45219763_-	0.382501
ENSG00000158636	0.183688	3	chr11_76502281_76502311_+,chr11_76550637_76550720_+,chr11_76551896_76551977_+	0.166328	EMSY
ENSG00000106609	0.183616	3	chr7_66955960_66955990_+,chr7_66956002_66956062_+,chr7_66956123_66956153_+	0.987992	TMEM248
ENSG00000159445	0.183601	7	chr1_151870866_151870896_-,chr1_151873584_151873614_-,chr1_151874055_151874085_-,chr1_151874233_151874263_-,chr1_151874287_151874317_-,chr1_151894948_151894978_-,chr1_151895035_151895065_-	0.422865	THEM4
ENSG00000177337.3	0.183307	3	chr18_3596778_3596808_+,chr18_3597263_3597293_+,chr18_3597342_3597372_+	0.388662
ENSG00000075142	0.183294	4	chr7_88205115_88205145_-,chr7_88206289_88206319_-,chr7_88206330_88206360_-,chr7_88206368_88206398_-	0.481624	SRI
ENSG00000105197	0.183285	5	chr19_39489822_39489852_+,chr19_39489859_39489889_+,chr19_39489892_39489922_+,chr19_39490033_39490092_+,chr19_39492988_39493018_+	0.253741	TIMM50
ENSG00000059145	0.182937	3	chr16_1363205_1363235_-,chr16_1363265_1363295_-,chr16_1363357_1363387_-	1	UNKL
ENSG00000204843	0.182937	4	chr2_74370027_74370057_-,chr2_74371034_74371064_-,chr2_74371095_74371125_-,chr2_74371562_74371592_-	0.987287	DCTN1
ENSG00000114098	0.182834	7	chr3_138245653_138245683_+,chr3_138296364_138296394_+,chr3_138296401_138296431_+,chr3_138296450_138296480_+,chr3_138296489_138296519_+,chr3_138298232_138298262_+,chr3_138298343_138298373_+	0.562282	ARMC8
CATG00000098483.1	0.182441	4	chr8_33044529_33044559_+,chr8_33044581_33044611_+,chr8_33044792_33044822_+,chr8_33044825_33044855_+	0.773977
ENSG00000256248.1	0.182195	2	chr12_66736347_66736377_-,chr12_66977808_66977838_-	0.122264
ENSG00000136193	0.182079	3	chr7_29920109_29920165_-,chr7_29920180_29920210_-,chr7_29920256_29920286_-	0.24003	SCRN1
ENSG00000150433	0.182042	3	chr11_125093430_125093460_-,chr11_125097012_125097068_-,chr11_125097216_125097246_-	0.881419	TMEM218
ENSG00000130066	0.182034	5	chrX_23786004_23786034_+,chrX_23786050_23786080_+,chrX_23786089_23786119_+,chrX_23786123_23786153_+,chrX_23786180_23786210_+	1	SAT1
ENSG00000021776	0.181945	7	chr15_34851782_34851812_-,chr15_34851923_34851953_-,chr15_34856509_34856539_-,chr15_34856559_34856619_-,chr15_34856628_34856658_-,chr15_34856660_34856690_-,chr15_34856721_34856751_-	0.00903773	AQR
ENSG00000023228	0.181862	6	chr2_206121428_206121458_-,chr2_206123178_206123208_-,chr2_206123811_206123894_-,chr2_206123909_206123939_-,chr2_206123953_206123983_-,chr2_206124057_206124087_-	0.164521	NDUFS1
ENSG00000053918	0.181822	3	chr11_2501717_2501747_+,chr11_2848882_2848912_+,chr11_2848961_2848991_+	1	KCNQ1
ENSG00000103319	0.181408	6	chr16_22218937_22218967_+,chr16_22238656_22238686_+,chr16_22284101_22284131_+,chr16_22286265_22286295_+,chr16_22286603_22286633_+,chr16_22288708_22288738_+	0.569851	EEF2K
ENSG00000231889.3	0.181373	5	chr6_111495198_111495228_+,chr6_111503522_111503552_+,chr6_111503578_111503608_+,chr6_111577191_111577221_+,chr6_111602265_111602295_+	1
ENSG00000125844	0.181346	5	chr20_17613679_17613709_-,chr20_17613740_17613770_-,chr20_17613840_17613870_-,chr20_17614099_17614129_-,chr20_17614145_17614175_-	0.363805	RRBP1
ENSG00000159069	0.181152	3	chr9_136940435_136940465_-,chr9_136940482_136940512_-,chr9_136940595_136940625_-	0.984844	FBXW5
ENSG00000114023	0.181064	3	chr3_122409885_122409944_+,chr3_122409969_122409999_+,chr3_122412304_122412334_+	0.191283	FAM162A
ENSG00000111716	0.180628	4	chr12_21635342_21635398_-,chr12_21635413_21635469_-,chr12_21635472_21635502_-,chr12_21635507_21635537_-	1	LDHB
ENSG00000180098	0.180537	4	chr1_28577688_28577718_+,chr1_28577730_28577760_+,chr1_28577764_28577794_+,chr1_28578515_28578545_+	0.0940586	TRNAU1AP
ENSG00000245849.2	0.180396	2	chr15_40686161_40686191_-,chr15_40686223_40686253_-	0.971614
ENSG00000168806	0.180384	2	chr15_43326035_43326065_-,chr15_43327776_43327806_-	0.192801	LCMT2
ENSG00000079459	0.180158	9	chr8_11838570_11838600_+,chr8_11838637_11838667_+,chr8_11838872_11838902_+,chr8_11838932_11838962_+,chr8_11838963_11838993_+,chr8_11839140_11839195_+,chr8_11839237_11839267_+,chr8_11839268_11839298_+,chr8_11844388_11844418_+	0.852265	FDFT1
ENSG00000138385	0.179846	3	chr2_169811901_169811931_+,chr2_169811978_169812008_+,chr2_169812027_169812057_+	0.773977	SSB
ENSG00000103168	0.179769	5	chr16_84177855_84177885_-,chr16_84177931_84177961_-,chr16_84177975_84178005_-,chr16_84178379_84178409_-,chr16_84178413_84178443_-	0.830034	TAF1C
ENSG00000099246	0.179246	9	chr10_27533824_27533854_+,chr10_27538334_27538364_+,chr10_27538438_27538468_+,chr10_27538483_27538513_+,chr10_27539095_27539125_+,chr10_27539131_27539189_+,chr10_27539668_27539698_+,chr10_27539727_27539787_+,chr10_27539798_27539828_+	0.0354737	RAB18
ENSG00000111276	0.179142	3	chr12_12722158_12722188_+,chr12_12722244_12722274_+,chr12_12722339_12722369_+	1	CDKN1B
ENSG00000213523	0.178993	5	chr5_140550015_140550157_-,chr5_140550164_140550194_-,chr5_140550225_140550255_-,chr5_140550469_140550499_-,chr5_140550506_140550536_-	0.00142982	SRA1
ENSG00000133027	0.178811	2	chr17_17505563_17505593_-,chr17_17505630_17505660_-	0.627298	PEMT
ENSG00000185651	0.178807	5	chr22_21621921_21621951_+,chr22_21621966_21621996_+,chr22_21622909_21622967_+,chr22_21623964_21623994_+,chr22_21624004_21624034_+	0.0656667	UBE2L3
ENSG00000122783	0.178714	6	chr7_135159651_135159681_-,chr7_135159715_135159745_-,chr7_135161547_135161577_-,chr7_135165785_135165815_-,chr7_135165820_135165850_-,chr7_135165901_135165931_-	0.890613	CYREN
ENSG00000197372	0.178477	3	chr19_23651079_23651136_-,chr19_23652906_23652936_-,chr19_23652969_23652999_-	0.892039	ZNF675
ENSG00000140941	0.178373	6	chr16_87403141_87403171_+,chr16_87403352_87403382_+,chr16_87404534_87404564_+,chr16_87404578_87404608_+,chr16_87404657_87404687_+,chr16_87404744_87404802_+	0.659526	MAP1LC3B
ENSG00000102981	0.178321	3	chr16_67662617_67662647_+,chr16_67662673_67662703_+,chr16_67662744_67662774_+	0.847418	PARD6A
ENSG00000230055	0.178122	5	chr17_38733534_38733564_+,chr17_38733576_38733606_+,chr17_38733613_38733643_+,chr17_38733662_38733692_+,chr17_38734510_38734540_+	0.384551
ENSG00000181019	0.178035	3	chr16_69710841_69710871_-,chr16_69710910_69710940_-,chr16_69710992_69711022_-	0.921891	NQO1
ENSG00000103148	0.178025	4	chr16_84271_84301_-,chr16_85773_85803_-,chr16_85812_85842_-,chr16_85850_85880_-	0.758219	NPRL3
ENSG00000196504	0.177987	7	chr2_152652513_152652572_-,chr2_152655329_152655359_-,chr2_152655520_152655550_-,chr2_152655576_152655606_-,chr2_152656028_152656058_-,chr2_152656187_152656217_-,chr2_152656265_152656321_-	0.0869045	PRPF40A
ENSG00000119041	0.177937	7	chr2_196763802_196763832_-,chr2_196763945_196763975_-,chr2_196764258_196764288_-,chr2_196764291_196764321_-,chr2_196764376_196764406_-,chr2_196764418_196764473_-,chr2_196764533_196764563_-	0.504888	GTF3C3
ENSG00000249856.1	0.177923	3	chr5_74929001_74929031_-,chr5_74990117_74990147_-,chr5_74990149_74990179_-	0.701263
ENSG00000227372.6	0.177728	3	chr1_3736103_3736133_-,chr1_3737135_3737193_-,chr1_3737217_3737247_-	0.995179
ENSG00000148840	0.177708	2	chr10_102150150_102150180_+,chr10_102150296_102150326_+	0.171919	PPRC1
ENSG00000011304	0.177685	3	chr19_812053_812108_+,chr19_812191_812221_+,chr19_812282_812312_+	0.681756	PTBP1
ENSG00000143384	0.177572	5	chr1_150574558_150574588_-,chr1_150575936_150575992_-,chr1_150576064_150576094_-,chr1_150576114_150576144_-,chr1_150577196_150577226_-	1	MCL1
ENSG00000165983	0.177417	2	chr10_16473517_16473547_+,chr10_16511955_16511985_+	0.146157	PTER
ENSG00000140575	0.177152	7	chr15_90390928_90390958_+,chr15_90501145_90501175_+,chr15_90501216_90501246_+,chr15_90501301_90501331_+,chr15_90501410_90501440_+,chr15_90501525_90501555_+,chr15_90502209_90502239_+	0.648114	IQGAP1
ENSG00000167670	0.177034	6	chr19_4443181_4443211_+,chr19_4443215_4443245_+,chr19_4443250_4443280_+,chr19_4443333_4443363_+,chr19_4443367_4443397_+,chr19_4444988_4445018_+	1	CHAF1A
ENSG00000176386	0.17687	2	chr9_113266892_113266922_-,chr9_113266992_113267022_-	0.935999	CDC26
ENSG00000166016	0.176491	2	chr11_34150987_34151017_-,chr11_34334769_34334799_-	0.941786	ABTB2
ENSG00000067955	0.176423	4	chr16_67100360_67100390_+,chr16_67100443_67100473_+,chr16_67100948_67100978_+,chr16_67101028_67101058_+	0.40123	CBFB
ENSG00000118197	0.176404	6	chr1_200640811_200640841_-,chr1_200640866_200640896_-,chr1_200640958_200640988_-,chr1_200644037_200644067_-,chr1_200644123_200644153_-,chr1_200644254_200644284_-	0.237112	DDX59
ENSG00000011485	0.176252	2	chr19_46364543_46364573_+,chr19_46390822_46390852_+	1	PPP5C
ENSG00000163938	0.176022	3	chr3_52693737_52693767_+,chr3_52694467_52694497_+,chr3_52694529_52694559_+	0.947023	GNL3
ENSG00000150459	0.176004	6	chr13_21147334_21147364_+,chr13_21147386_21147416_+,chr13_21147419_21147477_+,chr13_21147543_21147602_+,chr13_21148298_21148355_+,chr13_21148808_21148838_+	0.133142	SAP18
ENSG00000074603	0.175989	6	chr15_65442467_65442497_-,chr15_65442583_65442613_-,chr15_65444929_65444959_-,chr15_65444967_65444997_-,chr15_65445060_65445090_-,chr15_65446739_65446769_-	0.28063	DPP8
ENSG00000089916	0.175754	7	chr14_76173938_76173968_+,chr14_76199500_76199530_+,chr14_76207321_76207351_+,chr14_76207396_76207426_+,chr14_76211660_76211690_+,chr14_76214332_76214362_+,chr14_76214390_76214420_+	0.117531	GPATCH2L
ENSG00000179965	0.175571	2	chr16_30414174_30414204_+,chr16_30418565_30418595_+	1	ZNF771
ENSG00000111906	0.175441	4	chr6_125275854_125275912_-,chr6_125275923_125275953_-,chr6_125275972_125276002_-,chr6_125276018_125276048_-	0.916948	HDDC2
ENSG00000157916	0.175373	6	chr1_2403149_2403179_+,chr1_2403187_2403268_+,chr1_2403274_2403304_+,chr1_2403690_2403720_+,chr1_2403721_2403751_+,chr1_2405406_2405436_+	0.00306023	RER1
ENSG00000180182	0.175305	4	chrX_40649543_40649573_-,chrX_40649702_40649760_-,chrX_40651275_40651305_-,chrX_40651350_40651407_-	0.390616	MED14
ENSG00000004142	0.17515	5	chr17_28346906_28346936_-,chr17_28346983_28347013_-,chr17_28347181_28347211_-,chr17_28347238_28347268_-,chr17_28347278_28347308_-	0.568491	POLDIP2
ENSG00000186468	0.175118	3	chr5_82276060_82276090_-,chr5_82276091_82276121_-,chr5_82276251_82276281_-	0.566983	RPS23
ENSG00000147649	0.175097	3	chr8_97726284_97726314_+,chr8_97727476_97727506_+,chr8_97730227_97730257_+	0.134986	MTDH
ENSG00000142082	0.175082	3	chr11_215030_215060_-,chr11_215080_215110_-,chr11_216138_216168_-	0.998921	SIRT3
ENSG00000137563	0.175037	3	chr8_63015079_63015109_-,chr8_63015149_63015179_-,chr8_63015254_63015284_-	1	GGH
ENSG00000105516	0.174997	4	chr19_48630375_48630405_-,chr19_48630562_48630622_-,chr19_48630685_48630715_-,chr19_48630716_48630746_-	0.74327	DBP
ENSG00000056277	0.174928	3	chrX_130202749_130202779_-,chrX_130202789_130202819_-,chrX_130202884_130202914_-	0.987287	ZNF280C
ENSG00000267100.1	0.174918	2	chr19_10651835_10651892_-,chr19_10651938_10651968_-	0.297581
ENSG00000146859	0.174892	5	chr7_135165799_135165829_+,chr7_135165842_135165899_+,chr7_135172389_135172419_+,chr7_135172457_135172487_+,chr7_135173116_135173146_+	0.315104	TMEM140
ENSG00000111785	0.174867	2	chr12_106887254_106887284_+,chr12_106889286_106889316_+	1	RIC8B
ENSG00000241360	0.17472	4	chr22_37666742_37666772_+,chr22_37666776_37666806_+,chr22_37666836_37666866_+,chr22_37666902_37666932_+	1	PDXP
ENSG00000205744	0.174714	3	chr19_6467207_6467237_-,chr19_6467248_6467278_-,chr19_6467446_6467476_-	0.257988	DENND1C
ENSG00000126214	0.174663	4	chr14_103686195_103686225_+,chr14_103695127_103695157_+,chr14_103697122_103697152_+,chr14_103701514_103701544_+	0.257988	KLC1
ENSG00000173120	0.174592	3	chr11_67257631_67257661_+,chr11_67257959_67257989_+,chr11_67258052_67258082_+	0.931693	KDM2A
ENSG00000187189	0.174581	5	chr6_116249964_116249994_-,chr6_116250003_116250033_-,chr6_116250094_116250124_-,chr6_116250171_116250201_-,chr6_116250239_116250269_-	0.935095	TSPYL4
ENSG00000014123	0.174505	4	chr6_96555026_96555056_+,chr6_96555136_96555166_+,chr6_96555196_96555226_+,chr6_96555246_96555276_+	0.962245	UFL1
ENSG00000111196	0.174358	4	chr12_10606013_10606043_-,chr12_10606060_10606090_-,chr12_10606127_10606157_-,chr12_10606269_10606299_-	1	MAGOHB
ENSG00000179583	0.174253	3	chr16_10924779_10924809_+,chr16_10924832_10924862_+,chr16_10932251_10932281_+	0.381049	CIITA
ENSG00000136003	0.174238	3	chr12_108569179_108569209_+,chr12_108569285_108569315_+,chr12_108569338_108569368_+	0.828461	ISCU
ENSG00000108578	0.17422	2	chr17_30248203_30248233_-,chr17_30248374_30248404_-	0.987992	BLMH
ENSG00000152778	0.174195	5	chr10_89418751_89418781_+,chr10_89418784_89418814_+,chr10_89418844_89418874_+,chr10_89419894_89419924_+,chr10_89419971_89420001_+	1	IFIT5
ENSG00000151292	0.174192	3	chr5_123615341_123615371_+,chr5_123615412_123615442_+,chr5_123616741_123616771_+	0.757539	CSNK1G3
ENSG00000184840	0.174147	4	chr5_177595924_177595954_+,chr5_177596004_177596034_+,chr5_177596051_177596081_+,chr5_177596094_177596124_+	0.987309	TMED9
ENSG00000024526	0.173927	4	chr1_68474152_68474182_-,chr1_68474239_68474269_-,chr1_68474287_68474317_-,chr1_68475582_68475612_-	1	DEPDC1
ENSG00000166228	0.173836	4	chr10_70883510_70883540_-,chr10_70883554_70883612_-,chr10_70883658_70883688_-,chr10_70883692_70883722_-	1	PCBD1
ENSG00000175110	0.173691	4	chr3_139352744_139352774_+,chr3_139355756_139355786_+,chr3_139357016_139357046_+,chr3_139357089_139357119_+	0.0503537	MRPS22
ENSG00000116120	0.173682	4	chr2_222566899_222566929_-,chr2_222571745_222571775_-,chr2_222571805_222571835_-,chr2_222571870_222571900_-	0.781889	FARSB
	0.173567	3	chr6_31530243_31530273_-,chr6_31530310_31530340_-,chr6_31530364_31530394_-	0.764986	DDX39B
ENSG00000197635	0.173387	5	chr2_161992245_161992275_-,chr2_161992363_161992393_-,chr2_161993219_161993249_-,chr2_161993252_161993282_-,chr2_161994829_161994859_-	0.552858	DPP4
ENSG00000159399	0.173255	3	chr2_74893117_74893147_+,chr2_74893176_74893206_+,chr2_74893329_74893359_+	0.509373	HK2
ENSG00000149308	0.173033	7	chr11_108141579_108141609_-,chr11_108155332_108155362_-,chr11_108157390_108157420_-,chr11_108157583_108157613_-,chr11_108157683_108157713_-,chr11_108158627_108158657_-,chr11_108158695_108158725_-	0.363805	NPAT
ENSG00000104613	0.172768	4	chr8_19824038_19824068_+,chr8_19844173_19844230_+,chr8_19850114_19850144_+,chr8_19852031_19852061_+	0.18083	INTS10
ENSG00000171848	0.172595	5	chr2_10129770_10129800_+,chr2_10129937_10129967_+,chr2_10131170_10131251_+,chr2_10131343_10131373_+,chr2_10131384_10131414_+	0.0715426	RRM2
ENSG00000143772	0.172439	4	chr1_226631690_226631720_-,chr1_226631832_226631862_-,chr1_226715659_226715689_-,chr1_226726764_226726794_-	0.800613	ITPKB
	0.172359	3	chr6_31879759_31879789_-,chr6_31879802_31879832_-,chr6_31879907_31879937_-	0.955027	EHMT2
ENSG00000092964	0.172285	3	chr8_26658007_26658037_+,chr8_26658066_26658122_+,chr8_26658145_26658175_+	0.261602	DPYSL2
ENSG00000136986	0.172161	5	chr8_123013346_123013376_-,chr8_123013411_123013441_-,chr8_123014148_123014178_-,chr8_123015205_123015235_-,chr8_123015272_123015302_-	0.210429	DERL1
ENSG00000103024	0.171841	3	chr16_1770288_1770318_-,chr16_1770326_1770356_-,chr16_1770359_1770389_-	0.109474	NME3
ENSG00000117394	0.171683	3	chr1_42926156_42926268_-,chr1_42926280_42926310_-,chr1_42926329_42926359_-	0.732139	SLC2A1
ENSG00000088205	0.17164	7	chr2_117830755_117830785_+,chr2_117830826_117830856_+,chr2_117830922_117830952_+,chr2_117830975_117831005_+,chr2_117831020_117831050_+,chr2_117831361_117831391_+,chr2_117831493_117831523_+	0.60142	DDX18
ENSG00000073536	0.17164	2	chr17_35132069_35132099_-,chr17_35132205_35132235_-	0.987764	NLE1
ENSG00000262621	0.171466	3	chr16_3449941_3449971_+,chr16_3450009_3450039_+,chr16_3450135_3450165_+	0.777134
ENSG00000137040	0.171376	3	chr9_6011043_6011073_-,chr9_6011117_6011147_-,chr9_6013250_6013280_-	0.856471	RANBP6
ENSG00000233837	0.171315	2	chr10_42567386_42567416_+,chr10_42567636_42567666_+	0.998658	EIF3LP2
ENSG00000125944	0.171115	3	chr1_23309786_23309842_-,chr1_23310012_23310042_-,chr1_23318501_23318531_-	0.687924	HNRNPR
ENSG00000139131	0.171017	6	chr12_32743562_32743592_-,chr12_32745208_32745238_-,chr12_32747024_32747054_-,chr12_32747082_32747112_-,chr12_32747153_32747183_-,chr12_32747198_32747228_-	0.667869	YARS2
ENSG00000113369	0.170843	2	chr5_91368727_91368757_-,chr5_91368891_91368921_-	1	ARRDC3
ENSG00000141179	0.17072	3	chr17_55777242_55777272_+,chr17_55777344_55777374_+,chr17_55819012_55819042_+	0.499918	PCTP
ENSG00000064547	0.170625	2	chr19_19623639_19623699_-,chr19_19623834_19623864_-	0.987992	LPAR2
ENSG00000061273	0.170459	2	chr12_47782722_47782778_-,chr12_47782905_47782935_-	0.759614	HDAC7
ENSG00000163812	0.170349	6	chr3_44915261_44915291_-,chr3_44925169_44925229_-,chr3_44925904_44925934_-,chr3_44925984_44926014_-,chr3_44926528_44926558_-,chr3_44926575_44926605_-	0.967729	ZDHHC3
ENSG00000137133	0.170326	4	chr9_35812960_35812990_-,chr9_35812997_35813027_-,chr9_35813048_35813078_-,chr9_35813100_35813130_-	0.993194	HINT2
ENSG00000100554	0.170317	5	chr14_67336162_67336218_-,chr14_67337872_67337902_-,chr14_67338071_67338101_-,chr14_67338159_67338189_-,chr14_67340437_67340467_-	0.935999	ATP6V1D
ENSG00000141034	0.1703	3	chr17_18068252_18068282_+,chr17_18068318_18068348_+,chr17_18068375_18068405_+	0.454226	GID4
[truncated: 5,923 more rows]

## Sheet: (B) N74D_96_vs_Mock_TCells
Gene	PolyAIndex	No.PAsites	PolyASites	AdjG-Pval	Symbol
ENSG00000134265	1.00988	4	chr18_10550329_10550359_+,chr18_10552581_10552611_+,chr18_10552675_10552705_+,chr18_10552734_10552764_+	0.0443602	NAPG
ENSG00000175792	0.133459	3	chr3_128080960_128080990_-,chr3_128081013_128081043_-,chr3_128081088_128081118_-	0.63933	RUVBL1
ENSG00000142102	0.281947	4	chr11_295224_295279_+,chr11_295639_295669_+,chr11_295686_295716_+,chr11_297495_297525_+	0.215019	PGGHG
ENSG00000121766	0.121571	2	chr1_31364802_31364832_+,chr1_31364906_31364936_+	0.578309	ZCCHC17
ENSG00000196646	-0.0481579	2	chr19_12189219_12189249_+,chr19_12189841_12189871_+	1	ZNF136
ENSG00000172869	-0.464557	6	chr5_119129285_119129315_+,chr5_119248534_119248564_+,chr5_119248577_119248607_+,chr5_119248610_119248640_+,chr5_119249093_119249123_+,chr5_119250501_119250531_+	0.498544	DMXL1
ENSG00000166128	0.0418431	2	chr15_63264028_63264084_+,chr15_63267746_63267776_+	0.992353	RAB8B
ENSG00000160445	0.718052	2	chr9_128729786_128729816_-,chr9_128731134_128731164_-	0.726279	ZER1
ENSG00000152778	0.139029	5	chr10_89418751_89418781_+,chr10_89418784_89418814_+,chr10_89418844_89418874_+,chr10_89419894_89419924_+,chr10_89419971_89420001_+	0.848579	IFIT5
ENSG00000162496	0.119083	2	chr1_12567910_12567940_-,chr1_12614680_12614710_-	1	DHRS3
ENSG00000220008	-0.0864177	2	chr19_2289784_2289814_-,chr19_2289836_2289866_-	1	LINGO3
ENSG00000139146	0.0425438	6	chr12_31280559_31280614_-,chr12_31280811_31280841_-,chr12_31281362_31281392_-,chr12_31281396_31281426_-,chr12_31282018_31282048_-,chr12_31282650_31282680_-	0.395226	SINHCAF
ENSG00000100219	-0.240187	3	chr22_28794560_28794590_-,chr22_28794623_28794683_-,chr22_28799057_28799087_-	0.700052	XBP1
ENSG00000116791	-0.0686849	2	chr1_74705486_74705516_-,chr1_74705535_74705565_-	0.903205	CRYZ
ENSG00000100106	-0.00347557	3	chr22_37774058_37774088_+,chr22_37774479_37774509_+,chr22_37776488_37776518_+	1	TRIOBP
ENSG00000238000	0.0017315	2	chr5_98214072_98214102_+,chr5_98214143_98214173_+	1	AC116347.1
ENSG00000164117	0.0562293	3	chr4_174236969_174236999_-,chr4_174237089_174237119_-,chr4_174237127_174237157_-	0.966287	FBXO8
ENSG00000144021	0.407867	6	chr2_96271529_96271559_+,chr2_96273476_96273506_+,chr2_96273625_96273655_+,chr2_96274027_96274057_+,chr2_96274091_96274121_+,chr2_96274149_96274179_+	0.593103	CIAO1
ENSG00000133027	0.0284426	2	chr17_17505563_17505593_-,chr17_17505630_17505660_-	0.834832	PEMT
ENSG00000116209	0.10843	3	chr1_54031663_54031693_-,chr1_54031699_54031729_-,chr1_54032015_54032045_-	1	TMEM59
ENSG00000120832	-0.114164	2	chr12_106977557_106977587_-,chr12_106977644_106977674_-	0.900327	MTERF2
ENSG00000100116	0.00502221	2	chr22_37816785_37816815_+,chr22_37816867_37816897_+	1	GCAT
ENSG00000178562	0.190228	2	chr2_203737417_203737447_+,chr2_203737802_203737832_+	0.542924	CD28
ENSG00000118900	0.228181	2	chr16_4853136_4853166_+,chr16_4882330_4882360_+	0.223095	UBN1
ENSG00000164338	0.557365	6	chr5_73580123_73580153_+,chr5_73580174_73580204_+,chr5_73580358_73580388_+,chr5_73580492_73580522_+,chr5_73581934_73581990_+,chr5_73583340_73583370_+	0.152461	UTP15
ENSG00000121390	0.157767	7	chr13_19667206_19667236_-,chr13_19674756_19674786_-,chr13_19675389_19675419_-,chr13_19675437_19675467_-,chr13_19691044_19691074_-,chr13_19699193_19699223_-,chr13_19702867_19702897_-	0.410573	PSPC1
ENSG00000111642	0.0277645	4	chr12_6570082_6570140_-,chr12_6570158_6570188_-,chr12_6578467_6578497_-,chr12_6578846_6578876_-	0.092902	CHD4
ENSG00000164663	-0.0264454	2	chr6_41789896_41789926_-,chr6_41794511_41794541_-	1	USP49
ENSG00000109390	0.016312	2	chr4_139289952_139289982_-,chr4_139289991_139290021_-	0.931273	NDUFC1
ENSG00000115290	-0.000243488	2	chr2_164573515_164573545_-,chr2_164573629_164573659_-	1	GRB14
ENSG00000164114	0.0252354	2	chr4_155342658_155342688_-,chr4_155355071_155355101_-	1	MAP9
ENSG00000069869	0.19554	2	chr15_55826922_55826952_-,chr15_55835421_55835451_-	0.965574	NEDD4
ENSG00000089057	0.117248	3	chr20_4852358_4852388_-,chr20_4852460_4852490_-,chr20_4926511_4926541_-	0.927926	SLC23A2
ENSG00000005156	-0.0288412	4	chr17_35004696_35004726_+,chr17_35004775_35004805_+,chr17_35004941_35004971_+,chr17_35005017_35005047_+	0.968617	LIG3
ENSG00000162642	0.109559	8	chr1_85251968_85251998_-,chr1_85252023_85252053_-,chr1_85252060_85252090_-,chr1_85252094_85252124_-,chr1_85252166_85252224_-,chr1_85252238_85252268_-,chr1_85252289_85252319_-,chr1_85252737_85252767_-	0.837004	C1orf52
ENSG00000198663	0.00879852	5	chr6_36923496_36923526_+,chr6_36924472_36924502_+,chr6_36924526_36924556_+,chr6_36926536_36926566_+,chr6_36928934_36928964_+	0.443186	C6orf89
ENSG00000169689	0.128031	3	chr17_82018674_82018733_-,chr17_82018739_82018769_-,chr17_82018796_82018826_-	0.828657	CENPX
ENSG00000151465	0.0289393	3	chr10_12250468_12250498_+,chr10_12250521_12250551_+,chr10_12250557_12250587_+	0.982117	CDC123
ENSG00000069956	0.00024265	2	chr15_52066114_52066170_+,chr15_52066209_52066265_+	1	MAPK6
ENSG00000117395	-0.14991	3	chr1_43164263_43164348_-,chr1_43164427_43164457_-,chr1_43164643_43164673_-	0.424133	EBNA1BP2
ENSG00000003056	0.372957	5	chr12_8940363_8940393_-,chr12_8941421_8941451_-,chr12_8941469_8941499_-,chr12_8941523_8941553_-,chr12_8941573_8941603_-	0.675852	M6PR
ENSG00000169564	0.273434	4	chr2_70088447_70088477_+,chr2_70088506_70088536_+,chr2_70088571_70088601_+,chr2_70088887_70088917_+	0.854218	PCBP1
ENSG00000164308	0.209031	3	chr5_96918740_96918770_+,chr5_96919508_96919538_+,chr5_96919673_96919703_+	0.466559	ERAP2
ENSG00000130695	0.0078002	2	chr1_26278714_26278744_+,chr1_26278777_26278807_+	1	CEP85
ENSG00000168237	-0.0875881	2	chr3_52293441_52293471_+,chr3_52295227_52295257_+	0.913888	GLYCTK
ENSG00000164576	0.0885491	3	chr5_154456117_154456147_+,chr5_154456239_154456269_+,chr5_154461023_154461053_+	0.705407	SAP30L
ENSG00000108344	0.176176	2	chr17_39997760_39997790_+,chr17_39997929_39997959_+	0.848105	PSMD3
ENSG00000137038	-0.138757	5	chr9_7798344_7798374_-,chr9_7798384_7798414_-,chr9_7798436_7798466_-,chr9_7798487_7798517_-,chr9_7798521_7798551_-	0.979155	DMAC1
ENSG00000040275	-0.050982	2	chr5_169604646_169604676_+,chr5_169604748_169604778_+	1	SPDL1
ENSG00000140688	0.349261	3	chr16_31489464_31489519_-,chr16_31489537_31489567_-,chr16_31489613_31489643_-	0.745965	C16orf58
ENSG00000100568	0.0709459	3	chr14_67651145_67651201_-,chr14_67651211_67651241_-,chr14_67651308_67651338_-	0.491452	VTI1B
ENSG00000133816	0.0748423	2	chr11_12251574_12251604_+,chr11_12263755_12263785_+	1	MICAL2
ENSG00000068097	0.0362034	2	chr17_60043194_60043224_-,chr17_60043264_60043294_-	0.943822	HEATR6
ENSG00000106344	-0.0990027	5	chr7_128310383_128310413_-,chr7_128310423_128310453_-,chr7_128310479_128310509_-,chr7_128330372_128330402_-,chr7_128339633_128339663_-	0.195873	RBM28
ENSG00000129810	-0.2038	7	chr3_20160607_20160637_-,chr3_20165522_20165552_-,chr3_20169484_20169514_-,chr3_20169879_20169909_-,chr3_20169929_20169959_-,chr3_20170488_20170518_-,chr3_20170554_20170584_-	0.108959	SGO1
ENSG00000198466	0.294485	2	chr19_57864947_57864977_+,chr19_57865026_57865056_+	0.894558	ZNF587
ENSG00000152784	0.103248	3	chr4_80204184_80204214_+,chr4_80204252_80204282_+,chr4_80204299_80204329_+	0.862029	PRDM8
ENSG00000156500	-0.284622	3	chrX_134844927_134844957_+,chrX_134845034_134845064_+,chrX_134854555_134854611_+	0.303714	FAM122C
ENSG00000167264	0.0600401	2	chr16_68079251_68079281_+,chr16_68079290_68079320_+	1	DUS2
ENSG00000183978	0.22427	6	chr17_42797634_42797664_-,chr17_42797670_42797700_-,chr17_42797703_42797733_-,chr17_42797779_42797809_-,chr17_42797829_42797859_-,chr17_42797865_42797895_-	0.837004	COA3
ENSG00000101161	0.230878	2	chr20_64032903_64032933_+,chr20_64032995_64033025_+	0.678376	PRPF6
ENSG00000151552	0.348552	7	chr4_17486395_17486425_-,chr4_17486479_17486509_-,chr4_17486525_17486580_-,chr4_17486666_17486696_-,chr4_17486703_17486733_-,chr4_17486744_17486774_-,chr4_17486922_17487008_-	1	QDPR
ENSG00000171150	-0.00493875	3	chr2_46762525_46762555_+,chr2_46762572_46762602_+,chr2_46762636_46762666_+	1	SOCS5
ENSG00000138346	0.013594	2	chr10_68414064_68414094_-,chr10_68414129_68414159_-	0.947061	DNA2
ENSG00000132274	0.23403	3	chr11_5709262_5709317_+,chr11_5710746_5710776_+,chr11_5710833_5710891_+	0.361805	TRIM22
ENSG00000171791	0.0887267	2	chr18_63123349_63123379_-,chr18_63123636_63123666_-	0.950485	BCL2
ENSG00000180211	0.0728454	3	chr6_39958374_39958404_-,chr6_39958447_39958507_-,chr6_39958571_39958601_-	0.634533	FO393411.1
ENSG00000167604	0.149014	3	chr19_35887630_35887660_-,chr19_35887952_35887982_-,chr19_35892703_35892733_-	0.98401	NFKBID
ENSG00000127511	-0.102721	4	chr19_16851504_16851534_+,chr19_16854799_16854857_+,chr19_16854868_16854924_+,chr19_16880319_16880349_+	1	SIN3B
ENSG00000136827	0.0681497	5	chr9_129812942_129812972_-,chr9_129813015_129813045_-,chr9_129813077_129813107_-,chr9_129813579_129813609_-,chr9_129813636_129813666_-	0.508043	TOR1A
ENSG00000161048	0.497135	3	chr7_103099723_103099753_-,chr7_103099778_103099808_-,chr7_103099836_103099895_-	0.516214	NAPEPLD
ENSG00000132406	0.938236	2	chr4_4235542_4235572_-,chr4_4235970_4236000_-	0.135081	TMEM128
ENSG00000087074	0.00780754	2	chr19_48875977_48876007_+,chr19_48876028_48876058_+	1	PPP1R15A
ENSG00000136870	-0.139101	2	chr9_101410545_101410575_+,chr9_101410624_101410654_+	0.750829	ZNF189
ENSG00000143870	0.15905	6	chr2_10783365_10783421_-,chr2_10783444_10783474_-,chr2_10783861_10783891_-,chr2_10783893_10783923_-,chr2_10783927_10783957_-,chr2_10783994_10784024_-	0.113418	PDIA6
ENSG00000104859	0.517708	2	chr19_45040281_45040311_+,chr19_45070926_45070956_+	0.220915	CLASRP
ENSG00000136108	0.570089	6	chr13_52467103_52467133_+,chr13_52475135_52475165_+,chr13_52476156_52476186_+,chr13_52476320_52476377_+,chr13_52476469_52476499_+,chr13_52476593_52476650_+	0.132838	CKAP2
ENSG00000152455	-0.14147	8	chr10_14897698_14897728_+,chr10_14902958_14902988_+,chr10_14903028_14903058_+,chr10_14903059_14903089_+,chr10_14903561_14903591_+,chr10_14904478_14904508_+,chr10_14904578_14904608_+,chr10_14913391_14913421_+	0.185693	SUV39H2
ENSG00000233927	0.00969394	2	chr19_8322311_8322341_+,chr19_8322366_8322422_+	1	RPS28
ENSG00000132792	0.0642796	2	chr20_37872034_37872064_+,chr20_37872088_37872118_+	0.734202	CTNNBL1
ENSG00000147684	0.0338197	3	chr8_124549853_124549883_+,chr8_124549907_124549937_+,chr8_124549949_124549979_+	0.990942	NDUFB9
ENSG00000102898	0.101457	3	chr16_67871124_67871179_+,chr16_67871234_67871264_+,chr16_67871284_67871314_+	1	NUTF2
ENSG00000148516	0.091102	3	chr10_31527275_31527305_+,chr10_31529021_31529051_+,chr10_31529172_31529202_+	0.896596	ZEB1
ENSG00000145506	0.111827	2	chr5_1038594_1038624_+,chr5_1038652_1038682_+	0.483364	NKD2
ENSG00000053328	-0.0864875	2	chr6_110335567_110335597_-,chr6_110353548_110353578_-	0.949719	METTL24
ENSG00000160131	0.149311	5	chrX_151405045_151405075_+,chrX_151405078_151405108_+,chrX_151405131_151405161_+,chrX_151409298_151409328_+,chrX_151409334_151409364_+	0.305287	VMA21
ENSG00000142657	0.0439267	3	chr1_10420083_10420113_+,chr1_10420114_10420144_+,chr1_10420481_10420511_+	0.66272	PGD
CATG00000079532.1	-0.230299	3	chr5_36871363_36871393_-,chr5_36871508_36871538_-,chr5_36875738_36875768_-	0.356973
ENSG00000116903	-0.0370778	3	chr1_231328741_231328771_-,chr1_231332748_231332778_-,chr1_231332836_231332866_-	0.532089	EXOC8
ENSG00000172992	-0.227708	2	chr17_45023344_45023374_-,chr17_45059276_45059306_-	1	DCAKD
ENSG00000198853	-0.131962	2	chr9_35561776_35561806_+,chr9_35561865_35561895_+	0.96021	RUSC2
ENSG00000133422	0.00730995	2	chr22_30926611_30926641_-,chr22_30926644_30926674_-	1	MORC2
ENSG00000115758	0.0120261	2	chr2_10440388_10440418_-,chr2_10440448_10440478_-	1	ODC1
ENSG00000170525	0.0174708	2	chr10_6235437_6235467_+,chr10_6235502_6235532_+	1	PFKFB3
ENSG00000137880	0.324421	2	chr15_40767678_40767708_+,chr15_40767856_40767886_+	0.496334	GCHFR
ENSG00000113643	-0.329195	6	chr5_168506802_168506832_+,chr5_168519129_168519159_+,chr5_168519165_168519195_+,chr5_168519197_168519227_+,chr5_168519237_168519267_+,chr5_168519276_168519306_+	0.28536	RARS1
ENSG00000142197	0.0455341	4	chr21_36293963_36293993_+,chr21_36294092_36294122_+,chr21_36294139_36294169_+,chr21_36294244_36294274_+	1	DOP1B
ENSG00000171443	0.187484	3	chr19_55603108_55603163_+,chr19_55607432_55607462_+,chr19_55607554_55607584_+	0.710312	ZNF524
ENSG00000188641	0.369597	3	chr1_97077743_97077773_-,chr1_97261494_97261524_-,chr1_97264163_97264193_-	0.63933	DPYD
ENSG00000145912	0.157449	3	chr5_178149463_178149493_-,chr5_178149554_178149613_-,chr5_178149659_178149689_-	0.625349	NHP2
CATG00000067044.1	-0.0231313	2	chr3_182273496_182273526_-,chr3_182312521_182312551_-	1
ENSG00000068028	0.49263	2	chr3_50329786_50329816_-,chr3_50329978_50330008_-	0.635348	RASSF1
ENSG00000176783	0.00679754	5	chr5_179591712_179591742_+,chr5_179609799_179609829_+,chr5_179609982_179610012_+,chr5_179613221_179613251_+,chr5_179614776_179614806_+	0.781697	RUFY1
ENSG00000103550	0.121642	3	chr16_19701937_19701967_-,chr16_19706323_19706382_-,chr16_19706396_19706426_-	0.862376	KNOP1
ENSG00000150403	0.0782284	3	chr13_113498484_113498514_+,chr13_113550162_113550192_+,chr13_113550199_113550229_+	0.966448	TMCO3
ENSG00000196396	-0.00981475	4	chr20_50581703_50581733_+,chr20_50581768_50581825_+,chr20_50584528_50584585_+,chr20_50584726_50584756_+	1	PTPN1
ENSG00000106484	-0.0273258	2	chr7_130506220_130506250_+,chr7_130506262_130506292_+	1	MEST
ENSG00000113312	0.057616	4	chr5_160010828_160010858_+,chr5_160065011_160065041_+,chr5_160065447_160065477_+,chr5_160065513_160065543_+	0.0978984	TTC1
ENSG00000197903	0.200684	2	chr6_27138293_27138353_-,chr6_27138430_27138460_-	1	H2BC12
ENSG00000166086	0.323114	2	chr11_134151695_134151754_+,chr11_134152598_134152628_+	0.713462	JAM3
ENSG00000111731	0.0864838	2	chr12_22448583_22448613_-,chr12_22448726_22448756_-	0.829614	C2CD5
ENSG00000182400	0.00957371	2	chr14_39147819_39147849_-,chr14_39147850_39147880_-	1	TRAPPC6B
ENSG00000150361	-0.401649	2	chr13_69996911_69996941_-,chr13_70084623_70084653_-	0.07977	KLHL1
ENSG00000124164	0.13601	2	chr20_58445452_58445482_+,chr20_58445496_58445552_+	0.485455	VAPB
ENSG00000090975	0.064968	3	chr12_122983480_122983510_-,chr12_122984433_122984463_-,chr12_123000303_123000333_-	0.992835	PITPNM2
ENSG00000134717	0.358695	6	chr1_52086853_52086913_+,chr1_52086955_52086985_+,chr1_52087073_52087103_+,chr1_52088237_52088267_+,chr1_52088362_52088419_+,chr1_52089497_52089527_+	0.183667	BTF3L4
CATG00000010612.1	-0.164984	2	chr12_120118198_120118228_+,chr12_120118336_120118366_+	0.971887
ENSG00000118193	-0.225929	3	chr1_200551500_200551530_-,chr1_200552167_200552197_-,chr1_200552290_200552320_-	0.125791	KIF14
ENSG00000124374	0.0378056	2	chr2_71182738_71182768_-,chr2_71188306_71188336_-	1	PAIP2B
ENSG00000246067.3	0.119182	4	chr11_83073481_83073511_+,chr11_83073522_83073552_+,chr11_83073574_83073604_+,chr11_83073936_83073966_+	0.840003
ENSG00000261796	-0.463035	2	chr3_129123893_129123923_-,chr3_129127415_129127445_-	0.403067	ISY1-RAB43
ENSG00000100601	-0.0736523	2	chr14_77673049_77673079_-,chr14_77673095_77673125_-	0.996311	ALKBH1
ENSG00000184428	0.0117066	2	chr8_143309356_143309386_-,chr8_143309419_143309449_-	1	TOP1MT
ENSG00000122359	0.153455	4	chr10_80155286_80155316_-,chr10_80155516_80155627_-,chr10_80155657_80155687_-,chr10_80155769_80155825_-	0.993109	ANXA11
ENSG00000110046	0.0265991	2	chr11_64894546_64894576_-,chr11_64894594_64894624_-	0.992557	ATG2A
ENSG00000268995	0.318901	2	chr19_21192024_21192054_+,chr19_21192148_21192178_+	0.799536	VN1R82P
ENSG00000101347	0.104125	3	chr20_36890198_36890228_-,chr20_36890229_36890316_-,chr20_36890629_36890659_-	0.876776	SAMHD1
ENSG00000161091	0.216289	5	chr19_3538280_3538335_-,chr19_3538363_3538393_-,chr19_3544199_3544229_-,chr19_3544260_3544290_-,chr19_3544304_3544334_-	0.949719	MFSD12
ENSG00000109787	0.0942668	3	chr4_38696178_38696208_+,chr4_38697538_38697568_+,chr4_38701012_38701042_+	0.589239	KLF3
ENSG00000070759	-0.0844494	2	chr1_45343883_45343913_-,chr1_45343963_45343993_-	0.658018	TESK2
ENSG00000089063	0.112419	3	chr20_5099840_5099870_-,chr20_5099910_5099940_-,chr20_5100027_5100057_-	0.640314	TMEM230
ENSG00000215717	0.0240739	2	chr1_109096861_109096891_+,chr1_109096904_109096934_+	1	TMEM167B
ENSG00000058799	0.0281791	2	chr1_53851699_53851729_-,chr1_53851733_53851763_-	0.913561	YIPF1
ENSG00000136940	0.0435763	6	chr9_122816052_122816082_-,chr9_122818323_122818383_-,chr9_122818438_122818468_-,chr9_122819384_122819414_-,chr9_122819940_122819970_-,chr9_122820025_122820055_-	0.772708	PDCL
ENSG00000085721	0.265689	3	chr16_15060035_15060065_-,chr16_15060092_15060122_-,chr16_15060211_15060241_-	0.688	RRN3
ENSG00000162757	0.0779104	3	chr1_209777559_209777589_-,chr1_209779623_209779653_-,chr1_209782314_209782344_-	0.981307	C1orf74
ENSG00000099875	-0.0214308	2	chr19_2037471_2037501_-,chr19_2037649_2037679_-	1	MKNK2
ENSG00000059122	0.820341	2	chr16_2940131_2940161_+,chr16_2949782_2949812_+	0.154034	FLYWCH1
ENSG00000116771	0.527398	8	chr1_15565609_15565639_-,chr1_15571701_15571731_-,chr1_15571772_15571802_-,chr1_15571823_15571880_-,chr1_15573320_15573350_-,chr1_15573370_15573400_-,chr1_15573428_15573458_-,chr1_15573549_15573579_-	0.121869	AGMAT
ENSG00000137876	0.587244	3	chr15_55181314_55181344_-,chr15_55181787_55181817_-,chr15_55181919_55181949_-	0.65979	RSL24D1
ENSG00000225975.2	0.110011	2	chr19_36682614_36682644_-,chr19_36685729_36685759_-	0.765034
ENSG00000164190	0.062962	7	chr5_37064172_37064202_+,chr5_37064302_37064332_+,chr5_37064448_37064478_+,chr5_37065122_37065152_+,chr5_37065161_37065191_+,chr5_37065203_37065233_+,chr5_37065474_37065504_+	0.418939	NIPBL
ENSG00000034533	0.715148	2	chr3_131013875_131013905_-,chr3_131014039_131014069_-	0.249015	ASTE1
ENSG00000146463	-0.668541	6	chr1_35361633_35361663_+,chr1_35361749_35361779_+,chr1_35420155_35420185_+,chr1_35421188_35421218_+,chr1_35421805_35421835_+,chr1_35421914_35421944_+	0.292899	ZMYM4
ENSG00000147905	0.42846	3	chr9_37272484_37272514_+,chr9_37357360_37357390_+,chr9_37358119_37358149_+	0.63933	ZCCHC7
ENSG00000129007	0.139293	4	chr15_68190705_68190735_-,chr15_68191091_68191121_-,chr15_68191151_68191181_-,chr15_68191342_68191372_-	0.936685	CALML4
ENSG00000007047	0.0824771	3	chr19_45303580_45303610_+,chr19_45303641_45303671_+,chr19_45303682_45303712_+	0.930217	MARK4
ENSG00000140464	0.0782074	4	chr15_74028181_74028211_+,chr15_74036364_74036394_+,chr15_74043308_74043338_+,chr15_74046741_74046771_+	0.985514	PML
ENSG00000162704	-0.2443	3	chr1_183626197_183626227_-,chr1_183626275_183626305_-,chr1_183627359_183627389_-	0.448286	ARPC5
ENSG00000146414	0.0159619	2	chr6_145884807_145884837_-,chr6_145884866_145884896_-	1	SHPRH
ENSG00000107902	-0.460224	3	chr10_124498485_124498515_+,chr10_124614111_124614141_+,chr10_124620103_124620133_+	0.214783	LHPP
ENSG00000223727.2	0.042223	2	chr3_3339467_3339497_-,chr3_3613663_3613693_-	0.646606
ENSG00000148832	-0.351262	2	chr10_133383618_133383648_+,chr10_133385573_133385603_+	0.541325	PAOX
ENSG00000130429	0.278174	6	chr7_99394514_99394544_+,chr7_99394555_99394585_+,chr7_99394586_99394616_+,chr7_99394625_99394712_+,chr7_99394738_99394768_+,chr7_99394771_99394831_+	0.970212	ARPC1B
ENSG00000115947	0.16404	5	chr2_147930396_147930426_-,chr2_147934397_147934427_-,chr2_147935263_147935293_-,chr2_147935328_147935358_-,chr2_147935394_147935424_-	0.491155	ORC4
ENSG00000152683	-0.233039	2	chr2_32221714_32221744_+,chr2_32224056_32224114_+	0.840606	SLC30A6
CATG00000077186.1	-0.308953	2	chr5_117222356_117222386_+,chr5_117228854_117228884_+	0.752179
ENSG00000050748	-0.0377686	3	chr5_180233594_180233649_-,chr5_180233696_180233726_-,chr5_180235795_180235825_-	0.473177	MAPK9
ENSG00000197601	0.111725	4	chr11_13731297_13731327_+,chr11_13731333_13731363_+,chr11_13731439_13731495_+,chr11_13732312_13732367_+	0.283306	FAR1
ENSG00000023909	-0.0844986	6	chr1_93885205_93885235_-,chr1_93885256_93885286_-,chr1_93885312_93885397_-,chr1_93888456_93888486_-,chr1_93888558_93888588_-,chr1_93888733_93888763_-	0.840606	GCLM
ENSG00000129675	-0.141674	5	chrX_136665550_136665580_-,chrX_136665680_136665710_-,chrX_136665761_136665791_-,chrX_136669481_136669511_-,chrX_136758032_136758062_-	0.993807	ARHGEF6
ENSG00000229539.1	0.17948	3	chr20_3874172_3874202_-,chr20_3876005_3876035_-,chr20_3888230_3888260_-	0.831619
ENSG00000226360	0.326216	2	chr3_61742404_61742434_-,chr3_61742583_61742613_-	0.887689	RPL10AP6
ENSG00000235106.4	-0.468844	2	chr9_134028068_134028098_+,chr9_134030430_134030460_+	0.320418
ENSG00000166783	-0.17787	4	chr16_15594387_15594417_-,chr16_15594566_15594596_-,chr16_15594648_15594678_-,chr16_15625016_15625046_-	0.682557	MARF1
ENSG00000086758	-0.0224575	5	chrX_53532794_53532824_-,chrX_53533194_53533224_-,chrX_53533235_53533265_-,chrX_53558711_53558741_-,chrX_53584273_53584303_-	1	HUWE1
ENSG00000046647	0.159051	2	chrX_14008674_14008704_-,chrX_14008793_14008823_-	0.806902	GEMIN8
ENSG00000143740	0.200447	4	chr1_227781073_227781130_+,chr1_227781135_227781165_+,chr1_227781196_227781226_+,chr1_227782998_227783028_+	0.493417	SNAP47
ENSG00000155254	0.0494943	2	chr10_97717997_97718027_+,chr10_97718094_97718150_+	0.81858	MARVELD1
ENSG00000176182	-0.142875	2	chr19_45890023_45890053_-,chr19_45890182_45890212_-	1	MYPOP
ENSG00000159346	0.211636	3	chr1_202940832_202940862_-,chr1_202941006_202941036_-,chr1_202941045_202941075_-	0.759473	ADIPOR1
ENSG00000047644	-0.0777795	3	chrX_10017181_10017211_+,chrX_10058729_10058759_+,chrX_10144441_10144471_+	0.309914	WWC3
ENSG00000177082	0.00641666	5	chr15_84639285_84639315_-,chr15_84643051_84643111_-,chr15_84643114_84643144_-,chr15_84643145_84643175_-,chr15_84643244_84643274_-	0.271609	WDR73
ENSG00000114861	-0.037911	4	chr3_70956120_70956150_-,chr3_70956623_70956653_-,chr3_70956733_70956763_-,chr3_71057292_71057322_-	0.887715	FOXP1
ENSG00000143315	0.0159981	6	chr1_160027671_160027701_-,chr1_160029893_160029923_-,chr1_160029932_160029962_-,chr1_160030020_160030050_-,chr1_160030215_160030245_-,chr1_160030276_160030306_-	0.958035	PIGM
ENSG00000145391	0.282789	3	chr4_139506038_139506068_-,chr4_139506133_139506163_-,chr4_139522742_139522772_-	0.692619	SETD7
ENSG00000198887	0.689252	3	chr9_70352320_70352350_+,chr9_70352390_70352420_+,chr9_70354840_70354870_+	0.386632	SMC5
ENSG00000137776	-0.0552499	4	chr15_58879050_58879080_-,chr15_58879419_58879449_-,chr15_58894429_58894459_-,chr15_58932354_58932384_-	1	SLTM
ENSG00000179222	-0.45927	2	chrX_51897596_51897626_+,chrX_51902324_51902354_+	0.602873	MAGED1
ENSG00000127884	0.00773376	2	chr10_133362455_133362515_-,chr10_133362519_133362549_-	1	ECHS1
ENSG00000116754	-0.00841562	3	chr1_70244781_70244811_+,chr1_70251447_70251477_+,chr1_70251971_70252001_+	0.472647	SRSF11
VAMP7	0.0547781	2	chrX_155927478_155927508_+,chrY_57113998_57114028_+	1
ENSG00000177508	0.683429	2	chr16_54283304_54283334_-,chr16_54283409_54283439_-	0.554858	IRX3
ENSG00000163513	0.192289	5	chr3_30693920_30693950_+,chr3_30693964_30693994_+,chr3_30694076_30694106_+,chr3_30694112_30694142_+,chr3_30694183_30694213_+	0.234908	TGFBR2
ENSG00000182095	0.0241015	2	chr7_5306790_5306846_-,chr7_5351288_5351343_-	1	TNRC18
ENSG00000134779	-0.0670341	6	chr18_36780024_36780082_-,chr18_36786794_36786824_-,chr18_36790840_36790870_-,chr18_36796045_36796101_-,chr18_36796111_36796141_-,chr18_36796160_36796190_-	0.588838	TPGS2
ENSG00000237765	0.0231824	6	chr4_15686448_15686478_+,chr4_15686576_15686606_+,chr4_15687118_15687148_+,chr4_15688942_15688972_+,chr4_15689077_15689107_+,chr4_15690417_15690447_+	0.97515	FAM200B
ENSG00000176896	-0.0773402	2	chrX_13665268_13665298_+,chrX_13665379_13665409_+	0.95971	TCEANC
ENSG00000162928	-0.0497564	6	chr2_61049227_61049257_+,chr2_61051535_61051565_+,chr2_61051696_61051726_+,chr2_61051836_61051866_+,chr2_61051882_61051912_+,chr2_61051960_61051990_+	0.882976	PEX13
ENSG00000179958	0.0265249	2	chr16_30423698_30423728_-,chr16_30423754_30423784_-	0.63933	DCTPP1
ENSG00000155275	0.0183897	2	chr4_8476470_8476500_+,chr4_8476525_8476555_+	1	TRMT44
ENSG00000213190	-0.132932	3	chr1_151068379_151068409_+,chr1_151068426_151068456_+,chr1_151068464_151068494_+	0.914459	MLLT11
ENSG00000132823	0.0956651	4	chr20_44195939_44195969_-,chr20_44196501_44196531_-,chr20_44196589_44196647_-,chr20_44196912_44196942_-	0.759349	OSER1
ENSG00000124191	-0.383021	3	chr20_44047859_44047889_+,chr20_44069427_44069457_+,chr20_44069586_44069616_+	0.410104	TOX2
ENSG00000155097	-0.0128487	4	chr8_103069253_103069283_+,chr8_103072460_103072490_+,chr8_103072911_103072941_+,chr8_103073022_103073052_+	0.850817	ATP6V1C1
ENSG00000111906	0.145205	4	chr6_125275854_125275912_-,chr6_125275923_125275953_-,chr6_125275972_125276002_-,chr6_125276018_125276048_-	0.837004	HDDC2
ENSG00000181192	-0.0201061	4	chr10_12121235_12121265_+,chr10_12121376_12121406_+,chr10_12123127_12123157_+,chr10_12123198_12123228_+	1	DHTKD1
ENSG00000228782	-0.328561	2	chr17_47450226_47450256_-,chr17_47488632_47488662_-	0.408168	MRPL45P2
ENSG00000137100	0.0141825	2	chr9_34613551_34613581_-,chr9_34613590_34613620_-	1	DCTN3
ENSG00000144554	0.129429	2	chr3_10101256_10101286_+,chr3_10101900_10101930_+	0.799608	FANCD2
ENSG00000157703	0.0215048	2	chr7_138594285_138594315_-,chr7_138594397_138594427_-	0.970212	SVOPL
ENSG00000157350	-0.0460588	4	chr16_70373317_70373347_-,chr16_70376221_70376251_-,chr16_70379511_70379541_-,chr16_70380206_70380236_-	0.993252	ST3GAL2
ENSG00000240489	0.0250492	2	chr3_155988014_155988044_+,chr3_155988164_155988220_+	0.715281	SETP14
ENSG00000143633	-0.149957	4	chr1_231223765_231223795_-,chr1_231223907_231223937_-,chr1_231223956_231223986_-,chr1_231238876_231238906_-	0.65979	C1orf131
ENSG00000149932	-0.017307	2	chr16_29972960_29972990_+,chr16_29973018_29973048_+	0.843087	TMEM219
ENSG00000168310	-0.0630976	4	chr4_184387713_184387743_-,chr4_184387895_184387925_-,chr4_184387987_184388017_-,chr4_184418531_184418561_-	0.463073	IRF2
ENSG00000119321	0.112423	4	chr9_113161006_113161036_-,chr9_113164108_113164138_-,chr9_113165519_113165549_-,chr9_113184291_113184321_-	0.967159	FKBP15
ENSG00000158158	0.0315046	2	chr2_96811795_96811825_+,chr2_96811844_96811874_+	1	CNNM4
ENSG00000198589	0.0935939	5	chr4_150264442_150264472_-,chr4_150264515_150264545_-,chr4_150264631_150264689_-,chr4_150264809_150264839_-,chr4_150571650_150571680_-	0.639743	LRBA
ENSG00000149503	-0.597661	4	chr11_62148525_62148555_+,chr11_62152296_62152326_+,chr11_62154621_62154679_+,chr11_62154708_62154738_+	0.320968	INCENP
ENSG00000144744	0.173848	6	chr3_69054730_69054760_-,chr3_69054777_69054807_-,chr3_69054813_69054843_-,chr3_69054881_69054911_-,chr3_69055045_69055075_-,chr3_69055162_69055192_-	0.594003	UBA3
ENSG00000135503	0.123762	6	chr12_51993774_51993804_+,chr12_51995611_51995641_+,chr12_51995687_51995717_+,chr12_51996978_51997008_+,chr12_51997012_51997042_+,chr12_51997048_51997078_+	0.861225	ACVR1B
ENSG00000169738	0.104171	2	chr17_82035881_82035936_-,chr17_82035950_82035980_-	0.649289	DCXR
ENSG00000033178	-0.0395508	5	chr4_67616804_67616834_-,chr4_67616860_67616890_-,chr4_67617281_67617311_-,chr4_67617413_67617443_-,chr4_67617459_67617489_-	0.483364	UBA6
ENSG00000253230.2	0.135836	3	chr8_9900064_9900094_-,chr8_9900108_9900164_-,chr8_9900202_9900232_-	1
ENSG00000187713	0.166161	2	chr9_137204082_137204112_-,chr9_137204217_137204247_-	0.497345	TMEM203
ENSG00000183826	-0.425556	3	chr6_38168451_38168481_-,chr6_38171098_38171128_-,chr6_38171378_38171435_-	0.219428	BTBD9
ENSG00000165322	-0.0277872	2	chr10_31806291_31806321_-,chr10_31806395_31806425_-	1	ARHGAP12
ENSG00000174748	0.111358	6	chr3_23919398_23919428_+,chr3_23919440_23919470_+,chr3_23919493_23919552_+,chr3_23919685_23919715_+,chr3_23919727_23919786_+,chr3_23920817_23920847_+	0.558846	RPL15
ENSG00000160404	0.0246513	2	chr9_127731524_127731554_-,chr9_127731555_127731585_-	0.997652	TOR2A
ENSG00000087302	0.153048	3	chr14_52004558_52004588_+,chr14_52004617_52004647_+,chr14_52004666_52004726_+	0.652197	RTRAF
ENSG00000128590	0.297825	4	chr7_108574221_108574251_+,chr7_108574331_108574361_+,chr7_108574372_108574402_+,chr7_108574820_108574850_+	0.721225	DNAJB9
ENSG00000106263	-0.142698	3	chr7_2367015_2367045_+,chr7_2380514_2380572_+,chr7_2380715_2380745_+	0.982561	EIF3B
ENSG00000080815	0.127129	2	chr14_73220284_73220314_+,chr14_73220372_73220402_+	0.639861	PSEN1
ENSG00000065413	0.423041	4	chr2_196986662_196986692_-,chr2_196989199_196989229_-,chr2_196990410_196990440_-,chr2_197099477_197099507_-	0.851208	ANKRD44
ENSG00000106638	-0.161967	4	chr7_73569669_73569699_-,chr7_73569704_73569734_-,chr7_73569823_73569853_-,chr7_73569856_73569886_-	0.825434	TBL2
ENSG00000174738	0.132889	2	chr3_23980471_23980501_+,chr3_23980587_23980617_+	0.576545	NR1D2
ENSG00000079385	-0.0824799	2	chr19_42507306_42507336_-,chr19_42509104_42509134_-	0.781697	CEACAM1
ENSG00000104714	0.752817	5	chr8_640406_640436_-,chr8_664203_664233_-,chr8_664367_664397_-,chr8_673210_673240_-,chr8_692614_692644_-	0.368646	ERICH1
ENSG00000168014	0.0956812	3	chr11_74012718_74012748_-,chr11_74128476_74128506_-,chr11_74128517_74128547_-	0.992885	C2CD3
ENSG00000124212	0.71743	3	chr20_49503874_49503904_-,chr20_49506349_49506379_-,chr20_49507724_49507754_-	0.328034	PTGIS
ENSG00000163781	0.252352	3	chr3_133600650_133600680_-,chr3_133611031_133611061_-,chr3_133657797_133657827_-	0.627745	TOPBP1
ENSG00000133704	0.0968268	3	chr12_30628988_30629018_-,chr12_30629136_30629166_-,chr12_30630471_30630501_-	0.85733	IPO8
ENSG00000178149	0.00683341	2	chr3_49015488_49015518_-,chr3_49015531_49015561_-	1	DALRD3
ENSG00000120656	0.224742	4	chr1_28603096_28603126_-,chr1_28603143_28603173_-,chr1_28603214_28603244_-,chr1_28603252_28603282_-	0.675852	TAF12
ENSG00000114316	-0.0256708	5	chr3_49277545_49277604_-,chr3_49277631_49277661_-,chr3_49277831_49277861_-,chr3_49278124_49278154_-,chr3_49278221_49278251_-	0.260093	USP4
ENSG00000136982	-0.122314	3	chr8_119833976_119834034_-,chr8_119834062_119834092_-,chr8_119834658_119834688_-	1	DSCC1
ENSG00000011275	-0.0418597	4	chr7_5620049_5620079_-,chr7_5620139_5620169_-,chr7_5622655_5622685_-,chr7_5660266_5660296_-	0.489137	RNF216
ENSG00000137502	-0.11785	3	chr11_82973133_82973163_-,chr11_82980212_82980242_-,chr11_82981436_82981466_-	0.769638	RAB30
ENSG00000127054	-0.0159462	2	chr1_1311600_1311630_-,chr1_1311674_1311704_-	0.943983	INTS11
ENSG00000110713	-0.226004	5	chr11_3675010_3675040_-,chr11_3675085_3675115_-,chr11_3675878_3675908_-,chr11_3711835_3711865_-,chr11_3711877_3711907_-	0.0791206	NUP98
ENSG00000166340	-0.126069	5	chr11_6612768_6612798_-,chr11_6612801_6612831_-,chr11_6613749_6613779_-,chr11_6613801_6613831_-,chr11_6613847_6613877_-	0.953091	TPP1
ENSG00000132952	-0.130358	3	chr13_30659479_30659509_+,chr13_30659519_30659549_+,chr13_30660736_30660766_+	0.627328	USPL1
ENSG00000064961	-0.201761	2	chr19_3575630_3575660_+,chr19_3579053_3579083_+	0.759349	HMG20B
ENSG00000173273	-0.165122	3	chr8_9773028_9773058_+,chr8_9778861_9778891_+,chr8_9782316_9782346_+	0.705851	TNKS
ENSG00000196092	-0.627572	3	chr9_36833269_36833299_-,chr9_37001811_37001841_-,chr9_37034089_37034119_-	0.0411644	PAX5
ENSG00000179152	-0.188098	3	chr3_44375174_44375204_+,chr3_44409358_44409388_+,chr3_44409393_44409448_+	0.959366	TCAIM
ENSG00000075407	1.13929	8	chr10_38115595_38115625_+,chr10_38115663_38115693_+,chr10_38118797_38118827_+,chr10_38118875_38118905_+,chr10_38119644_38119674_+,chr10_38121579_38121609_+,chr10_38121719_38121749_+,chr10_38123307_38123337_+	0.445928	ZNF37A
ENSG00000163683	-0.0504616	6	chr4_39547297_39547327_-,chr4_39547398_39547428_-,chr4_39550915_39550945_-,chr4_39551420_39551479_-,chr4_39551506_39551536_-,chr4_39551547_39551577_-	0.971887	SMIM14
ENSG00000078304	-0.00939914	4	chr14_101909680_101909710_+,chr14_101912595_101912625_+,chr14_101927656_101927686_+,chr14_101927711_101927741_+	0.234946	PPP2R5C
ENSG00000143774	0.0960255	3	chr1_228148822_228148852_+,chr1_228148855_228148915_+,chr1_228148916_228148946_+	0.79522	GUK1
ENSG00000175893	0.258802	4	chr9_14611071_14611101_-,chr9_14615848_14615878_-,chr9_14615929_14615959_-,chr9_14617836_14617866_-	0.231885	ZDHHC21
ENSG00000179364	0.0267755	4	chr14_105372975_105373005_+,chr14_105395176_105395206_+,chr14_105398022_105398052_+,chr14_105398117_105398147_+	1	PACS2
ENSG00000099337	-0.0712276	6	chr19_38329211_38329241_+,chr19_38329381_38329411_+,chr19_38330611_38330641_+,chr19_38332046_38332076_+,chr19_38333348_38333378_+,chr19_38333523_38333553_+	0.905694	KCNK6
ENSG00000174547	-0.00152953	2	chr11_66435838_66435894_-,chr11_66435907_66435937_-	1	MRPL11
ENSG00000143543	-0.0335534	4	chr1_153974269_153974299_-,chr1_153974348_153974378_-,chr1_153974513_153974543_-,chr1_153974611_153974641_-	0.516406	JTB
ENSG00000222011	0.375802	2	chr7_102755961_102755991_+,chr7_102848572_102848602_+	0.268095	FAM185A
ENSG00000119688	0.215091	3	chr14_74285971_74286001_-,chr14_74286052_74286082_-,chr14_74286097_74286127_-	0.670843	ABCD4
ENSG00000228714.2	-0.214027	2	chr9_115276344_115276374_-,chr9_115347376_115347406_-	0.695347
ENSG00000102901	0.181487	2	chr16_67828157_67828187_-,chr16_67844190_67844220_-	0.727384	CENPT
ENSG00000101849	0.143384	4	chrX_9716574_9716604_+,chrX_9717201_9717231_+,chrX_9719622_9719652_+,chrX_9719708_9719738_+	0.76738	TBL1X
ENSG00000196998	-0.116484	4	chrX_49074442_49074472_-,chrX_49074488_49074518_-,chrX_49074640_49074670_-,chrX_49083317_49083347_-	0.866838	WDR45
ENSG00000163539	0.0828745	3	chr3_33496245_33496275_-,chr3_33496991_33497021_-,chr3_33497755_33497785_-	0.320352	CLASP2
ENSG00000085185	-0.108427	5	chrX_130011005_130011035_+,chrX_130056578_130056668_+,chrX_130057581_130057611_+,chrX_130057633_130057663_+,chrX_130057856_130057916_+	0.499079	BCORL1
ENSG00000181472	-0.198512	2	chr6_151364115_151364145_-,chr6_151364819_151364849_-	0.713462	ZBTB2
ENSG00000141720	0.0402955	4	chr17_38765691_38765721_-,chr17_38767214_38767244_-,chr17_38767298_38767328_-,chr17_38767359_38767419_-	1
ENSG00000187778	0.311187	3	chr12_49558302_49558332_-,chr12_49558356_49558386_-,chr12_49558450_49558480_-	0.397528	MCRS1
ENSG00000067113	0.00357311	4	chr5_55424795_55424825_-,chr5_55424854_55424884_-,chr5_55424904_55424960_-,chr5_55424984_55425043_-	0.737883	PLPP1
ENSG00000221869	0.854567	4	chr8_47735634_47735664_-,chr8_47735751_47735781_-,chr8_47735788_47735818_-,chr8_47736914_47736944_-	0.633527	CEBPD
ENSG00000234335	2.4466e-05	2	chr10_32102553_32102583_-,chr10_32102612_32102642_-	1	RPS4XP11
ENSG00000173559	-0.0888364	5	chr2_191686101_191686131_+,chr2_191686163_191686193_+,chr2_191686909_191686939_+,chr2_191687542_191687572_+,chr2_191688194_191688224_+	0.103758	NABP1
ENSG00000155858	0.997724	3	chr5_157755198_157755228_+,chr5_157755287_157755317_+,chr5_157760679_157760709_+	0.121869	LSM11
ENSG00000141141	-0.00369964	3	chr17_37609739_37609769_-,chr17_37613752_37613782_-,chr17_37642113_37642143_-	0.838904
ENSG00000168005	-0.00552823	2	chr11_63827650_63827680_+,chr11_63827686_63827716_+	1	SPINDOC
ENSG00000168763	0.0546955	4	chr2_96833544_96833574_+,chr2_96835162_96835192_+,chr2_96835344_96835374_+,chr2_96837436_96837466_+	0.658018	CNNM3
ENSG00000107282	-0.00820396	2	chr9_69450057_69450087_-,chr9_69606480_69606510_-	1	APBA1
ENSG00000134242	0.027076	2	chr1_113813815_113813845_-,chr1_113814678_113814708_-	1	PTPN22
ENSG00000145907	-0.0036494	4	chr5_151805224_151805254_+,chr5_151805287_151805317_+,chr5_151805319_151805349_+,chr5_151805353_151805383_+	1	G3BP1
ENSG00000138629	0.157717	2	chr15_74445977_74446007_-,chr15_74446057_74446087_-	0.415506	UBL7
ENSG00000185305	0.110679	4	chr5_54111439_54111469_-,chr5_54163357_54163387_-,chr5_54272108_54272138_-,chr5_54302684_54302714_-	0.000912408	ARL15
ENSG00000258809.1	0.60089	2	chr14_64348549_64348579_-,chr14_64384330_64384360_-	0.21347
ENSG00000066117	0.0400369	2	chr12_50100552_50100582_+,chr12_50100612_50100667_+	0.744107	SMARCD1
ENSG00000152689	0.246607	4	chr2_33563034_33563064_+,chr2_33563065_33563095_+,chr2_33563123_33563180_+,chr2_33564577_33564607_+	0.823238	RASGRP3
ENSG00000167613	0.482542	4	chr19_54353624_54353654_-,chr19_54354524_54354554_-,chr19_54354631_54354661_-,chr19_54354677_54354707_-	0.0787332	LAIR1
ENSG00000119878	-0.0447669	7	chr2_46617272_46617302_+,chr2_46624313_46624343_+,chr2_46624368_46624398_+,chr2_46624404_46624434_+,chr2_46624436_46624466_+,chr2_46624840_46624870_+,chr2_46624928_46624958_+	1	CRIPT
ENSG00000167083	0.404962	4	chr17_49203096_49203126_-,chr17_49206237_49206267_-,chr17_49206366_49206396_-,chr17_49206632_49206662_-	0.765034	GNGT2
ENSG00000168214	-0.149997	4	chr4_26430940_26430970_+,chr4_26431029_26431059_+,chr4_26431150_26431180_+,chr4_26434893_26434923_+	0.994124	RBPJ
ENSG00000187720	-0.041525	3	chr15_71587788_71587818_+,chr15_71593444_71593474_+,chr15_71755703_71755733_+	0.916789	THSD4
ENSG00000122406	0.0283104	3	chr1_92841794_92841824_+,chr1_92841860_92841890_+,chr1_92841891_92841921_+	0.96021	RPL5
ENSG00000130255	-0.00679952	3	chr19_5691541_5691571_+,chr19_5691593_5691623_+,chr19_5691637_5691667_+	1	RPL36
ENSG00000131381	-0.0221907	5	chr3_15070073_15070103_-,chr3_15070106_15070136_-,chr3_15070202_15070232_-,chr3_15070284_15070314_-,chr3_15070334_15070364_-	0.152461	RBSN
ENSG00000076067	0.0209463	3	chr12_56595905_56595935_+,chr12_56596050_56596080_+,chr12_56596163_56596193_+	1	RBMS2
ENSG00000226752.3	0.0507703	3	chr9_120845291_120845321_+,chr9_120854343_120854373_+,chr9_120855709_120855739_+	0.992557
ENSG00000160917	0.256886	2	chr7_99457343_99457373_+,chr7_99458225_99458255_+	0.189427	CPSF4
ENSG00000160767	0.206894	3	chr1_155247205_155247235_-,chr1_155247277_155247307_-,chr1_155247380_155247410_-	1	FAM189B
ENSG00000169519	-0.263333	4	chr11_28297145_28297175_+,chr11_28333369_28333399_+,chr11_28333440_28333470_+,chr11_28333477_28333507_+	0.979169	METTL15
ENSG00000130779	-0.01073	5	chr12_122271469_122271499_-,chr12_122271503_122271533_-,chr12_122271547_122271577_-,chr12_122328260_122328290_-,chr12_122340981_122341011_-	0.846241	CLIP1
ENSG00000180964	0.245124	3	chrX_103252995_103253025_-,chrX_103253162_103253192_-,chrX_103253255_103253285_-	0.841231	TCEAL8
ENSG00000117528	0.591598	4	chr1_94477225_94477255_+,chr1_94518398_94518454_+,chr1_94518499_94518529_+,chr1_94518633_94518663_+	0.533752	ABCD3
ENSG00000174231	-0.290186	3	chr17_1650629_1650659_-,chr17_1650668_1650698_-,chr17_1679016_1679046_-	0.680836	PRPF8
ENSG00000143947	0.00991788	3	chr2_55235501_55235531_+,chr2_55235540_55235570_+,chr2_55235579_55235609_+	0.978974	RPS27A
ENSG00000256537	0.318828	7	chr12_11172033_11172063_+,chr12_11172245_11172275_+,chr12_11172426_11172456_+,chr12_11172746_11172776_+,chr12_11172981_11173036_+,chr12_11173037_11173067_+,chr12_11173107_11173137_+	0.697114	SMIM10L1
ENSG00000164163	0.131076	5	chr4_145128909_145128965_+,chr4_145129082_145129112_+,chr4_145129120_145129205_+,chr4_145129411_145129441_+,chr4_145129494_145129524_+	0.803039	ABCE1
ENSG00000136830	0.208451	3	chr9_127505343_127505373_-,chr9_127505378_127505408_-,chr9_127505413_127505443_-	0.271609	NIBAN2
ENSG00000042088	0.344219	4	chr14_90043186_90043216_+,chr14_90043311_90043369_+,chr14_90044687_90044717_+,chr14_90044738_90044768_+	0.71287	TDP1
ENSG00000119801	0.0816163	3	chr2_30159521_30159551_+,chr2_30160057_30160087_+,chr2_30160503_30160533_+	0.262635	YPEL5
ENSG00000115211	0.0446865	2	chr2_27364362_27364392_-,chr2_27364413_27364443_-	0.95971	EIF2B4
ENSG00000113658	0.0273673	5	chr5_136177773_136177803_+,chr5_136179406_136179436_+,chr5_136179466_136179496_+,chr5_136182217_136182247_+,chr5_136182703_136182733_+	0.541454	SMAD5
ENSG00000075914	0.134549	3	chr3_45011278_45011308_+,chr3_45011440_45011470_+,chr3_45012638_45012668_+	0.320418	EXOSC7
ENSG00000075303	0.232476	4	chr7_87833568_87833598_-,chr7_87834504_87834534_-,chr7_87834795_87834825_-,chr7_87834905_87834935_-	0.320418	SLC25A40
ENSG00000040531	-0.247628	4	chr17_3661434_3661464_+,chr17_3661504_3661534_+,chr17_3662995_3663025_+,chr17_3663073_3663103_+	0.419119	CTNS
ENSG00000162688	0.0900747	4	chr1_99864461_99864491_+,chr1_99864526_99864556_+,chr1_99921956_99921986_+,chr1_99923986_99924016_+	0.641872	AGL
ENSG00000133393	-0.127138	4	chr16_15865719_15865776_-,chr16_15865837_15865867_-,chr16_15866780_15866810_-,chr16_15879013_15879043_-	0.626588	FOPNL
ENSG00000136770	-0.249065	5	chr10_21756522_21756578_-,chr10_21756585_21756615_-,chr10_21756621_21756651_-,chr10_21756702_21756732_-,chr10_21803777_21803807_-	1	DNAJC1
ENSG00000120675	-0.0101214	3	chr13_43107260_43107290_+,chr13_43107315_43107345_+,chr13_43107378_43107408_+	0.440853	DNAJC15
ENSG00000213398	0.244284	2	chr16_67939945_67939975_-,chr16_67941809_67941839_-	0.768531	LCAT
ENSG00000134283	0.0603465	4	chr12_42355713_42355743_+,chr12_42441926_42441956_+,chr12_42448445_42448475_+,chr12_42448588_42448618_+	0.7478	PPHLN1
ENSG00000151135	0.203286	4	chr12_106973813_106973843_+,chr12_106973917_106973947_+,chr12_106973954_106973984_+,chr12_106974007_106974037_+	0.872215	TMEM263
ENSG00000126088	0.0527669	2	chr1_45015445_45015475_+,chr1_45015517_45015575_+	0.986467	UROD
ENSG00000104047	0.309921	5	chr15_49643452_49643482_+,chr15_49643555_49643585_+,chr15_49643627_49643684_+,chr15_49645054_49645084_+,chr15_49645092_49645122_+	0.445855	DTWD1
ENSG00000147654	0.127213	3	chr8_109564869_109564899_+,chr8_109564935_109564965_+,chr8_109565133_109565163_+	0.699006	EBAG9
ENSG00000102738	-0.0719201	2	chr13_40729303_40729333_-,chr13_40756872_40756902_-	0.842775	MRPS31
ENSG00000127980	0.371244	2	chr7_92487025_92487055_-,chr7_92487123_92487153_-	0.286339	PEX1
ENSG00000162129	0.0823981	5	chr11_72285894_72285924_-,chr11_72285955_72285985_-,chr11_72288157_72288187_-,chr11_72289537_72289567_-,chr11_72290554_72290584_-	0.10798	CLPB
ENSG00000177432	0.0496727	3	chr4_88695915_88695945_-,chr4_88695961_88695991_-,chr4_88696028_88696058_-	0.965435	NAP1L5
ENSG00000155096	0.110645	7	chr8_102826357_102826387_-,chr8_102826402_102826432_-,chr8_102826474_102826532_-,chr8_102827659_102827689_-,chr8_102827694_102827724_-,chr8_102828003_102828033_-,chr8_102828059_102828089_-	0.862029	AZIN1
ENSG00000148481	-0.0258769	2	chr10_15778174_15778204_-,chr10_15778252_15778282_-	1	MINDY3
ENSG00000072135	0.350261	2	chr2_130374541_130374571_+,chr2_130375375_130375405_+	0.679687	PTPN18
ENSG00000117697	-0.239219	6	chr1_212737619_212737649_-,chr1_212737700_212737730_-,chr1_212737757_212737787_-,chr1_212737897_212737927_-,chr1_212738025_212738055_-,chr1_212738119_212738149_-	0.458366	NSL1
ENSG00000135457	-0.0969774	3	chr12_51093756_51093786_-,chr12_51094844_51094874_-,chr12_51094890_51094920_-	0.607832	TFCP2
ENSG00000078674	-0.0758908	3	chr8_18026171_18026201_+,chr8_18027728_18027758_+,chr8_18027942_18027972_+	0.0857549	PCM1
ENSG00000163029	0.511814	5	chr2_17663818_17663848_-,chr2_17665125_17665155_-,chr2_17665396_17665426_-,chr2_17665443_17665473_-,chr2_17752851_17752881_-	0.774381	SMC6
ENSG00000204227	0.58178	3	chr6_33212494_33212524_+,chr6_33212586_33212616_+,chr6_33212657_33212716_+	0.196421	RING1
ENSG00000062194	0.0850416	6	chr5_57263055_57263085_+,chr5_57263105_57263135_+,chr5_57263156_57263186_+,chr5_57263433_57263463_+,chr5_57263499_57263529_+,chr5_57263555_57263585_+	0.386178	GPBP1
ENSG00000185721	0.0146264	2	chr22_31434093_31434123_+,chr22_31434156_31434186_+	0.996091	DRG1
ENSG00000137478	0.114355	7	chr11_72836745_72836775_-,chr11_72836928_72836958_-,chr11_72837132_72837162_-,chr11_72837360_72837390_-,chr11_72837433_72837463_-,chr11_72916969_72916999_-,chr11_73113354_73113384_-	5.06441e-08	FCHSD2
ENSG00000198612	0.400443	5	chr2_237097811_237097841_+,chr2_237097859_237097889_+,chr2_237097907_237097937_+,chr2_237098558_237098588_+,chr2_237098636_237098721_+	0.410697	COPS8
ENSG00000122707	0.196742	3	chr9_36086155_36086210_+,chr9_36124376_36124406_+,chr9_36124422_36124452_+	0.939388	RECK
ENSG00000163939	0.00480664	5	chr3_52545367_52545397_-,chr3_52545451_52545481_-,chr3_52545486_52545516_-,chr3_52586424_52586454_-,chr3_52603655_52603685_-	0.206551	PBRM1
ENSG00000198719	0.596696	3	chr6_170282200_170282230_-,chr6_170282300_170282330_-,chr6_170282350_170282380_-	0.808327	DLL1
ENSG00000163950	0.0574738	3	chr4_1692800_1692830_-,chr4_1692862_1692892_-,chr4_1692913_1692943_-	0.96021	SLBP
ENSG00000135272	-0.0378677	8	chr7_114923626_114923656_+,chr7_114981898_114981928_+,chr7_115015931_115015961_+,chr7_115016195_115016225_+,chr7_115016261_115016291_+,chr7_115018714_115018744_+,chr7_115018992_115019022_+,chr7_115019848_115019878_+	0.537496	MDFIC
ENSG00000165288	-0.176127	5	chrX_80671549_80671579_-,chrX_80671683_80671713_-,chrX_80675817_80675872_-,chrX_80676579_80676609_-,chrX_80676762_80676792_-	0.681158	BRWD3
ENSG00000176142	0.515269	5	chr3_119431674_119431762_-,chr3_119431765_119431795_-,chr3_119431820_119431850_-,chr3_119431887_119431917_-,chr3_119431929_119431959_-	0.124202	TMEM39A
ENSG00000129657	0.481783	3	chr17_77214302_77214360_+,chr17_77217024_77217054_+,chr17_77217071_77217101_+	0.446529	SEC14L1
ENSG00000197451	-0.0559055	4	chr5_178205016_178205046_+,chr5_178210930_178210960_+,chr5_178211053_178211083_+,chr5_178211126_178211181_+	0.271967	HNRNPAB
ENSG00000185641	0.0125278	2	chr5_116051856_116051886_-,chr5_116051891_116051921_-	0.77298	AC034236.1
ENSG00000133627	-0.695873	3	chr7_152778955_152778985_+,chr7_152854946_152854976_+,chr7_152855344_152855374_+	0.573199	ACTR3B
ENSG00000111424	-0.0803696	4	chr12_47841537_47841567_-,chr12_47841586_47841616_-,chr12_47841679_47841709_-,chr12_47871467_47871497_-	0.529104	VDR
ENSG00000084693	0.0301402	2	chr2_27059505_27059535_+,chr2_27070588_27070618_+	1	AGBL5
ENSG00000188452	-0.0471236	2	chr2_181536672_181536702_-,chr2_181537571_181537601_-	0.593103	CERKL
ENSG00000163597.10	-0.0741692	6	chr17_76563502_76563532_+,chr17_76564551_76564581_+,chr17_76564637_76564667_+,chr17_76565145_76565205_+,chr17_76565245_76565275_+,chr17_76565313_76565343_+	0.705851
AIF1	0.00943076	2	chr6_31616948_31616978_+,chr6_31616985_31617015_+	1
ENSG00000231607.4	0.20711	6	chr13_50026796_50026826_-,chr13_50043509_50043539_-,chr13_50043908_50043938_-,chr13_50044022_50044052_-,chr13_50046969_50046999_-,chr13_50049189_50049219_-	0.848131
ENSG00000110768	0.201038	5	chr11_18366038_18366068_+,chr11_18366204_18366261_+,chr11_18366784_18366814_+,chr11_18366880_18366910_+,chr11_18366981_18367011_+	0.750829	GTF2H1
ENSG00000138439	-0.0435225	3	chr2_202740172_202740202_+,chr2_202766413_202766443_+,chr2_202769727_202769757_+	0.47392	FAM117B
ENSG00000167778	0.104923	4	chr12_53064316_53064346_-,chr12_53064351_53064410_-,chr12_53064604_53064634_-,chr12_53064640_53064670_-	0.302251	SPRYD3
ENSG00000117335	-0.00847425	4	chr1_207789868_207789898_+,chr1_207795314_207795344_+,chr1_207795401_207795431_+,chr1_207795474_207795504_+	1	CD46
ENSG00000165434	-0.0664592	2	chr11_74330318_74330348_-,chr11_74333677_74333707_-	0.909872	PGM2L1
ENSG00000163875	0.0726034	5	chr1_37493150_37493208_-,chr1_37493238_37493268_-,chr1_37493285_37493341_-,chr1_37493383_37493413_-,chr1_37493474_37493531_-	0.518542	MEAF6
ENSG00000177646	0.588853	3	chr3_128912831_128912861_+,chr3_128912984_128913014_+,chr3_128913055_128913114_+	0.740429	ACAD9
ENSG00000205336	-0.0640442	2	chr16_57664928_57664985_+,chr16_57664998_57665028_+	0.946781	ADGRG1
ENSG00000153487	0.310311	6	chr13_110719957_110719987_+,chr13_110720014_110720044_+,chr13_110720145_110720175_+,chr13_110720741_110720771_+,chr13_110721044_110721074_+,chr13_110722324_110722354_+	0.424133	ING1
ENSG00000186638	-0.463237	2	chr9_34252380_34252410_-,chr9_34252526_34252556_-	0.509425	KIF24
ENSG00000100364	0.494161	4	chr22_45192244_45192274_-,chr22_45195828_45195858_-,chr22_45195870_45195900_-,chr22_45196040_45196070_-	0.50063	KIAA0930
ENSG00000154473	0.48432	7	chr10_123163864_123163894_+,chr10_123163902_123163932_+,chr10_123163987_123164017_+,chr10_123164719_123164749_+,chr10_123165202_123165260_+,chr10_123165292_123165322_+,chr10_123165335_123165365_+	0.0187688	BUB3
ENSG00000157540	0.204894	3	chr21_37515015_37515045_+,chr21_37515102_37515132_+,chr21_37515150_37515180_+	0.819068	DYRK1A
ENSG00000090013	0.0673882	3	chr19_40447789_40447819_-,chr19_40447831_40447861_-,chr19_40447896_40447926_-	1	BLVRB
ENSG00000143799	-0.0437584	3	chr1_226360999_226361029_-,chr1_226361081_226361111_-,chr1_226390410_226390440_-	0.994124	PARP1
ENSG00000186187	0.0602406	2	chr16_75107998_75108028_+,chr16_75108679_75108709_+	0.688	ZNRF1
ENSG00000105700	0.0134872	2	chr19_18569294_18569324_+,chr19_18569348_18569378_+	1	KXD1
ENSG00000108515	-0.0680491	2	chr17_4957031_4957061_+,chr17_4957099_4957129_+	1	ENO3
ENSG00000118363	0.0184063	2	chr11_74977606_74977636_+,chr11_74977715_74977745_+	0.942031	SPCS2
ENSG00000124795	-0.0566697	4	chr6_18224154_18224211_-,chr6_18224265_18224295_-,chr6_18237381_18237411_-,chr6_18263843_18263873_-	0.633772	DEK
ENSG00000132763	-0.0128576	2	chr1_45510982_45511067_+,chr1_45511301_45511331_+	1	MMACHC
ENSG00000132153	-0.33583	6	chr3_47815721_47815751_+,chr3_47816074_47816104_+,chr3_47816148_47816178_+,chr3_47850115_47850145_+,chr3_47850163_47850221_+,chr3_47851587_47851617_+	0.446529	DHX30
ENSG00000123179	0.0611169	3	chr13_49660728_49660758_-,chr13_49660770_49660800_-,chr13_49660895_49660925_-	1	EBPL
ENSG00000182004	0.0185779	3	chr1_203869980_203870010_+,chr1_203870020_203870050_+,chr1_203870054_203870084_+	0.921592	SNRPE
ENSG00000125826	0.0305968	6	chr20_410681_410711_+,chr20_410734_410764_+,chr20_430822_430852_+,chr20_430856_430886_+,chr20_430936_430966_+,chr20_437844_437874_+	0.0854083	RBCK1
ENSG00000159082	0.0223044	2	chr21_32628735_32628794_-,chr21_32628822_32628852_-	1	SYNJ1
ENSG00000173402	0.0825686	2	chr3_49534451_49534481_+,chr3_49535585_49535615_+	0.953871	DAG1
ENSG00000164430	-0.00752884	2	chr6_73423711_73423741_-,chr6_73423807_73423837_-	1	CGAS
ENSG00000010322	-0.191314	3	chr3_52468803_52468833_+,chr3_52492929_52492959_+,chr3_52493012_52493068_+	0.892265	NISCH
ENSG00000099194	-0.0646513	4	chr10_100363104_100363134_+,chr10_100363204_100363234_+,chr10_100364621_100364676_+,chr10_100364744_100364826_+	0.837004	SCD
ENSG00000116668	-0.541462	2	chr1_185291611_185291641_+,chr1_185291658_185291688_+	0.288736	SWT1
ENSG00000107874	-0.0434429	3	chr10_102423249_102423279_-,chr10_102423472_102423502_-,chr10_102431113_102431143_-	0.402686	CUEDC2
ENSG00000197746	0.409883	4	chr10_71816298_71816328_-,chr10_71816340_71816370_-,chr10_71816401_71816431_-,chr10_71816477_71816507_-	0.436938	PSAP
ENSG00000118965	0.0619441	2	chr2_19910263_19910293_-,chr2_19910365_19910395_-	0.967986	WDR35
ENSG00000185163	0.970008	4	chr12_132136594_132136624_-,chr12_132137769_132137799_-,chr12_132138129_132138159_-,chr12_132139003_132139033_-	0.0728655	DDX51
ENSG00000131069	-0.014181	3	chr20_34890934_34890964_+,chr20_34927784_34927814_+,chr20_34927929_34927959_+	0.751334	ACSS2
ENSG00000064763	0.411925	3	chr12_29302232_29302262_+,chr12_29334043_29334073_+,chr12_29335586_29335616_+	0.547736	FAR2
ENSG00000244041.3	-0.0800995	2	chr6_2991082_2991112_+,chr6_2991137_2991167_+	1
ENSG00000229814	0	2	chr9_71589892_71589922_+,chr9_71589927_71589957_+	1	RPL35AP21
ENSG00000135070	0.155024	3	chr9_86264546_86264576_-,chr9_86265767_86265797_-,chr9_86265898_86265953_-	0.458135	ISCA1
ENSG00000173465	0.0101432	2	chr11_65571695_65571725_+,chr11_65571738_65571768_+	1	ZNRD2
ENSG00000107372	0.430582	3	chr9_72351591_72351621_-,chr9_72354458_72354488_-,chr9_72355872_72355902_-	0.740966	ZFAND5
ENSG00000172336	0.0133936	2	chr7_100707425_100707455_+,chr7_100707456_100707486_+	1	POP7
ENSG00000181524	0.204392	5	chr6_42956496_42956526_-,chr6_42956528_42956558_-,chr6_42956605_42956635_-,chr6_42956643_42956673_-,chr6_42956697_42956727_-	0.959336	RPL24P4
ENSG00000160993	0.282036	4	chr7_102456238_102456268_-,chr7_102456772_102456802_-,chr7_102456819_102456849_-,chr7_102457002_102457032_-	0.670131	ALKBH4
ENSG00000223960.2	-0.205021	3	chr2_178436028_178436058_+,chr2_178437024_178437054_+,chr2_178440021_178440051_+	0.196421
ENSG00000114902	-0.0224101	3	chr3_52708059_52708089_+,chr3_52708091_52708121_+,chr3_52708138_52708168_+	1	SPCS1
ENSG00000170315	0.14472	3	chr17_16382613_16382643_+,chr17_16382651_16382708_+,chr17_16382710_16382765_+	0.713462	UBB
ENSG00000180182	0.2164	4	chrX_40649543_40649573_-,chrX_40649702_40649760_-,chrX_40651275_40651305_-,chrX_40651350_40651407_-	0.762121	MED14
ENSG00000120942	-0.0391408	5	chr1_11286172_11286202_+,chr1_11286255_11286285_+,chr1_11287911_11287941_+,chr1_11288398_11288428_+,chr1_11299548_11299578_+	0.89104	UBIAD1
ENSG00000125995	0.123389	4	chr20_35700819_35700849_+,chr20_35700866_35700896_+,chr20_35700920_35700980_+,chr20_35713667_35713697_+	0.640933	ROMO1
ENSG00000151292	0.51172	3	chr5_123615341_123615371_+,chr5_123615412_123615442_+,chr5_123616741_123616771_+	0.314479	CSNK1G3
ENSG00000184634	-0.00448486	2	chrX_71142332_71142362_+,chrX_71142420_71142450_+	1	MED12
ENSG00000116260	0.0772766	3	chr1_180197884_180197914_+,chr1_180197947_180197977_+,chr1_180198004_180198034_+	0.992353	QSOX1
ENSG00000167491	0.0482669	4	chr19_19506392_19506422_+,chr19_19506949_19506979_+,chr19_19507255_19507285_+,chr19_19508902_19508932_+	1	GATAD2A
ENSG00000174695	0.0898816	5	chr5_83052846_83052876_-,chr5_83056659_83056689_-,chr5_83056706_83056736_-,chr5_83056755_83056785_-,chr5_83056788_83056818_-	0.933162	TMEM167A
ENSG00000186577	0.0508609	2	chr6_34246365_34246425_-,chr6_34246431_34246461_-	0.876776	SMIM29
ENSG00000106799	0.235517	3	chr9_99153424_99153454_+,chr9_99153463_99153493_+,chr9_99153619_99153649_+	0.848671	TGFBR1
ENSG00000116717	0.029116	5	chr1_67687970_67688000_+,chr1_67688073_67688103_+,chr1_67688147_67688177_+,chr1_67688209_67688239_+,chr1_67688301_67688331_+	0.436361	GADD45A
ENSG00000112679	-0.0732194	3	chr6_350643_350701_+,chr6_351325_351355_+,chr6_360191_360221_+	0.675852	DUSP22
ENSG00000243811	0.0190825	2	chr22_39033217_39033274_+,chr22_39034305_39034335_+	0.861553	APOBEC3D
ENSG00000163214	0.0535718	3	chr2_38797729_38797759_-,chr2_38797782_38797812_-,chr2_38797842_38797872_-	1	DHX57
ENSG00000180488	-0.0652302	6	chr1_77875168_77875198_+,chr1_77875779_77875809_+,chr1_77875818_77875848_+,chr1_77879374_77879404_+,chr1_77879432_77879462_+,chr1_77879510_77879596_+	0.00299012	MIGA1
ENSG00000162222	0.238729	4	chr11_62738416_62738476_+,chr11_62738573_62738603_+,chr11_62738606_62738636_+,chr11_62740255_62740285_+	0.817467	TTC9C
ENSG00000257702.3	1.11652	2	chr2_74504648_74504678_+,chr2_74505061_74505091_+	0.248563
ENSG00000100823	-0.429129	5	chr14_20455926_20455956_+,chr14_20457599_20457629_+,chr14_20457633_20457663_+,chr14_20457686_20457716_+,chr14_20457737_20457767_+	0.578149	APEX1
ENSG00000153827	0.462558	4	chr2_229763837_229763867_-,chr2_229763881_229763911_-,chr2_229767212_229767242_-,chr2_229767398_229767428_-	0.150148	TRIP12
ENSG00000069020	-0.402999	4	chr5_66930931_66930961_+,chr5_67167263_67167293_+,chr5_67169458_67169488_+,chr5_67169563_67169593_+	0.760048	MAST4
ENSG00000130844	-0.437851	5	chr19_53546131_53546161_+,chr19_53578051_53578081_+,chr19_53579477_53579507_+,chr19_53579530_53579585_+,chr19_53580239_53580269_+	0.00012663	ZNF331
ENSG00000130827	0.811405	5	chrX_154473518_154473548_+,chrX_154473578_154473608_+,chrX_154473612_154473642_+,chrX_154477290_154477320_+,chrX_154477749_154477779_+	0.00259551	PLXNA3
ENSG00000173207	0.0123785	2	chr1_154979228_154979258_+,chr1_154981107_154981137_+	0.98922	CKS1B
ENSG00000085415	0.246749	4	chr18_12985543_12985573_+,chr18_12985689_12985719_+,chr18_12987506_12987536_+,chr18_12987539_12987569_+	0.214033	SEH1L
ENSG00000133111	0.0955418	2	chr13_36828957_36828987_+,chr13_36829074_36829104_+	0.889932	RFXAP
ENSG00000103876	0.0656868	2	chr15_80186280_80186310_+,chr15_80186319_80186378_+	0.852988	FAH
ENSG00000171608	0.156871	2	chr1_9728776_9728806_+,chr1_9728889_9728919_+	0.675852	PIK3CD
ENSG00000245571.2	0.16732	4	chr11_59130132_59130162_-,chr11_59133978_59134008_-,chr11_59134027_59134057_-,chr11_59135024_59135054_-	1
ENSG00000165650	0.344301	4	chr10_117267123_117267153_-,chr10_117280492_117280522_-,chr10_117282637_117282667_-,chr10_117282683_117282713_-	0.488466	PDZD8
ENSG00000149476	0.381576	3	chr11_61346808_61346838_+,chr11_61346892_61346922_+,chr11_61348729_61348759_+	0.133121	TKFC
ENSG00000135049	-0.072275	5	chr9_85546539_85546569_-,chr9_85546595_85546625_-,chr9_85546939_85546969_-,chr9_85547043_85547073_-,chr9_85572005_85572035_-	0.950686	AGTPBP1
ENSG00000197429	0.140102	4	chr1_45694324_45694354_-,chr1_45694680_45694710_-,chr1_45697059_45697089_-,chr1_45699640_45699670_-	0.867869	IPP
ENSG00000249115	-0.0423111	5	chr19_35623580_35623610_+,chr19_35625135_35625165_+,chr19_35625178_35625208_+,chr19_35625257_35625287_+,chr19_35625325_35625355_+	0.115416	HAUS5
ENSG00000116005	1.32621	3	chr2_70279263_70279293_+,chr2_70281001_70281031_+,chr2_70281155_70281185_+	0.0870901	PCYOX1
ENSG00000100226	-1.17773	4	chr22_38730933_38730963_+,chr22_38730977_38731007_+,chr22_38732210_38732240_+,chr22_38733547_38733577_+	0.182076	GTPBP1
ENSG00000177479	0.224863	6	chr3_48928590_48928620_+,chr3_48928641_48928671_+,chr3_48938909_48938939_+,chr3_48983567_48983597_+,chr3_48983650_48983680_+,chr3_48985511_48985541_+	0.563239	ARIH2
ENSG00000115364	0.127549	4	chr2_75655634_75655664_+,chr2_75655701_75655758_+,chr2_75655775_75655805_+,chr2_75655861_75655891_+	0.345335	MRPL19
ENSG00000189091	-0.111751	4	chr16_70572072_70572128_+,chr16_70572134_70572164_+,chr16_70572165_70572195_+,chr16_70572238_70572298_+	0.949719	SF3B3
ENSG00000198824	1.18439	2	chr13_114322358_114322388_+,chr13_114327292_114327322_+	0.271609	CHAMP1
ENSG00000196365	0.149802	3	chr19_5691415_5691445_-,chr19_5691804_5691890_-,chr19_5691919_5691949_-	0.999725	LONP1
ENSG00000108528	0.652811	3	chr17_4937205_4937235_-,chr17_4937312_4937342_-,chr17_4937469_4937499_-	0.147469	SLC25A11
ENSG00000125304	0.0521596	3	chr13_99563235_99563265_+,chr13_99563298_99563328_+,chr13_99563359_99563389_+	0.973638	TM9SF2
ENSG00000149257	0.020254	3	chr11_75572622_75572652_+,chr11_75572706_75572736_+,chr11_75572753_75572783_+	1	SERPINH1
ENSG00000177410.8	0.16477	4	chr20_49289105_49289135_+,chr20_49289154_49289184_+,chr20_49289199_49289229_+,chr20_49289230_49289260_+	0.837004
ENSG00000131242	0.0228377	3	chr17_31532938_31532994_+,chr17_31533019_31533049_+,chr17_31538181_31538211_+	1	RAB11FIP4
ENSG00000183495	0.364661	2	chr12_132078880_132078910_+,chr12_132080405_132080460_+	0.0137352	EP400
ENSG00000164951	0.780916	2	chr8_93924180_93924210_+,chr8_93926038_93926068_+	0.125791	PDP1
ENSG00000164983	-0.269517	7	chr8_124306189_124306219_-,chr8_124311364_124311448_-,chr8_124311540_124311570_-,chr8_124311995_124312025_-,chr8_124313440_124313496_-,chr8_124313518_124313548_-,chr8_124313558_124313588_-	0.640279	TMEM65
ENSG00000084676	-0.130216	8	chr2_24769132_24769191_+,chr2_24769215_24769245_+,chr2_24769271_24769301_+,chr2_24769325_24769355_+,chr2_24769359_24769389_+,chr2_24770479_24770509_+,chr2_24770518_24770548_+,chr2_24770561_24770591_+	0.493755	NCOA1
ENSG00000182749	0.034132	2	chr1_25861488_25861518_-,chr1_25861570_25861600_-	1	PAQR7
ENSG00000032389	0.00509922	3	chr2_3188970_3189000_-,chr2_3189027_3189057_-,chr2_3189072_3189102_-	1	EIPR1
ENSG00000100417	0.27941	2	chr22_41576874_41576930_-,chr22_41577027_41577057_-	0.478044	PMM1
ENSG00000145743	-0.658248	5	chr5_107859035_107859065_-,chr5_107859101_107859131_-,chr5_107859155_107859185_-,chr5_107859248_107859278_-,chr5_107961223_107961253_-	0.367126	FBXL17
ENSG00000176994	-0.175547	3	chr17_18327917_18327947_+,chr17_18327992_18328022_+,chr17_18328026_18328056_+	0.095849	SMCR8
ENSG00000168824	-0.155227	7	chr4_4417708_4417738_+,chr4_4418920_4418950_+,chr4_4418973_4419003_+,chr4_4419028_4419058_+,chr4_4419114_4419144_+,chr4_4419482_4419512_+,chr4_4419569_4419599_+	0.0137191	NSG1
ENSG00000085999	0.00494832	2	chr1_46278389_46278419_+,chr1_46278442_46278472_+	1	RAD54L
ENSG00000164919	0.334542	3	chr8_99878149_99878208_-,chr8_99887490_99887550_-,chr8_99887553_99887583_-	0.821674	COX6C
ENSG00000168280	0.0068942	2	chr2_148957587_148957617_+,chr2_149026667_149026697_+	1	KIF5C
ENSG00000109016	-0.00423189	2	chr17_21191283_21191313_+,chr17_21191364_21191445_+	1	DHRS7B
ENSG00000115604	0.196932	2	chr2_102398511_102398541_+,chr2_102398740_102398770_+	0.949719	IL18R1
ENSG00000152620	0.569652	2	chr5_36192885_36192915_-,chr5_36194822_36194852_-	0.142502	NADK2
ENSG00000158882	0.0239648	2	chr1_161230517_161230547_+,chr1_161230577_161230607_+	0.861553	TOMM40L
ENSG00000107566	0.0191531	2	chr10_100150094_100150124_-,chr10_100150156_100150186_-	1	ERLIN1
ENSG00000161999	0.175645	3	chr16_681670_681700_-,chr16_681729_681759_-,chr16_682700_682730_-	0.388024	JMJD8
ENSG00000166016	-0.271066	2	chr11_34150987_34151017_-,chr11_34334769_34334799_-	0.150148	ABTB2
ENSG00000063245	-0.19449	2	chr19_55678999_55679029_+,chr19_55705684_55705714_+	0.272324	EPN1
ENSG00000198755	-0.0624615	6	chr6_35469494_35469524_+,chr6_35470236_35470296_+,chr6_35470298_35470328_+,chr6_35470617_35470677_+,chr6_35470689_35470719_+,chr6_35470755_35470785_+	0.175802	RPL10A
ENSG00000148331	-0.0554195	2	chr9_129634605_129634635_-,chr9_129636892_129636948_-	0.933133	ASB6
ENSG00000175449	0.673642	2	chr5_95656172_95656202_+,chr5_95656303_95656333_+	0.143264	RFESD
ENSG00000049541	-0.143079	4	chr7_74229805_74229835_-,chr7_74231472_74231532_-,chr7_74231664_74231722_-,chr7_74231816_74231846_-	0.132605	RFC2
ENSG00000214078	0.0165487	2	chr20_35626044_35626074_-,chr20_35626078_35626108_-	0.971887	CPNE1
ENSG00000131871	0.076278	3	chr15_101272195_101272225_-,chr15_101272247_101272277_-,chr15_101272278_101272308_-	0.837004	SELENOS
ENSG00000170860	0.0548149	4	chr3_14198167_14198197_+,chr3_14198205_14198264_+,chr3_14198271_14198301_+,chr3_14198310_14198340_+	1	LSM3
ENSG00000055163	0.0193801	4	chr5_157393163_157393193_+,chr5_157393199_157393229_+,chr5_157395455_157395485_+,chr5_157395561_157395591_+	0.940174	CYFIP2
ENSG00000243147	0.0737062	4	chr2_27779558_27779588_+,chr2_27779598_27779628_+,chr2_27779635_27779665_+,chr2_27779703_27779733_+	0.945438	MRPL33
ENSG00000198876	0.502551	2	chr9_34086387_34086417_-,chr9_34086572_34086602_-	0.207722	DCAF12
ENSG00000163877	0.655644	4	chr1_37534455_37534485_-,chr1_37536541_37536571_-,chr1_37536898_37536928_-,chr1_37536968_37536998_-	0.193998	SNIP1
ENSG00000211829	-0.040544	2	chr14_22465765_22465821_+,chr14_22466548_22466578_+	1	TRDC
ENSG00000136816	-0.455083	4	chr9_129811147_129811177_+,chr9_129811251_129811281_+,chr9_129813617_129813647_+,chr9_129813675_129813705_+	0.160767	TOR1B
ENSG00000116044	-0.0019384	4	chr2_177230308_177230338_-,chr2_177230351_177230381_-,chr2_177230446_177230476_-,chr2_177234272_177234302_-	0.733892	NFE2L2
ENSG00000172840	1.00089	3	chr16_66886418_66886448_+,chr16_66886470_66886526_+,chr16_66891066_66891096_+	0.199344	PDP2
ENSG00000115232	-0.83771	5	chr2_181509159_181509189_+,chr2_181535579_181535609_+,chr2_181536641_181536671_+,chr2_181536757_181536787_+,chr2_181537717_181537747_+	0.304385	ITGA4
ENSG00000248008.2	0.204593	2	chr12_120491022_120491052_-,chr12_120491086_120491116_-	0.850311
ENSG00000087338	-0.375416	4	chr2_69830123_69830153_+,chr2_69880229_69880289_+,chr2_69881268_69881298_+,chr2_69881339_69881396_+	0.206551	GMCL1
ENSG00000004897	-0.0366564	6	chr17_47117757_47117787_-,chr17_47117944_47117974_-,chr17_47118047_47118077_-,chr17_47120435_47120493_-,chr17_47120507_47120537_-,chr17_47120556_47120615_-	0.590667	CDC27
ENSG00000129534	0.0540184	4	chr14_45203195_45203225_-,chr14_45203293_45203323_-,chr14_45203327_45203357_-,chr14_45203848_45203878_-	0.946781	MIS18BP1
ENSG00000185666	-0.425493	2	chr22_32597205_32597235_-,chr22_32611274_32611304_-	0.127218	SYN3
ENSG00000205138	0.0773732	2	chr19_35996168_35996198_+,chr19_35996282_35996339_+	1	SDHAF1
ENSG00000168803	0.475326	2	chr15_43342436_43342466_+,chr15_43349309_43349339_+	0.0986036	ADAL
ENSG00000185760	-0.186047	2	chr6_73051710_73051740_+,chr6_73198741_73198799_+	0.743035	KCNQ5
ENSG00000178397	0.42817	2	chr7_6329411_6329441_-,chr7_6329575_6329605_-	0.459852	FAM220A
ENSG00000006530	0.219432	5	chr7_141653811_141653841_+,chr7_141653870_141653900_+,chr7_141653964_141653994_+,chr7_141654115_141654145_+,chr7_141654183_141654265_+	0.518542	AGK
ENSG00000153094	0.420844	4	chr2_111164472_111164502_+,chr2_111166801_111166831_+,chr2_111166953_111166983_+,chr2_111168414_111168444_+	0.443883	BCL2L11
ENSG00000184860	-0.142447	2	chr16_81988855_81988885_-,chr16_81997652_81997682_-	0.998323	SDR42E1
ENSG00000116205	-0.0536934	7	chr1_54090196_54090226_+,chr1_54097156_54097186_+,chr1_54097229_54097259_+,chr1_54097262_54097292_+,chr1_54100275_54100305_+,chr1_54106052_54106082_+,chr1_54108585_54108615_+	0.238599	TCEANC2
ENSG00000131408	0.0818444	2	chr19_50382952_50382982_+,chr19_50382987_50383017_+	0.627406	NR1H2
ENSG00000150867	0.287807	5	chr10_22534854_22534884_-,chr10_22534972_22535002_-,chr10_22535061_22535091_-,chr10_22535103_22535133_-,chr10_22536893_22536923_-	0.258091	PIP4K2A
ENSG00000183765	0.0430551	2	chr22_28687742_28687772_-,chr22_28687857_28687887_-	0.992155	CHEK2
ENSG00000169851	0.393233	2	chr4_30852823_30852853_+,chr4_30894461_30894491_+	0.0972477	PCDH7
ENSG00000169118	0.221802	4	chr15_64165733_64165763_-,chr15_64171135_64171165_-,chr15_64171196_64171226_-,chr15_64171285_64171315_-	0.5484	CSNK1G1
ENSG00000196405	0.109479	3	chr14_100144066_100144123_+,chr14_100144175_100144205_+,chr14_100144206_100144236_+	0.66975	EVL
ENSG00000168675	0.281692	8	chr18_13459161_13459191_+,chr18_13614474_13614504_+,chr18_13645750_13645780_+,chr18_13645947_13645977_+,chr18_13646035_13646065_+,chr18_13646712_13646742_+,chr18_13652476_13652506_+,chr18_13652721_13652751_+	0.109431	LDLRAD4
ENSG00000131828	0.515721	3	chrX_19359634_19359664_+,chrX_19359736_19359766_+,chrX_19359820_19359850_+	0.732187	PDHA1
ENSG00000122958	0.487355	4	chr10_69171551_69171581_+,chr10_69171622_69171652_+,chr10_69171678_69171708_+,chr10_69172831_69172861_+	0.64137	VPS26A
ENSG00000140941	-0.0277615	6	chr16_87403141_87403171_+,chr16_87403352_87403382_+,chr16_87404534_87404564_+,chr16_87404578_87404608_+,chr16_87404657_87404687_+,chr16_87404744_87404802_+	0.726931	MAP1LC3B
ENSG00000198862	0.143806	2	chr21_28928149_28928179_-,chr21_28928257_28928287_-	0.696446	LTN1
ENSG00000228638	0.00482015	2	chr3_48290262_48290317_-,chr3_48290330_48290360_-	1	FCF1P2
ENSG00000197530	1.03366	3	chr1_1617293_1617323_+,chr1_1630481_1630511_+,chr1_1630575_1630605_+	0.177268	MIB2
ENSG00000165671	0.334972	5	chr5_177136182_177136212_+,chr5_177153552_177153582_+,chr5_177295383_177295413_+,chr5_177295727_177295757_+,chr5_177300183_177300213_+	0.775601	NSD1
ENSG00000181027	0.0637924	2	chr19_46758363_46758393_+,chr19_46758452_46758482_+	1	FKRP
ENSG00000122643	-0.426583	4	chr7_33011092_33011122_-,chr7_33014130_33014160_-,chr7_33014340_33014370_-,chr7_33014628_33014658_-	0.175802	NT5C3A
ENSG00000148700	0.00949985	4	chr10_110132370_110132400_+,chr10_110134211_110134241_+,chr10_110135434_110135464_+,chr10_110135535_110135565_+	0.806902	ADD3
ENSG00000010072	-0.287227	4	chr1_231354213_231354243_+,chr1_231354683_231354713_+,chr1_231359720_231359750_+,chr1_231359752_231359782_+	0.152307	SPRTN
ENSG00000135870	-0.0572139	2	chr1_173931084_173931114_-,chr1_173931214_173931244_-	0.614367	RC3H1
ENSG00000215271	0.0398543	4	chr14_23274056_23274086_-,chr14_23274090_23274120_-,chr14_23275472_23275502_-,chr14_23275512_23275542_-	1	HOMEZ
ENSG00000173531	-0.193468	4	chr3_49672124_49672154_-,chr3_49672180_49672210_-,chr3_49683921_49683951_-,chr3_49683955_49683985_-	0.788525	MST1
ENSG00000083544	0.000717487	2	chr13_60573741_60573771_+,chr13_60573841_60573871_+	1	TDRD3
ENSG00000071537	0.116379	2	chr14_81472895_81472950_-,chr14_81473017_81473047_-	0.51345	SEL1L
ENSG00000105364	-0.10429	2	chr19_10258933_10258963_+,chr19_10260025_10260083_+	0.898185	MRPL4
ENSG00000011426	0.687525	6	chr7_36453484_36453514_+,chr7_36453570_36453600_+,chr7_36453602_36453632_+,chr7_36453641_36453671_+,chr7_36453729_36453759_+,chr7_36453761_36453791_+	0.155581	ANLN
ENSG00000221923	-0.189465	2	chr19_52374687_52374717_+,chr19_52380310_52380340_+	1	ZNF880
ENSG00000100852	-0.244936	5	chr14_32090554_32090584_+,chr14_32157187_32157217_+,chr14_32157433_32157463_+,chr14_32157978_32158008_+,chr14_32158111_32158141_+	0.659554	ARHGAP5
ENSG00000244274	0.0686046	3	chr20_45410461_45410491_+,chr20_45410536_45410566_+,chr20_45410577_45410607_+	0.989886	DBNDD2
ENSG00000205356	0.0680714	2	chr7_98215445_98215475_-,chr7_98215516_98215546_-	0.887247	TECPR1
ENSG00000072864	-0.240825	2	chr16_15664836_15664866_+,chr16_15701884_15701942_+	0.842601	NDE1
ENSG00000074319	0.0369813	2	chr11_18480311_18480341_-,chr11_18480396_18480452_-	0.724069	TSG101
ENSG00000163126	-0.423938	5	chr2_96824526_96824556_-,chr2_96829639_96829669_-,chr2_96835253_96835283_-,chr2_96837914_96837944_-,chr2_96837951_96837981_-	0.402588	ANKRD23
ENSG00000161533	-0.176596	7	chr17_75941507_75941537_-,chr17_75942878_75942908_-,chr17_75943832_75943862_-,chr17_75945581_75945637_-,chr17_75946563_75946593_-,chr17_75946609_75946639_-,chr17_75946644_75946674_-	0.450274	ACOX1
ENSG00000113119	-0.00479737	2	chr5_140645374_140645404_+,chr5_140645728_140645758_+	1	TMCO6
ENSG00000118960	0.0676652	2	chr2_20617822_20617852_-,chr2_20617857_20617887_-	0.974176	HS1BP3
ENSG00000120699	-0.0654748	3	chr13_37009290_37009320_+,chr13_37009371_37009401_+,chr13_37009584_37009614_+	0.700052	EXOSC8
ENSG00000176986	0.00452121	2	chr10_73772088_73772118_+,chr10_73772131_73772161_+	1	SEC24C
ENSG00000137145	0.0737305	4	chr9_19372821_19372851_+,chr9_19373972_19374028_+,chr9_19374109_19374139_+,chr9_19374251_19374281_+	0.485804	DENND4C
ENSG00000123349	0.110781	3	chr12_53299294_53299324_+,chr12_53299335_53299365_+,chr12_53299394_53299450_+	0.929218	PFDN5
ENSG00000131931	-0.0740622	4	chr8_42836674_42836704_-,chr8_42836800_42836830_-,chr8_42837194_42837249_-,chr8_42837635_42837665_-	1	THAP1
ENSG00000165282	0.00161038	2	chr9_35088691_35088721_-,chr9_35088824_35088854_-	1	PIGO
ENSG00000205765	0.0423564	4	chr5_41917237_41917267_+,chr5_41921508_41921538_+,chr5_41921574_41921604_+,chr5_41921606_41921636_+	0.78244	C5orf51
ENSG00000042429	0.0518627	2	chr11_93812308_93812338_+,chr11_93812375_93812405_+	0.943822	MED17
ENSG00000105750	0.411943	3	chr19_20948845_20948875_+,chr19_20950608_20950638_+,chr19_20950667_20950697_+	0.916789	ZNF85
ENSG00000185808	0.0628503	5	chr21_37065044_37065074_-,chr21_37065374_37065404_-,chr21_37065417_37065447_-,chr21_37065459_37065596_-,chr21_37065600_37065630_-	1	PIGP
ENSG00000185950	-0.139787	3	chr13_109753921_109753951_-,chr13_109755234_109755292_-,chr13_109755302_109755332_-	0.756649	IRS2
ENSG00000165832	0.0322553	2	chr10_114977567_114977597_+,chr10_114977646_114977676_+	0.990942	TRUB1
ENSG00000137413	-0.0763046	4	chr6_42057756_42057786_+,chr6_42080874_42080904_+,chr6_42083242_42083272_+,chr6_42087432_42087462_+	0.933938	TAF8
ENSG00000186687	0.174281	2	chr5_131202954_131202984_+,chr5_131205386_131205441_+	0.28703	LYRM7
ENSG00000186994	-0.0450336	2	chr19_8322584_8322614_-,chr19_8323315_8323345_-	1	KANK3
ENSG00000005020	0.057461	2	chr7_26667068_26667098_-,chr7_26669156_26669186_-	0.981789	SKAP2
ENSG00000143669	0.12136	4	chr1_235661041_235661071_-,chr1_235771918_235771948_-,chr1_235828805_235828835_-,chr1_235828851_235828881_-	0.136586	LYST
ENSG00000103769	0.409478	7	chr15_65887781_65887811_+,chr15_65887846_65887876_+,chr15_65887893_65887923_+,chr15_65887924_65887954_+,chr15_65887983_65888013_+,chr15_65888054_65888084_+,chr15_65889421_65889476_+	0.728206	RAB11A
ENSG00000111481	0.302249	2	chr12_54350847_54350877_+,chr12_54351816_54351846_+	0.386178	COPZ1
ENSG00000113360	-0.243101	3	chr5_31401152_31401182_-,chr5_31401301_31401331_-,chr5_31405768_31405798_-	0.615826	DROSHA
ENSG00000164258	0.213622	3	chr5_53683171_53683201_+,chr5_53683244_53683274_+,chr5_53683308_53683338_+	0.602873	NDUFS4
ENSG00000139842	0.319346	4	chr13_113264395_113264425_+,chr13_113264442_113264472_+,chr13_113264513_113264543_+,chr13_113265015_113265075_+	0.385521	CUL4A
ENSG00000197961	-0.266813	2	chr19_9560301_9560359_-,chr19_9565944_9565974_-	0.699138	ZNF121
ENSG00000230055	0.282713	5	chr17_38733534_38733564_+,chr17_38733576_38733606_+,chr17_38733613_38733643_+,chr17_38733662_38733692_+,chr17_38734954_38734984_+	0.21105
ENSG00000127084	0.512572	2	chr9_93020564_93020594_+,chr9_93036200_93036230_+	0.721608	FGD3
ENSG00000150477	-0.0145366	2	chr18_36886278_36886308_+,chr18_37105491_37105521_+	1	KIAA1328
ENSG00000173928	-0.179968	3	chr19_11376074_11376133_+,chr19_11376139_11376169_+,chr19_11377794_11377824_+	0.234894	SWSAP1
ENSG00000188313	0.0127054	4	chr3_146515180_146515210_-,chr3_146515681_146515711_-,chr3_146515796_146515826_-,chr3_146515839_146515924_-	0.918117	PLSCR1
ENSG00000091409	0.205825	2	chr2_172441565_172441595_+,chr2_172506136_172506193_+	0.751234	ITGA6
ENSG00000053900	-0.046898	2	chr4_25418339_25418369_+,chr4_25418460_25418490_+	1	ANAPC4
ENSG00000172113	0.13259	3	chr3_48293995_48294025_-,chr3_48294036_48294066_-,chr3_48294086_48294116_-	0.248563	NME6
ENSG00000129347	-0.010799	4	chr19_10553090_10553120_-,chr19_10553549_10553606_-,chr19_10553654_10553684_-,chr19_10559609_10559639_-	0.992835	KRI1
ENSG00000179271	0.149447	6	chr19_12953121_12953151_-,chr19_12954160_12954190_-,chr19_12954295_12954325_-,chr19_12954333_12954363_-,chr19_12954389_12954419_-,chr19_12954425_12954455_-	0.0678872	GADD45GIP1
ENSG00000087903	0.0205647	2	chr19_5993527_5993557_-,chr19_5993558_5993588_-	1	RFX2
ENSG00000254682.1	-0.0509721	2	chr11_71452053_71452083_+,chr11_71452127_71452157_+	1
ENSG00000147601	0.267582	4	chr8_73046211_73046241_+,chr8_73046261_73046291_+,chr8_73046418_73046448_+,chr8_73047721_73047751_+	0.624823	TERF1
ENSG00000011258	0.070544	2	chr17_51177419_51177449_-,chr17_51177475_51177505_-	0.967986	MBTD1
ENSG00000143324	0.278731	8	chr1_180884578_180884608_+,chr1_180884646_180884676_+,chr1_180885994_180886024_+,chr1_180886096_180886126_+,chr1_180886312_180886342_+,chr1_180890136_180890166_+,chr1_180890176_180890206_+,chr1_180890221_180890279_+	0.838636	XPR1
ENSG00000168374	-0.0155029	6	chr3_57571363_57571393_-,chr3_57571404_57571464_-,chr3_57572074_57572104_-,chr3_57572112_57572142_-,chr3_57572148_57572178_-,chr3_57572190_57572220_-	0.966448	ARF4
ENSG00000145990	0.789301	2	chr6_13357830_13357860_-,chr6_13364597_13364627_-	0.175802	GFOD1
ENSG00000101412	-0.209905	3	chr20_33675683_33675713_-,chr20_33675860_33675890_-,chr20_33676188_33676218_-	0.745147	E2F1
ENSG00000185684	-0.189341	6	chr12_132085669_132085699_+,chr12_132085751_132085781_+,chr12_132108787_132108817_+,chr12_132108869_132108899_+,chr12_132131510_132131540_+,chr12_132131609_132131639_+	0.63575	EP400P1
ENSG00000197308.4	-0.0323374	2	chr10_8054079_8054109_-,chr10_8054153_8054183_-	0.959336
ENSG00000166002	0.0916107	2	chr11_93478472_93478502_-,chr11_93478519_93478549_-	1	SMCO4
ENSG00000198885	-0.212526	4	chr2_96328311_96328341_+,chr2_96329486_96329516_+,chr2_96329571_96329601_+,chr2_96330477_96330507_+	0.82641	ITPRIPL1
ENSG00000142867	-0.0377137	5	chr1_85265776_85265806_-,chr1_85266248_85266278_-,chr1_85266333_85266363_-,chr1_85266383_85266413_-,chr1_85267136_85267196_-	0.456478	BCL10
ENSG00000103168	0.13041	5	chr16_84177855_84177885_-,chr16_84177931_84177961_-,chr16_84177975_84178005_-,chr16_84178379_84178409_-,chr16_84178413_84178443_-	0.840838	TAF1C
ENSG00000125386	-0.199634	3	chr4_2651329_2651359_+,chr4_2732413_2732443_+,chr4_2732518_2732573_+	0.955465	FAM193A
ENSG00000186153	-0.253761	8	chr16_78121603_78121633_+,chr16_78124260_78124290_+,chr16_78124302_78124332_+,chr16_78356063_78356093_+,chr16_78619113_78619143_+,chr16_78685870_78685900_+,chr16_79212544_79212574_+,chr16_79212637_79212667_+	0.742953	WWOX
ENSG00000167202	-0.021896	2	chr15_77994985_77995015_-,chr15_77996790_77996849_-	1	TBC1D2B
ENSG00000126261	0.217749	3	chr19_34469712_34469742_+,chr19_34469765_34469795_+,chr19_34469861_34469891_+	0.739484	UBA2
ENSG00000114423	0.0160305	4	chr3_105655461_105655491_-,chr3_105658269_105658327_-,chr3_105658416_105658446_-,chr3_105767563_105767593_-	0.855508	CBLB
ENSG00000036054	0.209302	2	chr3_100302207_100302237_+,chr3_100325208_100325238_+	0.762621	TBC1D23
ENSG00000148153	-0.320735	2	chr9_112683926_112683956_-,chr9_112686937_112686997_-	0.708968	INIP
ENSG00000120333	0.0504631	6	chr1_175010266_175010296_-,chr1_175010696_175010726_-,chr1_175010747_175010777_-,chr1_175010795_175010825_-,chr1_175014407_175014437_-,chr1_175014487_175014544_-	0.181048	MRPS14
ENSG00000153406	-0.387483	3	chr16_4456647_4456677_-,chr16_4461694_4461724_-,chr16_4461741_4461771_-	0.547736	NMRAL1
ENSG00000181555	-0.081065	3	chr3_47016408_47016466_-,chr3_47101458_47101488_-,chr3_47103346_47103376_-	0.999725	SETD2
ENSG00000186806	-0.201459	2	chr19_51331541_51331571_-,chr19_51331690_51331720_-	0.647628	VSIG10L
ENSG00000064703	0.461801	3	chr1_111767063_111767093_+,chr1_111767233_111767263_+,chr1_111767455_111767485_+	0.719151	DDX20
ENSG00000008710	-0.0832717	2	chr16_2088708_2088738_-,chr16_2088767_2088797_-	0.726931	PKD1
ENSG00000175416	-0.274267	4	chr5_176392501_176392531_-,chr5_176392546_176392576_-,chr5_176392604_176392634_-,chr5_176397622_176397652_-	0.783687	CLTB
ENSG00000114850	0.0481815	5	chr3_156540196_156540226_-,chr3_156541426_156541456_-,chr3_156542932_156542988_-,chr3_156543004_156543034_-,chr3_156543068_156543098_-	0.0443602	SSR3
ENSG00000149308	-0.0832484	7	chr11_108141579_108141609_-,chr11_108155332_108155362_-,chr11_108157390_108157420_-,chr11_108157583_108157613_-,chr11_108157683_108157713_-,chr11_108158627_108158657_-,chr11_108158695_108158725_-	0.521947	NPAT
ENSG00000155363	-0.171623	4	chr1_112700692_112700722_+,chr1_112700723_112700753_+,chr1_112701098_112701128_+,chr1_112701255_112701285_+	0.19069	MOV10
ENSG00000100266	-0.0445558	2	chr22_42869773_42869803_-,chr22_42869841_42869871_-	1	PACSIN2
ENSG00000180098	0.112546	4	chr1_28577688_28577718_+,chr1_28577730_28577760_+,chr1_28577764_28577794_+,chr1_28578515_28578545_+	0.386178	TRNAU1AP
ENSG00000235437.3	-0.172799	2	chrX_63297674_63297704_-,chrX_63426558_63426588_-	0.683523
ENSG00000139531	0.331336	3	chr12_56005312_56005342_+,chr12_56005374_56005404_+,chr12_56005495_56005525_+	0.921653	SUOX
ENSG00000048162	0.370168	3	chr5_176383946_176383976_-,chr5_176383998_176384028_-,chr5_176384111_176384141_-	0.855664	NOP16
ENSG00000089902	0.257881	3	chr14_102730417_102730447_+,chr14_102730454_102730484_+,chr14_102730531_102730561_+	0.586984	RCOR1
ENSG00000113838	0.105022	4	chr3_186546064_186546094_-,chr3_186546339_186546369_-,chr3_186546389_186546419_-,chr3_186546438_186546468_-	0.96136	TBCCD1
ENSG00000158161	0.00734475	2	chr1_27970344_27970374_-,chr1_27974029_27974059_-	1	EYA3
ENSG00000170340	-0.114346	3	chr2_62222233_62222263_+,chr2_62224519_62224549_+,chr2_62224701_62224731_+	0.716819	B3GNT2
ENSG00000163257	0.0668089	5	chr4_17793438_17793468_-,chr4_17800655_17800685_-,chr4_17800736_17800766_-,chr4_17800785_17800815_-,chr4_17800883_17800913_-	0.719151	DCAF16
ENSG00000115129	0.00390503	2	chr2_24077433_24077463_-,chr2_24077493_24077523_-	1	TP53I3
ENSG00000198668	0.00935871	4	chr14_90404727_90404757_+,chr14_90404777_90404807_+,chr14_90405524_90405554_+,chr14_90405580_90405610_+	0.866838	CALM1
ENSG00000139718	0.150603	2	chr12_121810971_121811001_+,chr12_121832598_121832656_+	1	SETD1B
ENSG00000178922	-0.0219073	2	chr1_43450989_43451019_-,chr1_43451158_43451188_-	1	HYI
ENSG00000125354	0.0722856	4	chrX_119616945_119616975_-,chrX_119618484_119618514_-,chrX_119619321_119619351_-,chrX_119619399_119619429_-	1	SEPTIN6
ENSG00000175048	-0.189758	2	chr6_157460405_157460435_+,chr6_157673908_157673938_+	0.721233	ZDHHC14
ENSG00000164366	0.11569	4	chr5_201386_201416_-,chr5_204762_204792_-,chr5_204798_204828_-,chr5_204957_204987_-	0.829614	CCDC127
ENSG00000213866	0.0382378	2	chr9_35970928_35970958_-,chr9_35972100_35972130_-	1	YBX1P10
ENSG00000052802	-0.0402859	3	chr4_165342976_165343006_+,chr4_165343040_165343098_+,chr4_165343134_165343164_+	0.984997	MSMO1
ENSG00000107438	0.828607	4	chr10_95237572_95237602_-,chr10_95237607_95237637_-,chr10_95237662_95237692_-,chr10_95237713_95237743_-	0.993109	PDLIM1
ENSG00000136492	-0.0400054	2	chr17_61681271_61681301_-,chr17_61681334_61681364_-	1	BRIP1
ENSG00000162337	0.821128	4	chr11_68428893_68428923_+,chr11_68449096_68449126_+,chr11_68449153_68449183_+,chr11_68449245_68449275_+	0.454556	LRP5
ENSG00000121281	0.242567	3	chr16_50316046_50316076_+,chr16_50316095_50316125_+,chr16_50318105_50318135_+	0.549112	ADCY7
ENSG00000204856	-0.365632	5	chr12_110491597_110491627_+,chr12_110491707_110491737_+,chr12_110491742_110491772_+,chr12_110491908_110491938_+,chr12_110491947_110491977_+	0.115416	FAM216A
ENSG00000004455	0.166256	5	chr1_33008883_33008913_-,chr1_33010627_33010657_-,chr1_33010678_33010708_-,chr1_33013044_33013074_-,chr1_33013092_33013122_-	0.96021	AK2
ENSG00000095209	0.0696632	4	chr9_105775130_105775160_+,chr9_105775207_105775237_+,chr9_105775297_105775327_+,chr9_105775786_105775816_+	0.608984	TMEM38B
ENSG00000197771	-0.193618	7	chr10_119829050_119829080_-,chr10_119829790_119829820_-,chr10_119829841_119829871_-,chr10_119829928_119829958_-,chr10_119829972_119830002_-,chr10_119831200_119831258_-,chr10_119836758_119836788_-	0.123937	MCMBP
ENSG00000196123	0.193999	4	chr16_67164172_67164202_-,chr16_67175599_67175629_-,chr16_67175663_67175721_-,chr16_67176474_67176504_-	0.577261	KIAA0895L
ENSG00000196290	-0.045163	4	chr2_200903860_200903890_+,chr2_200903895_200903925_+,chr2_200910515_200910545_+,chr2_200910606_200910636_+	1	NIF3L1
ENSG00000229638	-0.0581444	4	chr3_185417403_185417433_-,chr3_185417808_185417838_-,chr3_185417847_185417877_-,chr3_185417934_185417964_-	0.696837	RPL4P4
ENSG00000160208	0.0275211	2	chr21_43695972_43696002_+,chr21_43696049_43696079_+	1	RRP1B
ENSG00000114302	-0.187618	7	chr3_48746561_48746616_-,chr3_48746667_48746697_-,chr3_48746738_48746768_-,chr3_48747042_48747072_-,chr3_48747125_48747155_-,chr3_48747217_48747247_-,chr3_48749898_48749928_-	0.840003	PRKAR2A
ENSG00000127022	-0.177891	9	chr5_179724712_179724742_+,chr5_179724753_179724783_+,chr5_179729206_179729236_+,chr5_179729248_179729278_+,chr5_179730571_179730601_+,chr5_179730778_179730808_+,chr5_179730821_179730851_+,chr5_179730895_179730953_+,chr5_179731611_179731641_+	0.71287	CANX
ENSG00000163798	-0.220522	3	chr2_27685247_27685277_+,chr2_27694758_27694788_+,chr2_27694939_27694969_+	0.837004	SLC4A1AP
ENSG00000065328	0.244706	2	chr10_13209812_13209842_+,chr10_13211080_13211110_+	1	MCM10
ENSG00000113712	-0.241607	2	chr5_149516472_149516502_-,chr5_149547012_149547042_-	0.465323	CSNK1A1
ENSG00000147400	0.0147543	2	chrX_152827327_152827357_-,chrX_152827387_152827417_-	1	CETN2
ENSG00000174197	0.211168	4	chr15_41769745_41769775_+,chr15_41769816_41769846_+,chr15_41769907_41769937_+,chr15_41769938_41769968_+	0.558846	MGA
ENSG00000135314	-0.225754	3	chr6_73266684_73266714_-,chr6_73266730_73266786_-,chr6_73266829_73266859_-	0.834774	KHDC1
ENSG00000136874	-0.277244	4	chr9_99969457_99969487_+,chr9_99970307_99970337_+,chr9_99972274_99972304_+,chr9_99974476_99974534_+	0.432422	STX17
ENSG00000185049	0.0635862	4	chr4_1982723_1982753_-,chr4_1983018_1983074_-,chr4_1983084_1983114_-,chr4_1983123_1983153_-	0.600704	NELFA
ENSG00000165169	0.242248	3	chrX_37838836_37838866_-,chrX_37838943_37838973_-,chrX_37839062_37839092_-	0.828657	DYNLT3
ENSG00000112893	0.0486807	2	chr5_109867052_109867108_+,chr5_109869595_109869625_+	0.495661	MAN2A1
ENSG00000124444	-0.110071	5	chr19_43599384_43599414_+,chr19_43599434_43599464_+,chr19_43599495_43599525_+,chr19_43599868_43599898_+,chr19_43599974_43600004_+	0.58903	ZNF576
ENSG00000109854	-0.258782	3	chr11_20367582_20367612_+,chr11_20383664_20383694_+,chr11_20383748_20383778_+	0.698263	HTATIP2
ENSG00000163462	-0.124119	2	chr1_155180608_155180638_+,chr1_155184922_155184952_+	0.916789	TRIM46
ENSG00000138835	0.0994504	2	chr9_113549738_113549768_+,chr9_113597694_113597724_+	1	RGS3
ENSG00000099917	0.00911648	2	chr22_20587550_20587580_+,chr22_20587587_20587617_+	1	MED15
ENSG00000198380	-0.296449	8	chr2_69319780_69319810_-,chr2_69319833_69319863_-,chr2_69321689_69321719_-,chr2_69325274_69325304_-,chr2_69325334_69325364_-,chr2_69325373_69325403_-,chr2_69325435_69325465_-,chr2_69340141_69340171_-	0.43348	GFPT1
ENSG00000171307	-0.0322287	2	chr10_97458427_97458457_+,chr10_97479815_97479845_+	1	ZDHHC16
ENSG00000256206	0.0522864	3	chr11_14504876_14504906_-,chr11_14504910_14504966_-,chr11_14504998_14505028_-	0.987566	AC018523.2
ENSG00000140548	0.00333531	3	chr15_90074502_90074532_+,chr15_90080912_90080942_+,chr15_90082161_90082191_+	0.924941	ZNF710
ENSG00000176022	0.0394926	7	chr1_1233604_1233634_+,chr1_1233659_1233689_+,chr1_1233699_1233729_+,chr1_1234150_1234180_+,chr1_1234929_1234959_+,chr1_1234974_1235004_+,chr1_1235011_1235066_+	0.79494	B3GALT6
ENSG00000111361	0.0235662	2	chr12_123621023_123621053_-,chr12_123621062_123621151_-	0.910326	EIF2B1
ENSG00000100567	0.0223125	2	chr14_58271937_58271967_+,chr14_58271974_58272004_+	0.823661	PSMA3
ENSG00000140575	0.214877	6	chr15_90390928_90390958_+,chr15_90501216_90501246_+,chr15_90501301_90501331_+,chr15_90501410_90501440_+,chr15_90501525_90501555_+,chr15_90502209_90502239_+	0.437441	IQGAP1
ENSG00000166963	0.0246122	2	chr15_43522671_43522701_+,chr15_43522711_43522741_+	1	MAP1A
ENSG00000100139	0.0456664	3	chr22_37941938_37941968_+,chr22_37941979_37942038_+,chr22_37947064_37947094_+	0.930122	MICALL1
ENSG00000100372	0.262331	7	chr22_40769632_40769662_-,chr22_40770080_40770110_-,chr22_40770153_40770183_-,chr22_40770219_40770249_-,chr22_40770250_40770280_-,chr22_40770526_40770556_-,chr22_40770583_40770613_-	0.388024	SLC25A17
ENSG00000079819	-0.11429	3	chr6_130839347_130839377_-,chr6_130839382_130839412_-,chr6_130885096_130885126_-	0.96021	EPB41L2
ENSG00000143443	0.162561	3	chr1_151050222_151050252_+,chr1_151050536_151050566_+,chr1_151051390_151051420_+	0.740424	C1orf56
ENSG00000147010	0.0166761	4	chrX_19535407_19535437_-,chrX_19535451_19535481_-,chrX_19592067_19592097_-,chrX_19836124_19836154_-	0.249015	SH3KBP1
ENSG00000111880	-0.13508	9	chr6_88610272_88610302_-,chr6_88610938_88610968_-,chr6_88611020_88611050_-,chr6_88611078_88611108_-,chr6_88611398_88611428_-,chr6_88611458_88611488_-,chr6_88612098_88612128_-,chr6_88612159_88612189_-,chr6_88791141_88791171_-	1	RNGTT
ENSG00000124207	0.058041	6	chr20_49096517_49096547_+,chr20_49096558_49096588_+,chr20_49096716_49096746_+,chr20_49096750_49096780_+,chr20_49096782_49096812_+,chr20_49096855_49096910_+	1	CSE1L
ENSG00000152492	-0.0317128	2	chr3_191392082_191392112_+,chr3_191392134_191392164_+	0.916789	CCDC50
ENSG00000122862	0.028581	2	chr10_69104698_69104728_+,chr10_69104775_69104805_+	0.875776	SRGN
ENSG00000113300	0.0385866	6	chr5_180495735_180495765_+,chr5_180576167_180576197_+,chr5_180576702_180576732_+,chr5_180576795_180576825_+,chr5_180577940_180577970_+,chr5_180578323_180578353_+	0.179494	CNOT6
ENSG00000237424.1	-0.474732	2	chr1_47425979_47426009_-,chr1_47432133_47432163_-	0.568716
ENSG00000159840	0.0217083	3	chr7_143391003_143391033_+,chr7_143391052_143391111_+,chr7_143391189_143391219_+	1	ZYX
ENSG00000001630	0.224163	3	chr7_92110660_92110690_-,chr7_92112153_92112208_-,chr7_92112232_92112262_-	0.135725	CYP51A1
ENSG00000136247	0.0274507	2	chr7_6588871_6588926_+,chr7_6588946_6589001_+	0.931273	ZDHHC4
ENSG00000096070	0.0548196	3	chr6_36232662_36232692_+,chr6_36232701_36232731_+,chr6_36232757_36232787_+	0.78749	BRPF3
ENSG00000144597	-0.634067	3	chr3_15441470_15441500_+,chr3_15442506_15442536_+,chr3_15442583_15442613_+	0.430819	EAF1
ENSG00000115568	-0.0788315	4	chr2_218637887_218637946_-,chr2_218637965_218638024_-,chr2_218638040_218638070_-,chr2_218638145_218638175_-	0.518542	ZNF142
ENSG00000163382	0.108648	4	chr1_156593990_156594050_+,chr1_156594107_156594137_+,chr1_156594161_156594191_+,chr1_156594213_156594299_+	0.974176	NAXE
ENSG00000141959	-0.163636	3	chr21_44327290_44327320_+,chr21_44327341_44327371_+,chr21_44332372_44332402_+	0.663745	PFKL
ENSG00000133872	0.111087	4	chr8_30063097_30063127_-,chr8_30063154_30063184_-,chr8_30063198_30063228_-,chr8_30063231_30063261_-	0.958035	SARAF
ENSG00000131018	-0.00144219	4	chr6_152121687_152121717_-,chr6_152121736_152121766_-,chr6_152121795_152121825_-,chr6_152253819_152253849_-	1	SYNE1
ENSG00000111711	0.231532	3	chr12_21516173_21516203_+,chr12_21516239_21516296_+,chr12_21518129_21518159_+	0.628182	GOLT1B
ENSG00000162585	0.0322655	2	chr1_2184477_2184507_-,chr1_2189548_2189603_-	0.852988	FAAP20
ENSG00000100359	-0.205412	4	chr22_40409955_40409985_+,chr22_40410078_40410108_+,chr22_40410259_40410289_+,chr22_40410298_40410328_+	0.623573	SGSM3
ENSG00000128463	-0.151567	5	chr15_34229936_34229966_+,chr15_34229971_34230001_+,chr15_34230027_34230057_+,chr15_34230067_34230097_+,chr15_34230126_34230156_+	0.111042	EMC4
ENSG00000138600	-0.0102163	6	chr15_50702266_50702296_-,chr15_50705482_50705512_-,chr15_50707577_50707607_-,chr15_50707616_50707646_-,chr15_50707665_50707695_-,chr15_50707734_50707764_-	0.968617	SPPL2A
ENSG00000056277	0.277351	3	chrX_130202749_130202779_-,chrX_130202789_130202819_-,chrX_130202884_130202914_-	0.773893	ZNF280C
ENSG00000228929	0.263693	3	chr1_52772145_52772205_-,chr1_52772217_52772247_-,chr1_52772294_52772324_-	0.616205	RPS13P2
ENSG00000146676	1.03904	2	chr7_44876299_44876354_-,chr7_44882910_44882965_-	0.0787332	PURB
ENSG00000175283	0.276126	2	chr9_128945530_128945560_-,chr9_128945636_128945666_-	0.446529	DOLK
ENSG00000007376	-0.0828808	2	chr16_784974_785004_-,chr16_785041_785071_-	0.935345	RPUSD1
ENSG00000105248	0.0822384	2	chr19_4269058_4269088_+,chr19_4271606_4271636_+	0.878695	YJU2
ENSG00000119711	0.067163	2	chr14_74057662_74057692_-,chr14_74060293_74060323_-	1	ALDH6A1
ENSG00000109762	0.0717456	2	chr4_185363864_185363894_+,chr4_185363936_185363966_+	0.984997	SNX25
ENSG00000204406	-0.3282	6	chr2_148025160_148025215_+,chr2_148025270_148025300_+,chr2_148025351_148025381_+,chr2_148025447_148025477_+,chr2_148025531_148025561_+,chr2_148060132_148060162_+	0.037711	MBD5
ENSG00000177738.3	0.174964	9	chr5_42974417_42974447_-,chr5_42974498_42974528_-,chr5_42985398_42985428_-,chr5_43008865_43008895_-,chr5_43008938_43008968_-,chr5_43013024_43013054_-,chr5_43014734_43014764_-,chr5_43016048_43016078_-,chr5_43065187_43065217_-	0.877435
ENSG00000107362	-0.319101	5	chr9_71865152_71865182_-,chr9_71865195_71865251_-,chr9_71865304_71865334_-,chr9_71865367_71865397_-,chr9_71865428_71865458_-	0.0480109	ABHD17B
ENSG00000147459	0.337617	3	chr8_25415681_25415711_+,chr8_25419267_25419297_+,chr8_25419344_25419374_+	0.815755	DOCK5
ENSG00000105404	0.0222338	2	chr19_41956683_41956713_-,chr19_41956722_41956752_-	1	RABAC1
ENSG00000174989	0.232987	2	chr12_117029016_117029071_+,chr12_117032468_117032498_+	0.987606	FBXW8
ENSG00000170234	0.0506593	6	chr5_160075882_160075912_-,chr5_160075955_160075985_-,chr5_160076921_160076951_-,chr5_160091339_160091369_-,chr5_160091448_160091478_-,chr5_160093693_160093723_-	0.249015	PWWP2A
ENSG00000101166	0.276196	7	chr20_59033145_59033175_-,chr20_59033176_59033206_-,chr20_59034246_59034304_-,chr20_59034348_59034378_-,chr20_59034817_59034847_-,chr20_59034860_59034890_-,chr20_59034911_59034941_-	0.268932	PRELID3B
ENSG00000105643	-0.907727	2	chr19_18013430_18013460_+,chr19_18014072_18014102_+	0.206551	ARRDC2
ENSG00000122884	0.0863915	2	chr10_73007217_73007247_-,chr10_73007376_73007406_-	1	P4HA1
ENSG00000162994	-0.342129	3	chr2_55172547_55172577_-,chr2_55175649_55175679_-,chr2_55175682_55175712_-	0.332493	CLHC1
ENSG00000172660	-0.194183	4	chr17_35836207_35836237_+,chr17_35838524_35838554_+,chr17_35844737_35844767_+,chr17_35847185_35847242_+	0.605049
ENSG00000135900	0.337402	2	chr2_223967158_223967188_+,chr2_223967678_223967708_+	0.751234	MRPL44
ENSG00000152133	-0.501936	5	chr2_37096345_37096375_+,chr2_37096432_37096462_+,chr2_37099141_37099171_+,chr2_37099179_37099209_+,chr2_37099214_37099244_+	0.238599	GPATCH11
ENSG00000184743	0.505925	4	chr11_63624087_63624117_-,chr11_63624132_63624162_-,chr11_63624548_63624578_-,chr11_63629166_63629196_-	0.781615	ATL3
ENSG00000168872	-0.0729085	7	chr16_70372163_70372193_+,chr16_70373226_70373256_+,chr16_70373288_70373318_+,chr16_70373353_70373383_+,chr16_70373385_70373415_+,chr16_70379537_70379567_+,chr16_70379960_70379990_+	0.589963	DDX19A
ENSG00000143569	0.10902	5	chr1_154263427_154263457_+,chr1_154263474_154263504_+,chr1_154270625_154270655_+,chr1_154270716_154270746_+,chr1_154270817_154270847_+	0.705851	UBAP2L
ENSG00000089916	0.173671	8	chr14_76173938_76173968_+,chr14_76199500_76199530_+,chr14_76207321_76207351_+,chr14_76207396_76207426_+,chr14_76211660_76211690_+,chr14_76214332_76214362_+,chr14_76214390_76214420_+,chr14_76214443_76214473_+	0.842601	GPATCH2L
ENSG00000112081	0.0378065	2	chr6_36602660_36602690_+,chr6_36602754_36602784_+	0.782561	SRSF3
ENSG00000101966	-0.185435	3	chrX_123911460_123911490_+,chrX_123912198_123912228_+,chrX_123913942_123913972_+	0.497345	XIAP
ENSG00000154978	-0.018269	4	chr7_55470609_55470639_-,chr7_55470659_55470689_-,chr7_55470694_55470724_-,chr7_55470738_55470768_-	1	VOPP1
ENSG00000132912	-0.0253318	2	chr5_150702698_150702728_-,chr5_150708747_150708777_-	0.992353	DCTN4
ENSG00000071564	0.234984	6	chr19_1609293_1609323_-,chr19_1610965_1611021_-,chr19_1611038_1611068_-,chr19_1611131_1611161_-,chr19_1611168_1611198_-,chr19_1611282_1611312_-	0.335654	TCF3
ENSG00000170759	-0.0536813	4	chr10_32009015_32009045_-,chr10_32009259_32009289_-,chr10_32010585_32010615_-,chr10_32033981_32034011_-	0.959336	KIF5B
ENSG00000182372	0.750728	5	chr8_1780620_1780650_+,chr8_1780686_1780716_+,chr8_1780737_1780767_+,chr8_1782665_1782695_+,chr8_1782712_1782742_+	0.0734041	CLN8
ENSG00000111305	0.151081	2	chr12_13098457_13098487_-,chr12_13099741_13099771_-	0.872184	GSG1
ENSG00000144451	0.648656	3	chr2_213317396_213317426_+,chr2_213317943_213317973_+,chr2_214261130_214261160_+	0.567915	SPAG16
ENSG00000092820	0.00980535	8	chr6_158765748_158765808_-,chr6_158766130_158766160_-,chr6_158766187_158766217_-,chr6_158766556_158766586_-,chr6_158766613_158766643_-,chr6_158770782_158770812_-,chr6_158783589_158783619_-,chr6_158784651_158784681_-	0.215019	EZR
ENSG00000131375	-0.520111	3	chr3_15251521_15251551_+,chr3_15252147_15252177_+,chr3_15252273_15252303_+	0.320418	CAPN7
ENSG00000157741	-0.773562	2	chr7_139298244_139298274_+,chr7_139308206_139308236_+	0.568035	UBN2
ENSG00000163050	0.0469653	2	chr1_226987405_226987435_+,chr1_226987514_226987569_+	0.95971	COQ8A
ENSG00000180233	-0.0227074	6	chr7_30301693_30301723_+,chr7_30356266_30356296_+,chr7_30366542_30366572_+,chr7_30367132_30367162_+,chr7_30367271_30367301_+,chr7_30369063_30369093_+	0.328149	ZNRF2
ENSG00000139437	-0.146741	4	chr12_109917830_109917860_+,chr12_109918039_109918069_+,chr12_109920068_109920098_+,chr12_109920119_109920149_+	0.0443602	TCHP
ENSG00000109572	-0.128335	5	chr4_169720040_169720070_+,chr4_169720109_169720139_+,chr4_169720958_169721015_+,chr4_169723105_169723135_+,chr4_169723155_169723185_+	0.29187	CLCN3
ENSG00000112592	-0.0335104	3	chr6_170572659_170572689_+,chr6_170572758_170572788_+,chr6_170572829_170572859_+	1	TBP
ENSG00000178096	0.0393023	2	chr1_149900709_149900739_+,chr1_149900765_149900795_+	0.992353	BOLA1
ENSG00000131067	-0.248881	2	chr20_34844720_34844750_-,chr20_34860638_34860668_-	0.239889	GGT7
ENSG00000114738	0.0614785	5	chr3_50635932_50635962_+,chr3_50648139_50648169_+,chr3_50649064_50649094_+,chr3_50649259_50649289_+,chr3_50663119_50663149_+	0.478044	MAPKAPK3
ENSG00000105835	-0.0925765	2	chr7_106248298_106248328_-,chr7_106250043_106250073_-	1	NAMPT
ENSG00000181722	0.937417	5	chr3_114316325_114316355_-,chr3_114338652_114338682_-,chr3_114347078_114347108_-,chr3_114544511_114544541_-,chr3_114755583_114755613_-	0.78749	ZBTB20
ENSG00000110455	0.0566933	2	chr11_44083989_44084019_+,chr11_44084211_44084241_+	1	ACCS
ENSG00000142207	-0.031499	4	chr21_32314038_32314068_-,chr21_32314075_32314105_-,chr21_32314125_32314155_-,chr21_32314161_32314218_-	1	URB1
ENSG00000151131	0.0110344	2	chr12_104994659_104994689_+,chr12_104994690_104994720_+	1	C12orf45
ENSG00000178567	-0.0146114	4	chr3_36987866_36987896_-,chr3_36987906_36987936_-,chr3_36988891_36988921_-,chr3_36989093_36989123_-	0.987606	EPM2AIP1
ENSG00000196502	-0.246216	3	chr16_28605563_28605622_-,chr16_28605732_28605762_-,chr16_28610252_28610282_-	0.7478	SULT1A1
ENSG00000188647	-0.323996	4	chr9_69709525_69709555_-,chr9_69709597_69709627_-,chr9_69711124_69711154_-,chr9_69757757_69757787_-	0.23229	PTAR1
ENSG00000103544	0.0294628	2	chr16_19700656_19700686_+,chr16_19701092_19701122_+	0.776944	VPS35L
ENSG00000198026	-0.209301	2	chr20_45948660_45948690_-,chr20_45961488_45961518_-	1	ZNF335
ENSG00000110435	0.310788	4	chr11_34995675_34995705_+,chr11_34995785_34995815_+,chr11_34995838_34995868_+,chr11_34995942_34995972_+	0.578566	PDHX
ENSG00000106785	0.242453	9	chr9_98081785_98081815_-,chr9_98081870_98081900_-,chr9_98081915_98081945_-,chr9_98082003_98082033_-,chr9_98082076_98082106_-,chr9_98084353_98084383_-,chr9_98086791_98086821_-,chr9_98087064_98087094_-,chr9_98091715_98091745_-	0.20451	TRIM14
ENSG00000112584	0.263586	6	chr6_170371576_170371606_+,chr6_170392954_170392984_+,chr6_170404968_170404998_+,chr6_170405048_170405078_+,chr6_170406783_170406813_+,chr6_170407037_170407067_+	0.573067	FAM120B
ENSG00000169057	0.157003	7	chrX_154021573_154021603_-,chrX_154021673_154021703_-,chrX_154021776_154021834_-,chrX_154024745_154024775_-,chrX_154030234_154030264_-,chrX_154030307_154030337_-,chrX_154087796_154087826_-	0.568685	MECP2
ENSG00000168118	0.0495339	4	chr1_229303924_229304011_+,chr1_229304163_229304193_+,chr1_229304245_229304275_+,chr1_229305474_229305504_+	0.942031	RAB4A
ENSG00000032444	0.0243968	2	chr19_7561699_7561729_+,chr19_7561734_7561764_+	1	PNPLA6
ENSG00000166200	-0.0174278	9	chr15_49126030_49126060_-,chr15_49126128_49126158_-,chr15_49126178_49126208_-,chr15_49127319_49127349_-,chr15_49127350_49127380_-,chr15_49127382_49127412_-,chr15_49127413_49127443_-,chr15_49127467_49127524_-,chr15_49127532_49127562_-	0.941699	COPS2
ENSG00000055044	-0.00949498	2	chr2_202297490_202297520_+,chr2_202303631_202303661_+	1	NOP58
ENSG00000116299	-0.226528	2	chr1_109203199_109203229_+,chr1_109206751_109206781_+	0.726279	KIAA1324
ENSG00000130717	0.293945	5	chr9_131523801_131523831_-,chr9_131523933_131523963_-,chr9_131524563_131524593_-,chr9_131524650_131524680_-,chr9_131524699_131524729_-	0.857444	UCK1
ENSG00000160293	0.0635167	3	chr9_133761894_133761924_-,chr9_133762217_133762273_-,chr9_133762306_133762336_-	0.977358	VAV2
ENSG00000196083	0.332265	2	chr3_190651331_190651361_+,chr3_190651484_190651514_+	0.680836	IL1RAP
ENSG00000166165	-0.0043368	3	chr14_103519667_103519697_-,chr14_103519700_103519730_-,chr14_103519742_103519800_-	0.984423	CKB
ENSG00000138413	0.0176868	3	chr2_208236229_208236259_-,chr2_208236265_208236295_-,chr2_208236348_208236378_-	1	IDH1
ENSG00000084754	0.126884	4	chr2_26190872_26190902_-,chr2_26190908_26190938_-,chr2_26190955_26190985_-,chr2_26190993_26191023_-	0.955465	HADHA
ENSG00000213904.4	0.598388	3	chr19_42401510_42401540_+,chr19_42408413_42408443_+,chr19_42490304_42490334_+	0.385291
CATG00000064637.1	0.22827	2	chr3_51666175_51666205_-,chr3_51668599_51668629_-	0.847124
ENSG00000160094	0.431566	4	chr1_33300388_33300418_+,chr1_33300467_33300497_+,chr1_33300640_33300670_+,chr1_33300689_33300719_+	0.761311	ZNF362
ENSG00000141127	-0.00288689	3	chr17_18931037_18931067_+,chr17_18931160_18931215_+,chr17_18931238_18931268_+	0.974007	PRPSAP2
ENSG00000224660.1	0.0730687	2	chr3_15254967_15254997_+,chr3_15264463_15264493_+	0.964349
ENSG00000160813	0.104857	2	chr7_100435232_100435312_-,chr7_100435410_100435440_-	1	PPP1R35
ENSG00000113448	-0.335259	7	chr5_58969038_58969068_-,chr5_58970071_58970101_-,chr5_58970194_58970224_-,chr5_58970259_58970289_-,chr5_58971295_58971325_-,chr5_58971341_58971371_-,chr5_58971375_58971431_-	0.0728655	PDE4D
ENSG00000128203	-0.0625853	2	chr22_26443562_26443592_+,chr22_26444983_26445013_+	0.9946	ASPHD2
ENSG00000177383	0.288931	4	chr3_184710364_184710394_-,chr3_184710403_184710433_-,chr3_184710465_184710495_-,chr3_184710508_184710538_-	0.929218	MAGEF1
ENSG00000215068.3	0.301745	6	chr5_43060554_43060584_+,chr5_43062018_43062048_+,chr5_43063133_43063163_+,chr5_43069606_43069636_+,chr5_43081244_43081274_+,chr5_43082710_43082740_+	0.142502
ENSG00000257322.1	-0.17933	4	chr12_93083275_93083305_-,chr12_93083307_93083337_-,chr12_93083421_93083451_-,chr12_93182580_93182610_-	0.781523
ENSG00000130940	-0.0769191	3	chr1_10636604_10636634_-,chr1_10647213_10647243_-,chr1_10738919_10738949_-	0.470518	CASZ1
ENSG00000180776	0.519551	3	chr13_21372571_21372601_-,chr13_21372612_21372642_-,chr13_21372781_21372811_-	0.852988	ZDHHC20
ENSG00000121060	0.0979043	2	chr17_56887909_56887939_-,chr17_56888499_56888529_-	0.212298	TRIM25
ENSG00000247137.4	-0.0361413	6	chr11_83185237_83185267_-,chr11_83185796_83185826_-,chr11_83190550_83190580_-,chr11_83190995_83191025_-,chr11_83191029_83191059_-,chr11_83191065_83191095_-	0.603101
ENSG00000062485	0.378193	2	chr12_56271701_56271757_-,chr12_56273014_56273044_-	0.440043	CS
ENSG00000126787	-0.0966996	4	chr14_55148110_55148165_-,chr14_55148320_55148350_-,chr14_55162971_55163001_-,chr14_55180656_55180686_-	0.34546	DLGAP5
ENSG00000197217	0.129274	5	chr8_23429162_23429218_-,chr8_23429254_23429284_-,chr8_23429312_23429342_-,chr8_23432352_23432382_-,chr8_23432417_23432447_-	0.95521	ENTPD4
ENSG00000115486	-0.183506	5	chr2_85544939_85544969_-,chr2_85549720_85549775_-,chr2_85549853_85549909_-,chr2_85558725_85558755_-,chr2_85558842_85558872_-	0.842601	GGCX
ENSG00000164024	0.324977	3	chr4_99062611_99062641_+,chr4_99062659_99062689_+,chr4_99062752_99062809_+	0.958035	METAP1
ENSG00000187736	0.192796	3	chr2_219075297_219075354_-,chr2_219075943_219076003_-,chr2_219076558_219076588_-	0.763364	NHEJ1
ENSG00000196776	0.0458312	2	chr3_108043299_108043329_-,chr3_108047079_108047109_-	0.31585	CD47
ENSG00000168264	-0.0423253	8	chr1_234604269_234604299_-,chr1_234604355_234604385_-,chr1_234605762_234605792_-,chr1_234605882_234605912_-,chr1_234606747_234606777_-,chr1_234606917_234606947_-,chr1_234606959_234606989_-,chr1_234606994_234607054_-	0.842483	IRF2BP2
ENSG00000271780.1	0.0447706	4	chr14_101949274_101949304_+,chr14_101949315_101949345_+,chr14_101949391_101949421_+,chr14_101958262_101958292_+	1
ENSG00000206560	-0.199128	4	chr3_15667236_15667266_-,chr3_15668608_15668638_-,chr3_15668773_15668803_-,chr3_15741698_15741728_-	0.422504	ANKRD28
ENSG00000068784	-0.12466	2	chr2_45388680_45388710_-,chr2_45388750_45388805_-	0.892265	SRBD1
ENSG00000143457	0.0250668	4	chr1_150646232_150646262_-,chr1_150647131_150647161_-,chr1_150647903_150647933_-,chr1_150647950_150647980_-	1	GOLPH3L
ENSG00000144713	0.0278156	2	chr3_12836000_12836112_-,chr3_12836147_12836177_-	0.27817	RPL32
ENSG00000172775	0.111059	8	chr16_57152468_57152498_-,chr16_57152509_57152539_-,chr16_57153533_57153563_-,chr16_57153602_57153632_-,chr16_57153708_57153766_-,chr16_57153784_57153814_-,chr16_57153867_57153897_-,chr16_57153900_57153930_-	0.741301	PSME3IP1
ENSG00000078808	0.357092	4	chr1_1216887_1216917_-,chr1_1216931_1216961_-,chr1_1216977_1217007_-,chr1_1217071_1217101_-	0.602732	SDF4
ENSG00000143155	-0.11377	4	chr1_168200032_168200062_+,chr1_168200148_168200208_+,chr1_168202022_168202052_+,chr1_168202084_168202114_+	0.955465	TIPRL
ENSG00000160218	0.473662	6	chr21_44104581_44104611_+,chr21_44104620_44104650_+,chr21_44104703_44104733_+,chr21_44105021_44105051_+,chr21_44105866_44105896_+,chr21_44106480_44106510_+	0.328034	TRAPPC10
ENSG00000064547	0.380422	2	chr19_19623639_19623699_-,chr19_19623834_19623864_-	0.698263	LPAR2
ENSG00000105983	0.0856839	5	chr7_156670111_156670141_-,chr7_156682430_156682460_-,chr7_156682525_156682555_-,chr7_156682939_156682969_-,chr7_156682991_156683021_-	0.717661	LMBR1
ENSG00000133639	0.0391101	3	chr12_92143125_92143155_-,chr12_92143300_92143330_-,chr12_92143931_92143961_-	0.818075	BTG1
ENSG00000138433	-0.0109533	7	chr2_174348150_174348180_-,chr2_174348198_174348228_-,chr2_174348364_174348394_-,chr2_174348425_174348455_-,chr2_174348524_174348554_-,chr2_174350659_174350689_-,chr2_174381704_174381734_-	0.590918	CIR1
ENSG00000249423.1	-0.528314	2	chr5_124835874_124835904_+,chr5_124871381_124871411_+	0.326521
ENSG00000111961	-0.161872	2	chr6_148369956_148369986_+,chr6_148443136_148443166_+	0.664911	SASH1
ENSG00000178921	0.143448	4	chr17_8270239_8270296_+,chr17_8270348_8270378_+,chr17_8270408_8270438_+,chr17_8270456_8270486_+	1	PFAS
ENSG00000101057	0.247315	3	chr20_43716348_43716378_+,chr20_43716418_43716448_+,chr20_43716452_43716482_+	0.772971	MYBL2
ENSG00000114767	0.118164	2	chr3_51933431_51933461_-,chr3_51933478_51933508_-	0.686277	RRP9
ENSG00000087301	-0.370192	2	chr14_52430596_52430626_-,chr14_52506528_52506558_-	0.448814	TXNDC16
ENSG00000171241	-0.234602	4	chr16_46580554_46580584_-,chr16_46581244_46581274_-,chr16_46583516_46583546_-,chr16_46620466_46620496_-	0.747731	SHCBP1
ENSG00000177311	-0.0724732	4	chr3_141423712_141423742_+,chr3_141448503_141448533_+,chr3_141448602_141448632_+,chr3_141448672_141448702_+	0.590781	ZBTB38
ENSG00000172893	0.104237	3	chr11_71434411_71434441_-,chr11_71434452_71434482_-,chr11_71434560_71434590_-	0.837004	DHCR7
ENSG00000221963	-0.159337	7	chr22_35662684_35662714_+,chr22_35663653_35663683_+,chr22_35663977_35664007_+,chr22_35666105_35666135_+,chr22_35666151_35666181_+,chr22_35667087_35667117_+,chr22_35668376_35668406_+	0.349325	APOL6
ENSG00000187555	0.224693	5	chr16_8892097_8892127_-,chr16_8892775_8892805_-,chr16_8892905_8892935_-,chr16_8893113_8893143_-,chr16_8893793_8893823_-	0.0996651	USP7
ENSG00000055950	-0.0532143	2	chr10_100981376_100981406_-,chr10_100986276_100986306_-	1	MRPL43
ENSG00000091317	0.019989	3	chr3_32481312_32481342_-,chr3_32481357_32481387_-,chr3_32481392_32481422_-	0.980652	CMTM6
ENSG00000149658	0.227916	2	chr20_63195429_63195459_-,chr20_63196481_63196511_-	0.945631	YTHDF1
ENSG00000167110	0.11167	3	chr9_128256848_128256878_-,chr9_128266286_128266316_-,chr9_128267194_128267224_-	0.78244	GOLGA2
ENSG00000105185	0.0479016	2	chr19_32587304_32587334_+,chr19_32587395_32587453_+	0.783262	PDCD5
ENSG00000117133	0.0150371	4	chr1_84479480_84479510_+,chr1_84497576_84497606_+,chr1_84497651_84497681_+,chr1_84498309_84498339_+	0.852988	RPF1
ENSG00000104129	-0.00568676	2	chr15_40765421_40765451_-,chr15_40767871_40767901_-	1	DNAJC17
ENSG00000096433	-0.1826	3	chr6_33660962_33660992_+,chr6_33694276_33694306_+,chr6_33696532_33696562_+	0.954885	ITPR3
ENSG00000257122	-0.145753	3	chr16_22412437_22412467_-,chr16_22418672_22418730_-,chr16_22418769_22418799_-	0.59492	RRN3P3
ENSG00000239523.1	0.00589314	2	chr3_123612533_123612593_+,chr3_123630791_123630821_+	0.96891
ENSG00000122965	-0.0792455	4	chr12_113816740_113816770_-,chr12_113822057_113822087_-,chr12_113822692_113822722_-,chr12_113955131_113955161_-	0.426338	RBM19
ENSG00000142192	-0.308219	6	chr21_25880553_25880610_-,chr21_25880613_25880643_-,chr21_25880721_25880836_-,chr21_25880839_25880869_-,chr21_25880900_25880930_-,chr21_25981712_25981742_-	0.815965	APP
ENSG00000198816	-0.0315835	3	chr19_7520872_7520902_+,chr19_7520927_7520957_+,chr19_7520965_7521025_+	0.97638	ZNF358
ENSG00000105810	-0.0681535	3	chr7_92604921_92604951_-,chr7_92605012_92605070_-,chr7_92632934_92632964_-	0.388024	CDK6
ENSG00000205531	0.0957406	4	chr11_2944437_2944467_-,chr11_2944478_2944508_-,chr11_2944514_2944544_-,chr11_2944559_2944589_-	0.970193	NAP1L4
ENSG00000142669	0.0156079	3	chr1_26281265_26281321_+,chr1_26281327_26281357_+,chr1_26281434_26281522_+	1	SH3BGRL3
ENSG00000115694	0.109532	6	chr2_241494712_241494742_-,chr2_241494795_241494825_-,chr2_241495021_241495051_-,chr2_241495064_241495094_-,chr2_241495097_241495127_-,chr2_241495158_241495188_-	0.623573	STK25
ENSG00000105254	0.132324	4	chr19_36125765_36125795_+,chr19_36125835_36125865_+,chr19_36125874_36125904_+,chr19_36125915_36125945_+	0.946781	TBCB
ENSG00000142655	-0.392268	3	chr1_10519982_10520012_+,chr1_10542030_10542060_+,chr1_10630728_10630758_+	1	PEX14
ENSG00000185046	0.285441	2	chr12_98802595_98802625_-,chr12_99098620_99098650_-	0.632171	ANKS1B
ENSG00000260083.1	-0.0264297	3	chr16_30875639_30875669_+,chr16_30875729_30875759_+,chr16_30895190_30895220_+	0.990942
ENSG00000065809	-0.147682	4	chr10_14518565_14518595_-,chr10_14518612_14518642_-,chr10_14518695_14518725_-,chr10_14519513_14519543_-	0.962928	FAM107B
ENSG00000102524	0.0958709	3	chr13_108307017_108307047_+,chr13_108308318_108308348_+,chr13_108308448_108308478_+	0.999054	TNFSF13B
ENSG00000109534	-0.00242182	2	chr4_109824666_109824696_+,chr4_109824707_109824737_+	1	GAR1
ENSG00000117000	-0.179421	4	chr1_40185835_40185865_+,chr1_40240652_40240682_+,chr1_40240848_40240878_+,chr1_40240891_40240921_+	0.705407	RLF
ENSG00000185104	0.0182953	2	chr1_50441274_50441304_-,chr1_50441315_50441345_-	0.896473	FAF1
ENSG00000126247	0.275756	4	chr19_36150165_36150195_+,chr19_36150220_36150250_+,chr19_36150251_36150309_+,chr19_36150323_36150353_+	0.850724	CAPNS1
ENSG00000110906	-0.0610721	2	chr12_109448655_109448685_-,chr12_109449976_109450006_-	0.920925	KCTD10
ENSG00000156504	0.057763	4	chrX_134769570_134769600_-,chrX_134769630_134769660_-,chrX_134769870_134769900_-,chrX_134771634_134771664_-	0.223095	FAM122B
ENSG00000121152	0.403179	4	chr2_96338233_96338263_+,chr2_96373763_96373793_+,chr2_96373801_96373857_+,chr2_96377057_96377087_+	0.213732	NCAPH
ENSG00000139168	-0.125413	5	chr12_42312779_42312809_-,chr12_42312981_42313011_-,chr12_42313023_42313053_-,chr12_42313918_42313948_-,chr12_42317339_42317369_-	0.398922	ZCRB1
ENSG00000177943	0.00604553	2	chr9_136862233_136862263_+,chr9_136863414_136863444_+	1	MAMDC4
ENSG00000071889	0.0779513	2	chrX_154506171_154506201_-,chrX_154506239_154506269_-	0.943822	FAM3A
ENSG00000162819	-0.245416	4	chr1_222713875_222713905_+,chr1_222733847_222733877_+,chr1_222735103_222735133_+,chr1_222735157_222735187_+	0.64097	BROX
ENSG00000198873	0.0598248	3	chr10_119455445_119455475_+,chr10_119455522_119455580_+,chr10_119455589_119455619_+	0.949007	GRK5
ENSG00000122678	-0.102939	8	chr7_44068665_44068695_-,chr7_44068746_44068776_-,chr7_44068804_44068834_-,chr7_44068902_44068932_-,chr7_44069033_44069063_-,chr7_44069109_44069139_-,chr7_44069233_44069263_-,chr7_44072258_44072288_-	0.320062	POLM
ENSG00000221817.5	0.631991	2	chr10_73496353_73496383_+,chr10_73507257_73507287_+	0.234604
ENSG00000228956.4	0.100382	4	chr3_18469680_18469710_+,chr3_18472976_18473006_+,chr3_18530617_18530647_+,chr3_18531224_18531254_+	0.392573
ENSG00000188994	-0.0493807	4	chr6_87255087_87255117_+,chr6_87261914_87261944_+,chr6_87263457_87263487_+,chr6_87263517_87263547_+	0.164558	ZNF292
ENSG00000139651	0.155365	5	chr12_53189199_53189229_+,chr12_53190662_53190692_+,chr12_53190767_53190822_+,chr12_53190833_53190863_+,chr12_53195107_53195137_+	0.516406	ZNF740
ENSG00000121417	-0.41113	2	chr19_57642738_57642768_+,chr19_57644011_57644041_+	0.108959	ZNF211
ENSG00000005486	0.27516	2	chr7_75888744_75888774_+,chr7_75888891_75888921_+	0.967986	RHBDD2
ENSG00000175634	0.15441	2	chr11_67435215_67435245_+,chr11_67435371_67435401_+	1	RPS6KB2
ENSG00000135164	-0.0176509	2	chr7_87196232_87196262_+,chr7_87196295_87196325_+	0.978019	DMTF1
ENSG00000197622	0.00226281	3	chr1_151050985_151051015_-,chr1_151051016_151051046_-,chr1_151051060_151051090_-	1	CDC42SE1
ENSG00000166913	0.0357824	6	chr20_44906433_44906492_+,chr20_44906497_44906555_+,chr20_44908135_44908165_+,chr20_44908388_44908418_+,chr20_44908461_44908491_+,chr20_44908502_44908532_+	0.193998	YWHAB
ENSG00000152404	0.200977	3	chr11_107326360_107326390_-,chr11_107326439_107326469_-,chr11_107326480_107326510_-	0.616205	CWF19L2
ENSG00000062598	0.0236335	2	chr20_46366050_46366080_-,chr20_46366090_46366120_-	1	ELMO2
ENSG00000133703	0.836118	3	chr12_25205247_25205277_-,chr12_25206931_25206961_-,chr12_25209767_25209797_-	0.109431	KRAS
ENSG00000127837	0.065156	2	chr2_218264129_218264159_-,chr2_218264213_218264243_-	0.863271	AAMP
ENSG00000174307	-0.00489287	2	chr1_201465494_201465524_-,chr1_201465532_201465562_-	1	PHLDA3
ENSG00000137575	0.429562	4	chr8_58582136_58582166_+,chr8_58582245_58582275_+,chr8_58582751_58582781_+,chr8_58582828_58582858_+	0.578986	SDCBP
ENSG00000128908	-0.0518886	2	chr15_40978880_40978910_-,chr15_40985338_40985368_-	0.716316	INO80
ENSG00000162601	0.223301	2	chr1_58654743_58654773_-,chr1_58659595_58659625_-	0.728206	MYSM1
ENSG00000103024	0.113688	3	chr16_1770288_1770318_-,chr16_1770326_1770356_-,chr16_1770359_1770389_-	0.758741	NME3
ENSG00000077458	0.0488228	3	chr11_95768954_95768984_-,chr11_95770358_95770388_-,chr11_95770483_95770513_-	0.916789	FAM76B
ENSG00000173660	0.115009	4	chr1_46316603_46316633_+,chr1_46316657_46316687_+,chr1_46316715_46316745_+,chr1_46316746_46316776_+	0.641073	UQCRH
ENSG00000140326	-0.361318	4	chr15_42720124_42720154_-,chr15_42723562_42723592_-,chr15_42723864_42723894_-,chr15_42723964_42723994_-	0.607805	CDAN1
ENSG00000169499	-0.104019	2	chr8_38971653_38971683_+,chr8_38973882_38973912_+	0.888639	PLEKHA2
ENSG00000099795	0.0968341	3	chr19_14566078_14566134_-,chr19_14566150_14566180_-,chr19_14566189_14566219_-	0.558846	NDUFB7
ENSG00000124596	0.0777425	3	chr6_41066788_41066818_-,chr6_41066834_41066864_-,chr6_41071132_41071162_-	1	OARD1
ENSG00000228142.2	-0.0208405	2	chr9_95686412_95686442_+,chr9_95688843_95688873_+	0.932246
ENSG00000103160	-0.122741	4	chr16_84122141_84122171_-,chr16_84122281_84122311_-,chr16_84122364_84122394_-,chr16_84122429_84122459_-	0.655557	HSDL1
ENSG00000111300	-0.085882	5	chr12_112026898_112026928_-,chr12_112027149_112027179_-,chr12_112027211_112027267_-,chr12_112027275_112027305_-,chr12_112027783_112027813_-	0.79522	NAA25
ENSG00000133657	0.362176	3	chr3_194402677_194402707_-,chr3_194402891_194402921_-,chr3_194403457_194403487_-	0.84282	ATP13A3
ENSG00000145388	0.10116	5	chr4_118710606_118710636_+,chr4_118710728_118710758_+,chr4_118711275_118711305_+,chr4_118711345_118711400_+,chr4_118711418_118711448_+	1	METTL14
ENSG00000136478	0.11228	3	chr17_64147440_64147496_-,chr17_64147687_64147717_-,chr17_64147736_64147766_-	0.98729	TEX2
ENSG00000140853	0.172639	3	chr16_56992836_56992894_+,chr16_57061973_57062003_+,chr16_57083490_57083520_+	0.27817	NLRC5
ENSG00000118564	0.0412557	2	chr4_15604530_15604560_-,chr4_15605006_15605036_-	0.636921	FBXL5
ENSG00000148843	-0.237462	4	chr10_103440552_103440582_+,chr10_103445652_103445682_+,chr10_103445689_103445747_+,chr10_103446264_103446294_+	1	PDCD11
ENSG00000116473	-0.0343317	4	chr1_111712927_111712957_+,chr1_111713006_111713036_+,chr1_111713084_111713114_+,chr1_111713140_111713170_+	0.621567	RAP1A
ENSG00000154127	-0.0376751	7	chr11_122705457_122705487_+,chr11_122809876_122809906_+,chr11_122810970_122811000_+,chr11_122811136_122811166_+,chr11_122811788_122811818_+,chr11_122813090_122813120_+,chr11_122814443_122814473_+	0.0137352	UBASH3B
ENSG00000167770	0.0557566	4	chr11_63997611_63997641_+,chr11_63997672_63997702_+,chr11_63998295_63998355_+,chr11_63998382_63998412_+	0.207987	OTUB1
ENSG00000169814	0.325076	3	chr3_15642214_15642244_+,chr3_15645792_15645822_+,chr3_15647610_15647640_+	0.334547	BTD
ENSG00000155827	0.266419	3	chr9_101562729_101562759_+,chr9_101563125_101563155_+,chr9_101563312_101563342_+	0.993109	RNF20
ENSG00000159873	0.0876392	2	chr22_28789160_28789190_+,chr22_28789265_28789295_+	0.867829	CCDC117
ENSG00000170291	0.413075	2	chr17_7259714_7259744_+,chr17_7259907_7259937_+	0.729975	ELP5
ENSG00000161013	0.0246442	3	chr5_179797610_179797640_-,chr5_179797661_179797691_-,chr5_179797712_179797742_-	0.974007	MGAT4B
ENSG00000163617	-0.364635	2	chr3_113964137_113964167_-,chr3_114036606_114036636_-	0.354934	CCDC191
ENSG00000147687	-0.0640246	2	chr8_124488508_124488538_-,chr8_124488599_124488629_-	0.953091	TATDN1
ENSG00000148660	-0.0342414	3	chr10_73812501_73812531_-,chr10_73812649_73812679_-,chr10_73814262_73814318_-	0.457153	CAMK2G
ENSG00000100749	-0.144397	4	chr14_96860705_96860735_+,chr14_96881319_96881349_+,chr14_96881350_96881408_+,chr14_96881575_96881605_+	0.351542	VRK1
ENSG00000145604	0.0226541	3	chr5_36183870_36183900_+,chr5_36183920_36183950_+,chr5_36183999_36184029_+	0.975696	SKP2
[truncated: 7,043 more rows]

## Sheet: (C) A77V_96_vs_Mock_TCells
Gene	PolyAIndex	No.PAsites	PolyASites	AdjG-Pval	Symbol
[truncated: 7,885 more rows]
