# Supplementary material for: HIV-1 infection regulates gene expression by altering alternative polyadenylation correlated with CPSF6 and CPSF5 redistribution
Source: mBio. 2025 Dec 17;17(1):e02865-25. doi: 10.1128/mbio.02865-25 (PMC12802250; doi:10.1128/mbio.02865-25)
Supplement: Table S3 — PolyAminer analysis of PAC-Seq 3'UTR APA data from human A549- CPSF6- KO cells. [file mbio.02865-25-s0006.xlsx]

## Sheet: (A) CPSF6KO#B4_vs_Mock_A549
Gene	PolyAIndex	No.PAsites	PolyASites	AdjG-Pval	Symbol
ENSG00000166508	0.0898179	4	chr7_100092780_100092810_-,chr7_100092821_100092851_-,chr7_100092904_100092934_-,chr7_100092952_100092982_-	0.947833	MCM7
ENSG00000145220	0.0337866	3	chr4_4267701_4267731_-,chr4_4267761_4267791_-,chr4_4267798_4267828_-	0.951449	LYAR
ENSG00000145348	0.103246	2	chr4_106046091_106046121_-,chr4_106046136_106046166_-	0.626382	TBCK
ENSG00000171843	-0.564583	2	chr9_20345064_20345094_-,chr9_20346297_20346327_-	1.67243e-08	MLLT3
ENSG00000177150	-0.84348	3	chr18_13665741_13665771_-,chr18_13665799_13665829_-,chr18_13665844_13665874_-	0.00409629	FAM210A
ENSG00000160813	0.112043	2	chr7_100435232_100435312_-,chr7_100435410_100435440_-	0.620579	PPP1R35
ENSG00000130193	0.000684387	2	chr8_142736846_142736876_+,chr8_142736897_142736927_+	0.994768	THEM6
ENSG00000057252	-2.27471	8	chr1_179353929_179353959_+,chr1_179353975_179354005_+,chr1_179354008_179354038_+,chr1_179354200_179354230_+,chr1_179354266_179354296_+,chr1_179354546_179354576_+,chr1_179355288_179355318_+,chr1_179358650_179358680_+	1.8857e-17	SOAT1
ENSG00000171227	-0.906644	2	chr2_119437693_119437723_+,chr2_119438474_119438504_+	0.00193781	TMEM37
ENSG00000231908.1	0.066784	2	chr2_208256076_208256106_+,chr2_208256139_208256169_+	0.837815
ENSG00000101276	0.0805941	2	chr20_760080_760110_-,chr20_760130_760160_-	0.815936	SLC52A3
ENSG00000171497	-0.669744	3	chr4_158709134_158709164_-,chr4_158709557_158709587_-,chr4_158709661_158709691_-	0.00511399	PPID
ENSG00000132640	-5.77929	6	chr20_11924018_11924048_+,chr20_11924086_11924116_+,chr20_11924128_11924158_+,chr20_11924620_11924650_+,chr20_11924712_11924742_+,chr20_11926565_11926595_+	6.51236e-07	BTBD3
ENSG00000072135	-0.582753	2	chr2_130374541_130374571_+,chr2_130375375_130375405_+	0.000305892	PTPN18
ENSG00000247092.2	-0.0687691	2	chr14_95532912_95532942_-,chr14_95533353_95533383_-	0.833187
ENSG00000107937	0.332124	8	chr10_1009006_1009036_+,chr10_1010490_1010520_+,chr10_1017125_1017155_+,chr10_1017199_1017229_+,chr10_1017243_1017273_+,chr10_1017300_1017330_+,chr10_1017553_1017612_+,chr10_1017659_1017689_+	0.000343492	GTPBP4
ENSG00000119820	-2.95904	7	chr2_32305633_32305663_+,chr2_32305859_32305889_+,chr2_32306410_32306440_+,chr2_32306474_32306504_+,chr2_32306527_32306586_+,chr2_32307333_32307363_+,chr2_32316027_32316057_+	2.15447e-15	YIPF4
ENSG00000127054	0.0586408	2	chr1_1311600_1311630_-,chr1_1311674_1311704_-	0.518157	INTS11
ENSG00000167615	0.53241	3	chr19_54461711_54461741_+,chr19_54461831_54461886_+,chr19_54461961_54462046_+	0.183126	LENG8
ENSG00000108474	0.23281	2	chr17_16218184_16218214_+,chr17_16326224_16326254_+	0.220519	PIGL
ENSG00000119446	0.0672326	3	chr9_122241504_122241534_-,chr9_122241639_122241697_-,chr9_122241833_122241863_-	0.950357	RBM18
ENSG00000198856	-0.809329	5	chr4_108667436_108667466_+,chr4_108667526_108667556_+,chr4_108667560_108667590_+,chr4_108667714_108667773_+,chr4_108667790_108667820_+	5.19682e-11	OSTC
ENSG00000106477	-2.32222	4	chr7_130397626_130397656_-,chr7_130398594_130398624_-,chr7_130398844_130398904_-,chr7_130421309_130421339_-	0.000308096	CEP41
ENSG00000149823	0.0912477	2	chr11_65111507_65111537_+,chr11_65111649_65111708_+	0.696536	VPS51
ENSG00000164252	-0.204644	4	chr5_77063412_77063442_+,chr5_77063446_77063476_+,chr5_77063625_77063655_+,chr5_77064066_77064096_+	0.000332637	AGGF1
ENSG00000135272	0.717937	5	chr7_114923626_114923656_+,chr7_115015931_115015961_+,chr7_115016018_115016048_+,chr7_115016195_115016225_+,chr7_115016261_115016291_+	0.00210827	MDFIC
ENSG00000172954	-0.965128	4	chr2_30640519_30640549_+,chr2_30640730_30640760_+,chr2_30644029_30644059_+,chr2_30644195_30644225_+	2.09606e-06	LCLAT1
ENSG00000166435	-4.55379	5	chr11_74842406_74842436_-,chr11_74842968_74842998_-,chr11_74846346_74846376_-,chr11_74903840_74903870_-,chr11_74904780_74904810_-	0.00011099	XRRA1
ENSG00000079257	0.306369	2	chr3_158666414_158666444_-,chr3_158666625_158666655_-	0.0644016	LXN
ENSG00000186297	-1.23744	2	chr15_26944043_26944073_+,chr15_26949178_26949208_+	0.00430076	GABRA5
ENSG00000122550	-0.520381	4	chr7_23126020_23126050_+,chr7_23128421_23128451_+,chr7_23175274_23175304_+,chr7_23175391_23175421_+	0.0912967	KLHL7
ENSG00000176142	-0.901769	5	chr3_119431674_119431762_-,chr3_119431765_119431795_-,chr3_119431820_119431850_-,chr3_119431887_119431917_-,chr3_119431929_119431959_-	4.18438e-06	TMEM39A
ENSG00000163607	-0.360968	5	chr3_113001071_113001101_+,chr3_113001180_113001210_+,chr3_113001253_113001283_+,chr3_113001344_113001374_+,chr3_113004896_113004926_+	0.071457	GTPBP8
ENSG00000129187	-1.80555	4	chr4_182890104_182890134_-,chr4_182890215_182890245_-,chr4_182890255_182890285_-,chr4_182891228_182891284_-	0.00112462	DCTD
ENSG00000163608	-2.05149	4	chr3_113004917_113004947_-,chr3_113004997_113005027_-,chr3_113005059_113005089_-,chr3_113005582_113005612_-	0.0135293	NEPRO
ENSG00000198162	0.495208	6	chr1_117518351_117518381_+,chr1_117523289_117523319_+,chr1_117523369_117523399_+,chr1_117523425_117523455_+,chr1_117523870_117523900_+,chr1_117525322_117525352_+	0.13392	MAN1A2
ENSG00000134900	1.60225	4	chr13_102614166_102614196_+,chr13_102678317_102678347_+,chr13_102678359_102678389_+,chr13_102678431_102678461_+	6.18256e-05	TPP2
ENSG00000107249	-0.289253	7	chr9_3824127_3824183_-,chr9_3824473_3824503_-,chr9_3824553_3824583_-,chr9_3824951_3824981_-,chr9_3825418_3825448_-,chr9_3827676_3827706_-,chr9_4092482_4092512_-	2.7233e-06	GLIS3
ENSG00000159479	-0.485363	5	chr1_43383917_43383947_-,chr1_43384026_43384056_-,chr1_43384724_43384754_-,chr1_43384780_43384810_-,chr1_43384870_43384955_-	0.00270092	MED8
ENSG00000120314	-0.204709	3	chr5_140669661_140669716_+,chr5_140672286_140672345_+,chr5_140674089_140674119_+	0.222652	WDR55
ENSG00000156860	-1.13566	2	chr16_30670167_30670197_+,chr16_30670780_30670810_+	0.00639054	FBRS
ENSG00000055211	-1.25022	6	chr6_149591133_149591163_+,chr6_149591293_149591323_+,chr6_149591400_149591430_+,chr6_149591599_149591629_+,chr6_149591652_149591682_+,chr6_149591690_149591748_+	8.16116e-07	GINM1
ENSG00000183808	-3.75713	4	chr8_93728155_93728185_-,chr8_93732773_93732803_-,chr8_93733333_93733363_-,chr8_93733638_93733668_-	0.00138955	RBM12B
ENSG00000250479	0.0231021	2	chr22_23765834_23765916_-,chr22_23765938_23765968_-	0.792545	CHCHD10
ENSG00000197324	-0.549091	4	chr14_22877806_22877836_+,chr14_22877964_22877994_+,chr14_22878054_22878084_+,chr14_22881550_22881580_+	0.00353218	LRP10
ENSG00000163625	0.0552957	2	chr4_84672291_84672321_-,chr4_84672360_84672390_-	0.851254	WDFY3
ENSG00000087077	0.256432	3	chr7_100873314_100873344_+,chr7_100873362_100873421_+,chr7_100873424_100873454_+	0.290598	TRIP6
ENSG00000090615	-4.32693	5	chr12_132768914_132768944_-,chr12_132768972_132769002_-,chr12_132769061_132769091_-,chr12_132772957_132773016_-,chr12_132773041_132773071_-	3.85276e-19	GOLGA3
ENSG00000167552	0.0585699	3	chr12_49184799_49184829_-,chr12_49184853_49184883_-,chr12_49184956_49184986_-	0.52839	TUBA1A
ENSG00000135525	-0.0798908	7	chr6_136342709_136342764_-,chr6_136342944_136342999_-,chr6_136343003_136343033_-,chr6_136343054_136343084_-,chr6_136344075_136344105_-,chr6_136344137_136344167_-,chr6_136361005_136361035_-	1.42838e-05	MAP7
ENSG00000140534	1.59441	3	chr15_89601947_89601977_+,chr15_89627938_89627968_+,chr15_89627993_89628023_+	0.00145936	TICRR
ENSG00000143315	-1.47645	5	chr1_160029893_160029923_-,chr1_160029932_160029962_-,chr1_160030145_160030175_-,chr1_160030215_160030245_-,chr1_160030276_160030306_-	3.93398e-10	PIGM
ENSG00000095066	-0.00123666	2	chr19_12762975_12763033_-,chr19_12763075_12763105_-	0.973528	HOOK2
CATG00000026292.1	0.0191703	2	chr16_3153038_3153068_+,chr16_3153105_3153135_+	0.925007
ENSG00000232593.2	1.04939	2	chrX_53144010_53144040_+,chrX_53168509_53168539_+	0.00419314
ENSG00000121957	-0.600305	8	chr1_108924236_108924266_+,chr1_108924331_108924361_+,chr1_108930026_108930056_+,chr1_108930205_108930235_+,chr1_108930256_108930286_+,chr1_108930346_108930428_+,chr1_108931915_108931945_+,chr1_108934604_108934634_+	0.0337895	GPSM2
ENSG00000109519	-0.629931	9	chr4_7060054_7060110_-,chr4_7060139_7060169_-,chr4_7060191_7060221_-,chr4_7060527_7060557_-,chr4_7060562_7060592_-,chr4_7060812_7060842_-,chr4_7060932_7060962_-,chr4_7061123_7061153_-,chr4_7064060_7064090_-	1.03883e-13	GRPEL1
ENSG00000197565	#NAME?	3	chrX_108155614_108155644_-,chrX_108212845_108212875_-,chrX_108213940_108213970_-	1.60233e-08	COL4A6
ENSG00000198477	0.489543	2	chr22_22484421_22484451_-,chr22_22484562_22484592_-	0.335706
ENSG00000177303	1.39909	3	chr17_75500044_75500074_-,chr17_75500261_75500291_-,chr17_75500437_75500493_-	0.00498795	CASKIN2
ENSG00000142961	-0.013482	2	chr1_46607719_46607749_-,chr1_46607771_46607801_-	0.866234	MOB3C
ENSG00000159210	0.0715206	2	chr17_48928971_48929001_-,chr17_48930337_48930421_-	0.494956	SNF8
ENSG00000182022	0.540256	9	chr10_124008121_124008151_-,chr10_124008164_124008194_-,chr10_124008196_124008226_-,chr10_124008239_124008269_-,chr10_124008400_124008430_-,chr10_124019653_124019683_-,chr10_124020800_124020830_-,chr10_124020851_124020881_-,chr10_124083504_124083534_-	7.62968e-06	CHST15
ENSG00000139651	-1.91519	5	chr12_53187921_53187951_+,chr12_53189199_53189229_+,chr12_53190662_53190692_+,chr12_53190767_53190822_+,chr12_53190833_53190863_+	0.00184333	ZNF740
ENSG00000204843	0.0680624	5	chr2_74370027_74370057_-,chr2_74370978_74371008_-,chr2_74371034_74371064_-,chr2_74371095_74371125_-,chr2_74371562_74371592_-	0.20687	DCTN1
ENSG00000242071	0.0150669	3	chr14_69885267_69885297_-,chr14_69885389_69885419_-,chr14_69885425_69885455_-	0.623256	RPL7AP6
ENSG00000170871	-3.16431	4	chr4_6858538_6858568_+,chr4_6881065_6881095_+,chr4_6881183_6881213_+,chr4_6883339_6883369_+	1.51516e-07	KIAA0232
ENSG00000173442	0.550074	2	chr11_65582638_65582668_+,chr11_65592615_65592645_+	0.0401807	EHBP1L1
ENSG00000100380	0.0173572	3	chr22_40826130_40826160_-,chr22_40826174_40826204_-,chr22_40826231_40826286_-	0.344101	ST13
ENSG00000130816	0.0359281	4	chr19_10133346_10133376_-,chr19_10133406_10133436_-,chr19_10160384_10160414_-,chr19_10173089_10173119_-	0.289579	DNMT1
ENSG00000136436	0.0757011	5	chr17_48863700_48863730_+,chr17_48863759_48863789_+,chr17_48863812_48863842_+,chr17_48863848_48863903_+,chr17_48863963_48863993_+	0.465971	CALCOCO2
ENSG00000155130	0.594811	5	chr6_113860014_113860044_+,chr6_113861005_113861035_+,chr6_113861150_113861180_+,chr6_113861724_113861754_+,chr6_113861776_113861806_+	0.256369
ENSG00000180902	-0.471042	3	chr2_241751496_241751555_+,chr2_241768781_241768811_+,chr2_241772491_241772521_+	0.00245058	D2HGDH
ENSG00000064687	-1.54663	2	chr19_1050428_1050458_+,chr19_1065542_1065572_+	0.000274291	ABCA7
ENSG00000172171	1.02112	3	chr17_30898986_30899016_-,chr17_30899018_30899048_-,chr17_30900302_30900332_-	0.684188	TEFM
ENSG00000170142	0.00219529	2	chr3_23891238_23891268_+,chr3_23891275_23891332_+	0.963557	UBE2E1
ENSG00000129518	-0.289573	2	chr14_34515938_34515968_-,chr14_34516010_34516040_-	0.000104066	EAPP
ENSG00000119900	-0.0691649	2	chr6_71302111_71302141_+,chr6_71302240_71302270_+	0.215029	OGFRL1
ENSG00000170759	-0.984858	7	chr10_32009015_32009045_-,chr10_32009259_32009289_-,chr10_32010585_32010615_-,chr10_32011080_32011110_-,chr10_32011146_32011176_-,chr10_32011219_32011274_-,chr10_32033981_32034011_-	2.9691e-15	KIF5B
ENSG00000203721.1	0.683226	5	chr1_200342542_200342572_-,chr1_200354607_200354637_-,chr1_200363927_200363957_-,chr1_200363981_200364011_-,chr1_200366701_200366731_-	0.000402588
ENSG00000145555	-0.0872217	8	chr5_16665302_16665332_-,chr5_16665354_16665384_-,chr5_16665467_16665497_-,chr5_16666027_16666057_-,chr5_16666067_16666097_-,chr5_16666125_16666155_-,chr5_16702542_16702572_-,chr5_16702984_16703014_-	3.82972e-22	MYO10
ENSG00000198088	-0.137403	3	chrX_107123472_107123502_-,chrX_107123538_107123568_-,chrX_107123613_107123643_-	0.93746	NUP62CL
ENSG00000116138	-3.87089	2	chr1_15568780_15568810_+,chr1_15571703_15571733_+	2.61946e-05	DNAJC16
ENSG00000065325	-0.558901	2	chr17_9891138_9891168_+,chr17_9892069_9892099_+	0.1064	GLP2R
ENSG00000113387	-0.108891	4	chr5_32601100_32601130_+,chr5_32601224_32601254_+,chr5_32601261_32601291_+,chr5_32601297_32601327_+	0.945914	SUB1
CATG00000087443.1	-0.471221	3	chr6_12295670_12295726_-,chr6_12295867_12295897_-,chr6_12295934_12295964_-	0.00489334
ENSG00000261889.1	0.0620987	3	chr16_3157231_3157261_-,chr16_3157286_3157316_-,chr16_3157345_3157375_-	0.0999412
ENSG00000185651	-0.423807	6	chr22_21621921_21621951_+,chr22_21621966_21621996_+,chr22_21622909_21622967_+,chr22_21623923_21623953_+,chr22_21623964_21623994_+,chr22_21624004_21624034_+	1.1415e-05	UBE2L3
ENSG00000120265	-0.319865	4	chr6_149810823_149810853_+,chr6_149810878_149810908_+,chr6_149811309_149811339_+,chr6_149811385_149811415_+	1.91165e-08	PCMT1
ENSG00000071553	0.04117	3	chrX_154436336_154436366_+,chrX_154436375_154436405_+,chrX_154436457_154436515_+	0.945236	ATP6AP1
ENSG00000033030	-0.6808	3	chr12_122472898_122472928_-,chr12_122472943_122472973_-,chr12_122473114_122473144_-	3.02588e-06	ZCCHC8
ENSG00000140941	0.0168143	7	chr16_87403141_87403171_+,chr16_87403352_87403382_+,chr16_87404534_87404564_+,chr16_87404578_87404608_+,chr16_87404657_87404687_+,chr16_87404744_87404802_+,chr16_87406230_87406260_+	3.97537e-10	MAP1LC3B
ENSG00000163964	-1.52612	6	chr3_196728167_196728197_+,chr3_196728211_196728241_+,chr3_196728321_196728351_+,chr3_196734576_196734606_+,chr3_196734779_196734809_+,chr3_196734871_196734901_+	0.000881936	PIGX
ENSG00000167173	-0.169292	3	chr15_75209499_75209529_+,chr15_75211491_75211521_+,chr15_75212139_75212169_+	0.798397	C15orf39
ENSG00000183155	-0.271992	5	chr1_202880457_202880487_-,chr1_202880513_202880570_-,chr1_202880575_202880605_-,chr1_202880824_202880881_-,chr1_202880896_202880952_-	0.000154591	RABIF
ENSG00000132603	-0.535323	7	chr16_69341719_69341801_+,chr16_69341812_69341842_+,chr16_69341861_69341891_+,chr16_69342644_69342674_+,chr16_69342937_69342967_+,chr16_69343001_69343031_+,chr16_69343076_69343106_+	1.72243e-08	NIP7
ENSG00000112306	1.06127	3	chr6_132817012_132817042_+,chr6_132817422_132817479_+,chr6_132817509_132817564_+	0.159428	RPS12
ENSG00000163251	-1.48497	5	chr2_207756028_207756058_-,chr2_207756062_207756092_-,chr2_207766542_207766572_-,chr2_207766588_207766618_-,chr2_207766621_207766651_-	6.64142e-09	FZD5
ENSG00000125633	-3.31711	2	chr2_117915571_117915601_-,chr2_117919995_117920025_-	1.39648e-05	CCDC93
ENSG00000214753	-0.879242	4	chr11_62714748_62714778_-,chr11_62714819_62714849_-,chr11_62715047_62715077_-,chr11_62715080_62715110_-	3.64004e-08	HNRNPUL2
ENSG00000139437	-1.94486	2	chr12_109917830_109917860_+,chr12_109918039_109918069_+	0.0310361	TCHP
ENSG00000256618	0.0374367	2	chr17_22523532_22523562_+,chr17_22524633_22524663_+	0.00494833	MTRNR2L1
ENSG00000135624	0.486402	2	chr2_73252790_73252820_+,chr2_73252975_73253005_+	0.000816339	CCT7
ENSG00000158321	-0.533571	2	chr7_70108784_70108814_+,chr7_70640412_70640442_+	0.214718	AUTS2
ENSG00000129128	-1.03476	4	chr4_176328321_176328351_+,chr4_176328595_176328625_+,chr4_176332133_176332163_+,chr4_176332211_176332271_+	7.94659e-13	SPCS3
ENSG00000185722	-0.176601	6	chr17_4163821_4163851_-,chr17_4163892_4163922_-,chr17_4166154_4166184_-,chr17_4166274_4166304_-,chr17_4167278_4167308_-,chr17_4223061_4223091_-	5.6712e-10	ANKFY1
ENSG00000157470	0.0519303	3	chr15_59479512_59479542_+,chr15_59521556_59521586_+,chr15_59522967_59522997_+	0.000148842	FAM81A
ENSG00000094916	-0.0802535	6	chr12_54230996_54231026_-,chr12_54231127_54231157_-,chr12_54241591_54241649_-,chr12_54241699_54241729_-,chr12_54241751_54241781_-,chr12_54252112_54252142_-	1.82843e-09	CBX5
ENSG00000180182	-1.80632	9	chrX_40649543_40649573_-,chrX_40649702_40649760_-,chrX_40651275_40651305_-,chrX_40651350_40651407_-,chrX_40651507_40651537_-,chrX_40651550_40651580_-,chrX_40653096_40653126_-,chrX_40653176_40653206_-,chrX_40653870_40653900_-	3.26455e-08	MED14
ENSG00000185420	-0.0094201	2	chr1_245749347_245749377_-,chr1_245749410_245749440_-	1	SMYD3
ENSG00000149485	0.0533993	4	chr11_61797227_61797257_-,chr11_61799625_61799655_-,chr11_61799684_61799714_-,chr11_61799751_61799781_-	0.000107873	FADS1
ENSG00000182518	0.0986495	2	chrX_55145898_55145928_-,chrX_55146016_55146046_-	0.844991	FAM104B
ENSG00000144749	-0.983532	3	chr3_66378797_66378827_-,chr3_66379948_66379978_-,chr3_66380067_66380097_-	0.00103637	LRIG1
ENSG00000065548	0.120873	3	chr2_186502543_186502573_+,chr2_186509165_186509195_+,chr2_186509331_186509361_+	0.00197659	ZC3H15
ENSG00000139746	-0.0832037	5	chr13_79311827_79311857_-,chr13_79319996_79320026_-,chr13_79320058_79320088_-,chr13_79320404_79320434_-,chr13_79370945_79370975_-	2.18212e-09	RBM26
ENSG00000102898	-0.46113	4	chr16_67871124_67871179_+,chr16_67871234_67871264_+,chr16_67871284_67871314_+,chr16_67872537_67872567_+	2.76401e-08	NUTF2
ENSG00000142507	0.0310908	2	chr17_4798372_4798402_+,chr17_4798411_4798495_+	0.460152	PSMB6
ENSG00000070669	0.0817163	3	chr7_97852128_97852158_-,chr7_97852187_97852217_-,chr7_97852233_97852263_-	0.130071	ASNS
ENSG00000006831	-1.38343	2	chr12_1786236_1786293_+,chr12_1788615_1788674_+	7.65627e-06	ADIPOR2
ENSG00000177700	0.303756	6	chr11_838703_838733_-,chr11_839760_839819_-,chr11_839865_839895_-,chr11_840204_840261_-,chr11_840288_840318_-,chr11_840364_840394_-	9.86339e-06	POLR2L
CATG00000049205.1	-0.5606	5	chr2_84960189_84960219_-,chr2_84966302_84966332_-,chr2_84969956_84969986_-,chr2_84969996_84970026_-,chr2_84970043_84970073_-	0.325022
ENSG00000100297	0.062965	3	chr22_35424338_35424368_+,chr22_35424436_35424466_+,chr22_35424472_35424502_+	0.965593	MCM5
ENSG00000122378	-0.24285	6	chr10_80432247_80432277_+,chr10_80432666_80432696_+,chr10_80432764_80432794_+,chr10_80432839_80432869_+,chr10_80432870_80432928_+,chr10_80432964_80432994_+	0.000158208	PRXL2A
ENSG00000196865	-4.72773	2	chr10_113908664_113908694_+,chr10_113917164_113917194_+	2.2506e-06	NHLRC2
ENSG00000133265	-0.511183	3	chr19_55262227_55262257_-,chr19_55262356_55262386_-,chr19_55262390_55262420_-	5.58848e-07	HSPBP1
ENSG00000100979	-0.0287199	4	chr20_45898627_45898657_-,chr20_45898683_45898738_-,chr20_45898760_45898790_-,chr20_45898809_45898839_-	0.18522	PLTP
ENSG00000227681.1	-0.29244	2	chr6_147626795_147626825_+,chr6_147896733_147896763_+	0.494617
ENSG00000171345	-0.020913	3	chr17_41523617_41523673_-,chr17_41523757_41523787_-,chr17_41523788_41523818_-	0.849265	KRT19
ENSG00000269028	0.0977152	3	chr3_96617762_96617792_-,chr3_96617850_96617936_-,chr3_96617943_96617998_-	0.00478844	MTRNR2L12
ENSG00000171877	1.09598	2	chr15_43875805_43875835_-,chr15_44038521_44038551_-	0.000159007	FRMD5
ENSG00000196459	-5.31864	3	chrX_13712243_13712273_-,chrX_13714314_13714344_-,chrX_13714358_13714388_-	1.86744e-07	TRAPPC2
ENSG00000117868	-2.96848	9	chr7_158730997_158731027_-,chr7_158733448_158733478_-,chr7_158733481_158733511_-,chr7_158733611_158733641_-,chr7_158733643_158733673_-,chr7_158733712_158733742_-,chr7_158733751_158733781_-,chr7_158734026_158734083_-,chr7_158743106_158743136_-	4.08115e-13	ESYT2
ENSG00000111640	0.0975189	3	chr12_6538142_6538201_+,chr12_6538218_6538248_+,chr12_6538257_6538371_+	0.000533623	GAPDH
ENSG00000141646	-0.49216	3	chr18_51079401_51079431_+,chr18_51079751_51079781_+,chr18_51080054_51080084_+	0.0142736	SMAD4
ENSG00000174672	-0.412512	2	chr11_1461710_1461740_+,chr11_1462083_1462113_+	8.10158e-05	BRSK2
ENSG00000141380	-1.17784	5	chr18_26017329_26017359_-,chr18_26017412_26017442_-,chr18_26017661_26017691_-,chr18_26017774_26017804_-,chr18_26017944_26017974_-	2.38093e-11	SS18
ENSG00000113328	-2.8039	5	chr5_163443809_163443839_+,chr5_163443900_163443930_+,chr5_163444784_163444814_+,chr5_163444887_163444917_+,chr5_163444986_163445016_+	9.40958e-05	CCNG1
ENSG00000149591	-0.764435	4	chr11_117204656_117204686_+,chr11_117204697_117204727_+,chr11_117204762_117204792_+,chr11_117205152_117205182_+	0.00535607	TAGLN
ENSG00000118482	-0.159549	3	chr6_63713483_63713513_+,chr6_63713970_63714000_+,chr6_63714424_63714454_+	7.17596e-06	PHF3
ENSG00000157617	0.373429	4	chr21_41885112_41885142_-,chr21_41887660_41887690_-,chr21_41911266_41911296_-,chr21_41948894_41948924_-	0.000114279	C2CD2
ENSG00000174165	-0.0303075	4	chr11_66520625_66520655_-,chr11_66535900_66535930_-,chr11_66538678_66538708_-,chr11_66539259_66539289_-	0.000878801	ZDHHC24
ENSG00000183117	0.165715	4	chr8_3083649_3083679_-,chr8_3660481_3660511_-,chr8_3709681_3709711_-,chr8_4132193_4132223_-	0.546953	CSMD1
ENSG00000137288	0.145986	4	chr6_33694293_33694323_-,chr6_33694324_33694354_-,chr6_33697568_33697598_-,chr6_33697603_33697633_-	0.00397658	UQCC2
ENSG00000110172	-5.32265	6	chr11_90201449_90201479_-,chr11_90201486_90201516_-,chr11_90201585_90201615_-,chr11_90202021_90202051_-,chr11_90202249_90202279_-,chr11_90202360_90202390_-	2.24455e-15	CHORDC1
ENSG00000083223	0.877065	4	chr9_86287733_86287763_-,chr9_86295298_86295328_-,chr9_86297922_86297952_-,chr9_86301293_86301323_-	5.54491e-06	TUT7
CATG00000010612.1	-0.327717	2	chr12_120118198_120118228_+,chr12_120118336_120118366_+	0.118721
ENSG00000129083	0.970022	5	chr11_14457512_14457542_-,chr11_14457550_14457580_-,chr11_14457658_14457688_-,chr11_14457817_14457847_-,chr11_14498838_14498868_-	0.074803	COPB1
ENSG00000134905	-4.08582	4	chr13_110641417_110641447_-,chr13_110641563_110641593_-,chr13_110661947_110661977_-,chr13_110666678_110666708_-	1.10509e-05	CARS2
ENSG00000067955	-3.96653	5	chr16_67098839_67098869_+,chr16_67099768_67099798_+,chr16_67099800_67099830_+,chr16_67100360_67100390_+,chr16_67101028_67101058_+	1.42123e-13	CBFB
ENSG00000116221	-0.255266	3	chr1_54218304_54218334_+,chr1_54218348_54218378_+,chr1_54225456_54225486_+	0.00221364	MRPL37
ENSG00000233611.3	-0.063099	2	chr2_236169681_236169711_+,chr2_236169762_236169792_+	0.911496
ENSG00000178567	0.105999	3	chr3_36987866_36987896_-,chr3_36987906_36987936_-,chr3_36989093_36989123_-	0.333007	EPM2AIP1
ENSG00000138744	-1.13308	3	chr4_75913660_75913690_-,chr4_75913694_75913724_-,chr4_75916568_75916598_-	0.0906354	NAAA
ENSG00000116830	-1.97042	3	chr1_117082831_117082861_+,chr1_117102511_117102541_+,chr1_117102572_117102602_+	0.000187957	TTF2
ENSG00000166415	-2.51508	2	chr15_53515163_53515193_-,chr15_53517320_53517350_-	2.09606e-06	WDR72
ENSG00000104756	-0.404885	4	chr8_25427847_25427877_-,chr8_25427896_25427926_-,chr8_25428023_25428053_-,chr8_25429728_25429758_-	2.9077e-06	KCTD9
ENSG00000136143	-3.47993	8	chr13_47942656_47942686_-,chr13_47942711_47942741_-,chr13_47942874_47942904_-,chr13_47943009_47943067_-,chr13_47943148_47943178_-,chr13_47943185_47943215_-,chr13_47943222_47943252_-,chr13_47943317_47943347_-	6.82032e-07	SUCLA2
ENSG00000023445	-0.721429	2	chr11_102337133_102337163_+,chr11_102337698_102337728_+	0.00808582	BIRC3
ENSG00000213281	-2.73437	5	chr1_114704469_114704499_-,chr1_114704541_114704571_-,chr1_114707515_114707545_-,chr1_114707585_114707645_-,chr1_114707712_114707742_-	1.70087e-14	NRAS
ENSG00000204311	1.29844	2	chr2_178455628_178455658_+,chr2_178461257_178461287_+	0.000426743	PJVK
ENSG00000186862	0.000887582	2	chr10_101007679_101007709_-,chr10_101007740_101007770_-	0.963434	PDZD7
ENSG00000154930	-1.16819	2	chr20_25006237_25006267_-,chr20_25047834_25047864_-	0.0755432	ACSS1
ENSG00000077684	-1.62654	6	chr4_128862379_128862409_+,chr4_128863893_128863923_+,chr4_128872518_128872548_+,chr4_128873261_128873291_+,chr4_128875046_128875076_+,chr4_128875194_128875224_+	6.45603e-12	JADE1
ENSG00000122042	-3.98213	3	chr13_29765611_29765641_-,chr13_29766900_29766930_-,chr13_29767080_29767110_-	2.90533e-05	UBL3
ENSG00000148843	0.962825	4	chr10_103440552_103440582_+,chr10_103445652_103445682_+,chr10_103445689_103445747_+,chr10_103446264_103446294_+	0.00270117	PDCD11
ENSG00000162341	-0.0719035	2	chr11_69088374_69088431_+,chr11_69088472_69088530_+	0.30931	TPCN2
ENSG00000169379	-4.46318	3	chr3_94053443_94053473_+,chr3_94055189_94055219_+,chr3_94055249_94055279_+	2.81532e-06	ARL13B
ENSG00000107164	0.10374	2	chr9_130638213_130638273_+,chr9_130638322_130638352_+	0.938209	FUBP3
ENSG00000103187	0.0272918	2	chr16_84565596_84565626_-,chr16_84565652_84565682_-	0.0437301	COTL1
ENSG00000159176	0.0329186	2	chr1_201483530_201483560_-,chr1_201483625_201483655_-	0.504784	CSRP1
DDX39B	0.325507	3	chr6_31530243_31530273_-,chr6_31530310_31530340_-,chr6_31530364_31530394_-	0.00352111
ENSG00000134247	-0.803659	7	chr1_116983492_116983522_+,chr1_116987053_116987083_+,chr1_116987175_116987205_+,chr1_116987207_116987237_+,chr1_116987241_116987271_+,chr1_116988578_116988608_+,chr1_116990323_116990353_+	2.51748e-08	PTGFRN
ENSG00000105732	0.561682	2	chr19_42075550_42075610_+,chr19_42081519_42081549_+	0.00440282	ZNF574
ENSG00000138303	-0.759315	5	chr10_72096521_72096551_-,chr10_72096552_72096582_-,chr10_72096605_72096635_-,chr10_72097044_72097074_-,chr10_72097122_72097152_-	2.6203e-14	ASCC1
ENSG00000127191	1.16786	2	chr9_136895840_136895870_+,chr9_136926551_136926607_+	0.00597652	TRAF2
ENSG00000249042.1	0.181256	3	chr5_80482161_80482191_-,chr5_80482265_80482295_-,chr5_80482800_80482830_-	0.0401245
ENSG00000141349	0.627315	4	chr17_44076145_44076175_+,chr17_44076209_44076239_+,chr17_44076287_44076344_+,chr17_44078320_44078350_+	0.00420194	G6PC3
ENSG00000141741	0.0586724	3	chr17_39729156_39729212_-,chr17_39729229_39729259_-,chr17_39729264_39729294_-	0.767625	MIEN1
ENSG00000113389	-3.46505	5	chr5_32786541_32786571_+,chr5_32786598_32786628_+,chr5_32786674_32786704_+,chr5_32786710_32786740_+,chr5_32788232_32788262_+	0.000298877	NPR3
ENSG00000142039	-3.52252	3	chr19_41320967_41320997_+,chr19_41324172_41324202_+,chr19_41324843_41324873_+	0.000196774	CCDC97
ENSG00000131748	-0.468191	3	chr17_39663258_39663288_+,chr17_39663454_39663484_+,chr17_39664171_39664201_+	0.0047153	STARD3
ENSG00000015171	-6.05698	6	chr10_249231_249261_+,chr10_252678_252708_+,chr10_252860_252890_+,chr10_253505_253535_+,chr10_254257_254287_+,chr10_254337_254367_+	6.83602e-17	ZMYND11
ENSG00000213866	0.24491	2	chr9_35970928_35970958_-,chr9_35972100_35972130_-	0.0367388	YBX1P10
ENSG00000135540	-0.375998	2	chr6_138423168_138423198_-,chr6_138536603_138536633_-	0.0999136	NHSL1
ENSG00000163634	-0.0997639	4	chr3_63833870_63833900_-,chr3_63833921_63833951_-,chr3_63833970_63834000_-,chr3_63834009_63834039_-	0.64205	THOC7
ENSG00000114120	#NAME?	3	chr3_140976851_140976881_+,chr3_140977120_140977150_+,chr3_140977837_140977867_+	3.31215e-08	SLC25A36
ENSG00000221978	0.0152629	2	chr1_1386684_1386741_-,chr1_1386829_1386859_-	0.64227	CCNL2
ENSG00000011454	#NAME?	5	chr9_123070603_123070633_+,chr9_123097819_123097849_+,chr9_123103917_123103947_+,chr9_123104780_123104810_+,chr9_123104836_123104866_+	0.00154066	RABGAP1
ENSG00000137818	-4.73669e-05	2	chr15_69455452_69455508_+,chr15_69455516_69455576_+	1	RPLP1
ENSG00000153827	-1.33091	4	chr2_229763837_229763867_-,chr2_229763881_229763911_-,chr2_229767212_229767242_-,chr2_229767398_229767428_-	1.38169e-10	TRIP12
ENSG00000133773	-0.408802	3	chr12_82352843_82352873_-,chr12_82352988_82353048_-,chr12_82356937_82356967_-	0.0421263	CCDC59
ENSG00000054277	0.79588	4	chr1_241593202_241593232_-,chr1_241593236_241593266_-,chr1_241593602_241593686_-,chr1_241628851_241628881_-	7.15019e-08	OPN3
ENSG00000081138	1.42122	2	chr18_65766892_65766922_+,chr18_65866318_65866348_+	0.540834	CDH7
ENSG00000111331	-0.441869	3	chr12_112944863_112944893_+,chr12_112972951_112972981_+,chr12_112973221_112973251_+	0.013835	OAS3
ENSG00000137486	-0.268018	6	chr11_75260122_75260152_-,chr11_75264380_75264410_-,chr11_75265512_75265569_-,chr11_75265605_75265662_-,chr11_75265673_75265703_-,chr11_75265724_75265754_-	8.86223e-07	ARRB1
ENSG00000124155	-3.08058	2	chr20_45421764_45421823_+,chr20_45426211_45426241_+	2.11927e-06	PIGT
ENSG00000130522	-1.2477	7	chr19_18279760_18279790_-,chr19_18279808_18279863_-,chr19_18279871_18279901_-,chr19_18279923_18279980_-,chr19_18279990_18280020_-,chr19_18280027_18280057_-,chr19_18280062_18280092_-	2.79568e-11	JUND
ENSG00000107566	-1.20698	4	chr10_100150094_100150124_-,chr10_100150156_100150186_-,chr10_100150438_100150468_-,chr10_100150505_100150535_-	0.00026291	ERLIN1
ENSG00000245937.3	-0.643696	3	chr5_127941012_127941042_-,chr5_127965883_127965913_-,chr5_127966455_127966485_-	0.00435263
ENSG00000184445	-0.0911906	2	chr12_122626282_122626312_+,chr12_122626363_122626393_+	0.92253	KNTC1
ENSG00000160014	0.149801	4	chr19_46610590_46610620_+,chr19_46610656_46610686_+,chr19_46610689_46610748_+,chr19_46610752_46610782_+	0.0026373	CALM3
ENSG00000181481	-2.67906	2	chr17_30999175_30999205_+,chr17_30999879_30999909_+	6.77858e-06	RNF135
ENSG00000174547	0.0228468	2	chr11_66435838_66435894_-,chr11_66435907_66435937_-	0.891319	MRPL11
ENSG00000165861	-0.0942414	2	chr14_72969451_72969481_-,chr14_72969814_72969844_-	0.952851	ZFYVE1
ENSG00000093009	-1.73086	3	chr22_19507843_19507873_+,chr22_19520523_19520553_+,chr22_19520571_19520601_+	0.019833	CDC45
ENSG00000143621	-0.147888	6	chr1_153661744_153661774_-,chr1_153661788_153661818_-,chr1_153661822_153661881_-,chr1_153662034_153662064_-,chr1_153662095_153662125_-,chr1_153662175_153662205_-	5.70534e-07	ILF2
ENSG00000144366	#NAME?	4	chr2_188594134_188594164_+,chr2_188594252_188594282_+,chr2_188594990_188595020_+,chr2_188595896_188595926_+	6.06734e-11	GULP1
ENSG00000106803	0.0181921	3	chr9_99230487_99230517_+,chr9_99230542_99230572_+,chr9_99230583_99230613_+	0.5902	SEC61B
ENSG00000106588	0.0519213	3	chr7_42917384_42917442_-,chr7_42917444_42917474_-,chr7_42917520_42917575_-	0.0917447	PSMA2
ENSG00000100916	-0.401668	4	chr14_35868010_35868040_+,chr14_35870453_35870483_+,chr14_35870530_35870560_+,chr14_35870644_35870674_+	0.143217	BRMS1L
ENSG00000163735	-1.5873	3	chr4_73995642_73995672_-,chr4_73995705_73995735_-,chr4_73995875_73995905_-	2.94027e-07	CXCL5
ENSG00000145912	0.0189264	2	chr5_178149463_178149493_-,chr5_178149554_178149613_-	0.727519	NHP2
ENSG00000177981	0.18762	4	chr12_48147789_48147819_-,chr12_48147878_48147908_-,chr12_48149035_48149065_-,chr12_48149172_48149202_-	0.0646952	ASB8
ENSG00000073417	-0.50039	4	chr15_85119451_85119481_+,chr15_85138397_85138427_+,chr15_85139029_85139059_+,chr15_85139112_85139142_+	7.5148e-11	PDE8A
ENSG00000131115	-0.232372	2	chr19_44234736_44234766_+,chr19_44237238_44237268_+	0.005527	ZNF227
ENSG00000059573	0.0303272	2	chr10_95605941_95605971_-,chr10_95605988_95606018_-	0.393323	ALDH18A1
ENSG00000099942	-0.276673	4	chr22_20953473_20953503_+,chr22_20953508_20953538_+,chr22_20953572_20953602_+,chr22_20953692_20953747_+	0.00532582	CRKL
ENSG00000213676	0.0483812	2	chr6_32115268_32115298_-,chr6_32115397_32115427_-	0.917707	ATF6B
ENSG00000223617.1	0.707923	4	chr13_109266928_109266958_+,chr13_109269453_109269483_+,chr13_109271049_109271079_+,chr13_109272577_109272607_+	4.88026e-07
ENSG00000166133	-0.0248379	2	chr15_40570037_40570067_+,chr15_40574430_40574460_+	0.928637	RPUSD2
ENSG00000110066	0.0610381	6	chr11_68156708_68156768_-,chr11_68156774_68156804_-,chr11_68156933_68156963_-,chr11_68156974_68157004_-,chr11_68165717_68165747_-,chr11_68165760_68165790_-	0.526875	KMT5B
ENSG00000086189	-0.626705	5	chr5_62388527_62388557_-,chr5_62388601_62388656_-,chr5_62388795_62388825_-,chr5_62388830_62388860_-,chr5_62388869_62388899_-	0.0429484	DIMT1
ENSG00000160991	-0.726243	5	chr7_102447125_102447155_+,chr7_102448895_102448925_+,chr7_102449708_102449738_+,chr7_102451579_102451609_+,chr7_102456795_102456825_+	0.00852608	ORAI2
ENSG00000182481	-0.249336	3	chr17_68046601_68046658_+,chr17_68046732_68046762_+,chr17_68046777_68046807_+	0.000867226	KPNA2
ENSG00000140471	0.0633861	2	chr15_100569236_100569266_-,chr15_100573077_100573107_-	0.966148	LINS1
ENSG00000204351	0.0964733	2	chr6_31969544_31969574_+,chr6_31969721_31969751_+	0.732543	SKIV2L
ENSG00000129173	-0.122574	3	chr11_19224063_19224093_-,chr11_19224140_19224170_-,chr11_19224404_19224434_-	0.591026	E2F8
ENSG00000102316	0.075484	3	chrX_54815897_54815927_+,chrX_54815929_54815959_+,chrX_54815960_54816015_+	0.613865	MAGED2
ENSG00000189180	-0.223733	3	chr10_38054464_38054494_+,chr10_38054506_38054563_+,chr10_38054591_38054621_+	0.235094	ZNF33A
ENSG00000149547	0.0817938	6	chr11_125584030_125584086_+,chr11_125584106_125584136_+,chr11_125584143_125584173_+,chr11_125584528_125584558_+,chr11_125584565_125584595_+,chr11_125584596_125584684_+	0.00239384	EI24
ENSG00000109016	0.0241998	2	chr17_21191283_21191313_+,chr17_21191364_21191445_+	0.962979	DHRS7B
ENSG00000089220	0.0128346	6	chr12_118145079_118145137_+,chr12_118145159_118145189_+,chr12_118145427_118145457_+,chr12_118145461_118145491_+,chr12_118145502_118145532_+,chr12_118145554_118145584_+	0.71629	PEBP1
ENSG00000112319	-0.716277	3	chr6_133526333_133526363_+,chr6_133529512_133529542_+,chr6_133529642_133529672_+	5.57186e-05	EYA4
ENSG00000128266	-0.00295742	2	chr22_23124960_23124990_+,chr22_23125002_23125032_+	1	GNAZ
ENSG00000085760	0.434175	5	chr2_55235605_55235635_-,chr2_55236620_55236650_-,chr2_55236687_55236717_-,chr2_55254687_55254717_-,chr2_55263639_55263669_-	0.0977617	MTIF2
ENSG00000172197	0.0329266	2	chr6_20100797_20100827_-,chr6_20100836_20100866_-	0.890207	MBOAT1
ENSG00000149970	-1.40937	4	chrX_21409189_21409219_+,chrX_21652963_21652993_+,chrX_21654567_21654597_+,chrX_21654659_21654689_+	1.91152e-08	CNKSR2
ENSG00000031003	0.477598	4	chr5_137938593_137938623_-,chr5_137938691_137938721_-,chr5_137939753_137939783_-,chr5_137939833_137939863_-	0.596663	FAM13B
ENSG00000099783	0.32019	5	chr19_8471398_8471428_+,chr19_8488926_8488956_+,chr19_8488976_8489006_+,chr19_8489014_8489073_+,chr19_8489084_8489114_+	0.332951	HNRNPM
ENSG00000164284	-4.77771	3	chr5_149351333_149351363_+,chr5_149354440_149354470_+,chr5_149354553_149354583_+	1.26227e-11	GRPEL2
ENSG00000061936	0.206928	2	chr12_131714923_131714953_+,chr12_131799706_131799736_+	0.0390341	SFSWAP
ENSG00000163472	0.186101	3	chr1_156290149_156290179_+,chr1_156292413_156292443_+,chr1_156292712_156292742_+	0.058485	TMEM79
ENSG00000102743	-1.05367	5	chr13_40809727_40809757_+,chr13_40809799_40809829_+,chr13_40810018_40810048_+,chr13_40812395_40812425_+,chr13_40812428_40812458_+	2.89124e-08	SLC25A15
ENSG00000160310	-0.164993	7	chr21_46635733_46635763_+,chr21_46636517_46636547_+,chr21_46649858_46649888_+,chr21_46661097_46661127_+,chr21_46661240_46661270_+,chr21_46664838_46664868_+,chr21_46664885_46664941_+	3.33313e-09	PRMT2
ENSG00000061987	-3.8058	5	chr12_62556245_62556275_+,chr12_62592969_62592999_+,chr12_62593018_62593048_+,chr12_62593248_62593278_+,chr12_62601768_62601798_+	0.14828	MON2
ENSG00000144840	0.0872223	4	chr3_120689429_120689459_-,chr3_120689503_120689562_-,chr3_120689574_120689604_-,chr3_120689650_120689680_-	0.627643	RABL3
ENSG00000145029	-2.72532	2	chr3_49422946_49422976_-,chr3_49424390_49424420_-	1.81759e-05	NICN1
ENSG00000163798	0.631738	3	chr2_27685247_27685277_+,chr2_27694758_27694788_+,chr2_27694939_27694969_+	0.0850572	SLC4A1AP
ENSG00000163739	#NAME?	4	chr4_73870732_73870762_+,chr4_73871008_73871038_+,chr4_73871079_73871109_+,chr4_73871212_73871242_+	1.56397e-05	CXCL1
ENSG00000104133	-2.18609	2	chr15_44562696_44562726_-,chr15_44562806_44562836_-	0.000959644	SPG11
ENSG00000197894	-1.4503	5	chr4_99070978_99071008_-,chr4_99071035_99071065_-,chr4_99071084_99071114_-,chr4_99071118_99071175_-,chr4_99072146_99072176_-	1.1112e-10	ADH5
ENSG00000088179	-0.0228273	2	chr2_119977053_119977083_+,chr2_119977425_119977455_+	0.552339	PTPN4
ENSG00000181409	-1.74425	3	chr17_81110484_81110514_-,chr17_81117295_81117325_-,chr17_81117393_81117451_-	3.24119e-05	AATK
ENSG00000115866	0.289195	2	chr2_135906682_135906712_-,chr2_135907243_135907301_-	0.149466	DARS1
ENSG00000034510	0.282698	5	chr2_84906462_84906492_+,chr2_84906502_84906559_+,chr2_84906564_84906594_+,chr2_84906600_84906630_+,chr2_84906641_84906696_+	0.00411051	TMSB10
ENSG00000213995	-0.0354012	2	chr13_110639830_110639860_+,chr13_110639966_110639996_+	0.967838	NAXD
ENSG00000178057	-0.421297	4	chr3_49023170_49023200_+,chr3_49023202_49023317_+,chr3_49024327_49024357_+,chr3_49024492_49024522_+	0.00169183	NDUFAF3
ENSG00000159592	-1.95277	6	chr1_45627308_45627338_-,chr1_45627488_45627518_-,chr1_45627609_45627639_-,chr1_45628113_45628143_-,chr1_45628188_45628218_-,chr1_45628228_45628258_-	2.78531e-14	GPBP1L1
ENSG00000167470	0.217287	5	chr19_1258669_1258699_+,chr19_1258772_1258802_+,chr19_1258823_1258878_+,chr19_1259065_1259095_+,chr19_1259113_1259143_+	0.0261885	MIDN
ENSG00000159199	0.0310694	2	chr17_48895732_48895762_+,chr17_48895816_48895871_+	0.699147	ATP5MC1
ENSG00000136710	0.0411598	2	chr2_130338246_130338276_-,chr2_130338301_130338331_-	0.791312	CCDC115
ENSG00000140575	1.00913	7	chr15_90390928_90390958_+,chr15_90501145_90501175_+,chr15_90501216_90501246_+,chr15_90501301_90501331_+,chr15_90501410_90501440_+,chr15_90501525_90501555_+,chr15_90502209_90502239_+	1.63019e-06	IQGAP1
ENSG00000168291	-0.156811	4	chr3_58427630_58427660_-,chr3_58427678_58427708_-,chr3_58427720_58427750_-,chr3_58427773_58427803_-	0.0193754	PDHB
ENSG00000144659	-0.0461854	3	chr3_39397099_39397129_+,chr3_39397158_39397188_+,chr3_39397201_39397231_+	0.101376	SLC25A38
ENSG00000121749	1.25212	2	chr12_71897911_71897941_+,chr12_71923332_71923362_+	0.00284596	TBC1D15
ENSG00000126214	1.17607	4	chr14_103686195_103686225_+,chr14_103694015_103694045_+,chr14_103695127_103695157_+,chr14_103701514_103701544_+	5.4186e-06	KLC1
ENSG00000169756	0.0316759	2	chr2_108684148_108684178_+,chr2_108684830_108684860_+	0.95153	LIMS1
ENSG00000151413	#NAME?	2	chr14_31704787_31704817_+,chr14_31861194_31861224_+	4.02901e-05	NUBPL
ENSG00000115290	0.0399309	2	chr2_164573515_164573545_-,chr2_164573629_164573659_-	0.00695518	GRB14
ENSG00000052802	-0.133685	3	chr4_165342976_165343006_+,chr4_165343040_165343098_+,chr4_165343134_165343164_+	0.00149884	MSMO1
ENSG00000100162	0.0324729	2	chr22_41938724_41938779_-,chr22_41938810_41938840_-	0.831934	CENPM
ENSG00000113638	-6.52144	3	chr5_40714475_40714505_-,chr5_40714575_40714605_-,chr5_40715731_40715788_-	1.01307e-07	TTC33
ENSG00000118181	0.116804	4	chr11_119015655_119015685_-,chr11_119015712_119015742_-,chr11_119017958_119017988_-,chr11_119018001_119018031_-	1.00106e-05	RPS25
ENSG00000133812	-1.1835	5	chr11_9778785_9778815_-,chr11_9778828_9778858_-,chr11_9779120_9779150_-,chr11_9779262_9779292_-,chr11_9886700_9886730_-	2.04107e-05	SBF2
ENSG00000116793	0.397561	4	chr1_113697209_113697239_-,chr1_113705765_113705795_-,chr1_113705868_113705898_-,chr1_113726418_113726448_-	0.496183	PHTF1
ENSG00000144452	0.402532	2	chr2_214932304_214932334_-,chr2_215133150_215133180_-	0.997411	ABCA12
ENSG00000137497	0.529218	2	chr11_72002864_72002894_-,chr11_72024274_72024304_-	0.000286762	NUMA1
ENSG00000079462	0.439493	2	chr19_42297035_42297093_-,chr19_42297254_42297284_-	0.289593	PAFAH1B3
ENSG00000111237	-0.12084	5	chr12_110491624_110491654_-,chr12_110491684_110491714_-,chr12_110491756_110491786_-,chr12_110491923_110491953_-,chr12_110492000_110492030_-	9.99034e-06	VPS29
ENSG00000133059	-2.40137	3	chr1_205142750_205142780_-,chr1_205145538_205145568_-,chr1_205147258_205147288_-	1.49085e-07	DSTYK
ENSG00000147872	-0.00477297	4	chr9_19115761_19115791_-,chr9_19115881_19115940_-,chr9_19116004_19116034_-,chr9_19120880_19120910_-	0.000177918	PLIN2
ENSG00000257702.3	-0.426376	2	chr2_74504648_74504678_+,chr2_74505061_74505091_+	0.317498
ENSG00000159596	-2.00715	2	chr1_45694112_45694142_+,chr1_45694408_45694464_+	0.000495083	TMEM69
ENSG00000128039	0.00850221	2	chr4_55370238_55370268_+,chr4_55370273_55370303_+	0.991624	SRD5A3
ENSG00000228929	0.104047	3	chr1_52772145_52772205_-,chr1_52772217_52772247_-,chr1_52772294_52772324_-	0.00171849	RPS13P2
ENSG00000161692	-0.0981089	3	chr17_44750425_44750455_+,chr17_44750478_44750508_+,chr17_44750512_44750542_+	0.953508	DBF4B
ENSG00000138386	-1.34564	4	chr2_190690668_190690727_+,chr2_190690745_190690775_+,chr2_190692614_190692644_+,chr2_190692736_190692766_+	5.21393e-10	NAB1
ENSG00000225200	0.0101197	3	chr14_105978572_105978602_-,chr14_105978689_105978719_-,chr14_105978734_105978764_-	0.896786	AC246787.1
ENSG00000085511	0.385081	2	chr6_161034419_161034449_+,chr6_161117350_161117380_+	0.278877	MAP3K4
ENSG00000140521	-0.0558854	2	chr15_89316320_89316350_-,chr15_89316445_89316504_-	0.0264983	POLG
ENSG00000006468	-3.04166	4	chr7_13893270_13893300_-,chr7_13893307_13893337_-,chr7_13893370_13893400_-,chr7_13895737_13895767_-	1.83354e-08	ETV1
ENSG00000112144	1.89323	3	chr6_53004925_53004955_-,chr6_53004961_53004991_-,chr6_53041136_53041166_-	1.89518e-10	ICK
ENSG00000153790	-0.0432831	2	chr7_25135737_25135767_-,chr7_25137297_25137327_-	0.780388	C7orf31
ENSG00000104408	0.0366706	3	chr8_108201732_108201762_-,chr8_108201810_108201840_-,chr8_108201851_108201881_-	0.975628	EIF3E
ENSG00000185262	-0.26793	3	chr17_76270622_76270707_+,chr17_76270732_76270762_+,chr17_76271264_76271294_+	3.64847e-05	UBALD2
ENSG00000257252.1	-0.0297278	2	chr12_93278060_93278090_-,chr12_93316693_93316723_-	0.677794
ENSG00000129472	-2.55561	3	chr14_21459020_21459050_-,chr14_21459502_21459532_-,chr14_21461110_21461140_-	0.00173669	RAB2B
ENSG00000164967	0.049577	2	chr9_34610495_34610525_-,chr9_34610570_34610600_-	1	RPP25L
ENSG00000105996	-1.16722	4	chr7_27099976_27100006_-,chr7_27100262_27100292_-,chr7_27100354_27100384_-,chr7_27100689_27100719_-	0.0636562	HOXA2
ENSG00000117697	-4.63584	4	chr1_212737757_212737787_-,chr1_212737897_212737927_-,chr1_212738195_212738225_-,chr1_212784286_212784316_-	6.15039e-08	NSL1
ENSG00000135048	-4.14587	3	chr9_71683576_71683606_-,chr9_71683656_71683686_-,chr9_71685065_71685095_-	9.51878e-06	CEMIP2
ENSG00000205269	#NAME?	3	chr6_11576031_11576061_+,chr6_11577391_11577421_+,chr6_11578773_11578803_+	4.27779e-05	TMEM170B
ENSG00000070087	-4.54595	5	chr3_149964904_149964960_-,chr3_149965054_149965084_-,chr3_149965170_149965200_-,chr3_149965859_149965889_-,chr3_149965966_149965996_-	7.73536e-10	PFN2
ENSG00000239559	0.0586726	3	chr11_67682711_67682741_-,chr11_67682773_67682803_-,chr11_67682815_67682845_-	0.00206625	RPL37P2
ENSG00000144635	-0.440872	2	chr3_32526103_32526133_-,chr3_32526753_32526783_-	1.66798e-06	DYNC1LI1
ENSG00000205250	0.0398083	2	chr16_67198833_67198863_+,chr16_67198888_67198918_+	0.77208	E2F4
ENSG00000007080	0.122461	2	chr19_17943865_17943895_+,chr19_17943955_17943985_+	0.0475619	CCDC124
ENSG00000072756	0.794503	5	chr3_3148517_3148547_+,chr3_3148581_3148611_+,chr3_3150813_3150843_+,chr3_3150845_3150875_+,chr3_3150924_3150954_+	0.00315703	TRNT1
ENSG00000145734	-0.176399	5	chr5_71467479_71467509_+,chr5_71481385_71481415_+,chr5_71537142_71537172_+,chr5_71563907_71563937_+,chr5_71567790_71567820_+	0.0277809	BDP1
ENSG00000144560	-0.431867	5	chr3_11556069_11556099_-,chr3_11557979_11558009_-,chr3_11558335_11558365_-,chr3_11558413_11558443_-,chr3_11558509_11558539_-	7.07881e-10	VGLL4
ENSG00000139178	-1.69006	5	chr12_7094554_7094584_-,chr12_7094707_7094765_-,chr12_7094948_7094978_-,chr12_7095040_7095095_-,chr12_7107603_7107633_-	4.94905e-08	C1RL
ENSG00000113719	-0.369586	3	chr5_172952207_172952237_+,chr5_172952503_172952533_+,chr5_172952653_172952683_+	0.000870765	ERGIC1
ENSG00000107485	0.439723	5	chr10_8074344_8074374_+,chr10_8074408_8074438_+,chr10_8074462_8074521_+,chr10_8074775_8074805_+,chr10_8074864_8074894_+	0.13681	GATA3
ENSG00000132563	-0.0612586	2	chr5_138446820_138446850_+,chr5_138446935_138446965_+	0.919676	REEP2
ENSG00000047230	0.173053	2	chrX_16589549_16589579_-,chrX_16589636_16589666_-	0.0965834	CTPS2
ENSG00000185825	0.00668454	3	chrX_153700492_153700522_-,chrX_153700565_153700595_-,chrX_153700606_153700636_-	0.901716	BCAP31
ENSG00000100416	-0.25751	4	chr22_46357240_46357270_+,chr22_46357308_46357338_+,chr22_46361233_46361263_+,chr22_46361307_46361337_+	0.00382162	TRMU
ENSG00000186918	-0.0547963	3	chr8_28345590_28345620_-,chr8_28348355_28348385_-,chr8_28348559_28348589_-	0.194297	ZNF395
ENSG00000136104	0.412464	3	chr13_50953905_50953935_+,chr13_50953955_50953985_+,chr13_50956473_50956503_+	0.00423204	RNASEH2B
ENSG00000151849	0.140103	2	chr13_24883010_24883069_-,chr13_24883110_24883140_-	0.466911	CENPJ
ENSG00000130312	-0.0520204	2	chr19_17306740_17306770_+,chr19_17306808_17306838_+	0.74353	MRPL34
ENSG00000138442	-0.253283	4	chr2_202880604_202880634_-,chr2_202880640_202880695_-,chr2_202880730_202880760_-,chr2_202880773_202880803_-	0.972243	WDR12
ENSG00000131067	0.451268	2	chr20_34844720_34844750_-,chr20_34860638_34860668_-	0.0136746	GGT7
ENSG00000136271	0.246705	2	chr7_44565417_44565447_-,chr7_44565804_44565834_-	0.000102494	DDX56
ENSG00000163430	-2.13575	5	chr3_120394222_120394309_-,chr3_120394397_120394427_-,chr3_120396739_120396769_-,chr3_120396777_120396807_-,chr3_120396836_120396866_-	7.15063e-12	FSTL1
ENSG00000159461	-3.67345	5	chr16_56361452_56361482_-,chr16_56361565_56361595_-,chr16_56361980_56362010_-,chr16_56362082_56362112_-,chr16_56362777_56362807_-	1.50135e-10	AMFR
ENSG00000023839	-2.95201	6	chr10_99851783_99851813_+,chr10_99851964_99851994_+,chr10_99852394_99852424_+,chr10_99852434_99852489_+,chr10_99852506_99852536_+,chr10_99852546_99852606_+	2.58537e-18	ABCC2
ENSG00000160360	-0.458868	4	chr9_136359416_136359446_+,chr9_136359480_136359510_+,chr9_136359571_136359601_+,chr9_136363992_136364047_+	0.117528	GPSM1
ENSG00000100029	-0.0658504	2	chr22_30576630_30576660_-,chr22_30576750_30576780_-	0.97586	PES1
ENSG00000236287	0.80721	3	chr11_10852768_10852827_-,chr11_10852834_10852864_-,chr11_10854802_10854832_-	0.0627358	ZBED5
ENSG00000138814	-0.527308	6	chr4_101023431_101023461_-,chr4_101023512_101023542_-,chr4_101023569_101023599_-,chr4_101024328_101024358_-,chr4_101025038_101025068_-,chr4_101025403_101025433_-	1.4132e-10	PPP3CA
ENSG00000170017	-4.75709	8	chr3_105574654_105574684_+,chr3_105575436_105575466_+,chr3_105575567_105575597_+,chr3_105575923_105575953_+,chr3_105576033_105576091_+,chr3_105576125_105576155_+,chr3_105576369_105576399_+,chr3_105576876_105576906_+	2.09891e-07	ALCAM
ENSG00000159348	-0.927986	6	chr1_202961873_202961903_-,chr1_202961911_202961941_-,chr1_202962007_202962037_-,chr1_202962101_202962159_-,chr1_202962161_202962191_-,chr1_202962211_202962241_-	0.531718	CYB5R1
ENSG00000087884	-0.985388	4	chr11_77872205_77872235_+,chr11_77872251_77872281_+,chr11_77872322_77872352_+,chr11_77886498_77886558_+	0.0173429	AAMDC
ENSG00000103415	-0.00689817	2	chr16_4509872_4509902_+,chr16_4510317_4510347_+	0.645694	HMOX2
ENSG00000272068.1	0.148426	2	chr1_156637787_156637817_-,chr1_156641666_156641696_-	3.23956e-06
ENSG00000265962.1	-0.459217	2	chr18_8695856_8695886_-,chr18_8697188_8697218_-	0.498743
ENSG00000168917	0.11712	3	chr3_136855680_136855710_+,chr3_136855795_136855825_+,chr3_136855858_136855888_+	0.901624	SLC35G2
ENSG00000006744	0.040201	2	chr17_12992391_12992448_-,chr17_12992483_12992513_-	0.595537	ELAC2
ENSG00000156976	-0.445822	5	chr3_186789573_186789603_+,chr3_186789679_186789709_+,chr3_186789737_186789767_+,chr3_186789792_186789847_+,chr3_186789867_186789897_+	2.2262e-06	EIF4A2
ENSG00000120063	#NAME?	5	chr17_65009289_65009319_-,chr17_65009440_65009470_-,chr17_65010715_65010745_-,chr17_65010859_65010889_-,chr17_65014229_65014259_-	3.26405e-08	GNA13
ENSG00000230055	0.106937	8	chr17_38733534_38733564_+,chr17_38733576_38733606_+,chr17_38733613_38733643_+,chr17_38733662_38733692_+,chr17_38733999_38734029_+,chr17_38734033_38734063_+,chr17_38734954_38734984_+,chr17_38734985_38735075_+	1.5368e-08
ENSG00000167333	-0.0276294	2	chr11_4598672_4598702_-,chr11_4598746_4598776_-	1	TRIM68
ENSG00000136830	0.980504	4	chr9_127505343_127505373_-,chr9_127505378_127505408_-,chr9_127505413_127505443_-,chr9_127568820_127568850_-	0.0210881	NIBAN2
ENSG00000076242	0.335333	3	chr3_37050645_37050675_+,chr3_37050744_37050774_+,chr3_37050811_37050841_+	0.58375	MLH1
ENSG00000100324	0.0208101	2	chr22_39431757_39431787_+,chr22_39431852_39431882_+	0.920487	TAB1
ENSG00000119013	-0.00953609	2	chr2_201085648_201085678_+,chr2_201085695_201085750_+	1	NDUFB3
ENSG00000116661	0.0140069	2	chr1_11648358_11648417_-,chr1_11648439_11648469_-	0.966553	FBXO2
ENSG00000126746	-0.449292	5	chr12_6666477_6666507_-,chr12_6666585_6666615_-,chr12_6666638_6666668_-,chr12_6666732_6666762_-,chr12_6666795_6666825_-	8.97343e-05	ZNF384
ENSG00000179632	0.0500099	2	chr8_144107512_144107542_+,chr8_144107581_144107611_+	0.562534	MAF1
ENSG00000163755	0.0544749	2	chr3_149172699_149172729_+,chr3_149172931_149172961_+	0.113193	HPS3
ENSG00000072364	-0.79746	8	chr5_132875372_132875430_-,chr5_132875482_132875512_-,chr5_132875517_132875547_-,chr5_132875580_132875610_-,chr5_132880187_132880217_-,chr5_132880327_132880357_-,chr5_132891801_132891831_-,chr5_132926701_132926731_-	9.19777e-12	AFF4
ENSG00000259001.2	-0.41418	7	chr14_20343069_20343099_-,chr14_20343147_20343177_-,chr14_20343184_20343214_-,chr14_20343221_20343251_-,chr14_20343262_20343292_-,chr14_20343302_20343332_-,chr14_20343367_20343397_-	0.711041
ENSG00000140836	-0.29834	7	chr16_72782885_72782915_-,chr16_72782943_72782973_-,chr16_72783002_72783032_-,chr16_72783045_72783075_-,chr16_72785206_72785236_-,chr16_72787025_72787055_-,chr16_72787101_72787131_-	2.25698e-12	ZFHX3
ENSG00000101557	-2.04926	6	chr18_211722_211752_+,chr18_211845_211875_+,chr18_211945_211975_+,chr18_212018_212048_+,chr18_214520_214550_+,chr18_214599_214629_+	1.16702e-08	USP14
ENSG00000114853	-0.504911	2	chr3_42666122_42666152_+,chr3_42667550_42667580_+	0.00157906	ZBTB47
ENSG00000140948	-2.48757	4	chr16_87404688_87404718_-,chr16_87404770_87404800_-,chr16_87406250_87406280_-,chr16_87411415_87411445_-	3.68501e-07	ZCCHC14
ENSG00000124383	-0.143647	2	chr2_71150025_71150055_+,chr2_71150070_71150100_+	0.761271	MPHOSPH10
ENSG00000120318	0.00984608	2	chr5_141653404_141653434_-,chr5_141653553_141653583_-	1	ARAP3
ENSG00000182749	-0.00250757	2	chr1_25861488_25861518_-,chr1_25861570_25861600_-	1	PAQR7
ENSG00000084092	-0.0161131	2	chr4_56962880_56962910_-,chr4_56963350_56963408_-	0.740164	NOA1
ENSG00000170315	0.0529915	3	chr17_16382613_16382643_+,chr17_16382651_16382708_+,chr17_16382710_16382765_+	0.0678131	UBB
ENSG00000099341	0.0387712	5	chr19_38383289_38383319_+,chr19_38383382_38383412_+,chr19_38383445_38383475_+,chr19_38383723_38383753_+,chr19_38383767_38383824_+	0.418159	PSMD8
ENSG00000138430	0.832088	5	chr2_174075010_174075040_-,chr2_174075044_174075100_-,chr2_174075318_174075348_-,chr2_174075403_174075433_-,chr2_174141907_174141937_-	0.083253	OLA1
ENSG00000025770	-0.214073	4	chr22_50519722_50519752_+,chr22_50523442_50523472_+,chr22_50523556_50523586_+,chr22_50532782_50532812_+	6.92273e-08	NCAPH2
ENSG00000116205	0.185195	2	chr1_54090196_54090226_+,chr1_54100275_54100305_+	0.0173226	TCEANC2
ENSG00000198146	-0.951643	3	chr15_34978341_34978371_-,chr15_34978376_34978406_-,chr15_34978563_34978593_-	0.00615241	ZNF770
ENSG00000198740	-0.184283	4	chr17_49289206_49289236_-,chr17_49289238_49289268_-,chr17_49339461_49339491_-,chr17_49339510_49339567_-	5.58947e-06	ZNF652
ENSG00000138709	-1.49433	2	chr4_128108264_128108320_+,chr4_128108871_128108901_+	4.19764e-06	LARP1B
ENSG00000134058	0.0585813	3	chr5_69277193_69277223_+,chr5_69277275_69277305_+,chr5_69277308_69277338_+	0.774954	CDK7
ENSG00000196305	0.0307755	3	chr9_92210340_92210370_-,chr9_92210411_92210441_-,chr9_92210483_92210513_-	0.650362	IARS1
ENSG00000181924	0.13238	7	chr11_73872667_73872697_-,chr11_73872735_73872765_-,chr11_73872766_73872796_-,chr11_73872804_73872834_-,chr11_73872838_73872868_-,chr11_73872880_73872910_-,chr11_73872932_73872962_-	0.195955	COA4
ENSG00000269352.1	-0.112342	2	chr19_49856469_49856499_-,chr19_49856504_49856534_-	0.922354
ENSG00000198585	0.0490352	3	chr3_131383435_131383465_+,chr3_131383486_131383516_+,chr3_131383611_131383641_+	0.651546	NUDT16
ENSG00000163113	-0.582634	7	chr1_149937812_149937842_-,chr1_149941181_149941211_-,chr1_149941262_149941292_-,chr1_149942806_149942836_-,chr1_149943080_149943110_-,chr1_149943124_149943154_-,chr1_149943436_149943466_-	0.048175
ENSG00000184156	0.461436	2	chr8_132154194_132154224_-,chr8_132224082_132224112_-	0.189167	KCNQ3
ENSG00000144224	-1.10491	7	chr2_135778978_135779008_+,chr2_135782883_135782913_+,chr2_135782930_135782960_+,chr2_135782987_135783017_+,chr2_135783043_135783073_+,chr2_135783376_135783406_+,chr2_135785026_135785056_+	7.14274e-11	UBXN4
ENSG00000072201	0.908451	2	chr4_53458780_53458810_-,chr4_53501282_53501312_-	0.186141	LNX1
ENSG00000130177	0.526434	3	chr13_114272318_114272348_+,chr13_114272604_114272634_+,chr13_114272645_114272675_+	0.0469391	CDC16
ENSG00000144354	-0.146457	4	chr2_173364559_173364589_+,chr2_173367946_173367976_+,chr2_173368828_173368858_+,chr2_173368878_173368908_+	0.000534612	CDCA7
ENSG00000138092	-0.0896329	7	chr2_24819167_24819197_+,chr2_24819800_24819830_+,chr2_24819885_24819915_+,chr2_24822310_24822340_+,chr2_24822346_24822376_+,chr2_24826515_24826545_+,chr2_24826578_24826608_+	0.21176	CENPO
ENSG00000161217	-2.00176	4	chr3_196234368_196234398_-,chr3_196234844_196234874_-,chr3_196238357_196238387_-,chr3_196238398_196238428_-	3.98824e-08	PCYT1A
ENSG00000162413	0.240234	4	chr1_6590724_6590754_-,chr1_6590762_6590792_-,chr1_6590822_6590852_-,chr1_6590857_6590887_-	0.677888	KLHL21
ENSG00000135686	-3.29905	4	chr16_84662069_84662099_+,chr16_84662280_84662310_+,chr16_84667453_84667483_+,chr16_84667524_84667607_+	2.31998e-11	KLHL36
ENSG00000131469	0.239322	2	chr17_43002738_43002768_+,chr17_43002904_43002986_+	0.0102578	RPL27
ENSG00000130348	0.988707	2	chr6_106655715_106655745_+,chr6_106666331_106666361_+	0.048233	QRSL1
ENSG00000146416	-0.960454	6	chr6_143339830_143339860_+,chr6_143339870_143339900_+,chr6_143339909_143339939_+,chr6_143339988_143340048_+,chr6_143340187_143340217_+,chr6_143340274_143340304_+	7.32283e-09	AIG1
ENSG00000172922	0.312891	5	chr11_65717673_65717731_-,chr11_65717761_65717791_-,chr11_65719684_65719714_-,chr11_65719718_65719748_-,chr11_65719765_65719795_-	0.0040556	RNASEH2C
ENSG00000054967	-0.89787	2	chr11_73396615_73396645_+,chr11_73396973_73397003_+	0.101192	RELT
ENSG00000115419	1.00943	5	chr2_190913533_190913563_+,chr2_190935223_190935253_+,chr2_190935259_190935289_+,chr2_190963156_190963186_+,chr2_190963218_190963248_+	6.70298e-15	GLS
ENSG00000104331	-1.7595	10	chr8_56957931_56957961_-,chr8_56957977_56958007_-,chr8_56959804_56959834_-,chr8_56962706_56962736_-,chr8_56963096_56963126_-,chr8_56963162_56963192_-,chr8_56963240_56963270_-,chr8_56963329_56963359_-,chr8_56963381_56963411_-,chr8_56963505_56963535_-	9.03181e-16	IMPAD1
ENSG00000168010	-0.145211	2	chr11_72829528_72829558_+,chr11_72829605_72829635_+	0.827457	ATG16L2
ENSG00000047932	-0.224921	4	chr6_117560320_117560350_-,chr6_117561682_117561712_-,chr6_117563236_117563266_-,chr6_117578899_117578929_-	2.69492e-05	GOPC
ENSG00000272269.1	-0.468994	2	chr6_17707166_17707196_+,chr6_17707314_17707344_+	0.587949
ENSG00000235275	0.00339873	2	chr5_123637437_123637467_+,chr5_123637472_123637502_+	0.989986	KRT18P16
ENSG00000160714	0.0128434	2	chr1_154549983_154550013_-,chr1_154550022_154550052_-	1	UBE2Q1
ENSG00000100023	0.601259	4	chr22_21694349_21694379_+,chr22_21697771_21697801_+,chr22_21697833_21697863_+,chr22_21697877_21697907_+	0.183009	PPIL2
ENSG00000137135	0.0176207	3	chr9_35661434_35661464_-,chr9_35661468_35661498_-,chr9_35661506_35661536_-	0.808384	ARHGEF39
ENSG00000140464	-0.849269	2	chr15_74028181_74028211_+,chr15_74036364_74036394_+	0.0518047	PML
ENSG00000185842	0.197028	2	chr1_224967786_224967816_+,chr1_224967894_224967924_+	0.748533	DNAH14
ENSG00000135164	-0.0383524	2	chr7_87196232_87196262_+,chr7_87196295_87196325_+	0.991689	DMTF1
ENSG00000267751.1	0.0742868	3	chr19_566818_566848_-,chr19_566875_566905_-,chr19_567433_567463_-	0.150042
ENSG00000088448	0.510497	5	chr13_110878540_110878570_-,chr13_110878617_110878647_-,chr13_110878743_110878773_-,chr13_110892698_110892728_-,chr13_110892739_110892769_-	1.39697e-05	ANKRD10
ENSG00000055950	0.0531893	2	chr10_100981376_100981406_-,chr10_100986276_100986306_-	0.00834693	MRPL43
ENSG00000144048	-0.341446	4	chr2_73762184_73762243_-,chr2_73762299_73762329_-,chr2_73762374_73762404_-,chr2_73762414_73762444_-	1	DUSP11
ENSG00000103540	-0.223606	5	chr16_19537557_19537587_+,chr16_19548075_19548105_+,chr16_19552017_19552047_+,chr16_19552131_19552161_+,chr16_19553378_19553408_+	0.000989164	CCP110
ENSG00000171793	-0.26543	6	chr1_41011683_41011740_+,chr1_41011746_41011776_+,chr1_41011777_41011807_+,chr1_41011823_41011853_+,chr1_41012328_41012358_+,chr1_41012533_41012563_+	0.00512013	CTPS1
ENSG00000203950	0.134634	4	chrX_135050932_135050962_-,chrX_135050978_135051008_-,chrX_135051031_135051061_-,chrX_135051065_135051125_-	0.220536	RTL8A
ENSG00000172354	0.00764338	2	chr7_100679088_100679118_+,chr7_100679137_100679167_+	0.773671	GNB2
ENSG00000125257	-2.74046	5	chr13_95019835_95019865_-,chr13_95019894_95019924_-,chr13_95021161_95021191_-,chr13_95095944_95095974_-,chr13_95115777_95115807_-	0.000433932	ABCC4
ENSG00000144061	-1.39505	2	chr2_110178127_110178157_-,chr2_110178757_110178787_-	0.130635	NPHP1
ENSG00000158552	0.302565	2	chr2_219209614_219209644_+,chr2_219221660_219221690_+	3.40988e-06	ZFAND2B
ENSG00000096717	#NAME?	4	chr10_67916712_67916742_+,chr10_67917332_67917362_+,chr10_67918308_67918338_+,chr10_67918356_67918386_+	5.90661e-08	SIRT1
ENSG00000055332	-0.553579	6	chr2_37099210_37099240_-,chr2_37099242_37099300_-,chr2_37106509_37106539_-,chr2_37106542_37106572_-,chr2_37106646_37106676_-,chr2_37106685_37106715_-	1.22824e-08	EIF2AK2
ENSG00000142687	0.20202	3	chr1_35433492_35433522_-,chr1_35433535_35433565_-,chr1_35451628_35451658_-	0.272437	KIAA0319L
ENSG00000179115	0.00979515	2	chr19_12922479_12922509_-,chr19_12922574_12922604_-	1	FARSA
ENSG00000173141	0.286711	4	chr13_21177285_21177315_+,chr13_21177326_21177356_+,chr13_21177381_21177411_+,chr13_21177482_21177512_+	8.55585e-05	MRPL57
ENSG00000169105	0.123136	2	chr15_40473067_40473097_+,chr15_40473128_40473158_+	0.813563	CHST14
ENSG00000114745	0.342175	4	chr3_39095225_39095255_-,chr3_39096599_39096629_-,chr3_39096638_39096695_-,chr3_39096698_39096728_-	0.000180048	GORASP1
ENSG00000177051	0.00563995	2	chr19_45710629_45710685_-,chr19_45710721_45710751_-	0.92467	FBXO46
ENSG00000140538	0.700169	3	chr15_87977364_87977394_-,chr15_87979056_87979086_-,chr15_88002169_88002199_-	7.3691e-08	NTRK3
ENSG00000247596	0.00786081	2	chr3_52228612_52228642_-,chr3_52228668_52228698_-	0.905801	TWF2
ENSG00000108219	-0.864536	4	chr10_80510240_80510300_+,chr10_80519544_80519574_+,chr10_80519600_80519630_+,chr10_80522535_80522565_+	4.32084e-08	TSPAN14
ENSG00000166228	-0.140721	4	chr10_70883510_70883540_-,chr10_70883554_70883612_-,chr10_70883658_70883688_-,chr10_70883692_70883722_-	0.575209	PCBD1
ENSG00000223414.2	-0.443626	7	chr6_165901833_165901863_-,chr6_165913512_165913542_-,chr6_165939456_165939486_-,chr6_165939494_165939524_-,chr6_165939570_165939600_-,chr6_165939609_165939639_-,chr6_165946972_165947002_-	0.000126206
ENSG00000204070	-0.051091	5	chr20_45367372_45367402_+,chr20_45367435_45367465_+,chr20_45368084_45368114_+,chr20_45369104_45369164_+,chr20_45369179_45369209_+	0.126653	SYS1
ENSG00000146067	-2.5886	2	chr5_177519789_177519819_-,chr5_177552893_177552923_-	5.54036e-05	FAM193B
ENSG00000137770	-1.0935	7	chr15_44525591_44525621_+,chr15_44525793_44525823_+,chr15_44525888_44525918_+,chr15_44526150_44526180_+,chr15_44527190_44527220_+,chr15_44527227_44527257_+,chr15_44527290_44527320_+	6.472e-07	CTDSPL2
ENSG00000115738	0.080395	4	chr2_8683715_8683745_+,chr2_8684127_8684157_+,chr2_8684251_8684281_+,chr2_8684288_8684318_+	0.00965209	ID2
ENSG00000056050	0.938045	3	chr4_169729470_169729500_-,chr4_169743410_169743440_-,chr4_169744820_169744850_-	0.146708	HPF1
ENSG00000122692	-0.933057	5	chr9_33044976_33045006_-,chr9_33046552_33046582_-,chr9_33046589_33046619_-,chr9_33047169_33047199_-,chr9_33047232_33047262_-	2.2579e-10	SMU1
ENSG00000149930	0.884938	3	chr16_29986474_29986504_+,chr16_29988363_29988393_+,chr16_29992231_29992261_+	7.04505e-07	TAOK2
ENSG00000166130	0.0603272	7	chr12_98613390_98613448_-,chr12_98613490_98613520_-,chr12_98613602_98613632_-,chr12_98614012_98614042_-,chr12_98625540_98625599_-,chr12_98625929_98625959_-,chr12_98626039_98626069_-	0.0310024	IKBIP
ENSG00000105298	0.0460395	2	chr19_3610645_3610675_-,chr19_3610700_3610730_-	0.89397	CACTIN
ENSG00000113811	-0.291813	4	chr3_53885169_53885199_-,chr3_53885202_53885232_-,chr3_53885272_53885302_-,chr3_53885335_53885365_-	0.822591	SELENOK
ENSG00000152795	0.327284	4	chr4_82424623_82424653_-,chr4_82424654_82424710_-,chr4_82424732_82424762_-,chr4_82428021_82428051_-	0.640899	HNRNPDL
ENSG00000105519	-0.00800269	2	chr19_5915779_5915809_+,chr19_5915845_5915875_+	0.690261	CAPS
ENSG00000189077	1.04137	3	chr7_75986837_75986867_-,chr7_75986989_75987019_-,chr7_75987185_75987215_-	5.99106e-05	TMEM120A
ENSG00000119927	#NAME?	2	chr10_112149865_112149895_-,chr10_112153266_112153296_-	7.52544e-07	GPAM
ENSG00000206483	2.01433	2	chr3_126596067_126596097_-,chr3_126599366_126599396_-	0.00141452
ENSG00000152253	-0.840381	4	chr2_168851343_168851373_-,chr2_168870895_168870925_-,chr2_168871388_168871418_-,chr2_168889387_168889417_-	6.56083e-05	SPC25
ENSG00000197275	0.0897724	3	chr8_94371960_94371990_-,chr8_94372030_94372060_-,chr8_94391791_94391821_-	0.576912	RAD54B
ENSG00000149187	-4.52808	12	chr11_47465937_47465967_-,chr11_47465985_47466015_-,chr11_47466107_47466137_-,chr11_47466170_47466200_-,chr11_47466539_47466569_-,chr11_47466706_47466736_-,chr11_47470305_47470362_-,chr11_47470366_47470396_-,chr11_47470405_47470435_-,chr11_47471927_47471957_-,chr11_47471990_47472020_-,chr11_47472026_47472056_-	4.85919e-29	CELF1
ENSG00000163877	#NAME?	4	chr1_37536898_37536928_-,chr1_37536968_37536998_-,chr1_37537472_37537502_-,chr1_37537560_37537590_-	0.000857134	SNIP1
ENSG00000164134	-2.20193	2	chr4_139388178_139388208_+,chr4_139389291_139389321_+	2.51428e-05	NAA15
ENSG00000197043	0.512457	3	chr5_151101105_151101135_-,chr5_151101136_151101166_-,chr5_151138720_151138750_-	0.399941	ANXA6
ENSG00000072803	-0.388383	4	chr5_171861693_171861723_-,chr5_171861772_171861802_-,chr5_171863785_171863815_-,chr5_171868300_171868330_-	3.62899e-07	FBXW11
ENSG00000126261	-0.0310372	3	chr19_34469712_34469742_+,chr19_34469765_34469795_+,chr19_34469861_34469891_+	0.95013	UBA2
ENSG00000142945	0.688675	3	chr1_44747455_44747485_+,chr1_44767179_44767209_+,chr1_44767714_44767770_+	0.169959	KIF2C
ENSG00000053254	0.0341145	3	chr14_89161260_89161290_-,chr14_89161633_89161663_-,chr14_89383030_89383060_-	3.21139e-05	FOXN3
ENSG00000171443	0.720761	3	chr19_55603108_55603163_+,chr19_55607432_55607462_+,chr19_55607554_55607584_+	0.00710631	ZNF524
ENSG00000175166	0.18695	4	chr3_184306398_184306428_+,chr3_184308842_184308872_+,chr3_184308938_184308968_+,chr3_184309020_184309050_+	0.760545	PSMD2
ENSG00000044115	-2.2002	5	chr5_138934248_138934278_+,chr5_138934309_138934339_+,chr5_138934682_138934737_+,chr5_138934809_138934839_+,chr5_138935002_138935032_+	1.84101e-12	CTNNA1
ENSG00000006704	0.54902	3	chr7_74468343_74468373_+,chr7_74471680_74471710_+,chr7_74602575_74602605_+	0.505924	GTF2IRD1
ENSG00000126653	1.65312	2	chr17_30117064_30117094_+,chr17_30185140_30185170_+	0.230127	NSRP1
ENSG00000104450	0.961847	3	chr8_100241695_100241725_+,chr8_100241818_100241848_+,chr8_100241872_100241902_+	0.144484	SPAG1
ENSG00000165195	#NAME?	2	chrX_15319456_15319486_-,chrX_15321442_15321472_-	9.48905e-07	PIGA
ENSG00000170525	-3.25854	3	chr10_6233361_6233391_+,chr10_6235437_6235467_+,chr10_6235502_6235532_+	2.97989e-05	PFKFB3
ENSG00000014824	-5.90984	6	chr4_42060404_42060434_+,chr4_42060496_42060526_+,chr4_42078795_42078825_+,chr4_42078879_42078909_+,chr4_42087388_42087418_+,chr4_42087491_42087521_+	6.46524e-07	SLC30A9
ENSG00000070718	0.159273	3	chr8_42169111_42169141_+,chr8_42170319_42170349_+,chr8_42171152_42171182_+	0.148618	AP3M2
ENSG00000225774	-0.0464484	2	chr22_30544858_30544888_+,chr22_30544915_30544945_+	0.999143	SIRPAP1
ENSG00000139726	-1.87153	8	chr12_122769411_122769496_+,chr12_122769891_122769947_+,chr12_122770681_122770711_+,chr12_122770749_122770779_+,chr12_122770793_122770823_+,chr12_122770927_122770957_+,chr12_122770973_122771003_+,chr12_122771007_122771064_+	8.52963e-17	DENR
ENSG00000133872	0.0769137	4	chr8_30063097_30063127_-,chr8_30063154_30063184_-,chr8_30063198_30063228_-,chr8_30063231_30063261_-	0.978349	SARAF
ENSG00000173120	-1.31042	4	chr11_67257435_67257465_+,chr11_67257631_67257661_+,chr11_67257959_67257989_+,chr11_67258052_67258082_+	1.33121e-08	KDM2A
ENSG00000145725	-0.313387	3	chr5_103203018_103203048_+,chr5_103203122_103203152_+,chr5_103203179_103203209_+	0.890728	PPIP5K2
ENSG00000001630	-3.66267	4	chr7_92112153_92112208_-,chr7_92112232_92112262_-,chr7_92113476_92113506_-,chr7_92113584_92113614_-	7.10729e-16	CYP51A1
ENSG00000168894	-0.0351458	2	chr2_85597550_85597580_+,chr2_85598559_85598589_+	0.123525	RNF181
ENSG00000110881	-0.51109	3	chr12_50082605_50082635_+,chr12_50082697_50082727_+,chr12_50083581_50083611_+	0.011546	ASIC1
ENSG00000273079	0.148308	4	chr12_13540234_13540264_-,chr12_13547982_13548012_-,chr12_13621614_13621644_-,chr12_13939544_13939574_-	0.000169851	GRIN2B
ENSG00000123219	-2.49032	4	chr5_65514231_65514261_-,chr5_65514264_65514294_-,chr5_65516190_65516220_-,chr5_65516292_65516322_-	1.34887e-07	CENPK
ENSG00000166833	3.89895	3	chr11_19351802_19351832_+,chr11_19933761_19933791_+,chr11_20118852_20118882_+	1.70067e-07	NAV2
ENSG00000007384	-0.235965	4	chr16_58059_58089_-,chr16_58101_58131_-,chr16_58137_58167_-,chr16_58181_58211_-	0.66257	RHBDF1
ENSG00000116641	-0.147846	4	chr1_62455011_62455041_-,chr1_62483175_62483205_-,chr1_62625098_62625128_-,chr1_62687279_62687309_-	0.000556067	DOCK7
ENSG00000129484	0.626022	3	chr14_20354175_20354205_+,chr14_20357813_20357843_+,chr14_20357874_20357904_+	0.750112	PARP2
ENSG00000179041	0.247151	4	chr8_66430544_66430574_+,chr8_66430622_66430652_+,chr8_66430659_66430689_+,chr8_66430690_66430720_+	0.0759345	RRS1
ENSG00000020129	0.200799	2	chr1_35566607_35566637_+,chr1_35566743_35566773_+	0.436577	NCDN
ENSG00000137563	0.24837	3	chr8_63015079_63015109_-,chr8_63015149_63015179_-,chr8_63015254_63015284_-	0.0750734	GGH
ENSG00000107438	-0.179681	5	chr10_95237572_95237602_-,chr10_95237607_95237637_-,chr10_95237662_95237692_-,chr10_95237713_95237743_-,chr10_95237768_95237798_-	0.400872	PDLIM1
ENSG00000174151	#NAME?	2	chr1_109496490_109496520_+,chr1_109500405_109500435_+	0.000447503	CYB561D1
ENSG00000009830	-0.0165641	3	chr14_77276956_77276986_-,chr14_77276991_77277021_-,chr14_77277026_77277056_-	0.812683	POMT2
ENSG00000171368	#NAME?	2	chr5_659862_659892_-,chr5_661737_661767_-	0.000345347	TPPP
ENSG00000136231	0.330932	7	chr7_23310209_23310239_-,chr7_23310249_23310279_-,chr7_23310304_23310334_-,chr7_23310625_23310655_-,chr7_23311359_23311389_-,chr7_23311803_23311833_-,chr7_23388608_23388638_-	6.6847e-05	IGF2BP3
ENSG00000043143	-1.98936	3	chr5_134579445_134579475_+,chr5_134583037_134583096_+,chr5_134583197_134583227_+	2.43246e-08	JADE2
ENSG00000130529	-0.212195	2	chr19_49159892_49159922_+,chr19_49211806_49211836_+	0.254154	TRPM4
ENSG00000175634	0.202107	2	chr11_67435215_67435245_+,chr11_67435371_67435401_+	0.497709	RPS6KB2
ENSG00000126457	-0.0145114	2	chr19_49688301_49688331_+,chr19_49688417_49688473_+	0.963901	PRMT1
ENSG00000091127	-2.43668	2	chr7_105456645_105456675_-,chr7_105457660_105457690_-	0.000267059	PUS7
ENSG00000175198	0.102303	2	chr13_100276214_100276244_+,chr13_100530405_100530435_+	0.685049	PCCA
ENSG00000109099	-0.480722	2	chr17_15229779_15229809_-,chr17_15230713_15230743_-	0.0763626	PMP22
ENSG00000119801	-0.235038	3	chr2_30159521_30159551_+,chr2_30160057_30160087_+,chr2_30160503_30160533_+	1.76596e-05	YPEL5
ENSG00000113448	-0.944546	10	chr5_58969038_58969068_-,chr5_58970071_58970101_-,chr5_58970194_58970224_-,chr5_58971295_58971325_-,chr5_58973807_58973837_-,chr5_58973925_58973955_-,chr5_58974013_58974043_-,chr5_59053662_59053692_-,chr5_59483524_59483554_-,chr5_59767477_59767507_-	9.5832e-20	PDE4D
ENSG00000230058.1	-0.455811	2	chr13_40323596_40323626_-,chr13_40383073_40383103_-	0.244553
ENSG00000138029	-0.911621	5	chr2_26290070_26290100_+,chr2_26290290_26290320_+,chr2_26290331_26290361_+,chr2_26290370_26290427_+,chr2_26290435_26290465_+	0.0441935	HADHB
ENSG00000135945	-0.0747656	5	chr2_99400477_99400507_-,chr2_99400950_99400980_-,chr2_99400984_99401014_-,chr2_99401122_99401152_-,chr2_99438568_99438598_-	0.656882	REV1
ENSG00000136108	-0.823103	2	chr13_52475135_52475165_+,chr13_52476320_52476377_+	6.11068e-08	CKAP2
ENSG00000185532	0.023558	2	chr10_51847847_51847877_+,chr10_52239515_52239545_+	0.299746	PRKG1
ENSG00000238227	0.0559214	3	chr9_136114589_136114619_-,chr9_136114621_136114651_-,chr9_136114671_136114701_-	0.821872	TMEM250
ENSG00000239900	0.0572958	2	chr22_40366526_40366556_+,chr22_40366557_40366587_+	0.00293264	ADSL
ENSG00000069966	-1.30568	6	chr15_52120934_52120964_-,chr15_52120974_52121004_-,chr15_52121611_52121641_-,chr15_52122208_52122238_-,chr15_52122249_52122279_-,chr15_52149278_52149308_-	0.0302828	GNB5
ENSG00000100209	0.160076	3	chr22_28745939_28745969_+,chr22_28746005_28746035_+,chr22_28757480_28757510_+	0.997321	HSCB
ENSG00000125166	0.0414315	3	chr16_58707131_58707161_-,chr16_58707228_58707258_-,chr16_58707272_58707302_-	0.545235	GOT2
ENSG00000171552	-0.000647463	2	chr20_31664454_31664484_-,chr20_31664486_31664516_-	0.972221	BCL2L1
ENSG00000108797	-0.0379664	4	chr17_42682619_42682649_+,chr17_42699708_42699738_+,chr17_42699784_42699844_+,chr17_42699957_42699987_+	0.828711	CNTNAP1
ENSG00000133030	0.0192907	2	chr17_17185487_17185517_+,chr17_17185530_17185560_+	0.777747	MPRIP
ENSG00000177830	-0.400371	3	chr11_868395_868425_-,chr11_869762_869819_-,chr11_880874_880904_-	1.55854e-05	CHID1
ENSG00000138448	-4.30212	6	chr2_186677505_186677535_+,chr2_186677575_186677605_+,chr2_186677660_186677690_+,chr2_186677723_186677753_+,chr2_186677755_186677785_+,chr2_186680846_186680901_+	2.19031e-06	ITGAV
ENSG00000151388	1.9682	3	chr5_33751322_33751352_-,chr5_33791771_33791801_-,chr5_33883328_33883358_-	6.82003e-07	ADAMTS12
ENSG00000197766	0.0154667	2	chr19_863279_863309_+,chr19_863396_863453_+	0.724945	CFD
ENSG00000139370	-2.77424	2	chr12_128793198_128793228_-,chr12_128793761_128793791_-	8.95347e-06	SLC15A4
ENSG00000144744	-2.58648	9	chr3_69054730_69054760_-,chr3_69054777_69054807_-,chr3_69054813_69054843_-,chr3_69055045_69055075_-,chr3_69055162_69055192_-,chr3_69055218_69055248_-,chr3_69055254_69055284_-,chr3_69055294_69055324_-,chr3_69055353_69055411_-	2.70737e-06	UBA3
ENSG00000150347	-0.153237	4	chr10_62083297_62083327_+,chr10_62093513_62093543_+,chr10_62093674_62093704_+,chr10_62096912_62096942_+	0.000239239	ARID5B
ENSG00000103994	#NAME?	3	chr15_42412823_42412853_-,chr15_42412855_42412885_-,chr15_42416255_42416285_-	0.0495807	ZNF106
ENSG00000148308	0.0618596	3	chr9_133058357_133058387_+,chr9_133058413_133058443_+,chr9_133058473_133058503_+	0.981374	GTF3C5
ENSG00000173918	-0.0304734	2	chr17_79048455_79048485_+,chr17_79049758_79049788_+	1	C1QTNF1
ENSG00000144959	-8.12765	5	chr3_172630655_172630685_-,chr3_172630727_172630757_-,chr3_172631038_172631068_-,chr3_172632910_172632940_-,chr3_172633013_172633043_-	1.83629e-11	NCEH1
ENSG00000112339	-0.0247215	5	chr6_134964631_134964661_-,chr6_134964720_134964750_-,chr6_134964760_134964790_-,chr6_134965019_134965049_-,chr6_135039572_135039602_-	0.26808	HBS1L
ENSG00000115525	0.152672	2	chr2_85839149_85839179_-,chr2_85839349_85839379_-	0.747332	ST3GAL5
ENSG00000169221	0.00624501	2	chr16_30357102_30357132_-,chr16_30357152_30357182_-	1	TBC1D10B
ENSG00000197429	-2.2243	3	chr1_45694324_45694354_-,chr1_45697059_45697089_-,chr1_45699640_45699670_-	0.020393	IPP
ENSG00000116663	-1.0248	2	chr1_11673999_11674029_+,chr1_11674324_11674354_+	0.0028332	FBXO6
ENSG00000187187	0.798497	5	chr19_40013677_40013707_+,chr19_40013761_40013791_+,chr19_40016939_40016969_+,chr19_40021903_40021933_+,chr19_40027267_40027297_+	0.236927	ZNF546
ENSG00000198853	0.0827279	2	chr9_35561776_35561806_+,chr9_35561865_35561895_+	0.123543	RUSC2
ENSG00000179083	0.735529	2	chrX_93673985_93674015_+,chrX_93702840_93702870_+	0.122157	FAM133A
ENSG00000168028	1.36568	5	chr3_39408510_39408540_+,chr3_39411951_39411981_+,chr3_39411994_39412024_+,chr3_39412414_39412444_+,chr3_39412493_39412552_+	0.0226612	RPSA
ENSG00000113312	0.0417233	3	chr5_160010828_160010858_+,chr5_160065447_160065477_+,chr5_160065513_160065543_+	0.404893	TTC1
ENSG00000103528	-0.20125	2	chr16_19250048_19250078_+,chr16_19268302_19268332_+	0.00126151	SYT17
ENSG00000244879.3	0.330554	2	chr15_50356296_50356326_+,chr15_50371196_50371226_+	0.558306
ENSG00000173875	0.181935	4	chr19_12624680_12624710_+,chr19_12629997_12630027_+,chr19_12631891_12631921_+,chr19_12633771_12633801_+	0.953493	ZNF791
ENSG00000076248	-1.65157	2	chr12_109103644_109103674_+,chr12_109110962_109110992_+	1.58925e-07	UNG
ENSG00000173621	-0.147487	2	chr11_66860312_66860342_+,chr11_66860445_66860475_+	0.841804	LRFN4
ENSG00000183527	0.434831	3	chr21_39175458_39175488_-,chr21_39175566_39175596_-,chr21_39175618_39175648_-	0.0095198	PSMG1
ENSG00000109606	-1.90187	4	chr4_24527475_24527505_-,chr4_24527532_24527562_-,chr4_24539851_24539881_-,chr4_24539905_24539935_-	0.00281498	DHX15
ENSG00000163001	0.24951	3	chr2_55533930_55533960_+,chr2_55544340_55544370_+,chr2_55545049_55545079_+	0.644624	CFAP36
ENSG00000180389	0.141227	2	chr13_27945321_27945351_+,chr13_27945535_27945590_+	0.000865633	ATP5F1EP2
ENSG00000167088	0.00911162	2	chr18_21629123_21629153_+,chr18_21629176_21629235_+	0.853413	SNRPD1
ENSG00000110321	-0.129978	3	chr11_10797027_10797084_-,chr11_10797102_10797212_-,chr11_10797238_10797268_-	0.966695	EIF4G2
ENSG00000101000	-0.452844	3	chr20_35177123_35177153_+,chr20_35177164_35177194_+,chr20_35177332_35177362_+	0.000368878	PROCR
ENSG00000130813	0.0274949	3	chr19_10092305_10092335_+,chr19_10092345_10092375_+,chr19_10093213_10093243_+	0.968522	SHFL
ENSG00000110583	-2.71521	7	chr11_63955024_63955054_+,chr11_63955143_63955173_+,chr11_63955220_63955250_+,chr11_63955267_63955297_+,chr11_63957168_63957198_+,chr11_63957235_63957265_+,chr11_63957289_63957319_+	1.39072e-11	NAA40
ENSG00000143156	0.500085	3	chr1_169132020_169132050_-,chr1_169132531_169132561_-,chr1_169132662_169132692_-	1.51268e-10	NME7
ENSG00000152944	-0.838306	6	chr12_27028551_27028581_+,chr12_27028622_27028652_+,chr12_27028703_27028760_+,chr12_27029169_27029199_+,chr12_27029720_27029750_+,chr12_27030524_27030554_+	6.73456e-09	MED21
ENSG00000128408	0.0322475	2	chr22_45432339_45432369_+,chr22_45432386_45432416_+	0.95284	RIBC2
ENSG00000080493	-2.61545	3	chr4_71196844_71196874_+,chr4_71567905_71567935_+,chr4_71572053_71572083_+	6.20839e-07	SLC4A4
ENSG00000149474	-0.0287413	3	chr20_18187825_18187855_+,chr20_18187885_18187915_+,chr20_18188005_18188035_+	0.925046	KAT14
ENSG00000167645	-0.730571	5	chr19_38303562_38303592_-,chr19_38303615_38303645_-,chr19_38303662_38303692_-,chr19_38305115_38305145_-,chr19_38305244_38305274_-	3.73562e-10	YIF1B
ENSG00000169410	-1.70188	6	chr15_75467123_75467153_-,chr15_75467201_75467231_-,chr15_75467501_75467531_-,chr15_75468151_75468181_-,chr15_75468185_75468215_-,chr15_75468577_75468607_-	1.71367e-06	PTPN9
ENSG00000198242	0.466204	7	chr17_28720676_28720706_+,chr17_28722842_28722901_+,chr17_28723461_28723491_+,chr17_28724149_28724179_+,chr17_28724202_28724232_+,chr17_28724248_28724278_+,chr17_28724329_28724359_+	5.794e-06	RPL23A
ENSG00000214941	-0.0875408	4	chr17_15975536_15975566_-,chr17_15976560_15976590_-,chr17_15976644_15976674_-,chr17_15977732_15977792_-	0.00217557	ZSWIM7
ENSG00000219200	0.261019	4	chr17_7014334_7014364_+,chr17_7014392_7014422_+,chr17_7014443_7014473_+,chr17_7014477_7014532_+	0.469327	RNASEK
ENSG00000105662	-0.0104924	2	chr19_18726922_18726952_+,chr19_18777922_18777952_+	0.942892	CRTC1
ENSG00000132432	0.0103012	3	chr7_54752253_54752283_-,chr7_54752288_54752318_-,chr7_54752323_54752353_-	0.48201	SEC61G
ENSG00000106692	-1.31792	3	chr9_105620116_105620146_+,chr9_105635365_105635395_+,chr9_105640023_105640053_+	0.00199424	FKTN
ENSG00000173559	-1.04456	4	chr2_191685788_191685846_+,chr2_191685896_191685926_+,chr2_191686101_191686131_+,chr2_191686163_191686193_+	0.475642	NABP1
ENSG00000156136	-2.03683	3	chr4_71029441_71029471_+,chr4_71030738_71030768_+,chr4_71030884_71030914_+	0.00553292	DCK
ENSG00000171453	-0.608655	3	chr6_43521423_43521478_+,chr6_43521483_43521513_+,chr6_43522397_43522427_+	0.00015374	POLR1C
ENSG00000155506	0.133884	5	chr5_154792767_154792797_+,chr5_154803577_154803607_+,chr5_154817387_154817417_+,chr5_154817446_154817476_+,chr5_154817575_154817605_+	0.288082	LARP1
ENSG00000085733	-2.34298	5	chr11_70407718_70407748_+,chr11_70435235_70435265_+,chr11_70435289_70435319_+,chr11_70435374_70435404_+,chr11_70436531_70436561_+	6.30122e-12	CTTN
ENSG00000143256	0.372292	3	chr1_161100561_161100591_-,chr1_161100668_161100698_-,chr1_161102061_161102118_-	0.0713415	PFDN2
ENSG00000077157	0.00751799	2	chr1_202555323_202555353_+,chr1_202588539_202588569_+	0.309996	PPP1R12B
ENSG00000171858	0.171721	2	chr20_62388335_62388365_+,chr20_62388462_62388547_+	0.0808652	RPS21
CATG00000064271.1	-0.455422	2	chr1_82576961_82576991_-,chr1_82823439_82823469_-	0.34256
ENSG00000143612	-3.04996	7	chr1_154206720_154206775_-,chr1_154206832_154206862_-,chr1_154206927_154206957_-,chr1_154211714_154211769_-,chr1_154211806_154211836_-,chr1_154211862_154211892_-,chr1_154212211_154212241_-	1.60651e-13	C1orf43
ENSG00000188021	-0.0803485	2	chrX_56566838_56566868_+,chrX_56566920_56566950_+	0.783208	UBQLN2
ENSG00000138758	-4.57427	7	chr4_77034679_77034709_+,chr4_77034730_77034785_+,chr4_77034877_77034907_+,chr4_77035629_77035659_+,chr4_77038469_77038499_+,chr4_77038526_77038583_+,chr4_77038585_77038615_+	1.43189e-15	SEPTIN11
ENSG00000065882	0.510683	2	chr4_37960984_37961014_+,chr4_38137589_38137644_+	0.000584832	TBC1D1
ENSG00000185088	0.227978	4	chr15_63153802_63153883_-,chr15_63153886_63153973_-,chr15_63153990_63154020_-,chr15_63154023_63154053_-	9.66093e-05	RPS27L
CATG00000067044.1	-0.0418249	2	chr3_182273496_182273526_-,chr3_182312521_182312551_-	0.716168
ENSG00000119541	-5.58218	4	chr18_63389305_63389335_-,chr18_63389340_63389370_-,chr18_63390842_63390872_-,chr18_63390904_63390934_-	9.3414e-07	VPS4B
ENSG00000167889	0.00816474	3	chr17_76950228_76950258_+,chr17_76950303_76950333_+,chr17_76950363_76950393_+	0.872441	MGAT5B
ENSG00000182400	#NAME?	4	chr14_39147819_39147849_-,chr14_39147850_39147880_-,chr14_39150291_39150321_-,chr14_39151771_39151801_-	8.20447e-05	TRAPPC6B
ENSG00000087365	0.0749256	5	chr11_66058375_66058405_+,chr11_66068303_66068333_+,chr11_66068705_66068735_+,chr11_66068828_66068858_+,chr11_66068862_66068921_+	0.0253513	SF3B2
ENSG00000109929	#NAME?	3	chr11_121307804_121307834_+,chr11_121308006_121308036_+,chr11_121308603_121308633_+	0.0102304	SC5D
ENSG00000162923	-1.41213	11	chr1_224385146_224385176_-,chr1_224385275_224385305_-,chr1_224385391_224385421_-,chr1_224385490_224385520_-,chr1_224387843_224387873_-,chr1_224389136_224389166_-,chr1_224389250_224389280_-,chr1_224389385_224389415_-,chr1_224389421_224389451_-,chr1_224389459_224389489_-,chr1_224389544_224389574_-	1.70948e-09	WDR26
ENSG00000235823.1	0.0292441	2	chr10_100388252_100388282_+,chr10_100388330_100388360_+	0.963381
ENSG00000060642	-0.53274	3	chr1_26798197_26798227_+,chr1_26798267_26798297_+,chr1_26798373_26798403_+	0.000935948	PIGV
ENSG00000198863	-2.14268	6	chr17_42991479_42991509_+,chr17_42992832_42992862_+,chr17_42992940_42992970_+,chr17_42992991_42993021_+,chr17_42993493_42993605_+,chr17_42993657_42993687_+	1.95523e-06	RUNDC1
ENSG00000178951	-0.399791	7	chr19_4044685_4044715_-,chr19_4044783_4044813_-,chr19_4046332_4046362_-,chr19_4046473_4046503_-,chr19_4046608_4046638_-,chr19_4046655_4046685_-,chr19_4047646_4047676_-	7.05884e-10	ZBTB7A
ENSG00000142002	-1.58055	5	chr19_4675231_4675261_-,chr19_4675305_4675335_-,chr19_4675340_4675397_-,chr19_4675761_4675791_-,chr19_4694329_4694359_-	5.32038e-08	DPP9
ENSG00000175970	-4.55695	2	chr12_120720267_120720324_+,chr12_120723610_120723640_+	0.000328783	UNC119B
ENSG00000104059	0.69536	2	chr15_29120254_29120284_-,chr15_29523562_29523592_-	0.0102398	FAM189A1
ENSG00000168924	-0.938909	4	chr4_1811479_1811509_-,chr4_1813033_1813063_-,chr4_1813165_1813195_-,chr4_1814264_1814319_-	1.87171e-05	LETM1
ENSG00000143569	-0.269904	4	chr1_154263427_154263457_+,chr1_154263474_154263504_+,chr1_154270716_154270746_+,chr1_154270817_154270847_+	5.04683e-08	UBAP2L
ENSG00000213965	-4.25893	6	chr19_32712856_32712886_+,chr19_32712989_32713019_+,chr19_32713584_32713614_+,chr19_32713638_32713668_+,chr19_32713762_32713792_+,chr19_32714051_32714081_+	5.75467e-07	NUDT19
ENSG00000187145	0.0569995	2	chr1_150308264_150308349_+,chr1_150308351_150308381_+	0.00316352
ENSG00000163660	0.0612369	3	chr3_157147739_157147769_-,chr3_157147796_157147826_-,chr3_157147906_157147936_-	0.822506	CCNL1
ENSG00000010818	0.260724	3	chr6_142752316_142752346_-,chr6_142752430_142752460_-,chr6_142761464_142761494_-	0.919146	HIVEP2
ENSG00000099814	-0.00334315	3	chr14_104896607_104896637_+,chr14_104896670_104896700_+,chr14_104896717_104896772_+	0.995099	CEP170B
ENSG00000100697	-0.170617	3	chr14_95086228_95086258_-,chr14_95090321_95090351_-,chr14_95090476_95090506_-	2.58983e-09	DICER1
ENSG00000113580	-3.76664	6	chr5_143277934_143277964_-,chr5_143279565_143279595_-,chr5_143279643_143279673_-,chr5_143281231_143281261_-,chr5_143281811_143281841_-,chr5_143281857_143281887_-	3.38473e-16	NR3C1
ENSG00000080839	-2.23798	3	chr20_36996349_36996379_-,chr20_36998709_36998739_-,chr20_37003579_37003609_-	2.55841e-06	RBL1
ENSG00000196730	0.0345025	3	chr9_87525446_87525476_+,chr9_87708554_87708584_+,chr9_87708601_87708658_+	0.316434	DAPK1
ENSG00000108296	0.0225978	5	chr17_38800441_38800471_-,chr17_38801135_38801165_-,chr17_38801193_38801223_-,chr17_38801568_38801598_-,chr17_38820900_38820930_-	0.260276
ENSG00000213741	-0.000527407	2	chr14_49583544_49583574_-,chr14_49583579_49583635_-	0.97882	RPS29
ENSG00000105516	-0.312193	4	chr19_48630375_48630405_-,chr19_48630562_48630622_-,chr19_48630685_48630715_-,chr19_48630716_48630746_-	0.0166128	DBP
ENSG00000122565	-0.46744	6	chr7_26212284_26212339_+,chr7_26212341_26212371_+,chr7_26212386_26212416_+,chr7_26212427_26212457_+,chr7_26213207_26213237_+,chr7_26213316_26213346_+	1.47056e-17	CBX3
ENSG00000218283	-0.0628437	2	chr1_220253842_220253872_+,chr1_220255185_220255215_+	0.565002	MORF4L1P1
ENSG00000117155	-0.0158251	5	chr1_84646949_84646979_-,chr1_84647012_84647042_-,chr1_84647058_84647088_-,chr1_84647172_84647202_-,chr1_84647339_84647369_-	0.00130266	SSX2IP
ENSG00000139192	-0.0981387	2	chr12_6462216_6462246_+,chr12_6462270_6462300_+	0.614765	TAPBPL
ENSG00000112658	-1.80464	2	chr6_43179923_43179953_+,chr6_43181448_43181506_+	0.00232472	SRF
ENSG00000138375	0.00323728	2	chr2_216482987_216483017_+,chr2_216483023_216483053_+	0.812609	SMARCAL1
ENSG00000187534	-0.952541	2	chr19_39942633_39942689_-,chr19_39942866_39942896_-	0.00799817	PRR13P5
ENSG00000166887	#NAME?	4	chr15_42158710_42158740_-,chr15_42160061_42160091_-,chr15_42160113_42160143_-,chr15_42160421_42160451_-	7.48061e-07	VPS39
ENSG00000261071.1	0.00927781	2	chr6_13614442_13614472_-,chr6_13614526_13614556_-	0.811192
ENSG00000218426	0.298698	2	chr6_153282236_153282266_-,chr6_153282381_153282438_-	0.000480022	AL590867.2
ENSG00000135778	-0.75595	8	chr1_232977498_232977528_+,chr1_232978363_232978393_+,chr1_232978415_232978470_+,chr1_232978523_232978553_+,chr1_232978558_232978588_+,chr1_232978621_232978678_+,chr1_232978715_232978745_+,chr1_232978772_232978827_+	0.000449819	NTPCR
ENSG00000131374	0.395147	7	chr3_17157168_17157198_-,chr3_17158334_17158364_-,chr3_17158400_17158430_-,chr3_17160379_17160409_-,chr3_17160486_17160516_-,chr3_17637189_17637219_-,chr3_17742448_17742478_-	1.15598e-06	TBC1D5
ENSG00000117280	0.112445	3	chr1_205767986_205768016_-,chr1_205768538_205768568_-,chr1_205769437_205769467_-	0.39108	RAB29
ENSG00000099194	-0.62881	5	chr10_100363104_100363134_+,chr10_100363204_100363234_+,chr10_100363566_100363621_+,chr10_100364621_100364676_+,chr10_100364744_100364826_+	1.0457e-06	SCD
ENSG00000164938	-0.0390559	2	chr8_94925972_94926002_-,chr8_94926098_94926128_-	0.959799	TP53INP1
ENSG00000134996	0.104474	5	chr9_75141309_75141339_+,chr9_75146817_75146847_+,chr9_75146883_75146913_+,chr9_75147125_75147155_+,chr9_75147168_75147198_+	0.966665	OSTF1
ENSG00000166037	0.296528	10	chr11_95817873_95817903_+,chr11_95831512_95831542_+,chr11_95831583_95831613_+,chr11_95831671_95831730_+,chr11_95832108_95832138_+,chr11_95832143_95832173_+,chr11_95832201_95832231_+,chr11_95834112_95834142_+,chr11_95835003_95835033_+,chr11_95835166_95835196_+	9.11577e-05	CEP57
ENSG00000106392	-2.38542	5	chr7_7243859_7243889_+,chr7_7243914_7243944_+,chr7_7244043_7244073_+,chr7_7244086_7244116_+,chr7_7244320_7244350_+	8.00809e-05	C1GALT1
ENSG00000112249	0.0883931	2	chr6_100508734_100508764_-,chr6_100508801_100508831_-	0.868047	ASCC3
ENSG00000120837	-0.779877	2	chr12_104119323_104119353_-,chr12_104119502_104119557_-	0.000871544	NFYB
ENSG00000163939	-0.142065	6	chr3_52545367_52545397_-,chr3_52545451_52545481_-,chr3_52545486_52545516_-,chr3_52547843_52547873_-,chr3_52586424_52586454_-,chr3_52603655_52603685_-	3.06059e-08	PBRM1
ENSG00000217236	-1.01289	2	chr2_174338202_174338232_+,chr2_174338420_174338450_+	0.00753768	SP9
ENSG00000118965	#NAME?	4	chr2_19910263_19910293_-,chr2_19910365_19910395_-,chr2_19913240_19913270_-,chr2_19913748_19913778_-	4.52602e-10	WDR35
ENSG00000008988	0.0314062	2	chr8_56073054_56073084_-,chr8_56073153_56073213_-	0.231753	RPS20
ENSG00000249859.3	-0.109241	4	chr8_127932666_127932696_+,chr8_127996660_127996690_+,chr8_128101177_128101207_+,chr8_128101226_128101256_+	0.13187
ENSG00000064961	1.00822	2	chr19_3575630_3575660_+,chr19_3579053_3579083_+	0.0215814	HMG20B
ENSG00000163686	-0.809075	3	chr3_58294071_58294101_+,chr3_58294484_58294514_+,chr3_58294704_58294734_+	0.00120447	ABHD6
ENSG00000162702	-0.0734918	3	chr1_200405370_200405400_-,chr1_200406279_200406309_-,chr1_200406719_200406749_-	0.00141431	ZNF281
ENSG00000137764	-0.557227	3	chr15_67714425_67714455_+,chr15_67769897_67769927_+,chr15_67807050_67807109_+	0.000110566	MAP2K5
ENSG00000188229	0.391899	4	chr9_137243473_137243503_+,chr9_137243521_137243551_+,chr9_137243578_137243608_+,chr9_137243650_137243707_+	0.000426334	TUBB4B
ENSG00000111652	0.0381206	3	chr12_6731636_6731666_+,chr12_6731772_6731802_+,chr12_6731827_6731882_+	0.725053	COPS7A
ENSG00000130733	0.893008	6	chr19_10922193_10922223_-,chr19_10922768_10922798_-,chr19_10922807_10922837_-,chr19_10922945_10922975_-,chr19_10922999_10923029_-,chr19_10923038_10923068_-	4.182e-13	YIPF2
ENSG00000114686	-1.15371	5	chr3_131462212_131462242_-,chr3_131462289_131462319_-,chr3_131462374_131462430_-,chr3_131462471_131462501_-,chr3_131462521_131462576_-	5.29934e-10	MRPL3
ENSG00000130764	0.825143	4	chr1_3780220_3780277_-,chr1_3780286_3780316_-,chr1_3780560_3780620_-,chr1_3781512_3781542_-	2.76405e-07	LRRC47
ENSG00000106070	-0.159487	2	chr7_50592580_50592610_-,chr7_50617881_50617911_-	0.539208	GRB10
ENSG00000110536	0.061472	4	chr11_47571646_47571676_+,chr11_47571691_47571721_+,chr11_47571739_47571769_+,chr11_47571788_47571818_+	0.473642	PTPMT1
ENSG00000178719	0.0546015	3	chr8_143993287_143993317_+,chr8_143993339_143993369_+,chr8_143993385_143993415_+	0.431161	GRINA
ENSG00000145833	0.0702763	3	chr5_134767012_134767042_+,chr5_134777622_134777652_+,chr5_134829016_134829098_+	0.00964322	DDX46
ENSG00000100462	0.0221183	2	chr14_22920529_22920586_-,chr14_22920607_22920637_-	0.531433	PRMT5
ENSG00000130770	0.345108	3	chr1_28236420_28236450_+,chr1_28237923_28237953_+,chr1_28238042_28238100_+	0.158933	ATP5IF1
ENSG00000126934	9.3357e-05	2	chr19_4090321_4090351_-,chr19_4090374_4090404_-	1	MAP2K2
ENSG00000090013	0.0521782	3	chr19_40447789_40447819_-,chr19_40447831_40447861_-,chr19_40447896_40447926_-	0.192831	BLVRB
ENSG00000122786	0.185417	5	chr7_134933287_134933317_+,chr7_134933936_134933966_+,chr7_134947740_134947770_+,chr7_134968703_134968733_+,chr7_134968754_134968784_+	2.61778e-11	CALD1
ENSG00000153130	-3.65267	3	chr4_140381736_140381766_+,chr4_140382433_140382463_+,chr4_140382496_140382554_+	0.0214031	SCOC
ENSG00000198742	-0.709513	2	chr7_99027481_99027511_-,chr7_99030307_99030337_-	1.42146e-06	SMURF1
ENSG00000005812	-3.41504	2	chr13_77000747_77000777_-,chr13_77007078_77007108_-	0.00326772	FBXL3
ENSG00000235166.3	0.329573	3	chr20_55329622_55329652_+,chr20_55432883_55432913_+,chr20_55613999_55614029_+	0.097092
ENSG00000160213	0.00269681	2	chr21_43773950_43773980_-,chr21_43773987_43774017_-	0.991615	CSTB
ENSG00000146477	0.226577	2	chr6_160452397_160452427_+,chr6_160452547_160452577_+	0.418574	SLC22A3
ENSG00000119596	0.0176096	2	chr14_74836135_74836190_+,chr14_74859405_74859435_+	0.98985	YLPM1
ENSG00000102030	-0.0869189	4	chrX_153929898_153929928_-,chrX_153929929_153929959_-,chrX_153930004_153930061_-,chrX_153930063_153930093_-	0.675503	NAA10
ENSG00000163132	0.254317	2	chr4_4863574_4863604_+,chr4_4863727_4863757_+	0.305048	MSX1
ENSG00000033011	0.0211158	5	chr16_5085015_5085045_+,chr16_5085279_5085309_+,chr16_5085335_5085394_+,chr16_5085503_5085533_+,chr16_5085557_5085587_+	0.0322854	ALG1
ENSG00000164818	-1.00881	5	chr7_780763_780793_+,chr7_780876_780906_+,chr7_786285_786315_+,chr7_786391_786421_+,chr7_786445_786475_+	0.0115895	DNAAF5
ENSG00000149639	-2.37021	5	chr20_36777447_36777477_-,chr20_36777570_36777600_-,chr20_36777613_36777643_-,chr20_36783749_36783805_-,chr20_36783855_36783885_-	4.00925e-14	SOGA1
ENSG00000110422	#NAME?	4	chr11_33353609_33353639_+,chr11_33354494_33354524_+,chr11_33354537_33354567_+,chr11_33356993_33357023_+	1.72781e-08	HIPK3
ENSG00000149658	-2.29274	2	chr20_63195429_63195459_-,chr20_63196481_63196511_-	1.96147e-07	YTHDF1
ENSG00000146733	0.0128473	4	chr7_56010363_56010393_-,chr7_56010408_56010438_-,chr7_56011067_56011097_-,chr7_56011113_56011168_-	0.954158	PSPH
ENSG00000100439	-0.0181112	2	chr14_22612329_22612359_+,chr14_22612890_22612920_+	0.418829	ABHD4
ENSG00000253506	0.00228618	2	chr17_61590490_61590520_-,chr17_61590541_61590571_-	0.997351	NACA2
CATG00000045781.1	0.198191	2	chr2_183581765_183581795_+,chr2_183749153_183749183_+	0.130871
ENSG00000234420	-2.34104	4	chr10_42517480_42517510_-,chr10_42519627_42519657_-,chr10_42519708_42519738_-,chr10_42520823_42520853_-	0.619458	ZNF37BP
ENSG00000165487	-3.47762	4	chr13_21492691_21492721_-,chr13_21493226_21493256_-,chr13_21495401_21495431_-,chr13_21495516_21495546_-	2.38228e-06	MICU2
ENSG00000145431	#NAME?	4	chr4_156761614_156761669_-,chr4_156761708_156761738_-,chr4_156762296_156762326_-,chr4_156762525_156762555_-	7.72104e-06	PDGFC
ENSG00000157837	-2.14367	5	chr12_120763809_120763839_-,chr12_120763895_120763925_-,chr12_120764271_120764301_-,chr12_120764425_120764455_-,chr12_120764459_120764489_-	4.06178e-14	SPPL3
ENSG00000100426	-0.442898	4	chr22_49888284_49888314_+,chr22_49888380_49888438_+,chr22_49890050_49890080_+,chr22_49903217_49903247_+	0.0889516	ZBED4
ENSG00000197933	0.37623	2	chr19_11721265_11721295_-,chr19_11737561_11737591_-	0.0169754	ZNF823
ENSG00000176422	-0.212388	3	chr12_56469912_56469942_+,chr12_56469990_56470020_+,chr12_56470955_56470985_+	0.258397	SPRYD4
ENSG00000103145	-0.0448575	2	chr16_3022336_3022366_-,chr16_3022602_3022659_-	0.931504	HCFC1R1
ENSG00000160551	-1.71633	6	chr17_29543133_29543163_+,chr17_29543172_29543202_+,chr17_29543243_29543273_+,chr17_29543282_29543312_+,chr17_29551761_29551791_+,chr17_29551874_29551904_+	6.84612e-12	TAOK1
ENSG00000196072	-0.725168	6	chr10_100274700_100274730_-,chr10_100274731_100274761_-,chr10_100274780_100274837_-,chr10_100274987_100275017_-,chr10_100275106_100275136_-,chr10_100275150_100275180_-	1.03663e-13	BLOC1S2
ENSG00000100811	-0.0434548	7	chr14_100239897_100239927_+,chr14_100278225_100278255_+,chr14_100278256_100278286_+,chr14_100278304_100278334_+,chr14_100278458_100278488_+,chr14_100278518_100278548_+,chr14_100278559_100278589_+	0.000100029	YY1
ENSG00000079246	-0.773161	7	chr2_216205231_216205261_+,chr2_216205264_216205294_+,chr2_216205336_216205366_+,chr2_216205368_216205424_+,chr2_216206088_216206118_+,chr2_216206210_216206240_+,chr2_216206251_216206281_+	7.52896e-16	XRCC5
ENSG00000125247	-0.50151	2	chr13_100603936_100603966_-,chr13_100625453_100625483_-	0.0131435	TMTC4
ENSG00000160844	-2.64516	4	chr7_100200653_100200683_-,chr7_100212022_100212052_-,chr7_100213017_100213047_-,chr7_100223301_100223331_-	3.61167e-08
ENSG00000185813	-0.112172	4	chr17_81904145_81904175_-,chr17_81904203_81904233_-,chr17_81904249_81904279_-,chr17_81904325_81904355_-	0.6666	PCYT2
ENSG00000214160	0.187711	2	chr3_184242331_184242361_-,chr3_184242423_184242453_-	0.0916622	ALG3
ENSG00000124831	0.135897	3	chr2_237753445_237753475_+,chr2_237763246_237763276_+,chr2_237763388_237763418_+	0.0852659	LRRFIP1
ENSG00000164346	-0.158612	4	chr5_74776774_74776804_+,chr5_74776809_74776839_+,chr5_74776853_74776912_+,chr5_74777779_74777809_+	0.00011079	NSA2
ENSG00000130826	-0.38881	3	chrX_154777504_154777534_+,chrX_154777550_154777580_+,chrX_154777654_154777684_+	7.36549e-05	DKC1
ENSG00000121057	-0.812572	5	chr17_57120381_57120411_+,chr17_57120794_57120824_+,chr17_57121176_57121206_+,chr17_57121218_57121248_+,chr17_57121314_57121344_+	0.000479611	AKAP1
ENSG00000067900	-0.0203169	2	chr18_20949927_20949957_-,chr18_20992830_20992860_-	0.173357	ROCK1
ENSG00000163636	-0.101947	4	chr3_64010530_64010585_-,chr3_64010589_64010619_-,chr3_64010631_64010661_-,chr3_64010691_64010721_-	0.990568	PSMD6
ENSG00000092758	0.387905	2	chr20_62841133_62841163_+,chr20_62841270_62841300_+	0.39647	COL9A3
ENSG00000120742	-0.53598	6	chr3_150542046_150542076_-,chr3_150542510_150542540_-,chr3_150542562_150542592_-,chr3_150544188_150544248_-,chr3_150544256_150544286_-,chr3_150544348_150544378_-	2.121e-11	SERP1
ENSG00000242485	0.041246	4	chr1_1401913_1401943_-,chr1_1401948_1401978_-,chr1_1402038_1402068_-,chr1_1402106_1402136_-	0.994921	MRPL20
ENSG00000021645	-0.482562	6	chr14_78362213_78362243_+,chr14_78792253_78792283_+,chr14_79049044_79049074_+,chr14_79863265_79863295_+,chr14_79864285_79864315_+,chr14_79864389_79864419_+	0.128431	NRXN3
ENSG00000145604	0.154891	2	chr5_36183870_36183900_+,chr5_36183920_36183950_+	0.672298	SKP2
ENSG00000105607	0.402169	2	chr19_12899668_12899698_+,chr19_12899939_12899999_+	0.0013411	GCDH
ENSG00000104687	-1.75969	3	chr8_30678061_30678091_-,chr8_30678145_30678175_-,chr8_30679444_30679474_-	3.76599e-08	GSR
ENSG00000129657	-0.939546	3	chr17_77214302_77214360_+,chr17_77217024_77217054_+,chr17_77217071_77217101_+	1.54014e-05	SEC14L1
ENSG00000184983	0.100545	4	chr22_42086088_42086172_-,chr22_42086176_42086206_-,chr22_42086211_42086241_-,chr22_42086242_42086272_-	0.307023	NDUFA6
ENSG00000196781	1.84223	3	chr9_81583683_81583713_-,chr9_81583782_81583812_-,chr9_81633472_81633502_-	0.0136081	TLE1
ENSG00000178966	0.0332512	3	chr9_84002291_84002321_+,chr9_84003960_84003990_+,chr9_84004044_84004074_+	1	RMI1
ENSG00000148154	-2.20091	4	chr9_111927761_111927791_+,chr9_111933285_111933315_+,chr9_111935249_111935279_+,chr9_111935339_111935369_+	1.44014e-08	UGCG
ENSG00000049759	-1.75219	5	chr18_58045441_58045500_+,chr18_58396543_58396573_+,chr18_58396575_58396605_+,chr18_58396676_58396706_+,chr18_58398051_58398081_+	4.39891e-06	NEDD4L
ENSG00000138134	0.227641	3	chr10_88905647_88905677_+,chr10_88923365_88923395_+,chr10_88923430_88923487_+	0.418172	STAMBPL1
ENSG00000223477.3	0.49605	3	chr10_46409868_46409898_+,chr10_46416739_46416769_+,chr10_46427006_46427036_+	0.0503692
ENSG00000115594	0.0598636	4	chr2_102175563_102175593_+,chr2_102175661_102175691_+,chr2_102176496_102176526_+,chr2_102179844_102179874_+	0.00227684	IL1R1
ENSG00000137601	0.789814	3	chr4_169393393_169393423_-,chr4_169393461_169393491_-,chr4_169508248_169508278_-	0.260898	NEK1
ENSG00000188612	-0.241669	4	chr17_75167730_75167760_-,chr17_75167798_75167828_-,chr17_75167927_75167957_-,chr17_75168156_75168186_-	0.370707	SUMO2
ENSG00000102038	-0.303613	5	chrX_129446506_129446536_-,chrX_129446584_129446643_-,chrX_129446758_129446788_-,chrX_129518361_129518391_-,chrX_129523197_129523227_-	0.000344089	SMARCA1
ENSG00000115380	0.0960424	2	chr2_55866604_55866634_-,chr2_55866773_55866803_-	0.445919	EFEMP1
ENSG00000060138	-0.082776	4	chr12_10699089_10699119_-,chr12_10699133_10699163_-,chr12_10699213_10699243_-,chr12_10699285_10699315_-	0.218942	YBX3
ENSG00000147471	-1.56983	4	chr8_37766354_37766384_+,chr8_37779655_37779685_+,chr8_37779692_37779722_+,chr8_37779735_37779765_+	0.00100005	PLPBP
ENSG00000019505	-1.22586	3	chr11_45240302_45240332_-,chr11_45240377_45240407_-,chr11_45242814_45242844_-	0.302167	SYT13
ENSG00000109171	0.666809	2	chr4_48382897_48382927_+,chr4_48422498_48422528_+	4.91251e-05	SLAIN2
ENSG00000150093	-0.0512792	3	chr10_32900318_32900348_-,chr10_32900392_32900422_-,chr10_32929941_32929971_-	0.0586254	ITGB1
ENSG00000143393	-0.0309229	3	chr1_151291804_151291834_-,chr1_151291888_151291918_-,chr1_151292131_151292161_-	0.938859	PI4KB
ENSG00000087087	0.263437	6	chr7_100884500_100884530_+,chr7_100884765_100884795_+,chr7_100888535_100888565_+,chr7_100888569_100888599_+,chr7_100888600_100888630_+,chr7_100888634_100888664_+	0.0741509	SRRT
ENSG00000141644	-1.23504	8	chr18_50266885_50266915_-,chr18_50268846_50268876_-,chr18_50268892_50268922_-,chr18_50269031_50269061_-,chr18_50269078_50269108_-,chr18_50269176_50269206_-,chr18_50271042_50271072_-,chr18_50271164_50271194_-	1.24652e-06	MBD1
ENSG00000138757	-2.54332	7	chr4_75642786_75642841_-,chr4_75644370_75644425_-,chr4_75644499_75644529_-,chr4_75644773_75644803_-,chr4_75645031_75645061_-,chr4_75645103_75645133_-,chr4_75645213_75645243_-	1.38252e-08	G3BP2
ENSG00000167815	0.0372769	2	chr19_12793215_12793245_-,chr19_12793290_12793320_-	0.60569	PRDX2
ENSG00000169814	-0.200321	3	chr3_15642214_15642244_+,chr3_15645792_15645822_+,chr3_15647610_15647640_+	0.146837	BTD
ENSG00000080371	-0.752809	8	chr12_71770672_71770702_+,chr12_71786531_71786561_+,chr12_71786567_71786597_+,chr12_71786598_71786628_+,chr12_71786664_71786694_+,chr12_71787345_71787375_+,chr12_71787404_71787434_+,chr12_71788890_71788920_+	4.93009e-15	RAB21
ENSG00000063176	0.318652	3	chr19_48630328_48630358_+,chr19_48630375_48630405_+,chr19_48630687_48630717_+	0.0741445	SPHK2
ENSG00000079950	-0.338842	3	chr6_132460545_132460603_-,chr6_132460643_132460673_-,chr6_132461215_132461245_-	0.828174	STX7
ENSG00000198954	-1.63067	2	chr10_69016655_69016685_+,chr10_69016952_69016982_+	0.00227759	KIFBP
ENSG00000116678	3.81988	3	chr1_65635398_65635428_+,chr1_65636296_65636326_+,chr1_65637109_65637139_+	4.90605e-06	LEPR
ENSG00000223482.3	0.161572	3	chr10_87208168_87208198_-,chr10_87238667_87238697_-,chr10_87248656_87248686_-	0.878903
ENSG00000105447	0.65095	2	chr19_48453702_48453732_+,chr19_48453866_48453896_+	0.00608526	GRWD1
ENSG00000136940	0.0555998	2	chr9_122819940_122819970_-,chr9_122820025_122820055_-	0.716898	PDCL
ENSG00000103657	-0.0409446	2	chr15_63608618_63608648_-,chr15_63608662_63608692_-	0.985492	HERC1
ENSG00000167920	0.0438006	2	chr17_40834985_40835015_+,chr17_40835055_40835085_+	0.81409	TMEM99
ENSG00000067177	-0.267067	4	chrX_72580480_72580564_-,chrX_72580628_72580658_-,chrX_72580665_72580695_-,chrX_72580697_72580727_-	0.00157776	PHKA1
ENSG00000233547.1	-0.308557	2	chr10_112950450_112950480_-,chr10_112950646_112950676_-	0.233523
ENSG00000091651	0.123367	2	chr16_46698265_46698295_+,chr16_46698364_46698394_+	0.0317546	ORC6
ENSG00000188807	0.0558358	2	chr1_9604919_9604949_+,chr1_9614820_9614877_+	0.948352	TMEM201
ENSG00000133398	-0.201123	3	chr5_6371874_6371956_-,chr5_6371981_6372011_-,chr5_6372161_6372191_-	9.33191e-05	MED10
ENSG00000139146	0.17559	6	chr12_31265403_31265433_-,chr12_31280559_31280614_-,chr12_31281362_31281392_-,chr12_31281396_31281426_-,chr12_31282018_31282048_-,chr12_31282650_31282680_-	2.317e-07	SINHCAF
ENSG00000115363	-3.35527	3	chr2_75492322_75492352_-,chr2_75492470_75492500_-,chr2_75492813_75492843_-	0.0173281	EVA1A
ENSG00000198836	0.223961	5	chr3_193675320_193675350_+,chr3_193694701_193694731_+,chr3_193694826_193694883_+,chr3_193694914_193694944_+,chr3_193694980_193695010_+	8.66081e-05	OPA1
ENSG00000259494	-1.55725	4	chr15_88459478_88459536_-,chr15_88459658_88459688_-,chr15_88460663_88460693_-,chr15_88465505_88465535_-	0.0236617	MRPL46
ENSG00000174238	-1.36055	5	chr17_1517989_1518045_-,chr17_1518071_1518101_-,chr17_1520185_1520243_-,chr17_1520305_1520335_-,chr17_1520364_1520394_-	1.13634e-12	PITPNA
ENSG00000042493	0.358775	3	chr2_85388140_85388170_-,chr2_85391724_85391754_-,chr2_85394753_85394811_-	0.00116582	CAPG
ENSG00000127831	0.732352	2	chr2_218439831_218439861_+,chr2_218450260_218450290_+	0.468702	VIL1
ENSG00000165113	-0.94184	3	chr9_83739425_83739455_-,chr9_83739501_83739531_-,chr9_83739565_83739595_-	0.965915	GKAP1
ENSG00000187678	0.31034	2	chr5_142310435_142310465_-,chr5_142310568_142310598_-	0.393151	SPRY4
ENSG00000230629	0.322903	4	chrX_70963129_70963159_+,chrX_70963184_70963214_+,chrX_70963281_70963311_+,chrX_70963322_70963352_+	8.52618e-11	RPS23P8
ENSG00000176095	-4.60026	4	chr3_49724294_49724324_-,chr3_49724350_49724380_-,chr3_49724384_49724414_-,chr3_49726978_49727008_-	0.000743929	IP6K1
ENSG00000166716	-0.733697	2	chr15_84802455_84802485_+,chr15_84803270_84803300_+	3.79115e-05	ZNF592
ENSG00000163728	-1.91223	3	chr3_180610786_180610816_+,chr3_180610899_180610929_+,chr3_180610949_180610979_+	0.56521	TTC14
ENSG00000154027	0.693378	3	chr1_77438294_77438324_+,chr1_77483010_77483040_+,chr1_77558701_77558731_+	0.0195762	AK5
ENSG00000133302	-0.31366	2	chr5_94695520_94695550_+,chr5_94695620_94695650_+	0.701708	SLF1
ENSG00000111731	0.285186	2	chr12_22448583_22448613_-,chr12_22448726_22448756_-	0.997021	C2CD5
ENSG00000130985	0.0599429	3	chrX_47214969_47214999_+,chrX_47215041_47215071_+,chrX_47215073_47215128_+	0.488476	UBA1
ENSG00000137145	-0.437042	6	chr9_19372821_19372851_+,chr9_19372958_19372988_+,chr9_19373012_19373042_+,chr9_19373457_19373487_+,chr9_19373515_19373545_+,chr9_19374251_19374281_+	3.19451e-07	DENND4C
ENSG00000148672	-1.33913	2	chr10_87050486_87050516_-,chr10_87051481_87051511_-	0.000229859	GLUD1
ENSG00000147130	0.278993	3	chrX_71239624_71239654_-,chrX_71249204_71249234_-,chrX_71249335_71249365_-	0.000175317	ZMYM3
ENSG00000131467	-0.219362	6	chr17_42841671_42841701_+,chr17_42841707_42841737_+,chr17_42843135_42843165_+,chr17_42843186_42843242_+,chr17_42843639_42843669_+,chr17_42843727_42843757_+	1.09825e-09	PSME3
ENSG00000139211	-0.944853	6	chr12_47076501_47076531_-,chr12_47076554_47076584_-,chr12_47076605_47076635_-,chr12_47076713_47076743_-,chr12_47077086_47077116_-,chr12_47077346_47077376_-	8.22684e-12	AMIGO2
ENSG00000172795	1.19877	8	chr5_112984186_112984216_+,chr5_113013565_113013595_+,chr5_113013627_113013657_+,chr5_113013670_113013700_+,chr5_113013701_113013731_+,chr5_113013774_113013804_+,chr5_113013849_113013879_+,chr5_113013897_113013927_+	2.08473e-06	DCP2
ENSG00000158470	-3.36618	5	chr20_49632945_49632975_-,chr20_49633440_49633470_-,chr20_49635678_49635708_-,chr20_49635720_49635750_-,chr20_49635833_49635863_-	1.73125e-15	B4GALT5
ENSG00000128951	0.0443091	7	chr15_48342120_48342150_+,chr15_48342264_48342294_+,chr15_48342313_48342343_+,chr15_48342358_48342388_+,chr15_48342390_48342420_+,chr15_48342486_48342516_+,chr15_48342536_48342566_+	0.662039	DUT
ENSG00000236698	-0.0406779	2	chr1_16685129_16685159_-,chr1_16686009_16686039_-	0.0056257	EIF1AXP1
ENSG00000130313	0.0953169	2	chr19_17521188_17521218_+,chr19_17521258_17521288_+	0.531497	PGLS
ENSG00000148120	1.39638	4	chr9_94875342_94875372_+,chr9_95022141_95022171_+,chr9_95022250_95022280_+,chr9_95087129_95087159_+	0.000379463	AOPEP
ENSG00000166855	0.193568	2	chr15_65150452_65150482_-,chr15_65150556_65150586_-	0.259375	CLPX
ENSG00000174574	-3.01599	7	chr1_39004202_39004232_+,chr1_39004252_39004282_+,chr1_39004439_39004469_+,chr1_39004498_39004555_+,chr1_39005263_39005323_+,chr1_39005775_39005805_+,chr1_39005853_39005883_+	2.55082e-15	AKIRIN1
ENSG00000063180	0.290054	4	chr19_48637946_48637976_-,chr19_48638022_48638052_-,chr19_48645859_48645889_-,chr19_48645898_48645928_-	0.0108307	CA11
ENSG00000164167	-0.131308	2	chr4_146189781_146189811_+,chr4_146189883_146189941_+	0.82919	LSM6
ENSG00000124596	-0.0608548	3	chr6_41066788_41066818_-,chr6_41066834_41066864_-,chr6_41071132_41071162_-	1	OARD1
ENSG00000095539	0.361242	2	chr10_100985456_100985486_+,chr10_100985586_100985616_+	1	SEMA4G
ENSG00000188064	-0.0441722	2	chr22_45920366_45920396_-,chr22_45948828_45948858_-	0.952804	WNT7B
ENSG00000141385	-0.473696	3	chr18_12328944_12329028_-,chr18_12329075_12329105_-,chr18_12329115_12329145_-	1.19121e-07	AFG3L2
ENSG00000137693	#NAME?	6	chr11_102230177_102230207_+,chr11_102230276_102230306_+,chr11_102230426_102230456_+,chr11_102230568_102230623_+,chr11_102233252_102233282_+,chr11_102233408_102233438_+	2.85631e-16	YAP1
ENSG00000197362	0.00349261	2	chr7_149069963_149069993_-,chr7_149070023_149070053_-	0.578968	ZNF786
ENSG00000198142	-4.93285	3	chr2_109616107_109616137_+,chr2_109618813_109618843_+,chr2_109618960_109618990_+	0.00382344	SOWAHC
ENSG00000214114	-0.055752	5	chr1_38863423_38863453_-,chr1_38863455_38863485_-,chr1_38863507_38863537_-,chr1_38864501_38864531_-,chr1_38864590_38864650_-	4.54055e-07	MYCBP
ENSG00000158793	0.0497383	5	chr1_161120912_161120942_+,chr1_161121034_161121064_+,chr1_161121065_161121095_+,chr1_161121697_161121727_+,chr1_161121817_161121847_+	0.00499514	NIT1
ENSG00000124226	-0.866966	3	chr20_49952181_49952211_+,chr20_49953794_49953824_+,chr20_49953855_49953885_+	1.35158e-07	RNF114
ENSG00000265150.1	0.681934	2	chr14_49862551_49862581_-,chr14_49862782_49862812_-	0.213864
ENSG00000143398	0.0116451	2	chr1_151249431_151249490_+,chr1_151249501_151249531_+	0.691886	PIP5K1A
ENSG00000147789	0.134751	2	chr8_144841769_144841799_+,chr8_144843191_144843221_+	0.957138	ZNF7
ENSG00000146281	-5.85437	6	chr6_89162260_89162290_+,chr6_89162326_89162356_+,chr6_89164743_89164773_+,chr6_89164796_89164826_+,chr6_89164871_89164901_+,chr6_89164924_89164954_+	3.53098e-14	PM20D2
ENSG00000182004	-0.000723008	3	chr1_203869980_203870010_+,chr1_203870020_203870050_+,chr1_203870054_203870084_+	1	SNRPE
ENSG00000160058	0.0967445	4	chr1_32365171_32365201_-,chr1_32365233_32365263_-,chr1_32365274_32365304_-,chr1_32365344_32365374_-	0.997585	BSDC1
ENSG00000065308	-0.204574	2	chr6_52497408_52497438_-,chr6_52502966_52502996_-	0.696947	TRAM2
ENSG00000203875.6	-0.0131356	2	chr6_85677007_85677037_-,chr6_85677084_85677139_-	0.639765
ENSG00000205544	0.0122181	2	chr17_7402975_7403005_-,chr17_7403021_7403051_-	0.669365	TMEM256
ENSG00000057608	-0.900421	4	chr10_5765226_5765256_-,chr10_5765279_5765309_-,chr10_5765379_5765409_-,chr10_5765940_5765970_-	2.24821e-05	GDI2
ENSG00000152127	-3.22239	2	chr2_134449301_134449331_+,chr2_134454591_134454621_+	0.000695215	MGAT5
ENSG00000138182	-0.120171	4	chr10_89719676_89719706_+,chr10_89774045_89774075_+,chr10_89774128_89774158_+,chr10_89774904_89774934_+	0.000654894	KIF20B
ENSG00000125249	-0.491659	6	chr13_97464755_97464785_+,chr13_97465617_97465647_+,chr13_97465675_97465705_+,chr13_97466193_97466223_+,chr13_97467910_97467940_+,chr13_97467961_97467991_+	9.78722e-06	RAP2A
ENSG00000073350	-0.309747	2	chr17_75564693_75564723_+,chr17_75575179_75575209_+	1.93074e-07	LLGL2
ENSG00000170584	-0.0483005	2	chr5_163453576_163453606_-,chr5_163453749_163453779_-	0.332286	NUDCD2
ENSG00000177556	0.18112	3	chr5_151742822_151742852_-,chr5_151742854_151742913_-,chr5_151746345_151746375_-	0.594952	ATOX1
ENSG00000165119	-2.20216	7	chr9_83968240_83968295_-,chr9_83968385_83968415_-,chr9_83968909_83968939_-,chr9_83969013_83969043_-,chr9_83969079_83969109_-,chr9_83969116_83969171_-,chr9_83969182_83969212_-	3.62399e-15	HNRNPK
CATG00000093205.1	0.402807	2	chr7_99144693_99144723_+,chr7_99146718_99146748_+	1
ENSG00000116237	-1.77064	6	chr1_6221193_6221223_-,chr1_6223491_6223521_-,chr1_6223525_6223555_-,chr1_6223581_6223611_-,chr1_6223633_6223663_-,chr1_6224625_6224655_-	0.000273806	ICMT
ENSG00000128708	0.722211	4	chr2_171979333_171979363_+,chr2_171983450_171983480_+,chr2_171983551_171983581_+,chr2_171983595_171983625_+	0.373045	HAT1
ENSG00000000971	-0.312584	3	chr1_196701536_196701566_+,chr1_196747345_196747375_+,chr1_196747474_196747504_+	0.936135	CFH
ENSG00000087269	0.159028	6	chr4_2937936_2937966_-,chr4_2937988_2938018_-,chr4_2938113_2938143_-,chr4_2938224_2938254_-,chr4_2938813_2938843_-,chr4_2939224_2939254_-	0.468919	NOP14
ENSG00000127588	-0.0745841	2	chr16_797979_798034_-,chr16_798041_798071_-	0.98355	GNG13
ENSG00000153201	-0.103249	2	chr2_108783893_108783923_+,chr2_108784075_108784105_+	0.921053	RANBP2
ENSG00000138821	-1.46631	2	chr4_102261666_102261696_-,chr4_102262995_102263025_-	4.00725e-09	SLC39A8
ENSG00000165233	0.00406981	2	chr9_93113167_93113197_+,chr9_93113253_93113283_+	0.907025	CARD19
ENSG00000117676	0.0566514	3	chr1_26574875_26574905_+,chr1_26574949_26574979_+,chr1_26574995_26575025_+	0.725894	RPS6KA1
ENSG00000129625	0.276413	4	chr5_112878480_112878510_-,chr5_112878592_112878622_-,chr5_112878645_112878675_-,chr5_112891789_112891819_-	5.32315e-05	REEP5
ENSG00000128595	-0.77967	11	chr7_128748774_128748804_+,chr7_128769267_128769297_+,chr7_128769361_128769391_+,chr7_128769402_128769432_+,chr7_128769943_128769973_+,chr7_128770561_128770591_+,chr7_128771444_128771474_+,chr7_128772007_128772037_+,chr7_128772158_128772188_+,chr7_128773223_128773253_+,chr7_128773370_128773400_+	1.91258e-17	CALU
ENSG00000137055	0.061016	2	chr9_26905341_26905396_-,chr9_26905413_26905443_-	0.244182	PLAA
ENSG00000100412	0.439381	4	chr22_41528775_41528805_+,chr22_41528806_41528836_+,chr22_41528856_41528911_+,chr22_41528944_41528974_+	9.78364e-06	ACO2
ENSG00000029725	-1.92513	6	chr17_5336660_5336690_+,chr17_5338112_5338142_+,chr17_5338569_5338599_+,chr17_5339193_5339223_+,chr17_5383687_5383717_+,chr17_5385754_5385810_+	4.9931e-07	RABEP1
ENSG00000100207	-1.3921	4	chr22_42160013_42160043_-,chr22_42160062_42160092_-,chr22_42160669_42160699_-,chr22_42161049_42161079_-	0.00266214	TCF20
ENSG00000126603	-1.13468	3	chr16_4335772_4335802_+,chr16_4335844_4335874_+,chr16_4339565_4339595_+	0.00265718	GLIS2
ENSG00000149781	0.0499501	2	chr11_64223798_64223828_+,chr11_64223861_64223891_+	0.986912	FERMT3
ENSG00000112033	0.101676	2	chr6_35428068_35428098_+,chr6_35428148_35428178_+	0.827368	PPARD
ENSG00000095139	-0.135452	3	chr11_118602755_118602785_+,chr11_118602898_118602928_+,chr11_118603003_118603033_+	0.0883513	ARCN1
ENSG00000090263	0.0503343	3	chr7_141006168_141006198_-,chr7_141006233_141006263_-,chr7_141006285_141006342_-	1	MRPS33
ENSG00000176396	0.295126	5	chr19_39538707_39538737_-,chr19_39538813_39538843_-,chr19_39538857_39538887_-,chr19_39538896_39538926_-,chr19_39539004_39539034_-	0.982429	EID2
ENSG00000166788	-0.371551	2	chr11_18080345_18080375_-,chr11_18081427_18081457_-	0.575027	SAAL1
ENSG00000161999	0.0195479	3	chr16_681670_681700_-,chr16_681729_681759_-,chr16_682700_682730_-	0.956424	JMJD8
ENSG00000103404	-3.8908	5	chr16_23061418_23061448_-,chr16_23064117_23064147_-,chr16_23067981_23068011_-,chr16_23079764_23079794_-,chr16_23082030_23082060_-	7.94595e-08	USP31
ENSG00000127993	0.464542	3	chr7_92532533_92532563_+,chr7_92537436_92537466_+,chr7_92537480_92537510_+	0.263302	RBM48
ENSG00000248092.3	-2.4234	2	chr5_43575581_43575611_-,chr5_43586350_43586380_-	0.000213944
ENSG00000170248	-1.85465	3	chr3_33866781_33866811_+,chr3_33866976_33867006_+,chr3_33869673_33869703_+	9.27319e-09	PDCD6IP
ENSG00000214435	0.366634	2	chr10_102901752_102901782_+,chr10_102901869_102901899_+	0.75703	AS3MT
ENSG00000134014	-1.16254	2	chr8_28190067_28190097_+,chr8_28191123_28191153_+	2.88041e-05	ELP3
ENSG00000119408	0.312047	5	chr9_124270510_124270540_+,chr9_124351288_124351318_+,chr9_124351344_124351374_+,chr9_124351384_124351414_+,chr9_124351428_124351458_+	0.938914	NEK6
ENSG00000129116	-2.25086	4	chr4_168926626_168926656_+,chr4_168926906_168926936_+,chr4_168928320_168928350_+,chr4_168928387_168928445_+	6.87516e-09	PALLD
ENSG00000100201	0.290596	4	chr22_38483438_38483468_-,chr22_38483488_38483518_-,chr22_38483551_38483581_-,chr22_38483587_38483617_-	0.00537251	DDX17
ENSG00000113597	1.14031	3	chr5_65659960_65659990_+,chr5_65664587_65664617_+,chr5_65664736_65664766_+	6.75999e-06	TRAPPC13
ENSG00000099977	0.0393216	3	chr22_23971370_23971400_-,chr22_23971429_23971459_-,chr22_23971492_23971522_-	0.768653	DDT
ENSG00000119938		5	chr10_91619288_91619318_-,chr10_91619341_91619371_-,chr10_91628442_91628472_-,chr10_91628547_91628577_-,chr10_91629675_91629705_-	5.51784e-07	PPP1R3C
ENSG00000121988	-0.242429	2	chr2_135200231_135200261_-,chr2_135345121_135345151_-	0.0162158	ZRANB3
ENSG00000129493	-0.201833	4	chr14_31291788_31291818_-,chr14_31293239_31293269_-,chr14_31293305_31293335_-,chr14_31295558_31295588_-	0.000154741	HEATR5A
ENSG00000184076	0.0133633	2	chr22_29769833_29769863_+,chr22_29769887_29769944_+	0.555595	UQCR10
ENSG00000232119	0.0466939	2	chrX_120612262_120612292_+,chrX_120612357_120612387_+	0.0889227	MCTS1
ENSG00000180879	0.00519072	3	chrX_153798375_153798405_+,chrX_153798435_153798465_+,chrX_153798469_153798499_+	0.747326	SSR4
ENSG00000168824	-0.147489	2	chr4_4419482_4419512_+,chr4_4419569_4419599_+	0.306002	NSG1
ENSG00000197037	0.222392	2	chr7_99670863_99670893_+,chr7_99670909_99670939_+	0.584579	ZSCAN25
ENSG00000164494	-1.44888	2	chr6_107152562_107152617_-,chr6_107154580_107154610_-	0.47413	PDSS2
ENSG00000174915	0.0921399	2	chr11_491346_491401_+,chr11_494540_494570_+	0.484676	PTDSS2
ENSG00000114391	0.0025536	2	chr3_101681091_101681121_-,chr3_101681130_101681160_-	0.992895	RPL24
ENSG00000163510	-0.126236	2	chr2_179944876_179944906_-,chr2_179944925_179944955_-	0.716825	CWC22
ENSG00000177602	0.126066	3	chr17_3726669_3726699_+,chr17_3727885_3727915_+,chr17_3729055_3729085_+	0.0168809	HASPIN
ENSG00000141447	-0.19717	3	chr18_24162687_24162717_-,chr18_24162726_24162756_-,chr18_24163164_24163194_-	0.981719	OSBPL1A
CATG00000112624.1	-0.0618621	2	chrX_140179823_140179853_+,chrX_140394928_140394958_+	0.823932
ENSG00000116679	-0.354952	4	chr1_185297739_185297795_-,chr1_185297823_185297853_-,chr1_185297857_185297912_-,chr1_185297927_185297957_-	0.471286	IVNS1ABP
ENSG00000149428	0.427766	3	chr11_119044188_119044218_-,chr11_119044391_119044421_-,chr11_119049018_119049048_-	0.209471	HYOU1
ENSG00000116030	-1.98638	2	chr2_202206483_202206513_-,chr2_202207123_202207180_-	0.00102687	SUMO1
ENSG00000130584	-1.28323	2	chr20_63743988_63744018_-,chr20_63744520_63744550_-	0.000135503	ZBTB46
ENSG00000135249	-1.2854	4	chr7_105567440_105567470_+,chr7_105567520_105567550_+,chr7_105567576_105567606_+,chr7_105567646_105567676_+	0.0602104	RINT1
ENSG00000111859	-1.76903	4	chr6_11183306_11183336_-,chr6_11183357_11183387_-,chr6_11184825_11184855_-,chr6_11184915_11184945_-	1.17216e-13	NEDD9
ENSG00000125798	-0.0707329	3	chr20_22580998_22581028_-,chr20_22581189_22581219_-,chr20_22581308_22581338_-	0.0172639	FOXA2
ENSG00000004478	0.217643	7	chr12_2803228_2803258_+,chr12_2803284_2803314_+,chr12_2803328_2803358_+,chr12_2803785_2803815_+,chr12_2803819_2803849_+,chr12_2803861_2803891_+,chr12_2803912_2803971_+	0.617526	FKBP4
ENSG00000064419	-0.00243056	4	chr7_128954185_128954215_-,chr7_128954217_128954247_-,chr7_128954305_128954335_-,chr7_128955088_128955118_-	0.134182	TNPO3
ENSG00000169783	0.128064	3	chr15_77613644_77613700_-,chr15_77613733_77613763_-,chr15_77618529_77618559_-	0.0197965	LINGO1
ENSG00000108509	0.549299	2	chr17_4967997_4968027_-,chr17_4968158_4968188_-	0.0494172	CAMTA2
ENSG00000116791	-0.317037	3	chr1_74705486_74705516_-,chr1_74705535_74705565_-,chr1_74705842_74705872_-	0.282486	CRYZ
ENSG00000162669	-0.0687731	4	chr1_91387373_91387403_-,chr1_91387406_91387436_-,chr1_91387452_91387482_-,chr1_91387497_91387527_-	0.982161	HFM1
ENSG00000159335	0.8788	6	chr12_6769609_6769669_+,chr12_6769930_6769960_+,chr12_6769969_6769999_+,chr12_6770760_6770790_+,chr12_6770794_6770824_+,chr12_6770922_6770952_+	0.0940026	PTMS
ENSG00000231767	1.33136	2	chr1_192716391_192716421_+,chr1_192716670_192716700_+	0.0172649	AL136454.1
ENSG00000166012	0.680919	3	chr11_93735929_93735959_-,chr11_93736084_93736114_-,chr11_93736202_93736232_-	7.78586e-05	TAF1D
ENSG00000105976	-1.45854	4	chr7_116769850_116769906_+,chr7_116797126_116797156_+,chr7_116798204_116798234_+,chr7_116798347_116798377_+	6.81952e-06	MET
ENSG00000146909	-0.398389	4	chr7_156963318_156963348_+,chr7_156969739_156969769_+,chr7_156969774_156969804_+,chr7_156969817_156969847_+	0.380284	NOM1
ENSG00000172809	0.207332	3	chr17_74209212_74209268_+,chr17_74209805_74209835_+,chr17_74209850_74209880_+	0.00305934	RPL38
ENSG00000106771	-2.5629	8	chr9_109015152_109015182_-,chr9_109015253_109015283_-,chr9_109018957_109018987_-,chr9_109019900_109019930_-,chr9_109020056_109020086_-,chr9_109020107_109020137_-,chr9_109020186_109020216_-,chr9_109073125_109073155_-	6.40165e-15	TMEM245
ENSG00000132466	-5.05934	8	chr4_73074785_73074815_-,chr4_73074873_73074903_-,chr4_73074940_73074970_-,chr4_73075232_73075262_-,chr4_73075686_73075716_-,chr4_73075823_73075853_-,chr4_73076148_73076178_-,chr4_73093818_73093848_-	1.2721e-08	ANKRD17
ENSG00000196976	0.101847	2	chrX_154477775_154477805_-,chrX_154477858_154477888_-	0.499408	LAGE3
ENSG00000266962.1	-0.1895	3	chr17_42552436_42552466_-,chr17_42552493_42552523_-,chr17_42552562_42552592_-	1.11151e-07
ENSG00000168701	0.119614	3	chr16_67229185_67229215_+,chr16_67229248_67229278_+,chr16_67229376_67229406_+	0.000821815	TMEM208
ENSG00000101109	-1.3132	4	chr20_45000491_45000521_+,chr20_45054563_45054593_+,chr20_45075553_45075608_+,chr20_45079923_45079953_+	2.92299e-06	STK4
ENSG00000153029	0.417131	4	chr1_181055441_181055471_+,chr1_181055495_181055525_+,chr1_181056395_181056425_+,chr1_181056523_181056553_+	0.919015	MR1
ENSG00000171320	0.00414715	5	chr8_27776890_27776920_+,chr8_27803443_27803473_+,chr8_27804753_27804783_+,chr8_27804878_27804908_+,chr8_27807444_27807474_+	0.101884	ESCO2
ENSG00000136816	-0.00163606	2	chr9_129813617_129813647_+,chr9_129813675_129813705_+	0.952961	TOR1B
ENSG00000169018	-0.0593723	8	chr15_68283502_68283532_+,chr15_68291272_68291302_+,chr15_68291446_68291476_+,chr15_68291502_68291532_+,chr15_68293564_68293594_+,chr15_68293691_68293721_+,chr15_68295653_68295683_+,chr15_68295832_68295862_+	3.05917e-07	FEM1B
ENSG00000159259	-1.12017	3	chr21_36396353_36396383_+,chr21_36416797_36416852_+,chr21_36418985_36419015_+	0.00036913	CHAF1B
ENSG00000107679	-2.65328	2	chr10_122430312_122430342_+,chr10_122430449_122430479_+	6.80899e-06	PLEKHA1
ENSG00000174928	-0.526182	2	chr3_155762617_155762647_-,chr3_155763366_155763396_-	0.0306402	C3orf33
ENSG00000165732	-0.126685	6	chr10_68956282_68956312_+,chr10_68982718_68982748_+,chr10_68983084_68983114_+,chr10_68983642_68983672_+,chr10_68984930_68984960_+,chr10_68985038_68985068_+	0.000220649	DDX21
ENSG00000115806	-1.3185	9	chr2_170966197_170966227_+,chr2_170966238_170966268_+,chr2_170966343_170966373_+,chr2_170966474_170966504_+,chr2_170966555_170966585_+,chr2_170966729_170966759_+,chr2_170966781_170966811_+,chr2_170966886_170966968_+,chr2_170967080_170967135_+	1.81392e-08	GORASP2
ENSG00000118579	-0.803247	7	chr4_17623872_17623902_+,chr4_17623917_17623947_+,chr4_17623974_17624032_+,chr4_17624045_17624075_+,chr4_17624083_17624113_+,chr4_17625544_17625574_+,chr4_17625598_17625628_+	8.86285e-08	MED28
ENSG00000100030	-2.06884	10	chr22_21760265_21760349_-,chr22_21760361_21760391_-,chr22_21760405_21760435_-,chr22_21760471_21760501_-,chr22_21762589_21762619_-,chr22_21762639_21762669_-,chr22_21762720_21762750_-,chr22_21763130_21763160_-,chr22_21769036_21769066_-,chr22_21769158_21769188_-	1.69116e-21	MAPK1
ENSG00000186222	-0.130203	2	chr4_6717273_6717303_+,chr4_6717334_6717364_+	0.555602	BLOC1S4
ENSG00000109920	0.567217	5	chr11_47716517_47716547_-,chr11_47716617_47716647_-,chr11_47716675_47716705_-,chr11_47743949_47743979_-,chr11_47750915_47750945_-	0.00738495	FNBP4
ENSG00000141378	-0.0697738	4	chr17_59694254_59694284_-,chr17_59694767_59694797_-,chr17_59694979_59695009_-,chr17_59697308_59697338_-	0.0568672	PTRH2
ENSG00000164543	-0.0413068	2	chr7_43625102_43625132_+,chr7_43625153_43625183_+	0.952856	STK17A
ENSG00000178607	0.583733	3	chr17_64039149_64039179_-,chr17_64042848_64042878_-,chr17_64128804_64128834_-	0.00104856	ERN1
ENSG00000115129	0.0133255	2	chr2_24077433_24077463_-,chr2_24077493_24077523_-	0.712205	TP53I3
ENSG00000196205	0.030706	2	chr9_133021079_133021109_+,chr9_133021145_133021175_+	0.0318106	EEF1A1P5
ENSG00000108559	0.0980637	3	chr17_5386033_5386063_-,chr17_5386075_5386131_-,chr17_5387604_5387634_-	0.950698	NUP88
ENSG00000133114	0.0285692	2	chr13_45004407_45004437_+,chr13_45028240_45028270_+	0.722736	GPALPP1
ENSG00000135930	0.191319	4	chr2_232556472_232556502_+,chr2_232569083_232569113_+,chr2_232569119_232569176_+,chr2_232569180_232569210_+	0.0696196	EIF4E2
ENSG00000134575	0.464393	2	chr11_47235927_47235957_-,chr11_47239302_47239362_-	6.80595e-05	ACP2
ENSG00000140319	0.175721	3	chr15_40036041_40036071_-,chr15_40036084_40036114_-,chr15_40036206_40036261_-	0.0475132	SRP14
ENSG00000198931	0.118586	3	chr16_88809469_88809499_-,chr16_88809507_88809537_-,chr16_88809554_88809610_-	0.0348767	APRT
ENSG00000166938	-0.216936	2	chr15_66333779_66333809_+,chr15_66333868_66333898_+	0.765606	DIS3L
ENSG00000168214	0.561757	4	chr4_26430940_26430970_+,chr4_26431029_26431059_+,chr4_26431150_26431180_+,chr4_26431218_26431248_+	0.0041626	RBPJ
ENSG00000176595	-0.220213	3	chr8_2003533_2003563_+,chr8_2006862_2006892_+,chr8_2006906_2006936_+	0.496711	KBTBD11
ENSG00000174444	0.0394213	3	chr15_66499318_66499348_-,chr15_66499388_66499418_-,chr15_66499433_66499463_-	0.000422225	RPL4
ENSG00000153885	-1.64375	6	chr19_33811673_33811703_+,chr19_33811727_33811757_+,chr19_33811798_33811828_+,chr19_33815187_33815217_+,chr19_33815675_33815705_+,chr19_33815731_33815761_+	8.88123e-08	KCTD15
ENSG00000149679	-0.480694	4	chr20_62386303_62386333_-,chr20_62388634_62388664_-,chr20_62388709_62388739_-,chr20_62388865_62388895_-	0.0430946	CABLES2
ENSG00000182208	-0.0216011	2	chr11_1469457_1469487_-,chr11_1469496_1469526_-	0.976107	MOB2
ENSG00000173848	-3.27799	7	chr10_5457144_5457174_+,chr10_5457587_5457617_+,chr10_5457682_5457712_+,chr10_5458288_5458318_+,chr10_5458346_5458376_+,chr10_5458380_5458410_+,chr10_5458433_5458463_+	9.3745e-19	NET1
ENSG00000100526	0.88103	3	chr14_54411695_54411725_+,chr14_54420055_54420085_+,chr14_54420161_54420218_+	0.372301	CDKN3
ENSG00000065559	-1.89993	4	chr17_12141868_12141898_+,chr17_12141913_12141943_+,chr17_12143636_12143666_+,chr17_12143701_12143731_+	6.50646e-14	MAP2K4
ENSG00000124225	-0.697543	7	chr20_57648396_57648426_-,chr20_57651059_57651089_-,chr20_57651555_57651585_-,chr20_57651623_57651653_-,chr20_57651855_57651885_-,chr20_57651908_57651938_-,chr20_57651951_57651981_-	8.1231e-16	PMEPA1
ENSG00000053371	0.183083	3	chr1_19303965_19303995_-,chr1_19303997_19304027_-,chr1_19304123_19304153_-	0.196051	AKR7A2
ENSG00000138107	0.0464145	4	chr10_102479229_102479259_-,chr10_102479268_102479298_-,chr10_102479303_102479333_-,chr10_102480801_102480885_-	1	ACTR1A
ENSG00000138767	-0.0681707	2	chr4_77718021_77718051_-,chr4_77718062_77718092_-	0.92841	CNOT6L
ENSG00000223745.3	0.672001	3	chr1_93264640_93264670_-,chr1_93338160_93338190_-,chr1_93338210_93338240_-	0.0128651
ENSG00000151806	0.269454	4	chr4_44695708_44695738_+,chr4_44698667_44698697_+,chr4_44700650_44700706_+,chr4_44707489_44707519_+	0.0236783	GUF1
ENSG00000089902	-3.47252	4	chr14_102727764_102727794_+,chr14_102728044_102728074_+,chr14_102730454_102730484_+,chr14_102730531_102730561_+	1.88386e-10	RCOR1
ENSG00000105676	0.00718108	2	chr19_19058061_19058091_+,chr19_19058141_19058171_+	0.989689	ARMC6
ENSG00000103852	0.379764	5	chr15_99136323_99136353_-,chr15_99136409_99136439_-,chr15_99137541_99137571_-,chr15_99203716_99203746_-,chr15_99249417_99249447_-	0.950015	TTC23
ENSG00000248307.1	-7.22111	2	chr4_138096320_138096350_-,chr4_138140568_138140598_-	4.82324e-08
ENSG00000165219	-1.73985	5	chr9_125362875_125362905_+,chr9_125363299_125363329_+,chr9_125364846_125364876_+,chr9_125364919_125364949_+,chr9_125364974_125365004_+	1.21805e-06	GAPVD1
ENSG00000107036	0.575284	6	chr9_5769424_5769454_+,chr9_5774420_5774450_+,chr9_5775155_5775185_+,chr9_5775211_5775241_+,chr9_5778312_5778342_+,chr9_5793252_5793282_+	0.000869112	RIC1
ENSG00000162714	0.1536	3	chr1_247297415_247297445_-,chr1_247300320_247300350_-,chr1_247315061_247315091_-	0.000875666	ZNF496
ENSG00000143344	-3.4083	3	chr1_183926455_183926485_+,chr1_183927132_183927162_+,chr1_183928146_183928176_+	5.88474e-07	RGL1
ENSG00000125877	0.00156879	2	chr20_3223791_3223821_+,chr20_3223830_3223860_+	0.994016	ITPA
ENSG00000084710	-1.25033	2	chr2_25155346_25155376_+,chr2_25159105_25159135_+	0.00655545	EFR3B
ENSG00000101161	0.309139	2	chr20_64032903_64032933_+,chr20_64032995_64033025_+	0.026956	PRPF6
ENSG00000100417	0.00812056	2	chr22_41576874_41576930_-,chr22_41577027_41577057_-	0.971323	PMM1
ENSG00000186153	-1.34247	4	chr16_78278668_78278698_+,chr16_78356063_78356093_+,chr16_78387003_78387033_+,chr16_78685870_78685900_+	0.000415729	WWOX
ENSG00000135974	-0.143452	2	chr2_105345422_105345452_+,chr2_105345494_105345524_+	0.66446	C2orf49
ENSG00000196517	0.229779	2	chr1_43989352_43989382_-,chr1_43996488_43996518_-	0.00594566	SLC6A9
ENSG00000113532	-2.04104	4	chr5_100809978_100810008_-,chr5_100810484_100810514_-,chr5_100811220_100811250_-,chr5_100811375_100811405_-	1.096e-05	ST8SIA4
ENSG00000129282	-0.582847	2	chr17_36603250_36603280_+,chr17_36608934_36608964_+	0.259763
ENSG00000184990	0.0041272	2	chr14_104759563_104759593_+,chr14_104759595_104759654_+	0.980773	SIVA1
ENSG00000143198	-0.00325976	2	chr1_165655467_165655525_+,chr1_165655565_165655620_+	1	MGST3
ENSG00000071054	-0.194554	6	chr2_101856006_101856036_+,chr2_101856047_101856077_+,chr2_101856105_101856135_+,chr2_101891399_101891429_+,chr2_101891441_101891496_+,chr2_101891985_101892015_+	1.30865e-05	MAP4K4
ENSG00000079308	-0.130227	2	chr2_217802779_217802809_-,chr2_217880690_217880720_-	0.858525	TNS1
ENSG00000181104	-2.33585	5	chr5_76734711_76734741_+,chr5_76735667_76735697_+,chr5_76735740_76735770_+,chr5_76739363_76739393_+,chr5_76739521_76739551_+	4.74435e-05	F2R
ENSG00000196535	0.325059	4	chr17_29086450_29086480_-,chr17_29093976_29094006_-,chr17_29094935_29094965_-,chr17_29111424_29111454_-	0.554182	MYO18A
ENSG00000117151	-0.172646	4	chr1_84548751_84548781_-,chr1_84554538_84554568_-,chr1_84554848_84554878_-,chr1_84554950_84554980_-	0.000969635	CTBS
ENSG00000167522	-0.0562202	3	chr16_89282775_89282805_-,chr16_89282955_89282985_-,chr16_89298875_89298905_-	0.421031	ANKRD11
ENSG00000163138	-0.736241	2	chr4_20727518_20727548_+,chr4_20752870_20752900_+	0.337224	PACRGL
ENSG00000196296	0.0196775	2	chr16_28904434_28904464_+,chr16_28904481_28904511_+	0.789204	ATP2A1
ENSG00000067082	0.346571	3	chr10_3776553_3776583_-,chr10_3779057_3779087_-,chr10_3779195_3779225_-	0.0190902	KLF6
ENSG00000055163	-0.552441	3	chr5_157393163_157393193_+,chr5_157393199_157393229_+,chr5_157395561_157395591_+	0.000156879	CYFIP2
ENSG00000196704	0.0356899	4	chr17_68256936_68256966_+,chr17_68256986_68257016_+,chr17_68257046_68257076_+,chr17_68257080_68257110_+	0.881591	AMZ2
ENSG00000101665	-0.513963	4	chr18_48919860_48919890_-,chr18_48919948_48919978_-,chr18_48919993_48920023_-,chr18_48920075_48920105_-	0.797482	SMAD7
ENSG00000182287	0.128916	2	chrX_15826070_15826100_-,chrX_15826103_15826133_-	0.690774	AP1S2
ENSG00000152558	-2.08234	6	chr11_102396332_102396362_-,chr11_102396429_102396459_-,chr11_102396466_102396496_-,chr11_102398655_102398685_-,chr11_102398702_102398732_-,chr11_102398745_102398775_-	4.2225e-26	TMEM123
ENSG00000168389	0.0669917	2	chr1_39969858_39969888_+,chr1_39969926_39969956_+	0.853853	MFSD2A
ENSG00000161542	0.984464	7	chr17_76310933_76310963_-,chr17_76310974_76311004_-,chr17_76311015_76311071_-,chr17_76311339_76311369_-,chr17_76311376_76311406_-,chr17_76312790_76312820_-,chr17_76315701_76315731_-	0.000627084	PRPSAP1
ENSG00000158161	-0.526486	2	chr1_27970344_27970374_-,chr1_27974029_27974059_-	0.000766189	EYA3
ENSG00000128805	0.0537973	2	chr10_48446036_48446066_-,chr10_48655113_48655143_-	0.95312	ARHGAP22
ENSG00000146373	0.604171	3	chr6_124963820_124963850_+,chr6_125083562_125083592_+,chr6_125083682_125083737_+	0.00837546	RNF217
ENSG00000149927	-0.181542	2	chr16_30005514_30005544_-,chr16_30005792_30005822_-	0.0682258	DOC2A
ENSG00000089327	-0.708968	2	chr19_35160895_35160925_+,chr19_35169851_35169881_+	0.0703866	FXYD5
ENSG00000099622	0.0251463	3	chr19_1273022_1273052_+,chr19_1273093_1273123_+,chr19_1273142_1273172_+	0.829072	CIRBP
ENSG00000011295	-1.38962	3	chr17_16026791_16026846_+,chr17_16028712_16028742_+,chr17_16028754_16028784_+	0.000106311	TTC19
ENSG00000161671	0.22901	6	chr19_50482882_50482912_+,chr19_50483166_50483196_+,chr19_50483200_50483230_+,chr19_50483236_50483266_+,chr19_50483321_50483351_+,chr19_50483355_50483410_+	0.0157347	EMC10
ENSG00000150990	-0.0283242	3	chr12_124939466_124939496_-,chr12_124939578_124939608_-,chr12_124946824_124946854_-	1	DHX37
ENSG00000182240	-0.143892	5	chr21_41275739_41275769_+,chr21_41275788_41275818_+,chr21_41275830_41275860_+,chr21_41276415_41276445_+,chr21_41276559_41276589_+	0.101342	BACE2
ENSG00000151835	-0.424944	3	chr13_23328830_23328860_-,chr13_23328975_23329005_-,chr13_23353739_23353769_-	0.0302027	SACS
ENSG00000213079	0.525334	4	chr6_154833855_154833885_+,chr6_154833941_154833971_+,chr6_154833990_154834020_+,chr6_154834030_154834060_+	0.583391	SCAF8
ENSG00000167491	-2.48546	5	chr19_19492408_19492438_+,chr19_19506392_19506422_+,chr19_19506949_19506979_+,chr19_19507255_19507285_+,chr19_19508902_19508932_+	1.12844e-12	GATAD2A
ENSG00000104973	-0.0361259	5	chr19_49836917_49836947_+,chr19_49836949_49836979_+,chr19_49840203_49840233_+,chr19_49840245_49840275_+,chr19_49840296_49840326_+	0.278483	MED25
ENSG00000134109	-4.34337	4	chr3_5216093_5216123_+,chr3_5219830_5219860_+,chr3_5219882_5219912_+,chr3_5219935_5219965_+	3.31815e-05	EDEM1
ENSG00000166889	-0.216835	4	chr11_59636716_59636746_-,chr11_59636763_59636793_-,chr11_59637686_59637745_-,chr11_59637851_59637881_-	0.928016	PATL1
ENSG00000170445	0.0246216	2	chr5_140673905_140673935_-,chr5_140673937_140673967_-	0.96114	HARS1
ENSG00000197157	0.295547	4	chr7_127994555_127994585_+,chr7_128092390_128092420_+,chr7_128092432_128092522_+,chr7_128092563_128092619_+	0.694959	SND1
ENSG00000134759	0.0583022	3	chr18_36174515_36174575_+,chr18_36174586_36174616_+,chr18_36174620_36174650_+	0.718497	ELP2
ENSG00000232112	0.23931	4	chr3_48440429_48440459_+,chr3_48444011_48444041_+,chr3_48444146_48444176_+,chr3_48444178_48444208_+	0.0150429	TMA7
ENSG00000188312	0.211315	4	chr9_92449448_92449478_+,chr9_92613305_92613335_+,chr9_92614534_92614564_+,chr9_92614743_92614773_+	0.105057	CENPP
ENSG00000224578	0.773902	3	chr16_51646709_51646767_+,chr16_51647049_51647079_+,chr16_51647102_51647132_+	0.0344604	HNRNPA1P48
ENSG00000258890	-0.0623814	4	chr17_64516059_64516089_+,chr17_64530989_64531019_+,chr17_64537843_64537873_+,chr17_64537916_64537946_+	0.0360814	CEP95
ENSG00000111911	-5.48767	4	chr6_125977909_125977939_+,chr6_125977970_125978000_+,chr6_125978024_125978054_+,chr6_125980214_125980244_+	7.60263e-10	HINT3
ENSG00000134590	-0.0369089	3	chrX_135033391_135033421_+,chrX_135033470_135033500_+,chrX_135033516_135033546_+	0.939248	RTL8C
ENSG00000143515	-1.11754	4	chr1_154349520_154349575_+,chr1_154349582_154349612_+,chr1_154349632_154349662_+,chr1_154351246_154351304_+	0.000181383	ATP8B2
ENSG00000196792	-0.357645	2	chr14_30893883_30893913_-,chr14_30894045_30894075_-	2.369e-05	STRN3
ENSG00000182224	-5.53699	2	chr17_7859772_7859802_+,chr17_7862252_7862282_+	2.81123e-06	CYB5D1
ENSG00000182858	0.0443601	3	chr22_49903181_49903211_-,chr22_49903216_49903273_-,chr22_49903274_49903304_-	0.784001	ALG12
ENSG00000186625	0.150558	2	chr6_149594873_149594903_-,chr6_149594968_149594998_-	0.856831	KATNA1
ENSG00000127914	0.0254692	5	chr7_92091567_92091597_+,chr7_92110399_92110429_+,chr7_92110453_92110483_+,chr7_92110638_92110668_+,chr7_92113234_92113264_+	0.0843914	AKAP9
ENSG00000120458	-0.145677	4	chr11_124765264_124765294_-,chr11_124765357_124765387_-,chr11_124766710_124766740_-,chr11_124766821_124766851_-	0.82286	MSANTD2
ENSG00000036054	0.309515	3	chr3_100302207_100302237_+,chr3_100323815_100323845_+,chr3_100325208_100325238_+	7.6266e-06	TBC1D23
ENSG00000117308	-0.0665514	2	chr1_23795599_23795629_-,chr1_23795692_23795722_-	0.715879	GALE
ENSG00000176485	0.0661159	2	chr11_63574775_63574805_-,chr11_63574808_63574838_-	0.0017159	PLAAT3
ENSG00000134597	0.254155	3	chrX_130411487_130411517_+,chrX_130413251_130413281_+,chrX_130413311_130413341_+	0.018324	RBMX2
ENSG00000145920	0.995485	6	chr5_175879031_175879061_+,chr5_175882980_175883010_+,chr5_175883020_175883050_+,chr5_175883105_175883135_+,chr5_175883949_175883979_+,chr5_175883991_175884021_+	0.0298082	CPLX2
ENSG00000111581	0.191986	2	chr12_68742503_68742533_+,chr12_68742641_68742671_+	0.552555	NUP107
ENSG00000182446	-2.78123	4	chr17_81556887_81556917_-,chr17_81558560_81558590_-,chr17_81558609_81558665_-,chr17_81613245_81613275_-	4.38921e-10	NPLOC4
ENSG00000196968	-2.13459	6	chr10_73776015_73776045_+,chr10_73776081_73776111_+,chr10_73776122_73776152_+,chr10_73776189_73776219_+,chr10_73778762_73778792_+,chr10_73780221_73780251_+	8.00635e-10	FUT11
ENSG00000182712	0.551544	2	chrX_155061739_155061769_-,chrX_155061826_155061856_-	0.0411374	CMC4
CATG00000049664.1	-0.691413	2	chr2_112576166_112576196_-,chr2_112583053_112583083_-	0.0177368
ENSG00000180198	-1.22517	7	chr1_28538133_28538163_+,chr1_28538209_28538266_+,chr1_28538591_28538646_+,chr1_28538957_28538987_+,chr1_28539053_28539083_+,chr1_28539150_28539180_+,chr1_28539181_28539211_+	2.20952e-06	RCC1
ENSG00000123975	0.0529303	3	chr9_89316496_89316526_+,chr9_89316597_89316627_+,chr9_89316673_89316703_+	0.748209	CKS2
ENSG00000130940	0.0867665	2	chr1_10636604_10636634_-,chr1_10738919_10738949_-	0.877217	CASZ1
ENSG00000141971	-0.603997	2	chr19_17422975_17423005_+,chr19_17425302_17425332_+	0.266429	MVB12A
ENSG00000070404	-1.96235	2	chr19_676703_676733_+,chr19_683360_683390_+	1.52464e-05	FSTL3
ENSG00000073849	-0.0397175	2	chr3_187078492_187078522_+,chr3_187078523_187078553_+	0.960931	ST6GAL1
ENSG00000160752	0.321445	4	chr1_155320476_155320506_+,chr1_155320507_155320537_+,chr1_155320554_155320584_+,chr1_155320635_155320665_+	0.0206879	FDPS
ENSG00000247556.2	0.0233174	3	chr15_41286262_41286292_+,chr15_41289125_41289155_+,chr15_41289643_41289673_+	0.0582056
ENSG00000152223	0.308122	2	chr18_45850645_45850675_-,chr18_45967176_45967206_-	0.192554	EPG5
ENSG00000108582	-3.84015	5	chr17_30464929_30464959_+,chr17_30465005_30465035_+,chr17_30466390_30466420_+,chr17_30467661_30467691_+,chr17_30468649_30468679_+	6.00551e-13	CPD
ENSG00000139725	-0.159416	4	chr12_121777758_121777788_-,chr12_121779154_121779237_-,chr12_121780394_121780424_-,chr12_121780522_121780552_-	0.162383	RHOF
ENSG00000135297	-0.261375	4	chr6_73500882_73500912_+,chr6_73500949_73500979_+,chr6_73501004_73501063_+,chr6_73501071_73501101_+	1	MTO1
ENSG00000170946	-0.448335	7	chr11_31427961_31427991_+,chr11_31430390_31430420_+,chr11_31430516_31430546_+,chr11_31430618_31430648_+,chr11_31430674_31430704_+,chr11_31432706_31432765_+,chr11_31432805_31432835_+	9.65928e-09	DNAJC24
ENSG00000082014	0.461981	3	chr7_151238778_151238808_-,chr7_151238975_151239005_-,chr7_151239088_151239118_-	0.00193154	SMARCD3
ENSG00000110060	0.091466	3	chr11_125893485_125893515_-,chr11_125893673_125893703_-,chr11_125893716_125893746_-	0.509212	PUS3
ENSG00000107882	0.237833	6	chr10_102506036_102506066_+,chr10_102619438_102619468_+,chr10_102630606_102630636_+,chr10_102630688_102630718_+,chr10_102630723_102630753_+,chr10_102633424_102633454_+	0.00531884	SUFU
ENSG00000177738.3	-0.640599	5	chr5_43008865_43008895_-,chr5_43008938_43008968_-,chr5_43014734_43014764_-,chr5_43016048_43016078_-,chr5_43065187_43065217_-	2.11995e-06
ENSG00000163002	-1.17935	2	chr2_183161407_183161437_+,chr2_183161650_183161680_+	0.735308	NUP35
ENSG00000167625	-0.160961	2	chr19_42227023_42227053_+,chr19_42227758_42227788_+	0.0132123	ZNF526
ENSG00000087152	0.0686351	2	chr17_44191805_44191835_-,chr17_44191848_44191878_-	0.849963	ATXN7L3
ENSG00000096746	-0.620521	6	chr10_68337943_68337973_+,chr10_68342058_68342088_+,chr10_68342181_68342211_+,chr10_68342241_68342271_+,chr10_68343097_68343127_+,chr10_68343161_68343191_+	4.47298e-12	HNRNPH3
ENSG00000154723	-0.112228	3	chr21_25724500_25724530_-,chr21_25724545_25724575_-,chr21_25724613_25724643_-	0.724806	ATP5PF
ENSG00000126709	0.343295	2	chr1_27666066_27666096_-,chr1_27666128_27666158_-	0.0292911	IFI6
ENSG00000137413	-0.193565	3	chr6_42057756_42057786_+,chr6_42080874_42080904_+,chr6_42087432_42087462_+	0.000262177	TAF8
ENSG00000110047	-0.965315	5	chr11_64852736_64852766_-,chr11_64853626_64853656_-,chr11_64854090_64854120_-,chr11_64854124_64854154_-,chr11_64854209_64854239_-	1.261e-05	EHD1
ENSG00000177479	-0.856477	5	chr3_48938909_48938939_+,chr3_48983567_48983597_+,chr3_48983650_48983680_+,chr3_48984140_48984170_+,chr3_48985511_48985541_+	1.65414e-08	ARIH2
ENSG00000140931	-0.364694	5	chr16_66613567_66613597_+,chr16_66613607_66613662_+,chr16_66613690_66613775_+,chr16_66614786_66614816_+,chr16_66616119_66616149_+	0.000502258	CMTM3
ENSG00000107159	0.0118057	2	chr9_35681094_35681124_+,chr9_35681129_35681159_+	0.935751	CA9
ENSG00000113649	0.0730818	3	chr5_146469714_146469744_+,chr5_146507926_146507956_+,chr5_146511478_146511508_+	0.297416	TCERG1
ENSG00000147535	-0.101746	2	chr8_38263130_38263160_-,chr8_38266982_38267012_-	0.308449	PLPP5
ENSG00000152620	-2.09214	2	chr5_36192885_36192915_-,chr5_36194822_36194852_-	7.45039e-08	NADK2
ENSG00000007923	-1.48347	3	chr1_6634170_6634200_-,chr1_6635113_6635143_-,chr1_6635151_6635181_-	6.51552e-05	DNAJC11
ENSG00000119523	-3.37796	2	chr9_99217360_99217390_-,chr9_99217803_99217833_-	1.06531e-06	ALG2
ENSG00000158828	0.189644	4	chr1_20650708_20650738_+,chr1_20650827_20650857_+,chr1_20651248_20651278_+,chr1_20651287_20651342_+	0.720287	PINK1
ENSG00000154229	-0.27743	7	chr17_66757560_66757590_+,chr17_66804598_66804628_+,chr17_66804638_66804668_+,chr17_66804744_66804774_+,chr17_66804777_66804807_+,chr17_66805288_66805318_+,chr17_66810713_66810743_+	7.57044e-07	PRKCA
ENSG00000185024	-0.677412	3	chr14_105209286_105209316_-,chr14_105219151_105219181_-,chr14_105256186_105256216_-	0.0830868	BRF1
ENSG00000074603	-1.49498	7	chr15_65442467_65442497_-,chr15_65442583_65442613_-,chr15_65444929_65444959_-,chr15_65444967_65444997_-,chr15_65445060_65445090_-,chr15_65446739_65446769_-,chr15_65515655_65515685_-	7.34579e-10	DPP8
ENSG00000122729	0.0489959	2	chr9_32450703_32450733_+,chr9_32450806_32450836_+	0.0980117	ACO1
ENSG00000155380	-0.106039	3	chr1_112911847_112911877_-,chr1_112912356_112912386_-,chr1_112912403_112912433_-	0.045965	SLC16A1
ENSG00000138640	-0.125983	3	chr4_88726357_88726387_-,chr4_88726418_88726448_-,chr4_88726476_88726506_-	0.990668	FAM13A
ENSG00000095794	1.32319	2	chr10_35179817_35179847_+,chr10_35211846_35211876_+	5.1349e-07	CREM
ENSG00000095485	-0.418337	4	chr10_100232298_100232354_-,chr10_100232412_100232442_-,chr10_100237047_100237077_-,chr10_100237155_100237185_-	0.00874984	CWF19L1
ENSG00000198816	0.128798	3	chr19_7520872_7520902_+,chr19_7520927_7520957_+,chr19_7520965_7521025_+	0.389923	ZNF358
ENSG00000099385	0.0435701	2	chr16_30851034_30851064_-,chr16_30887795_30887825_-	0.901731	BCL7C
ENSG00000145216	0.45466	3	chr4_53437323_53437353_+,chr4_53459591_53459621_+,chr4_53459649_53459679_+	0.353653	FIP1L1
ENSG00000140474	0.0979188	3	chr15_74836118_74836178_-,chr15_74836193_74836223_-,chr15_74836250_74836309_-	0.632716	AC091230.1
ENSG00000170604	-0.460911	2	chr19_45883608_45883638_-,chr19_45883688_45883718_-	0.00717295	IRF2BP1
ENSG00000132823	-0.215059	3	chr20_44196501_44196531_-,chr20_44196589_44196647_-,chr20_44196912_44196942_-	4.50731e-06	OSER1
ENSG00000083168	#NAME?	4	chr8_41930110_41930140_-,chr8_41931610_41931640_-,chr8_41931885_41931945_-,chr8_41932140_41932170_-	1.09199e-07	KAT6A
ENSG00000169188	-0.00950855	2	chrX_55007702_55007732_+,chrX_55007746_55007776_+	0.991043	APEX2
ENSG00000101003	-3.74143	4	chr20_25446345_25446375_+,chr20_25448432_25448462_+,chr20_25448487_25448517_+,chr20_25448533_25448563_+	0.0110896	GINS1
ENSG00000187266	-0.132548	2	chr19_11377763_11377793_-,chr19_11377815_11377845_-	0.767045	EPOR
ENSG00000179965	-0.165858	2	chr16_30414174_30414204_+,chr16_30418565_30418595_+	1	ZNF771
ENSG00000168259	0.0256361	4	chr17_41976419_41976449_-,chr17_41976462_41976492_-,chr17_41976547_41976577_-,chr17_41983569_41983599_-	0.0371002	DNAJC7
ENSG00000132773	-0.0123642	2	chr1_45343861_45343891_+,chr1_45343918_45343973_+	1	TOE1
ENSG00000146476	-3.08341	2	chr6_151464660_151464690_+,chr6_151470071_151470101_+	6.76973e-06	ARMT1
ENSG00000007047	-0.627323	4	chr19_45303341_45303371_+,chr19_45303580_45303610_+,chr19_45303641_45303671_+,chr19_45303682_45303712_+	0.278983	MARK4
ENSG00000128513	-0.272762	2	chr7_124823515_124823545_-,chr7_124823607_124823637_-	0.353753	POT1
ENSG00000130520	0.117678	3	chr19_18306918_18306948_-,chr19_18306966_18306996_-,chr19_18307027_18307057_-	0.0412837	LSM4
ENSG00000127527	-0.810547	4	chr19_16361578_16361608_-,chr19_16382989_16383019_-,chr19_16400633_16400663_-,chr19_16402264_16402319_-	0.00246922	EPS15L1
ENSG00000180304	-0.774461	3	chr15_64687577_64687607_-,chr15_64687710_64687740_-,chr15_64688445_64688531_-	4.15215e-05	OAZ2
ENSG00000270820.1	0.0103485	3	chr2_61477913_61477943_+,chr2_61482934_61482964_+,chr2_61483012_61483042_+	0.885669
ENSG00000102317	-0.00761098	3	chrX_48578144_48578174_+,chrX_48578203_48578233_+,chrX_48578261_48578291_+	0.932001	RBM3
ENSG00000160293	-0.309509	3	chr9_133761894_133761924_-,chr9_133762217_133762273_-,chr9_133762306_133762336_-	0.00466275	VAV2
ENSG00000197256	0.163368	4	chr19_11164270_11164300_-,chr19_11164341_11164371_-,chr19_11165579_11165609_-,chr19_11166309_11166339_-	0.48508	KANK2
ENSG00000115239	-1.07937	3	chr2_53669980_53670010_-,chr2_53670072_53670102_-,chr2_53670155_53670185_-	1.0599e-05	ASB3
ENSG00000134283	0.181734	2	chr12_42441926_42441956_+,chr12_42447297_42447327_+	0.111676	PPHLN1
ENSG00000147421	-0.517537	5	chr8_29051726_29051756_+,chr8_29051850_29051880_+,chr8_29064817_29064847_+,chr8_29064857_29064887_+,chr8_29064909_29064939_+	3.54064e-06	HMBOX1
ENSG00000136709	-1.16581	5	chr2_127705925_127705955_-,chr2_127706000_127706030_-,chr2_127706059_127706089_-,chr2_127764473_127764503_-,chr2_127764539_127764569_-	3.21677e-08	WDR33
ENSG00000102103	-0.295827	2	chrX_48903113_48903143_+,chrX_48903610_48903640_+	0.0650522	PQBP1
ENSG00000137100	0.00263383	2	chr9_34613551_34613581_-,chr9_34613590_34613620_-	0.941998	DCTN3
ENSG00000166002	-0.552656	3	chr11_93478472_93478502_-,chr11_93478519_93478549_-,chr11_93478835_93478865_-	0.0070157	SMCO4
ENSG00000176105	-2.53027	4	chr18_721745_721775_-,chr18_723995_724025_-,chr18_724237_724267_-,chr18_724362_724392_-	5.57833e-07	YES1
CATG00000022496.1	0.429684	2	chr1_12618907_12618937_+,chr1_12618957_12618987_+	0.593789
ENSG00000170271	-0.300006	2	chr5_154814800_154814830_-,chr5_154817428_154817458_-	0.342272	FAXDC2
ENSG00000103591	-0.0326051	2	chr15_67201028_67201058_-,chr15_67201672_67201702_-	0.0104788	AAGAB
ENSG00000188522	0.164703	3	chr17_18968789_18968819_-,chr17_18973885_18973915_-,chr17_18986342_18986372_-	0.0939062	FAM83G
ENSG00000136643	-0.157536	3	chr1_213246636_213246666_+,chr1_213255305_213255335_+,chr1_213273435_213273465_+	0.714626	RPS6KC1
ENSG00000166337	0.189247	4	chr11_6610813_6610843_-,chr11_6610845_6610875_-,chr11_6610881_6610911_-,chr11_6610921_6610951_-	8.2043e-06	TAF10
ENSG00000197170	-0.507281	8	chr17_67337919_67337978_-,chr17_67340503_67340533_-,chr17_67340617_67340672_-,chr17_67340776_67340806_-,chr17_67340820_67340850_-,chr17_67340921_67340951_-,chr17_67344606_67344636_-,chr17_67347336_67347394_-	8.03656e-11	PSMD12
ENSG00000179222	0.775653	2	chrX_51897596_51897626_+,chrX_51902324_51902354_+	0.0258228	MAGED1
ENSG00000146054	0.037644	2	chr5_181203118_181203148_-,chr5_181203149_181203179_-	0.978378	TRIM7
ENSG00000114805	0.0816834	3	chr3_155479881_155479911_-,chr3_155480854_155480913_-,chr3_155504555_155504585_-	0.00152034	PLCH1
ENSG00000121060	-2.07893	4	chr17_56887909_56887939_-,chr17_56888499_56888529_-,chr17_56891207_56891237_-,chr17_56891247_56891277_-	1.29865e-05	TRIM25
ENSG00000147475	-2.19957	6	chr8_37754108_37754138_+,chr8_37754166_37754196_+,chr8_37754223_37754253_+,chr8_37754330_37754360_+,chr8_37757230_37757260_+,chr8_37757360_37757390_+	9.13956e-14	ERLIN2
ENSG00000128567	-1.42516	6	chr7_131500271_131500301_-,chr7_131500302_131500332_-,chr7_131503906_131503936_-,chr7_131504041_131504071_-,chr7_131504097_131504127_-,chr7_131504129_131504159_-	1.02182e-08	PODXL
ENSG00000112695	0.0415242	2	chr6_75237787_75237869_-,chr6_75237902_75237932_-	0.786715	COX7A2
ENSG00000236088.5	-2.4133	2	chr17_13787672_13787702_-,chr17_14033074_14033104_-	0.00155872
ENSG00000179387	-1.95912	3	chr4_140550314_140550344_+,chr4_140550667_140550697_+,chr4_140553740_140553770_+	1.23072e-07	ELMOD2
CATG00000043868.1	-0.104075	2	chr2_96958710_96958740_+,chr2_96959196_96959226_+	0.339953
ENSG00000184371	-0.0773146	2	chr1_109930906_109930936_+,chr1_109930962_109930992_+	0.474231	CSF1
ENSG00000173706	-4.53178	6	chr3_124965710_124965740_-,chr3_124968866_124968896_-,chr3_124969451_124969481_-,chr3_124969493_124969523_-,chr3_124969940_124969970_-,chr3_124969972_124970002_-	0.000116293	HEG1
ENSG00000144161	-0.29882	5	chr2_112215862_112215892_-,chr2_112215949_112215979_-,chr2_112216014_112216044_-,chr2_112216141_112216171_-,chr2_112216185_112216215_-	0.115011	ZC3H8
ENSG00000120686	-0.883875	5	chr13_38360725_38360755_+,chr13_38360788_38360844_+,chr13_38361220_38361250_+,chr13_38361856_38361886_+,chr13_38362862_38362892_+	8.74594e-09	UFM1
ENSG00000175606	-0.986331	4	chr8_73981596_73981626_+,chr8_73981670_73981700_+,chr8_73981769_73981799_+,chr8_73981833_73981863_+	2.87271e-09	TMEM70
ENSG00000170265	-0.13574	2	chr7_149226143_149226173_+,chr7_149226208_149226238_+	0.190446	ZNF282
ENSG00000111707	-7.52039	6	chr12_118414496_118414553_+,chr12_118415964_118415994_+,chr12_118417448_118417507_+,chr12_118417556_118417586_+,chr12_118417632_118417691_+,chr12_118417695_118417725_+	6.92026e-13	SUDS3
ENSG00000104998	-0.223222	2	chr19_14052696_14052726_+,chr19_14053184_14053214_+	0.804532	IL27RA
ENSG00000132436	-4.9996	3	chr7_50444133_50444163_-,chr7_50444164_50444194_-,chr7_50445121_50445151_-	0.000190233	FIGNL1
ENSG00000144642	-0.443943	5	chr3_29425199_29425229_+,chr3_29526537_29526567_+,chr3_29820212_29820242_+,chr3_30004011_30004041_+,chr3_30005046_30005076_+	1.54427e-06	RBMS3
ENSG00000170502	-0.0687689	2	chr4_87458264_87458294_+,chr4_87458317_87458347_+	0.939753	NUDT9
ENSG00000100813	0.491106	4	chr14_23058564_23058594_-,chr14_23058623_23058653_-,chr14_23059397_23059427_-,chr14_23061370_23061400_-	0.00950807	ACIN1
ENSG00000136521	-1.2729	4	chr3_179624071_179624101_+,chr3_179624345_179624375_+,chr3_179624421_179624451_+,chr3_179624470_179624500_+	0.241181	NDUFB5
ENSG00000110756	-1.78796	2	chr11_18278849_18278879_-,chr11_18279050_18279080_-	0.00376186	HPS5
ENSG00000253535.1	0.0787331	2	chr8_24185710_24185740_-,chr8_24789900_24789930_-	0.648214
ENSG00000100532	-0.922523	3	chr14_54538474_54538504_+,chr14_54538532_54538562_+,chr14_54538586_54538616_+	0.171935	CGRRF1
ENSG00000163938	0.420684	3	chr3_52693737_52693767_+,chr3_52694467_52694497_+,chr3_52694529_52694559_+	0.17236	GNL3
ENSG00000139793	-1.02477	6	chr13_97370649_97370679_+,chr13_97391374_97391404_+,chr13_97391413_97391443_+,chr13_97391457_97391487_+,chr13_97392005_97392035_+,chr13_97394090_97394120_+	5.51503e-09	MBNL2
ENSG00000121578	-0.935024	3	chr3_119211742_119211797_-,chr3_119212255_119212285_-,chr3_119212364_119212394_-	0.00480121	B4GALT4
ENSG00000109113	0.126807	2	chr17_28714284_28714339_-,chr17_28714457_28714487_-	0.172548	RAB34
ENSG00000157036	-2.94264	6	chr3_38524393_38524423_+,chr3_38524656_38524686_+,chr3_38525014_38525044_+,chr3_38525095_38525125_+,chr3_38526145_38526175_+,chr3_38526273_38526303_+	0.000223349	EXOG
ENSG00000104290	0.123558	3	chr8_28527684_28527714_+,chr8_28527799_28527829_+,chr8_28563652_28563682_+	0.642335	FZD3
ENSG00000168393	0.0592781	3	chr2_241675747_241675777_-,chr2_241675788_241675818_-,chr2_241675833_241675863_-	0.16461	DTYMK
ENSG00000102580	-2.63834	4	chr13_95791017_95791047_+,chr13_95791072_95791127_+,chr13_95791757_95791787_+,chr13_95794869_95794899_+	5.4213e-07	DNAJC3
ENSG00000115207	-0.223343	3	chr2_27325854_27325884_-,chr2_27325953_27325983_-,chr2_27326326_27326356_-	0.000132344	GTF3C2
ENSG00000152104	1.54405	3	chr1_214357666_214357696_-,chr1_214357725_214357755_-,chr1_214482207_214482237_-	4.17256e-07	PTPN14
ENSG00000132286	-1.03691	6	chr11_6482301_6482331_+,chr11_6482353_6482383_+,chr11_6482403_6482433_+,chr11_6482865_6482895_+,chr11_6483030_6483060_+,chr11_6483170_6483200_+	7.78554e-08	TIMM10B
ENSG00000122515	0.448179	5	chr7_44768477_44768537_+,chr7_44768663_44768718_+,chr7_44769801_44769831_+,chr7_44769851_44769881_+,chr7_44771718_44771778_+	9.40348e-05	ZMIZ2
ENSG00000063660	0.32418	6	chr2_240466210_240466240_+,chr2_240466309_240466364_+,chr2_240467854_240467884_+,chr2_240467930_240467960_+,chr2_240468046_240468076_+,chr2_240468077_240468107_+	0.332955	GPC1
ENSG00000143742	-0.586894	6	chr1_225790240_225790270_+,chr1_225790273_225790303_+,chr1_225790319_225790349_+,chr1_225790353_225790383_+,chr1_225790399_225790429_+,chr1_225790434_225790464_+	0.696749	SRP9
ENSG00000007376	-0.0145201	2	chr16_784974_785004_-,chr16_785041_785071_-	0.983092	RPUSD1
ENSG00000251138.2	-0.328974	2	chr12_73694760_73694790_-,chr12_74387058_74387088_-	0.26371
ENSG00000165801	-1.49535	2	chr14_21089501_21089560_+,chr14_21090218_21090248_+	7.72681e-05	ARHGEF40
ENSG00000099326	0.442222	3	chr19_58561902_58561962_-,chr19_58564206_58564236_-,chr19_58567818_58567848_-	0.0106998	MZF1
ENSG00000157538	-2.8141	3	chr21_37223422_37223452_-,chr21_37225284_37225339_-,chr21_37225400_37225430_-	4.28421e-06	VPS26C
ENSG00000143384	-2.36916	6	chr1_150574558_150574588_-,chr1_150575936_150575992_-,chr1_150576064_150576094_-,chr1_150576114_150576144_-,chr1_150576163_150576193_-,chr1_150577196_150577226_-	6.39455e-07	MCL1
ENSG00000058272	-0.0708187	4	chr12_79773826_79773856_-,chr12_79774369_79774427_-,chr12_79774461_79774491_-,chr12_79775918_79775948_-	1.00417e-05	PPP1R12A
ENSG00000146223	-2.40393	5	chr6_42887162_42887192_+,chr6_42889677_42889707_+,chr6_42889720_42889750_+,chr6_42889782_42889842_+,chr6_42889859_42889889_+	2.38288e-06	RPL7L1
ENSG00000141504	0.0546217	2	chr17_7626234_7626264_-,chr17_7626329_7626359_-	0.13262	SAT2
ENSG00000172057	0.0439192	2	chr17_39921043_39921073_-,chr17_39921087_39921146_-	0.945723	ORMDL3
ENSG00000167004	0.235256	3	chr15_43771344_43771374_+,chr15_43771384_43771414_+,chr15_43771510_43771567_+	0.00155831	PDIA3
ENSG00000140525	-0.0222106	3	chr15_89316395_89316425_+,chr15_89316453_89316483_+,chr15_89317013_89317043_+	0.476262	FANCI
ENSG00000197062	0.329154	3	chr6_28277502_28277532_+,chr6_28277990_28278020_+,chr6_28278174_28278204_+	0.00887852	ZSCAN26
ENSG00000159267	0.18014	4	chr21_36752692_36752722_-,chr21_36753766_36753796_-,chr21_36754155_36754185_-,chr21_36916519_36916549_-	0.0102391	HLCS
ENSG00000198682	0.257736	6	chr10_87660804_87660834_+,chr10_87746033_87746063_+,chr10_87746087_87746117_+,chr10_87746367_87746397_+,chr10_87747597_87747627_+,chr10_87747675_87747705_+	0.0292892	PAPSS2
ENSG00000170734	0.395316	4	chr6_43612065_43612095_+,chr6_43614492_43614522_+,chr6_43619071_43619101_+,chr6_43620493_43620523_+	0.0135283	POLH
ENSG00000139631	0.394266	2	chr12_53157663_53157693_-,chr12_53157749_53157779_-	0.994955	CSAD
ENSG00000180914	-0.381622	3	chr3_8750381_8750411_-,chr3_8751210_8751240_-,chr3_8752322_8752352_-	0.000174595	OXTR
ENSG00000100908	0.0917343	2	chr14_24138965_24138995_-,chr14_24139027_24139057_-	0.516044	EMC9
ENSG00000158717	-2.16026	6	chr16_88696501_88696531_-,chr16_88696574_88696604_-,chr16_88696950_88696980_-,chr16_88696982_88697012_-,chr16_88697029_88697059_-,chr16_88705754_88705784_-	0.00256615	RNF166
ENSG00000138028	-0.103636	2	chr2_27100594_27100624_-,chr2_27101078_27101108_-	0.338583	CGREF1
ENSG00000267228	-1.67946	3	chr18_47155042_47155072_-,chr18_47156030_47156060_-,chr18_47156071_47156101_-	3.66118e-10	AC012254.2
ENSG00000150991	0.100201	4	chr12_124911646_124911676_-,chr12_124911680_124911769_-,chr12_124911772_124911802_-,chr12_124911816_124911846_-	0.0707988	UBC
ENSG00000145907	-1.95031	7	chr5_151804135_151804165_+,chr5_151804183_151804213_+,chr5_151804316_151804372_+,chr5_151805224_151805254_+,chr5_151805287_151805317_+,chr5_151805319_151805349_+,chr5_151805353_151805383_+	3.03359e-24	G3BP1
CATG00000095855.1	0.273192	2	chr7_47633930_47633960_-,chr7_47634503_47634533_-	0.0363833
ENSG00000162736	0.00914227	2	chr1_160358841_160358871_+,chr1_160358919_160358949_+	0.924899	NCSTN
ENSG00000075213	-1.63311	6	chr7_83959316_83959346_-,chr7_83959355_83959385_-,chr7_83960672_83960702_-,chr7_83960704_83960734_-,chr7_83960857_83960887_-,chr7_83981196_83981226_-	9.54368e-07	SEMA3A
ENSG00000080603	0.896481	2	chr16_30712028_30712058_+,chr16_30725340_30725370_+	1.2704e-05	SRCAP
ENSG00000108592	1.35446	4	chr17_63819109_63819139_-,chr17_63819180_63819210_-,chr17_63819433_63819463_-,chr17_63824083_63824113_-	0.0135278	FTSJ3
ENSG00000158805	-0.264542	3	chr16_89738456_89738571_+,chr16_89739814_89739844_+,chr16_89740867_89740925_+	0.108111	ZNF276
ENSG00000124145	-2.71035	7	chr20_45325288_45325318_-,chr20_45326092_45326148_-,chr20_45326173_45326203_-,chr20_45326223_45326253_-,chr20_45326616_45326646_-,chr20_45326711_45326741_-,chr20_45326765_45326795_-	5.71397e-11	SDC4
ENSG00000100554	-0.0856412	6	chr14_67335775_67335831_-,chr14_67337872_67337902_-,chr14_67338071_67338101_-,chr14_67338159_67338189_-,chr14_67338571_67338601_-,chr14_67340437_67340467_-	6.09486e-07	ATP6V1D
ENSG00000087191	-0.0991155	4	chr17_63831746_63831805_+,chr17_63831920_63831950_+,chr17_63831964_63832019_+,chr17_63832062_63832092_+	0.0103728	PSMC5
ENSG00000092847	-0.419521	4	chr1_35923021_35923051_+,chr1_35923869_35923899_+,chr1_35924269_35924299_+,chr1_35929576_35929606_+	0.00263858	AGO1
ENSG00000244405	-0.557768	3	chr3_186046314_186046344_-,chr3_186047838_186047868_-,chr3_186095120_186095150_-	0.0122408	ETV5
ENSG00000072415	-0.252821	5	chr14_67284558_67284588_+,chr14_67316874_67316904_+,chr14_67333477_67333507_+,chr14_67333934_67333964_+,chr14_67335667_67335697_+	0.000211534	MPP5
ENSG00000174136	-1.13599	3	chr5_98793793_98793850_+,chr5_98793990_98794020_+,chr5_98794034_98794118_+	0.00293593	RGMB
ENSG00000226360	0.261747	2	chr3_61742404_61742434_-,chr3_61742583_61742613_-	0.00826851	RPL10AP6
ENSG00000040199	-6.28478	2	chr16_71644924_71644979_-,chr16_71648006_71648036_-	3.87744e-05	PHLPP2
ENSG00000137806	0.0944637	2	chr15_41387353_41387383_-,chr15_41387416_41387446_-	0.376095	NDUFAF1
ENSG00000198056	-0.409588	4	chr12_56730357_56730387_-,chr12_56731184_56731214_-,chr12_56731580_56731610_-,chr12_56731622_56731652_-	0.072242	PRIM1
ENSG00000166347	-0.0152108	4	chr18_74253296_74253326_-,chr18_74253332_74253362_-,chr18_74253380_74253464_-,chr18_74253541_74253571_-	0.640324	CYB5A
ENSG00000135124	0.0840653	2	chr12_121234029_121234059_+,chr12_121234076_121234106_+	0.975746	P2RX4
ENSG00000179546	-1.62433	3	chr1_23191895_23191925_-,chr1_23192976_23193006_-,chr1_23193017_23193047_-	0.137261	HTR1D
ENSG00000152778	0.0530558	4	chr10_89418638_89418668_+,chr10_89418751_89418781_+,chr10_89418784_89418814_+,chr10_89418844_89418874_+	0.975951	IFIT5
ENSG00000133884	-0.0563431	2	chr11_65352950_65352980_+,chr11_65353096_65353126_+	0.0411669	DPF2
ENSG00000133466	-0.0896372	2	chr22_37180166_37180196_-,chr22_37180248_37180278_-	0.885992	C1QTNF6
ENSG00000184557	-0.160742	2	chr17_78356778_78356808_-,chr17_78356975_78357005_-	0.945939	SOCS3
ENSG00000044459	0.390889	3	chr9_17236572_17236602_+,chr9_17366730_17366760_+,chr9_17502657_17502687_+	0.000129776	CNTLN
ENSG00000128641	-2.145	2	chr2_191424074_191424104_+,chr2_191425131_191425161_+	8.13346e-09	MYO1B
ENSG00000143799	0.240853	3	chr1_226360999_226361029_-,chr1_226361081_226361111_-,chr1_226390410_226390440_-	0.581448	PARP1
ENSG00000132155	0.117625	4	chr3_12583608_12583638_-,chr3_12583640_12583670_-,chr3_12583702_12583732_-,chr3_12583772_12583802_-	0.996984	RAF1
ENSG00000186185	0.0256889	3	chr17_44924711_44924741_-,chr17_44924799_44924829_-,chr17_44924845_44924875_-	1	KIF18B
ENSG00000176978	0.0417157	3	chr9_137110546_137110576_-,chr9_137110584_137110614_-,chr9_137110645_137110675_-	0.808616	DPP7
ENSG00000100099	-2.60311	3	chr22_26452106_26452136_-,chr22_26452180_26452210_-,chr22_26453114_26453144_-	0.00622724	HPS4
ENSG00000170234	0.0701136	5	chr5_160075955_160075985_-,chr5_160076921_160076951_-,chr5_160091339_160091369_-,chr5_160091448_160091478_-,chr5_160093693_160093723_-	0.0454955	PWWP2A
ENSG00000213300	-0.469823	2	chr3_75214878_75214937_+,chr3_75215751_75215781_+	0.0356851	HNRNPA3P6
ENSG00000087008	-2.85218	8	chr4_8366344_8366374_-,chr4_8366395_8366425_-,chr4_8366431_8366513_-,chr4_8366528_8366612_-,chr4_8366620_8366650_-,chr4_8366671_8366701_-,chr4_8366712_8366742_-,chr4_8393533_8393563_-	1.04938e-08	ACOX3
ENSG00000146872	-3.17183	2	chr17_62612946_62612976_+,chr17_62613463_62613493_+	0.000305316	TLK2
ENSG00000148660	-0.0712138	2	chr10_73812501_73812531_-,chr10_73812649_73812679_-	0.845573	CAMK2G
ENSG00000205302	0.202268	4	chr5_122827429_122827459_+,chr5_122829686_122829716_+,chr5_122829727_122829757_+,chr5_122830078_122830108_+	0.000260673	SNX2
ENSG00000124942	1.37927	3	chr11_62433544_62433574_-,chr11_62515902_62515932_-,chr11_62532956_62532986_-	0.324922	AHNAK
ENSG00000140332	-0.829343	5	chr15_70047790_70047820_-,chr15_70048204_70048234_-,chr15_70048264_70048294_-,chr15_70048976_70049006_-,chr15_70049035_70049065_-	9.84411e-15	TLE3
ENSG00000157833	-0.017357	2	chr2_26189601_26189631_+,chr2_26189633_26189663_+	0.942946	GAREM2
ENSG00000100567	-0.025209	2	chr14_58271937_58271967_+,chr14_58271974_58272004_+	0.521704	PSMA3
ENSG00000186063	-2.98971	6	chr1_222658695_222658725_-,chr1_222665690_222665720_-,chr1_222668013_222668043_-,chr1_222668109_222668139_-,chr1_222668155_222668185_-,chr1_222669647_222669677_-	2.4929e-09	AIDA
ENSG00000063244	0.608978	4	chr19_55674530_55674560_+,chr19_55674562_55674592_+,chr19_55674600_55674630_+,chr19_55674686_55674716_+	0.0204793	U2AF2
ENSG00000144028	0.137726	3	chr2_96274734_96274817_-,chr2_96274819_96274849_-,chr2_96274916_96274946_-	0.876732	SNRNP200
ENSG00000165699	-1.19614	3	chr9_132891349_132891379_-,chr9_132891445_132891475_-,chr9_132909807_132909837_-	0.000424635	TSC1
ENSG00000196981	0.769223	3	chr3_122409987_122410017_-,chr3_122414027_122414085_-,chr3_122414094_122414153_-	0.0515349	WDR5B
ENSG00000172465	0.777046	3	chrX_103630723_103630753_+,chrX_103630764_103630794_+,chrX_103630923_103630953_+	0.102588	TCEAL1
ENSG00000069849	0.144331	3	chr3_141926041_141926071_+,chr3_141926074_141926104_+,chr3_141926144_141926200_+	0.0122963	ATP1B3
ENSG00000141552	0.112453	3	chr17_81900091_81900121_+,chr17_81900168_81900198_+,chr17_81900224_81900254_+	0.212394	ANAPC11
ENSG00000049167	-0.600393	6	chr5_60873834_60873864_-,chr5_60874448_60874478_-,chr5_60890593_60890623_-,chr5_60890656_60890712_-,chr5_60891663_60891693_-,chr5_60903575_60903605_-	0.00831206	ERCC8
ENSG00000149503	-1.40226	4	chr11_62148525_62148555_+,chr11_62152296_62152326_+,chr11_62154621_62154679_+,chr11_62154708_62154738_+	1.54967e-11	INCENP
ENSG00000177954	0.25281	3	chr1_153992125_153992155_+,chr1_153992263_153992293_+,chr1_153992316_153992346_+	0.81868	RPS27
ENSG00000182810	-0.0145102	3	chr16_68021274_68021304_-,chr16_68021306_68021336_-,chr16_68021354_68021384_-	0.999491	DDX28
ENSG00000004399	-0.975759	4	chr3_129555218_129555248_-,chr3_129555515_129555545_-,chr3_129555549_129555579_-,chr3_129569166_129569196_-	0.00864652	PLXND1
ENSG00000100034	-1.52853	2	chr22_21919425_21919455_-,chr22_21924880_21924910_-	0.00286932	PPM1F
ENSG00000187741	-0.149748	6	chr16_89738405_89738435_-,chr16_89738479_89738535_-,chr16_89738536_89738566_-,chr16_89769597_89769627_-,chr16_89798354_89798384_-,chr16_89798385_89798415_-	0.00459019	FANCA
ENSG00000153561	0.0870833	3	chr2_86773832_86773891_+,chr2_86774173_86774203_+,chr2_86775270_86775300_+	7.08704e-05	RMND5A
ENSG00000181222	0.486982	3	chr17_7513830_7513860_+,chr17_7514525_7514555_+,chr17_7514586_7514616_+	0.254022	POLR2A
ENSG00000182704	0.0900232	4	chr11_76797838_76797868_+,chr11_76797923_76797953_+,chr11_76798114_76798144_+,chr11_76804066_76804096_+	2.3501e-05	TSKU
ENSG00000181744	-0.015513	2	chr3_143992229_143992259_+,chr3_143992306_143992363_+	1	DIPK2A
ENSG00000231925	0.114972	5	chr6_33299769_33299799_-,chr6_33299827_33299857_-,chr6_33301116_33301146_-,chr6_33301170_33301200_-,chr6_33301240_33301270_-	0.161225	TAPBP
ENSG00000104131	-2.27942	13	chr15_44561226_44561256_+,chr15_44561258_44561288_+,chr15_44561358_44561388_+,chr15_44561537_44561567_+,chr15_44561584_44561614_+,chr15_44561617_44561647_+,chr15_44561906_44561936_+,chr15_44561964_44562024_+,chr15_44562059_44562089_+,chr15_44562711_44562741_+,chr15_44562773_44562803_+,chr15_44564556_44564586_+,chr15_44564604_44564634_+	1.30445e-24	EIF3J
ENSG00000204628	0.255847	5	chr5_181236929_181236959_-,chr5_181236967_181237024_-,chr5_181237609_181237639_-,chr5_181237651_181237681_-,chr5_181237684_181237714_-	6.50982e-07	RACK1
ENSG00000108828	-0.0772959	3	chr17_43014432_43014490_-,chr17_43014607_43014637_-,chr17_43014652_43014682_-	0.0163126	VAT1
ENSG00000189091	-0.53675	4	chr16_70572072_70572128_+,chr16_70572134_70572164_+,chr16_70572165_70572195_+,chr16_70572238_70572298_+	0.000340102	SF3B3
ENSG00000105926	0.684948	5	chr7_24687629_24687659_+,chr7_24687661_24687691_+,chr7_24687764_24687794_+,chr7_24687796_24687826_+,chr7_24687846_24687876_+	0.0418265	MPP6
ENSG00000124228	0.128715	2	chr20_49243923_49243980_+,chr20_49244043_49244073_+	0.0871379	DDX27
ENSG00000105221	0.0235571	2	chr19_40232302_40232359_-,chr19_40232395_40232425_-	0.738407	AKT2
ENSG00000170903	#NAME?	4	chr11_106007920_106007950_-,chr11_106007984_106008014_-,chr11_106008085_106008115_-,chr11_106009353_106009383_-	0.0024907	MSANTD4
ENSG00000165264	-0.0925214	4	chr9_32552917_32552947_-,chr9_32553688_32553718_-,chr9_32553763_32553793_-,chr9_32553855_32553885_-	0.00410269	NDUFB6
ENSG00000164125	-0.288508	5	chr4_158124582_158124612_-,chr4_158124613_158124643_-,chr4_158124666_158124696_-,chr4_158127030_158127060_-,chr4_158169913_158169943_-	0.227494	GASK1B
ENSG00000005339	-0.911209	6	chr16_3725066_3725096_-,chr16_3726566_3726681_-,chr16_3726729_3726759_-,chr16_3726816_3726846_-,chr16_3727547_3727577_-,chr16_3849526_3849556_-	3.91145e-06	CREBBP
ENSG00000143891	-0.915214	3	chr2_38733670_38733700_+,chr2_38734581_38734611_+,chr2_38734735_38734765_+	0.000291044	GALM
ENSG00000100372	-0.612806	7	chr22_40770153_40770183_-,chr22_40770219_40770249_-,chr22_40770250_40770280_-,chr22_40770417_40770447_-,chr22_40770467_40770497_-,chr22_40770526_40770556_-,chr22_40770583_40770613_-	3.54004e-06	SLC25A17
ENSG00000186660	0.0232557	4	chr11_58612298_58612328_+,chr11_58617767_58617797_+,chr11_58620806_58620836_+,chr11_58620932_58620962_+	0.140999	ZFP91
ENSG00000168275	0.0107893	2	chr1_234383974_234384004_+,chr1_234384015_234384045_+	0.973118	COA6
ENSG00000130227	-1.5793	4	chr8_22005404_22005434_+,chr8_22005448_22005478_+,chr8_22006439_22006469_+,chr8_22006525_22006585_+	6.03438e-05	XPO7
ENSG00000171862	0.00440858	2	chr10_87945995_87946052_+,chr10_87946071_87946101_+	0.858266	PTEN
ENSG00000186871	-0.420721	2	chrX_72204665_72204695_-,chrX_72204764_72204794_-	0.447604	ERCC6L
ENSG00000148700	-0.168235	5	chr10_110132370_110132400_+,chr10_110133617_110133647_+,chr10_110134211_110134241_+,chr10_110135434_110135464_+,chr10_110135535_110135565_+	6.45947e-05	ADD3
ENSG00000086712	-0.311581	5	chrX_16818848_16818878_+,chrX_16841821_16841851_+,chrX_16841940_16841998_+,chrX_16842231_16842261_+,chrX_16844489_16844519_+	2.33983e-06	TXLNG
ENSG00000151239	-0.971492	3	chr12_43793723_43793753_-,chr12_43795465_43795495_-,chr12_43795570_43795600_-	8.13693e-06	TWF1
ENSG00000196950	-0.782233	3	chr2_195735237_195735267_+,chr2_195735782_195735812_+,chr2_195737665_195737695_+	0.0196088	SLC39A10
ENSG00000134398	-0.0629898	2	chr16_23690323_23690353_-,chr16_23690363_23690393_-	0.423455	AC008870.1
ENSG00000180098	0.631099	4	chr1_28577688_28577718_+,chr1_28577730_28577760_+,chr1_28577764_28577794_+,chr1_28578515_28578545_+	0.000104675	TRNAU1AP
ENSG00000107949	0.737145	6	chr10_125823693_125823723_+,chr10_125836421_125836451_+,chr10_125836463_125836493_+,chr10_125836521_125836551_+,chr10_125841350_125841435_+,chr10_125842772_125842802_+	1.47276e-05	BCCIP
ENSG00000164031	0.345379	3	chr4_99899542_99899572_-,chr4_99900577_99900607_-,chr4_99923684_99923714_-	0.214155	DNAJB14
ENSG00000113522	-1.30659	6	chr5_132642286_132642316_+,chr5_132642363_132642393_+,chr5_132642407_132642437_+,chr5_132642446_132642476_+,chr5_132643779_132643809_+,chr5_132643866_132643896_+	1.25293e-08	RAD50
ENSG00000074356	-0.706348	6	chr17_3811523_3811580_-,chr17_3811708_3811738_-,chr17_3811751_3811781_-,chr17_3812147_3812177_-,chr17_3812200_3812230_-,chr17_3812247_3812277_-	2.37757e-14	NCBP3
ENSG00000249423.1	0.0293944	2	chr5_124835874_124835904_+,chr5_124871381_124871411_+	0.926858
ENSG00000089050	0.414215	4	chr20_18486856_18486886_-,chr20_18487372_18487402_-,chr20_18487457_18487487_-,chr20_18487535_18487565_-	0.185659	RBBP9
ENSG00000125726	0.332839	2	chr19_6585839_6585869_-,chr19_6585969_6585999_-	0.00485534	CD70
ENSG00000196531	-0.00128051	2	chr12_56712427_56712457_-,chr12_56712495_56712525_-	1	NACA
ENSG00000114491	-0.130639	3	chr3_124744032_124744147_+,chr3_124744150_124744207_+,chr3_124744212_124744294_+	0.71679	UMPS
ENSG00000112305	-0.0454379	4	chr6_70773395_70773425_+,chr6_70860510_70860540_+,chr6_70860608_70860638_+,chr6_70861137_70861167_+	8.62252e-07	SMAP1
ENSG00000183751	0.0721513	2	chr16_1978654_1978684_+,chr16_1978720_1978750_+	0.289036	TBL3
ENSG00000166260	0.391067	3	chr17_54961908_54961938_-,chr17_54961942_54961972_-,chr17_54962062_54962092_-	0.0235221	COX11
ENSG00000183495	-2.1867	4	chr12_132077771_132077801_+,chr12_132077816_132077846_+,chr12_132078880_132078910_+,chr12_132080405_132080460_+	5.011e-05	EP400
ENSG00000157326	0.226775	2	chr14_23964224_23964254_+,chr14_23969177_23969207_+	0.937408	DHRS4
ENSG00000050393	0.693812	3	chr6_13790788_13790818_-,chr6_13801288_13801318_-,chr6_13802243_13802273_-	0.14592	MCUR1
ENSG00000105723	0.280086	2	chr19_42230190_42230220_-,chr19_42230388_42230418_-	0.527277	GSK3A
ENSG00000144451	-1.70379	3	chr2_213317396_213317426_+,chr2_213317943_213317973_+,chr2_214261130_214261160_+	0.00314356	SPAG16
ENSG00000090432	0.0459995	2	chr1_20499448_20499506_-,chr1_20499577_20499607_-	0.440009	MUL1
ENSG00000145012	-0.228979	6	chr3_188755849_188755879_+,chr3_188874532_188874562_+,chr3_188876175_188876205_+,chr3_188878537_188878567_+,chr3_188890437_188890467_+,chr3_188890641_188890671_+	5.69452e-10	LPP
ENSG00000086289	-0.833012	6	chr7_37950489_37950519_+,chr7_37950780_37950810_+,chr7_37951665_37951695_+,chr7_37951797_37951827_+,chr7_37951854_37951884_+,chr7_37951906_37951936_+	1.95939e-12	EPDR1
ENSG00000175550	-0.000888901	2	chr11_65921489_65921519_+,chr11_65921526_65921556_+	0.97845	DRAP1
ENSG00000099139	0.0702458	2	chr9_76193389_76193419_+,chr9_76193539_76193569_+	0.845887	PCSK5
ENSG00000123989	0.152894	3	chr2_219538954_219538984_-,chr2_219539017_219539047_-,chr2_219539091_219539121_-	0.826154	CHPF
ENSG00000181904	-3.64904	7	chr5_134855688_134855718_+,chr5_134855767_134855797_+,chr5_134855831_134855861_+,chr5_134855879_134855909_+,chr5_134856657_134856687_+,chr5_134859610_134859640_+,chr5_134859705_134859735_+	5.6647e-10	C5orf24
ENSG00000186468	0.243371	3	chr5_82276060_82276090_-,chr5_82276091_82276121_-,chr5_82276251_82276281_-	0.0620623	RPS23
ENSG00000113048	0.121249	3	chr5_72219528_72219612_-,chr5_72219639_72219669_-,chr5_72219687_72219717_-	0.472937	MRPS27
ENSG00000168288	-1.4788	4	chr2_149569637_149569720_-,chr2_149569736_149569766_-,chr2_149569770_149569800_-,chr2_149569886_149569916_-	0.00161344	MMADHC
ENSG00000158636	0.659532	4	chr11_76502281_76502311_+,chr11_76550555_76550585_+,chr11_76550597_76550627_+,chr11_76550637_76550720_+	0.0016207	EMSY
ENSG00000171631	-0.380424	3	chr11_73296204_73296234_+,chr11_73297775_73297805_+,chr11_73298589_73298619_+	0.00242325	P2RY6
ENSG00000205138	-0.195173	2	chr19_35996168_35996198_+,chr19_35996282_35996339_+	0.925033	SDHAF1
ENSG00000185480	-0.0497599	4	chr12_102196054_102196084_+,chr12_102196212_102196242_+,chr12_102197428_102197458_+,chr12_102197486_102197516_+	0.000874335	PARPBP
ENSG00000171992	1.33564	3	chr5_150654099_150654154_+,chr5_150654202_150654232_+,chr5_150659177_150659207_+	1.9417e-06	SYNPO
ENSG00000135503	-0.183753	6	chr12_51995507_51995537_+,chr12_51995611_51995641_+,chr12_51995687_51995717_+,chr12_51996978_51997008_+,chr12_51997012_51997042_+,chr12_51997048_51997078_+	0.0299065	ACVR1B
ENSG00000214455	-0.106099	2	chr13_45389281_45389311_-,chr13_45390627_45390657_-	0.0702318	RCN1P2
ENSG00000111790	0.195514	4	chr12_26956630_26956660_+,chr12_26960718_26960748_+,chr12_26965921_26965951_+,chr12_26965984_26966014_+	8.43312e-05	FGFR1OP2
ENSG00000112787	0.64993	4	chr12_132511922_132511978_+,chr12_132554466_132554496_+,chr12_132584059_132584116_+,chr12_132584236_132584296_+	0.0482194	FBRSL1
ENSG00000101911	-5.11563	4	chrX_12822956_12822986_+,chrX_12823280_12823310_+,chrX_12823346_12823376_+,chrX_12824188_12824218_+	6.12383e-07	PRPS2
ENSG00000149657	-1.81715	4	chr20_62134429_62134489_+,chr20_62135196_62135226_+,chr20_62135344_62135374_+,chr20_62136698_62136728_+	0.00308025	LSM14B
ENSG00000159840	0.018161	2	chr7_143391003_143391033_+,chr7_143391052_143391111_+	0.997029	ZYX
ENSG00000147324	-0.392929	4	chr8_8783354_8783384_-,chr8_8783484_8783514_-,chr8_8785377_8785407_-,chr8_8785527_8785557_-	0.00207533	MFHAS1
ENSG00000245573.3	-0.177256	2	chr11_27582079_27582109_+,chr11_27677775_27677805_+	0.683754
ENSG00000033627	-0.573761	3	chr17_42470168_42470198_+,chr17_42522506_42522536_+,chr17_42522549_42522579_+	0.36234	ATP6V0A1
ENSG00000185215	-0.023818	3	chr14_103137274_103137304_+,chr14_103137340_103137370_+,chr14_103137409_103137439_+	0.836402	TNFAIP2
ENSG00000224051	0.0288554	2	chr1_1328790_1328846_+,chr1_1328866_1328896_+	0.953759	CPTP
ENSG00000166747	-8.02207	7	chr16_71729010_71729040_-,chr16_71729100_71729130_-,chr16_71729160_71729190_-,chr16_71731880_71731910_-,chr16_71732355_71732385_-,chr16_71732421_71732451_-,chr16_71732684_71732714_-	2.10024e-19	AP1G1
ENSG00000100211	0.19986	3	chr22_38673737_38673767_+,chr22_38673774_38673804_+,chr22_38673820_38673877_+	0.408396	CBY1
ENSG00000013375	-0.863001	5	chr6_83165480_83165510_-,chr6_83168401_83168431_-,chr6_83168909_83168939_-,chr6_83169038_83169068_-,chr6_83169122_83169152_-	0.000140276	PGM3
ENSG00000178401	-0.184293	4	chr12_49352051_49352081_+,chr12_49352103_49352133_+,chr12_49353651_49353681_+,chr12_49354109_49354139_+	5.99387e-07	DNAJC22
ENSG00000091542	0.111963	3	chr17_18209751_18209810_+,chr17_18209827_18209857_+,chr17_18209924_18209954_+	0.168967	ALKBH5
ENSG00000114738	-0.0961385	2	chr3_50635932_50635962_+,chr3_50649259_50649289_+	0.894379	MAPKAPK3
ENSG00000035403	0.365318	5	chr10_74119823_74119853_+,chr10_74119874_74119904_+,chr10_74119975_74120005_+,chr10_74120130_74120160_+,chr10_74123044_74123074_+	0.00379177	VCL
ENSG00000139289	-1.75018	8	chr12_76025451_76025481_-,chr12_76025520_76025550_-,chr12_76029568_76029598_-,chr12_76029631_76029661_-,chr12_76029662_76029692_-,chr12_76029719_76029749_-,chr12_76029767_76029797_-,chr12_76029803_76029833_-	7.86573e-09	PHLDA1
ENSG00000114054	0.0935616	3	chr3_136330042_136330072_+,chr3_136330139_136330169_+,chr3_136337866_136337896_+	0.101076	PCCB
ENSG00000164190	-0.166325	4	chr5_37064172_37064202_+,chr5_37064448_37064478_+,chr5_37065122_37065152_+,chr5_37065161_37065191_+	0.00128436	NIPBL
ENSG00000204922	0.169073	2	chr11_62672322_62672380_+,chr11_62675015_62675045_+	4.03407e-05	UQCC3
ENSG00000166881	-0.899879	2	chr12_57055616_57055673_-,chr12_57057983_57058013_-	0.168415	NEMP1
ENSG00000213918	-0.655826	3	chr16_3657993_3658023_+,chr16_3658065_3658095_+,chr16_3659481_3659511_+	5.88604e-07	DNASE1
ENSG00000128563	0.00242501	2	chr7_102425346_102425376_+,chr7_102425418_102425448_+	0.642614	PRKRIP1
ENSG00000049541	-0.270965	4	chr7_74231472_74231532_-,chr7_74231664_74231722_-,chr7_74231816_74231846_-,chr7_74231986_74232016_-	0.012415	RFC2
ENSG00000231770.1	-0.299939	4	chr3_194584735_194584765_+,chr3_194584844_194584874_+,chr3_194584878_194584908_+,chr3_194584923_194584979_+	0.800743
ENSG00000131979	0.0556017	2	chr14_54842017_54842047_-,chr14_54842078_54842108_-	1	GCH1
ENSG00000197296	-1.23049	3	chr20_44302840_44302870_-,chr20_44306556_44306586_-,chr20_44306601_44306631_-	3.86192e-07	FITM2
ENSG00000165516	0.0317077	2	chr14_49783026_49783056_+,chr14_49783108_49783138_+	0.691078	KLHDC2
ENSG00000152240	0.890993	3	chr18_46128134_46128164_+,chr18_46128230_46128260_+,chr18_46128303_46128333_+	0.227202	HAUS1
ENSG00000138119	1.18017	5	chr10_93306429_93306459_-,chr10_93306607_93306637_-,chr10_93306730_93306760_-,chr10_93397182_93397212_-,chr10_93482096_93482126_-	0.00146412	MYOF
ENSG00000226174	-0.740712	2	chr14_105401241_105401271_+,chr14_105401288_105401318_+	0.0656495	TEX22
ENSG00000140259	0.0460461	4	chr15_43804538_43804568_-,chr15_43804578_43804637_-,chr15_43804680_43804710_-,chr15_43814944_43814974_-	0.0578572	MFAP1
ENSG00000116273	-1.73705	3	chr1_6622029_6622059_+,chr1_6623922_6623952_+,chr1_6623967_6623997_+	0.00146193	PHF13
ENSG00000179981	0.334548	3	chr18_75289784_75289814_+,chr18_75289852_75289911_+,chr18_75289914_75289944_+	0.294783	TSHZ1
ENSG00000138071	-2.3967	5	chr2_65268728_65268758_+,chr2_65270070_65270100_+,chr2_65270122_65270178_+,chr2_65270883_65270913_+,chr2_65271223_65271253_+	1.31715e-06	ACTR2
ENSG00000100600	0.00475523	2	chr14_92703809_92703839_-,chr14_92703847_92703877_-	0.827218	LGMN
ENSG00000151553	0.0896179	2	chr10_114864606_114864636_+,chr10_114864687_114864717_+	0.293398	FAM160B1
ENSG00000145779	-1.63579	7	chr5_119393640_119393670_+,chr5_119393715_119393745_+,chr5_119393776_119393806_+,chr5_119394200_119394230_+,chr5_119394354_119394384_+,chr5_119394415_119394445_+,chr5_119394569_119394599_+	8.9934e-11	TNFAIP8
ENSG00000179271	-0.221551	6	chr19_12953121_12953151_-,chr19_12954160_12954190_-,chr19_12954295_12954325_-,chr19_12954333_12954363_-,chr19_12954389_12954419_-,chr19_12954425_12954455_-	0.00195343	GADD45GIP1
ENSG00000068971	0.0485001	2	chr11_64934379_64934409_+,chr11_64934445_64934475_+	0.8333	PPP2R5B
ENSG00000157212	-0.177601	3	chr7_154943690_154943720_-,chr7_154943784_154943814_-,chr7_154943825_154943855_-	0.530997	PAXIP1
ENSG00000033170	0.250244	4	chr14_65742937_65742967_+,chr14_65743022_65743052_+,chr14_65743063_65743093_+,chr14_65743112_65743142_+	0.239256	FUT8
ENSG00000124098	-2.948	8	chr20_56366257_56366315_+,chr20_56366319_56366349_+,chr20_56366405_56366435_+,chr20_56366443_56366473_+,chr20_56368312_56368342_+,chr20_56368424_56368454_+,chr20_56368526_56368556_+,chr20_56368633_56368663_+	7.52196e-20	FAM210B
ENSG00000177169	-0.0230097	2	chr12_131923057_131923087_+,chr12_131923120_131923150_+	0.948102	ULK1
ENSG00000182919	-0.0307088	4	chr11_93761586_93761616_+,chr11_93761659_93761717_+,chr11_93762617_93762647_+,chr11_93763054_93763084_+	0.716249	C11orf54
ENSG00000108423	-0.0337424	3	chr17_59859479_59859535_-,chr17_59860261_59860291_-,chr17_59860293_59860323_-	0.89092	TUBD1
ENSG00000162545	-1.05234	4	chr1_20482396_20482426_-,chr1_20482456_20482486_-,chr1_20482977_20483007_-,chr1_20483352_20483382_-	4.67128e-13	CAMK2N1
ENSG00000105438	-0.0328508	5	chr19_48382575_48382605_-,chr19_48382670_48382700_-,chr19_48382764_48382794_-,chr19_48383053_48383083_-,chr19_48383182_48383212_-	1.29034e-05	KDELR1
ENSG00000160710	-0.695397	4	chr1_154582067_154582097_-,chr1_154582110_154582140_-,chr1_154582163_154582193_-,chr1_154582295_154582325_-	0.0300133	ADAR
ENSG00000154814	0.428077	3	chr3_16301838_16301868_+,chr3_16303572_16303602_+,chr3_16303607_16303637_+	0.00210797	OXNAD1
ENSG00000186166	0.268498	3	chr11_119010671_119010701_+,chr11_119015715_119015745_+,chr11_119015763_119015793_+	0.0155793	CCDC84
ENSG00000184164	0.133009	3	chr22_49927352_49927382_+,chr22_49927443_49927473_+,chr22_49927481_49927537_+	0.9192	CRELD2
ENSG00000197912	0.13465	2	chr16_89548328_89548358_+,chr16_89557732_89557762_+	1	SPG7
ENSG00000136897	-0.0701392	2	chr9_101389937_101389995_-,chr9_101390041_101390071_-	0.405521	MRPL50
ENSG00000105364	-1.54412	2	chr19_10258933_10258963_+,chr19_10260025_10260083_+	9.47279e-06	MRPL4
ENSG00000158710	0.0702366	3	chr1_159918111_159918141_-,chr1_159918189_159918219_-,chr1_159918240_159918270_-	0.0573411	TAGLN2
ENSG00000144401	1.58773	3	chr2_207580635_207580665_-,chr2_207597009_207597039_-,chr2_207612811_207612841_-	0.000107392	METTL21A
ENSG00000141568	-1.11679	6	chr17_82572655_82572685_+,chr17_82584358_82584416_+,chr17_82587189_82587219_+,chr17_82587488_82587518_+,chr17_82602360_82602390_+,chr17_82604572_82604602_+	2.18099e-05	FOXK2
ENSG00000236680	0.0134413	3	chr9_19027031_19027061_+,chr9_19028043_19028073_+,chr9_19028174_19028204_+	0.111472	AL356000.1
ENSG00000174989	0.319309	2	chr12_117029016_117029071_+,chr12_117032468_117032498_+	0.943235	FBXW8
ENSG00000130956	-0.94039	3	chr9_96490249_96490279_+,chr9_96490447_96490505_+,chr9_96490509_96490539_+	0.100599	HABP4
ENSG00000188825.9	0.0285343	3	chr17_43323114_43323144_-,chr17_43323155_43323268_-,chr17_43350252_43350282_-	0.96341
ENSG00000161243	-0.0910832	2	chr19_39024021_39024051_-,chr19_39024108_39024138_-	0.952659	FBXO27
ENSG00000165271	-0.346247	3	chr9_33461452_33461482_-,chr9_33461553_33461639_-,chr9_33462116_33462146_-	0.0133223	NOL6
ENSG00000156232	0.0994711	3	chr15_82826466_82826496_+,chr15_82834580_82834610_+,chr15_82834629_82834659_+	0.69691	WHAMM
ENSG00000254858	-0.197672	2	chr19_18196556_18196586_+,chr19_18196712_18196742_+	0.765316	MPV17L2
ENSG00000140262	-3.49885	5	chr15_57286538_57286568_+,chr15_57286598_57286628_+,chr15_57288385_57288415_+,chr15_57288478_57288508_+,chr15_57294784_57294814_+	4.39084e-12	TCF12
ENSG00000115946	-0.0911341	7	chr2_68174867_68174897_+,chr2_68175131_68175161_+,chr2_68175188_68175218_+,chr2_68175634_68175664_+,chr2_68175674_68175704_+,chr2_68175924_68175954_+,chr2_68176129_68176159_+	0.00515134	PNO1
ENSG00000072401	-4.10779	3	chr10_58369126_58369156_+,chr10_58369566_58369596_+,chr10_58370718_58370748_+	8.58934e-07	UBE2D1
ENSG00000182095	-0.0701312	2	chr7_5306790_5306846_-,chr7_5351288_5351343_-	0.833102	TNRC18
ENSG00000151461	0.0576484	2	chr10_11920022_11920052_-,chr10_11920126_11920156_-	0.921639	UPF2
ENSG00000163961	0.0560091	3	chr3_196468783_196468813_-,chr3_196468903_196468933_-,chr3_196487541_196487571_-	0.879962	RNF168
ENSG00000075089	0.00145815	2	chr12_100224309_100224339_+,chr12_100224394_100224424_+	0.831952	ACTR6
ENSG00000142751	-3.63607	4	chr1_26876132_26876162_-,chr1_26876219_26876249_-,chr1_26879381_26879411_-,chr1_26883332_26883362_-	0.0208795	GPN2
ENSG00000182534	-0.195214	4	chr17_76675910_76675940_-,chr17_76679566_76679596_-,chr17_76680512_76680542_-,chr17_76680595_76680625_-	0.000527595	MXRA7
ENSG00000213639	-3.53128	6	chr2_28799446_28799476_+,chr2_28799531_28799561_+,chr2_28800910_28800940_+,chr2_28800942_28800972_+,chr2_28801007_28801037_+,chr2_28802907_28802967_+	2.17743e-14	PPP1CB
ENSG00000203778	0.439785	3	chr6_112095659_112095689_+,chr6_112100707_112100737_+,chr6_112100854_112100884_+	0.000173014	FAM229B
ENSG00000162616	-1.13975	5	chr1_78016408_78016438_+,chr1_78017178_78017208_+,chr1_78017230_78017260_+,chr1_78017284_78017314_+,chr1_78017934_78017964_+	0.106157	DNAJB4
ENSG00000140391	-2.0044	6	chr15_77046028_77046083_-,chr15_77046186_77046216_-,chr15_77046217_77046247_-,chr15_77046304_77046363_-,chr15_77046684_77046741_-,chr15_77046766_77046796_-	7.20271e-10	TSPAN3
ENSG00000005175	1.41065	2	chr12_47663291_47663321_-,chr12_47679703_47679733_-	0.117518	RPAP3
ENSG00000152661	0.201354	3	chr6_121449559_121449589_+,chr6_121449640_121449670_+,chr6_121449697_121449727_+	0.23538	GJA1
ENSG00000176697	0.00514166	3	chr11_27657504_27657564_-,chr11_27657599_27657629_-,chr11_27657686_27657716_-	0.986807	BDNF
ENSG00000100938	-0.0307114	5	chr14_24238976_24239006_+,chr14_24239053_24239083_+,chr14_24239086_24239116_+,chr14_24239152_24239182_+,chr14_24239212_24239242_+	0.0287757	GMPR2
ENSG00000168517	-0.0215738	2	chr17_45169927_45169957_+,chr17_45170005_45170035_+	0.967845	HEXIM2
ENSG00000109323	0.177723	2	chr4_102631502_102631532_-,chr4_102631622_102631652_-	0.0503998	MANBA
ENSG00000126243	-0.0525895	3	chr19_35945139_35945195_+,chr19_35946541_35946571_+,chr19_35946594_35946654_+	0.0681819	LRFN3
ENSG00000188191	-1.2825	3	chr7_549198_549228_-,chr7_549255_549285_-,chr7_550245_550275_-	0.0839501	PRKAR1B
ENSG00000060688	0.0330429	2	chr1_31259606_31259636_-,chr1_31259673_31259703_-	0.334614	SNRNP40
ENSG00000095383	-0.0127883	2	chr9_98199011_98199066_-,chr9_98199081_98199111_-	0.901091	TBC1D2
ENSG00000185201	0.191715	4	chr11_309250_309280_+,chr11_309287_309317_+,chr11_309331_309361_+,chr11_309365_309423_+	0.15692	IFITM2
ENSG00000063046	0.0574694	8	chr12_53034004_53034034_+,chr12_53040334_53040364_+,chr12_53040561_53040616_+,chr12_53040864_53040894_+,chr12_53041526_53041556_+,chr12_53042012_53042042_+,chr12_53042048_53042078_+,chr12_53042185_53042215_+	0.000130676	EIF4B
ENSG00000165568	0.885002	3	chr10_4827359_4827389_+,chr10_4847098_4847128_+,chr10_4848032_4848062_+	0.00955579	AKR1E2
ENSG00000149743	5.47327e-05	3	chr11_64223799_64223829_-,chr11_64223840_64223870_-,chr11_64223874_64223904_-	0.937481	TRPT1
ENSG00000198720	0.27042	3	chr17_29606730_29606760_+,chr17_29614731_29614761_+,chr17_29614976_29615006_+	0.118607	ANKRD13B
ENSG00000182054	0.123329	4	chr15_90083978_90084008_-,chr15_90084020_90084050_-,chr15_90084065_90084095_-,chr15_90084120_90084150_-	0.504293	IDH2
ENSG00000073712	-3.6814	3	chr14_52857273_52857303_-,chr14_52858280_52858310_-,chr14_52858373_52858403_-	1.66022e-10	FERMT2
ENSG00000120438	0.0561286	5	chr6_159778841_159778871_-,chr6_159778952_159778982_-,chr6_159778991_159779021_-,chr6_159779036_159779066_-,chr6_159779086_159779116_-	0.508806	TCP1
ENSG00000076108	-0.584689	3	chr12_56595930_56595960_-,chr12_56598359_56598389_-,chr12_56609736_56609766_-	4.69608e-06	BAZ2A
ENSG00000049618	0.0894135	3	chr6_156809704_156809734_+,chr6_157208027_157208057_+,chr6_157209229_157209259_+	0.00392596	ARID1B
ENSG00000139974	-0.378229	4	chr14_61052433_61052463_+,chr14_61052515_61052545_+,chr14_61052600_61052630_+,chr14_61083699_61083729_+	0.0450446	SLC38A6
ENSG00000228544.1	-0.168908	3	chr9_136800641_136800671_-,chr9_136800693_136800723_-,chr9_136801780_136801810_-	0.938878
ENSG00000131174	-0.0344358	3	chrX_77905225_77905255_+,chrX_77905284_77905342_+,chrX_77905355_77905385_+	0.662273	COX7B
ENSG00000171720	0.0479272	2	chr5_141620856_141620911_-,chr5_141620945_141620975_-	0.503148	HDAC3
CATG00000117436.1	-0.07983	2	chr10_16154817_16154847_-,chr10_16184626_16184656_-	0.938317
ENSG00000118242	-3.99074	3	chr2_215942785_215942815_-,chr2_215942840_215942870_-,chr2_215944488_215944518_-	3.21434e-05	MREG
ENSG00000161048	-4.42618	3	chr7_103099723_103099753_-,chr7_103103352_103103382_-,chr7_103103397_103103427_-	1.07246e-07	NAPEPLD
ENSG00000254692	-0.186746	6	chr14_24191158_24191188_-,chr14_24191815_24191845_-,chr14_24192741_24192771_-,chr14_24192792_24192822_-,chr14_24192827_24192857_-,chr14_24192893_24192923_-	0.000743073	AL136295.1
ENSG00000215717	-1.20985	3	chr1_109094744_109094801_+,chr1_109096861_109096891_+,chr1_109096904_109096934_+	0.000492131	TMEM167B
ENSG00000013619	-5.20945	3	chrX_150513320_150513350_+,chrX_150514085_150514115_+,chrX_150514143_150514173_+	7.34726e-08	MAMLD1
ENSG00000164379	-0.0502029	2	chr6_1314681_1314711_+,chr6_1314718_1314748_+	0.683134	FOXQ1
ENSG00000139624	-2.25384	2	chr12_50129798_50129828_-,chr12_50130391_50130421_-	0.00363728	CERS5
ENSG00000002016	-1.83844	4	chr12_911025_911055_-,chr12_911085_911115_-,chr12_911155_911185_-,chr12_912596_912626_-	0.0117539	RAD52
ENSG00000100105	-0.785662	3	chr22_31325809_31325839_-,chr22_31326048_31326078_-,chr22_31340679_31340709_-	0.0023147	PATZ1
ENSG00000071282	0.555026	2	chr3_8567693_8567723_+,chr3_8568062_8568120_+	0.221182	LMCD1
ENSG00000124523	-0.502624	3	chr6_13612043_13612099_+,chr6_13612143_13612173_+,chr6_13614528_13614558_+	5.47938e-05	SIRT5
ENSG00000000457	0.461229	2	chr1_169850981_169851011_-,chr1_169853690_169853720_-	0.105884	SCYL3
ENSG00000138614	-0.807021	2	chr15_65578778_65578808_-,chr15_65581815_65581845_-	0.00116084	INTS14
ENSG00000149269	-1.53942	2	chr11_77322020_77322050_-,chr11_77322972_77323002_-	2.43105e-06	PAK1
ENSG00000166171	-0.00727006	2	chr10_101609576_101609606_+,chr10_101609623_101609653_+	1	DPCD
ENSG00000198265	-1.04544	3	chr17_67077383_67077413_-,chr17_67078009_67078039_-,chr17_67078125_67078155_-	0.00264885	HELZ
ENSG00000180488	0.0252862	3	chr1_77875168_77875198_+,chr1_77875779_77875809_+,chr1_77875818_77875848_+	0.715534	MIGA1
ENSG00000136603	3.423	2	chr3_170359877_170359907_+,chr3_170393132_170393162_+	4.47494e-05	SKIL
ENSG00000100083	0.0594527	3	chr22_37633381_37633411_+,chr22_37633478_37633508_+,chr22_37633534_37633564_+	0.914253	GGA1
ENSG00000148218	0.00971846	4	chr9_113386312_113386342_-,chr9_113386375_113386405_-,chr9_113387468_113387498_-,chr9_113388210_113388240_-	0.0538329	ALAD
ENSG00000172667	-4.42806	6	chr3_179017223_179017253_-,chr3_179017276_179017306_-,chr3_179020039_179020069_-,chr3_179020112_179020142_-,chr3_179024906_179024965_-,chr3_179024981_179025011_-	7.03808e-08	ZMAT3
ENSG00000149798	0.222184	2	chr11_65322062_65322092_+,chr11_65322387_65322417_+	0.255391	CDC42EP2
ENSG00000237864.1	-0.254775	2	chr21_43328141_43328171_-,chr21_43328219_43328249_-	0.00229074
ENSG00000136986	-0.538483	5	chr8_123013346_123013376_-,chr8_123013411_123013441_-,chr8_123014148_123014178_-,chr8_123015205_123015235_-,chr8_123015272_123015302_-	2.37566e-12	DERL1
ENSG00000162419	-0.000567282	2	chr1_28714806_28714836_+,chr1_28714861_28714891_+	1	GMEB1
ENSG00000135336	0.0421111	3	chr6_87667322_87667352_+,chr6_87667379_87667409_+,chr6_87667421_87667451_+	0.876612	ORC3
ENSG00000147862	-0.408626	10	chr9_14081848_14081878_-,chr9_14082802_14082832_-,chr9_14086755_14086785_-,chr9_14086802_14086832_-,chr9_14086862_14086892_-,chr9_14087599_14087629_-,chr9_14087644_14087674_-,chr9_14087736_14087766_-,chr9_14087878_14087908_-,chr9_14318506_14318536_-	4.77977e-06	NFIB
ENSG00000163453	-0.889126	3	chr4_57031078_57031108_-,chr4_57031154_57031184_-,chr4_57031264_57031294_-	1.01865e-08	IGFBP7
ENSG00000174032	-3.221	4	chr13_45393316_45393346_-,chr13_45393417_45393447_-,chr13_45393469_45393499_-,chr13_45397887_45397917_-	0.573266	SLC25A30
ENSG00000134825	0.291518	3	chr11_61789130_61789160_-,chr11_61789167_61789197_-,chr11_61789861_61789891_-	0.298119	TMEM258
ENSG00000065060	#NAME?	4	chr6_34872688_34872718_+,chr6_34873114_34873144_+,chr6_34877447_34877477_+,chr6_34877484_34877514_+	0.000100209	UHRF1BP1
ENSG00000136205	-0.0531405	4	chr7_47275149_47275179_-,chr7_47275184_47275214_-,chr7_47275230_47275260_-,chr7_47277302_47277332_-	0.885601	TNS3
ENSG00000147592	-0.0467387	5	chr8_70637266_70637296_-,chr8_70637365_70637395_-,chr8_70637572_70637602_-,chr8_70637833_70637863_-,chr8_70668749_70668779_-	0.00384552	LACTB2
ENSG00000197183	0.34834	3	chr20_32447129_32447159_-,chr20_32447202_32447232_-,chr20_32464780_32464810_-	5.28576e-07	NOL4L
ENSG00000083457	0.0893087	2	chr17_3714628_3714658_-,chr17_3714713_3714743_-	0.177813	ITGAE
ENSG00000148229	0.0164853	2	chr9_113407235_113407265_-,chr9_113407287_113407317_-	0.981361	POLE3
ENSG00000184402	-1.27678	3	chr20_62182291_62182321_+,chr20_62182360_62182390_+,chr20_62182425_62182514_+	0.000982101	SS18L1
ENSG00000124786	0.442251	3	chr6_8413068_8413098_-,chr6_8413123_8413153_-,chr6_8413217_8413247_-	0.478248	SLC35B3
ENSG00000204128	-0.415348	6	chr2_231047767_231047826_+,chr2_231047839_231047869_+,chr2_231048792_231048822_+,chr2_231048841_231048871_+,chr2_231048908_231048938_+,chr2_231049661_231049719_+	5.01612e-06	C2orf72
ENSG00000140365	0.0405952	2	chr15_75340185_75340215_+,chr15_75340243_75340273_+	0.616705	COMMD4
ENSG00000183853	-0.571279	6	chr1_158096384_158096414_+,chr1_158097305_158097335_+,chr1_158098930_158098960_+,chr1_158099005_158099035_+,chr1_158100022_158100052_+,chr1_158100232_158100262_+	0.099975	KIRREL1
ENSG00000108292	-0.243018	3	chr17_38727118_38727148_+,chr17_38727162_38727192_+,chr17_38729765_38729795_+	6.15293e-05
ENSG00000180185	0.0385532	2	chr16_1828615_1828645_+,chr16_1828880_1828910_+	1	FAHD1
ENSG00000133401	0.201178	2	chr5_31923544_31923574_+,chr5_31923709_31923739_+	0.521244	PDZD2
ENSG00000165092	-0.622616	2	chr9_72900671_72900701_-,chr9_72900965_72900995_-	4.61435e-07	ALDH1A1
ENSG00000096696	0.387755	3	chr6_7574765_7574795_+,chr6_7586448_7586478_+,chr6_7586544_7586574_+	0.928508	DSP
ENSG00000121211	-0.0786741	3	chr4_153414891_153414921_+,chr4_153414922_153414952_+,chr4_153414966_153414996_+	0.918101	MND1
ENSG00000105193	0.0533749	4	chr19_39433192_39433222_-,chr19_39433224_39433254_-,chr19_39433272_39433302_-,chr19_39433304_39433359_-	0.00629272	RPS16
ENSG00000151348	-1.0241	3	chr11_44244442_44244472_+,chr11_44244901_44244931_+,chr11_44245395_44245425_+	0.627282	EXT2
ENSG00000101972	-0.251783	5	chrX_123960622_123960652_+,chrX_124100757_124100787_+,chrX_124101371_124101401_+,chrX_124101468_124101498_+,chrX_124102466_124102496_+	3.45974e-09	STAG2
ENSG00000112308	3.16541	6	chr6_24701663_24701693_-,chr6_24704930_24704960_-,chr6_24704987_24705017_-,chr6_24705043_24705073_-,chr6_24705270_24705300_-,chr6_24705373_24705403_-	8.74381e-14	C6orf62
ENSG00000154914	-0.052481	2	chr17_9655080_9655110_+,chr17_9729360_9729390_+	0.207582	USP43
ENSG00000101574	0.766065	2	chr18_2538957_2538987_-,chr18_2567431_2567461_-	0.0233326	METTL4
ENSG00000074416	-0.0889184	3	chr3_127689111_127689141_-,chr3_127692117_127692147_-,chr3_127692219_127692249_-	0.195774	MGLL
ENSG00000005187	-0.642903	3	chr16_20786227_20786257_+,chr16_20786284_20786314_+,chr16_20797127_20797157_+	0.051818	ACSM3
ENSG00000170421	0.15009	2	chr12_52897191_52897250_-,chr12_52897358_52897415_-	8.59296e-06	KRT8
ENSG00000262660	0.605242	2	chr17_81720862_81720892_+,chr17_81720982_81721037_+	0.00332644	AC139530.2
ENSG00000149257	0.0404533	3	chr11_75572622_75572652_+,chr11_75572706_75572736_+,chr11_75572753_75572783_+	0.335188	SERPINH1
ENSG00000198947	0.073129	4	chrX_31530648_31530678_-,chrX_32092725_32092755_-,chrX_32616691_32616721_-,chrX_32975347_32975377_-	0.042214	DMD
ENSG00000124762	-2.08867	3	chr6_36680799_36680859_+,chr6_36687154_36687184_+,chr6_36687252_36687332_+	0.0748399	CDKN1A
ENSG00000269893.2	-0.00722694	2	chr4_118279717_118279772_+,chr4_118279793_118279823_+	0.717
ENSG00000160226	-0.608134	3	chr21_44328948_44328978_-,chr21_44332311_44332341_-,chr21_44332349_44332379_-	0.0289971	CFAP410
ENSG00000054793	1.82614	6	chr20_51596778_51596808_-,chr20_51596868_51596898_-,chr20_51596931_51596961_-,chr20_51600861_51600891_-,chr20_51600934_51600964_-,chr20_51736493_51736523_-	9.64977e-13	ATP9A
ENSG00000071539	-1.89464	6	chr5_917518_917548_+,chr5_917634_917664_+,chr5_917693_917723_+,chr5_917854_917913_+,chr5_917943_917973_+,chr5_918015_918045_+	2.14125e-11	TRIP13
ENSG00000151726	#NAME?	5	chr4_184755595_184755625_-,chr4_184755644_184755674_-,chr4_184755712_184755742_-,chr4_184755758_184755788_-,chr4_184757021_184757051_-	0.000659743	ACSL1
ENSG00000138166	0.311715	3	chr10_110511367_110511397_+,chr10_110511455_110511485_+,chr10_110511511_110511541_+	0.0606405	DUSP5
ENSG00000213551	-0.020978	2	chr10_73235385_73235415_-,chr10_73242831_73242861_-	0.858498	DNAJC9
ENSG00000085433	-4.67663	2	chr1_108970214_108970244_-,chr1_108974532_108974562_-	2.2486e-05	WDR47
ENSG00000135845	0.104706	3	chr1_172441457_172441487_-,chr1_172441500_172441530_-,chr1_172441589_172441619_-	0.893087	PIGC
ENSG00000164117	-0.381655	3	chr4_174236969_174236999_-,chr4_174237089_174237119_-,chr4_174237127_174237157_-	0.497821	FBXO8
ENSG00000090565	0.273033	4	chr16_497418_497448_+,chr16_522157_522212_+,chr16_522455_522485_+,chr16_522981_523011_+	0.00298019	RAB11FIP3
ENSG00000168234	-0.251026	2	chr18_24020258_24020288_+,chr18_24132861_24132891_+	0.885859	TTC39C
ENSG00000108960	0.465845	4	chr17_55392622_55392652_-,chr17_55393041_55393071_-,chr17_55419665_55419695_-,chr17_55419865_55419895_-	1.39645e-05	MMD
ENSG00000198919	0.102621	2	chr3_108648044_108648074_+,chr3_108694003_108694063_+	0.327689	DZIP3
ENSG00000130545	-0.1449	2	chr19_6467191_6467221_+,chr19_6470122_6470152_+	0.100863	CRB3
ENSG00000119335	0.948282	6	chr9_128689625_128689655_+,chr9_128693981_128694011_+,chr9_128694992_128695022_+,chr9_128695119_128695149_+,chr9_128695458_128695488_+,chr9_128695506_128695536_+	0.0061777	SET
ENSG00000115234	0.0705491	4	chr2_27376936_27376966_+,chr2_27377024_27377054_+,chr2_27377068_27377128_+,chr2_27377242_27377300_+	0.958786	SNX17
ENSG00000144524	-0.0141522	2	chr2_231808617_231808647_+,chr2_231808692_231808722_+	0.986263	COPS7B
ENSG00000155100	-0.0823732	2	chr8_91086985_91087015_+,chr8_91087036_91087093_+	0.878285	OTUD6B
ENSG00000118523	0.0346347	2	chr6_131948176_131948206_-,chr6_131948295_131948353_-	0.815719	CCN2
ENSG00000184436	0.221104	4	chr22_20998939_20998969_-,chr22_20999018_20999048_-,chr22_20999773_20999829_-,chr22_20999848_20999878_-	0.00577326	THAP7
ENSG00000115392	-1.38622	3	chr2_58159247_58159277_-,chr2_58159314_58159344_-,chr2_58159439_58159497_-	0.000158311	FANCL
ENSG00000144231	-1.25599	5	chr2_127841116_127841146_-,chr2_127843553_127843583_-,chr2_127846266_127846296_-,chr2_127846324_127846354_-,chr2_127846659_127846689_-	8.00421e-07	POLR2D
ENSG00000125977	0.158274	3	chr20_34089431_34089461_-,chr20_34089470_34089500_-,chr20_34089620_34089650_-	0.224746	EIF2S2
ENSG00000147799	-1.05528	2	chr8_144529179_144529209_-,chr8_144529670_144529700_-	0.090931	ARHGAP39
ENSG00000116704	-1.59879	3	chr1_66999419_66999449_-,chr1_67004105_67004135_-,chr1_67004168_67004198_-	5.81928e-07	SLC35D1
ENSG00000205105	0.0178407	2	chr13_46491128_46491158_+,chr13_46491235_46491265_+	0.168059	COX17P1
ENSG00000003756	0.0822869	2	chr3_50118866_50118926_+,chr3_50118930_50118960_+	0.989554	RBM5
ENSG00000168273	0.545369	2	chr3_52536868_52536898_+,chr3_52540496_52540526_+	0.0215192	SMIM4
ENSG00000099804	0.460687	3	chr19_541555_541585_+,chr19_541977_542007_+,chr19_542057_542114_+	0.371356	CDC34
ENSG00000169499	-0.0653895	2	chr8_38971653_38971683_+,chr8_38973882_38973912_+	0.754725	PLEKHA2
ENSG00000134453	0.117803	3	chr10_6105067_6105097_+,chr10_6115672_6115702_+,chr10_6115723_6115753_+	0.131788	RBM17
ENSG00000164830	0.625958	4	chr8_106728211_106728241_+,chr8_106750949_106750979_+,chr8_106751024_106751054_+,chr8_106751065_106751095_+	1.70283e-06	OXR1
ENSG00000171462	0.161356	2	chr6_43450326_43450382_-,chr6_43450398_43450428_-	0.62604	DLK2
ENSG00000196455	-3.20831	2	chr3_130678934_130678964_-,chr3_130679295_130679325_-	0.000441249	PIK3R4
ENSG00000066117	0.0316419	2	chr12_50100552_50100582_+,chr12_50100612_50100667_+	0.692222	SMARCD1
ENSG00000136636	0.0466034	2	chr1_215620303_215620333_+,chr1_215621701_215621756_+	0.0591305	KCTD3
ENSG00000072778	0.00525261	5	chr17_7225042_7225072_+,chr17_7225075_7225105_+,chr17_7225131_7225161_+,chr17_7225195_7225225_+,chr17_7225236_7225266_+	1	ACADVL
ENSG00000213904.4	-1.07627	3	chr19_42401510_42401540_+,chr19_42408413_42408443_+,chr19_42490304_42490334_+	0.194593
ENSG00000074201	0.0746803	3	chr11_77616154_77616184_-,chr11_77616215_77616245_-,chr11_77616343_77616373_-	0.583412	CLNS1A
ENSG00000107290	-2.41684	4	chr9_132261440_132261470_-,chr9_132261491_132261521_-,chr9_132261564_132261594_-,chr9_132263893_132263923_-	9.38042e-09	SETX
ENSG00000013588	0.0374395	2	chr12_12913506_12913536_+,chr12_12913578_12913659_+	0.952201	GPRC5A
ENSG00000149308	-2.24886	3	chr11_108141579_108141609_-,chr11_108158627_108158657_-,chr11_108158695_108158725_-	0.00318717	NPAT
ENSG00000162819	-0.679082	6	chr1_222713875_222713905_+,chr1_222732734_222732764_+,chr1_222733847_222733877_+,chr1_222733912_222733942_+,chr1_222735103_222735133_+,chr1_222735157_222735187_+	6.31166e-12	BROX
ENSG00000163104	0.00806492	4	chr4_94237406_94237436_+,chr4_94289869_94289899_+,chr4_94290669_94290699_+,chr4_94290791_94290821_+	0.000112503	SMARCAD1
ENSG00000170791	0.0382894	2	chr8_56217436_56217466_+,chr8_56217475_56217505_+	0.787508	CHCHD7
ENSG00000092148	0.198415	4	chr14_31100117_31100147_-,chr14_31100161_31100191_-,chr14_31100254_31100284_-,chr14_31148798_31148828_-	0.643261	HECTD1
ENSG00000169609	0.0931681	3	chr15_83004648_83004678_-,chr15_83005264_83005294_-,chr15_83005594_83005624_-	0.0468656	C15orf40
ENSG00000125351	-0.600676	2	chrX_119834022_119834052_-,chrX_119834184_119834214_-	0.530265	UPF3B
ENSG00000141837	0.0398909	3	chr19_13206945_13206975_-,chr19_13206978_13207035_-,chr19_13259313_13259343_-	0.00853973	CACNA1A
ENSG00000105329	-0.953726	4	chr19_41307248_41307278_-,chr19_41307314_41307344_-,chr19_41307359_41307389_-,chr19_41330914_41330944_-	1.29485e-05	TGFB1
ENSG00000006715	-0.0768993	7	chr7_38722963_38722993_-,chr7_38723050_38723080_-,chr7_38725554_38725584_-,chr7_38725592_38725622_-,chr7_38725661_38725691_-,chr7_38760583_38760613_-,chr7_38761264_38761294_-	2.03348e-05	VPS41
ENSG00000169249	0.0221384	2	chrX_15823191_15823221_+,chrX_15823230_15823260_+	0.847512	ZRSR2
ENSG00000101940	0.0912109	2	chrX_48605088_48605118_+,chrX_48605156_48605186_+	0.0980143	WDR13
ENSG00000152465	-0.323427	4	chr10_15106389_15106419_-,chr10_15108072_15108102_-,chr10_15108603_15108633_-,chr10_15109091_15109121_-	1.44622e-05	NMT2
ENSG00000031698	0.0973472	4	chr1_109224018_109224048_+,chr1_109237939_109237969_+,chr1_109238005_109238035_+,chr1_109238062_109238120_+	0.400566	SARS1
ENSG00000125534	0.0244634	3	chr20_63522018_63522048_+,chr20_63522093_63522123_+,chr20_63522134_63522164_+	0.761848	PPDPF
ENSG00000163935	0.993141	2	chr3_52904588_52904644_-,chr3_52904875_52904905_-	0.160347	SFMBT1
ENSG00000171159	0.862412	2	chr9_128163894_128163924_+,chr9_128166088_128166118_+	1.25806e-06	C9orf16
ENSG00000100364	-1.27924	4	chr22_45192244_45192274_-,chr22_45195828_45195858_-,chr22_45195870_45195900_-,chr22_45196040_45196070_-	1.01344e-06	KIAA0930
ENSG00000143702	-2.5174	3	chr1_243124428_243124458_-,chr1_243124923_243124953_-,chr1_243126345_243126375_-	1.46279e-05	CEP170
ENSG00000198873	-0.920989	4	chr10_119455299_119455329_+,chr10_119455445_119455475_+,chr10_119455522_119455580_+,chr10_119455589_119455619_+	0.015832	GRK5
ENSG00000179837	0.465868	5	chr3_51394228_51394258_+,chr3_51394276_51394306_+,chr3_51394334_51394364_+,chr3_51394368_51394424_+,chr3_51397878_51397908_+	0.000933373
ENSG00000159202	-0.0840952	4	chr17_48928936_48928966_+,chr17_48928981_48929011_+,chr17_48929026_48929056_+,chr17_48930342_48930372_+	0.17267	UBE2Z
ENSG00000162384	0.490242	3	chr1_53214099_53214129_-,chr1_53214157_53214187_-,chr1_53214265_53214295_-	0.286419	CZIB
ENSG00000123066	-1.45824	7	chr12_115953963_115953993_-,chr12_115958576_115958606_-,chr12_115958652_115958682_-,chr12_115959153_115959183_-,chr12_115959471_115959501_-,chr12_115961255_115961285_-,chr12_116109061_116109091_-	4.49755e-11	MED13L
ENSG00000141219	0.347306	4	chr17_73245313_73245343_+,chr17_73247497_73247527_+,chr17_73248772_73248802_+,chr17_73248850_73248880_+	0.560058	C17orf80
ENSG00000136868	-0.347688	5	chr9_113261376_113261406_+,chr9_113261518_113261548_+,chr9_113264432_113264492_+,chr9_113266907_113266937_+,chr9_113267014_113267044_+	0.00026257	SLC31A1
ENSG00000236778.3	-0.34155	2	chr13_51461356_51461386_+,chr13_51466333_51466363_+	0.214196
ENSG00000069275	-2.17711	4	chr1_205713193_205713223_-,chr1_205719601_205719631_-,chr1_205720501_205720531_-,chr1_205727733_205727763_-	3.27905e-07	NUCKS1
ENSG00000142655	-2.75232	2	chr1_10519982_10520012_+,chr1_10630728_10630758_+	0.0011691	PEX14
ENSG00000177426	-0.0741035	2	chr18_3458319_3458349_+,chr18_3458381_3458411_+	0.0113825	TGIF1
ENSG00000251474	1.0752	4	chr3_129382922_129382952_-,chr3_129387002_129387032_-,chr3_129388106_129388136_-,chr3_129397209_129397239_-	0.0285933	RPL32P3
ENSG00000149600	-0.00374192	2	chr20_32702699_32702729_-,chr20_32702838_32702868_-	0.636401	COMMD7
ENSG00000184677	-0.869813	4	chr1_22528015_22528045_+,chr1_22528357_22528387_+,chr1_22528459_22528489_+,chr1_22530662_22530692_+	0.256276	ZBTB40
ENSG00000168646	-1.3235	3	chr17_65528630_65528660_-,chr17_65529722_65529752_-,chr17_65529863_65529893_-	3.56639e-06	AXIN2
ENSG00000143158	0.202726	4	chr1_167918072_167918102_-,chr1_167918132_167918162_-,chr1_167918164_167918194_-,chr1_167918217_167918247_-	0.0914083	MPC2
ENSG00000072121	-1.98082	2	chr14_67746522_67746552_-,chr14_67748229_67748259_-	7.57001e-05	ZFYVE26
ENSG00000166619	-2.6571	3	chr20_37517417_37517447_-,chr20_37518797_37518827_-,chr20_37518828_37518858_-	4.71989e-05	BLCAP
ENSG00000106635	-0.0334254	2	chr7_73536356_73536386_-,chr7_73536421_73536451_-	0.592441	BCL7B
ENSG00000066926	-1.4386	4	chr18_57549386_57549416_-,chr18_57549566_57549596_-,chr18_57550411_57550466_-,chr18_57550579_57550609_-	2.73007e-09	FECH
ENSG00000173915	0.0138215	2	chr10_103389050_103389080_-,chr10_103389082_103389112_-	0.980849	ATP5MD
ENSG00000113369	0.837875	2	chr5_91368727_91368757_-,chr5_91368891_91368921_-	0.000117684	ARRDC3
ENSG00000069974	0.822915	2	chr15_55205349_55205379_-,chr15_55211959_55211989_-	0.00015771	RAB27A
ENSG00000178694	0.907612	6	chr3_94122141_94122171_+,chr3_94126474_94126504_+,chr3_94126535_94126565_+,chr3_94126659_94126689_+,chr3_94126718_94126748_+,chr3_94126757_94126787_+	7.17601e-07	NSUN3
ENSG00000119862	-0.0179892	2	chr2_64458603_64458662_+,chr2_64458977_64459007_+	0.229889	LGALSL
ENSG00000133858	-0.33639	2	chr12_71609690_71609720_-,chr12_71609782_71609812_-	0.296215	ZFC3H1
ENSG00000204237	0.0397925	2	chr17_81665036_81665066_-,chr17_81665078_81665108_-	0.898504	OXLD1
ENSG00000091164	-0.0611609	2	chr18_56602822_56602852_-,chr18_56602900_56602930_-	0.640873	TXNL1
ENSG00000137207	-0.0332922	2	chr6_43511832_43511862_-,chr6_43511903_43511933_-	1	YIPF3
ENSG00000143842	-0.0914648	2	chr1_204127636_204127666_+,chr1_204127713_204127743_+	0.372106	SOX13
EHMT2	0.082589	3	chr6_31879759_31879789_-,chr6_31879802_31879832_-,chr6_31879907_31879937_-	0.9578
ENSG00000205436	-0.608736	2	chr14_103110529_103110559_+,chr14_103120820_103120850_+	0.17248	EXOC3L4
ENSG00000087157	-0.213607	4	chr17_78424470_78424500_+,chr17_78424529_78424559_+,chr17_78424570_78424600_+,chr17_78424629_78424659_+	0.807632	PGS1
ENSG00000182871	-1.18713	3	chr21_45484877_45484907_+,chr21_45512531_45512587_+,chr21_45513690_45513720_+	3.49355e-06	COL18A1
ENSG00000028203	-0.366566	2	chr12_95300886_95300916_+,chr12_95301142_95301172_+	6.95997e-05	VEZT
ENSG00000066933	-0.64646	4	chr15_71822394_71822424_-,chr15_71825494_71825524_-,chr15_71826023_71826053_-,chr15_71826174_71826204_-	5.4545e-05	MYO9A
ENSG00000136842	-0.0462793	3	chr9_97600084_97600114_+,chr9_97600127_97600157_+,chr9_97600176_97600206_+	0.795997	TMOD1
ENSG00000158545	0.146139	3	chr16_88631787_88631817_+,chr16_88631850_88631880_+,chr16_88631934_88631964_+	0.199312	ZC3H18
ENSG00000128335	0.262042	2	chr22_36226624_36226654_-,chr22_36226777_36226807_-	0.0335972	APOL2
ENSG00000048405	1.17769	4	chr7_127349827_127349857_-,chr7_127372591_127372621_-,chr7_127372818_127372848_-,chr7_127373037_127373067_-	0.0229614	ZNF800
ENSG00000096070	-0.106739	3	chr6_36232662_36232692_+,chr6_36232701_36232731_+,chr6_36232757_36232787_+	0.619563	BRPF3
ENSG00000206503	-0.0530109	3	chr6_29945714_29945799_+,chr6_29945807_29945837_+,chr6_29945840_29945870_+	0.761865	HLA-A
ENSG00000155008	0.150145	2	chrX_85087661_85087691_+,chrX_85087738_85087768_+	0.568371	APOOL
ENSG00000220583	0.355417	3	chr6_34263257_34263287_-,chr6_34263502_34263532_-,chr6_34263635_34263665_-	0.331982	RPL35P2
ENSG00000233016.2	-0.206527	5	chr9_136724333_136724390_-,chr9_136724594_136724624_-,chr9_136724641_136724700_-,chr9_136724706_136724736_-,chr9_136724757_136724787_-	0.0616999
ENSG00000164209	-1.1545	4	chr5_110761880_110761910_+,chr5_110762353_110762383_+,chr5_110762726_110762784_+,chr5_110765145_110765175_+	5.7202e-06	SLC25A46
ENSG00000173409	-0.219191	2	chr1_231000456_231000486_+,chr1_231000561_231000591_+	0.0775669	ARV1
ENSG00000133818	-0.139674	2	chr11_14278750_14278780_-,chr11_14278923_14278953_-	0.353437	RRAS2
ENSG00000123353	-0.0246855	4	chr12_55820305_55820335_+,chr12_55820412_55820442_+,chr12_55820447_55820477_+,chr12_55821058_55821088_+	0.44504	ORMDL2
ENSG00000051382	-4.44544	5	chr3_138654020_138654106_-,chr3_138654435_138654465_-,chr3_138654846_138654903_-,chr3_138654930_138654960_-,chr3_138697406_138697436_-	4.51034e-09	PIK3CB
ENSG00000106714	#NAME?	3	chr9_39072985_39073015_-,chr9_39103674_39103704_-,chr9_39135179_39135209_-	0.00221355	CNTNAP3
ENSG00000127804	0.339172	2	chr17_2416049_2416079_-,chr17_2418562_2418592_-	0.848463	METTL16
ENSG00000182199	0.162997	6	chr12_57234548_57234578_+,chr12_57234582_57234612_+,chr12_57234625_57234655_+,chr12_57234696_57234726_+,chr12_57234834_57234864_+,chr12_57234905_57234935_+	0.032929	SHMT2
ENSG00000134152	-1.05957	4	chr15_34141811_34141841_-,chr15_34141897_34141927_-,chr15_34144969_34144999_-,chr15_34145023_34145053_-	0.0204864	KATNBL1
ENSG00000231612.1	-0.16297	2	chr1_245623027_245623057_-,chr1_245679458_245679488_-	1
ENSG00000164823	-3.04017	7	chr8_89921276_89921306_+,chr8_89924884_89924914_+,chr8_89925372_89925402_+,chr8_89925558_89925588_+,chr8_89926701_89926731_+,chr8_89926813_89926843_+,chr8_89927318_89927375_+	8.10614e-16	OSGIN2
ENSG00000138376	#NAME?	2	chr2_214726630_214726660_-,chr2_214728355_214728385_-	5.52313e-05	BARD1
ENSG00000164889	0.363522	3	chr7_151076351_151076381_+,chr7_151076462_151076492_+,chr7_151076493_151076523_+	0.00145775	SLC4A2
ENSG00000086598	0.723594	7	chr12_123590411_123590441_+,chr12_123596768_123596798_+,chr12_123596809_123596839_+,chr12_123596842_123596872_+,chr12_123596886_123596916_+,chr12_123597947_123597977_+,chr12_123598109_123598139_+	6.11632e-10	TMED2
ENSG00000063601	-0.958919	3	chrX_150752484_150752514_+,chrX_150755908_150755938_+,chrX_150764894_150764924_+	0.0432465	MTMR1
ENSG00000267855	0.048676	2	chr19_8311360_8311390_-,chr19_8311409_8311439_-	0.821956	NDUFA7
ENSG00000187953	-0.828382	2	chr7_6751495_6751525_+,chr7_6751928_6751958_+	0.0154332	PMS2CL
ENSG00000134077	-0.221199	6	chr3_9366956_9366986_+,chr3_9384728_9384758_+,chr3_9384761_9384791_+,chr3_9384840_9384870_+,chr3_9385578_9385608_+,chr3_9385673_9385731_+	4.13256e-09	THUMPD3
ENSG00000163960	-2.40772	6	chr3_196347662_196347692_-,chr3_196353488_196353518_-,chr3_196355204_196355234_-,chr3_196356128_196356158_-,chr3_196356202_196356232_-,chr3_196407120_196407150_-	2.3786e-07	UBXN7
ENSG00000013306	0.0486964	3	chr17_44319628_44319658_-,chr17_44319680_44319710_-,chr17_44319749_44319779_-	0.599733	SLC25A39
ENSG00000006118	-0.0134152	2	chr11_60937095_60937125_+,chr11_60937129_60937159_+	0.99506	TMEM132A
ENSG00000074266	0.0605926	2	chr11_86278516_86278546_+,chr11_86278709_86278739_+	0.40001	EED
ENSG00000162664	-1.99163	5	chr1_90027806_90027836_+,chr1_90027851_90027881_+,chr1_90028074_90028104_+,chr1_90028160_90028190_+,chr1_90028196_90028226_+	6.28376e-09	ZNF326
ENSG00000166748	0.0280795	3	chr15_86250543_86250573_+,chr15_86616342_86616372_+,chr15_86825393_86825423_+	0.00683144
ENSG00000116005	-1.94149	5	chr2_70277506_70277536_+,chr2_70277751_70277781_+,chr2_70279263_70279293_+,chr2_70281001_70281031_+,chr2_70281155_70281185_+	8.21786e-09	PCYOX1
ENSG00000104765	0.871642	4	chr8_26410760_26410790_+,chr8_26410811_26410841_+,chr8_26410893_26410923_+,chr8_26410962_26410992_+	4.5703e-07	BNIP3L
ENSG00000043355	-3.2077	3	chr13_99986296_99986326_+,chr13_99986631_99986688_+,chr13_99986735_99986765_+	0.00549841	ZIC2
ENSG00000070413	0.0213533	2	chr22_19036286_19036316_-,chr22_19036364_19036394_-	0.66931	DGCR2
ENSG00000008441	0.290076	2	chr19_13098620_13098650_+,chr19_13098761_13098791_+	0.469515	NFIX
ENSG00000116044	0.588355	4	chr2_177230308_177230338_-,chr2_177230351_177230381_-,chr2_177230446_177230476_-,chr2_177234272_177234302_-	0.278247	NFE2L2
ENSG00000129351	0.944797	7	chr19_10685589_10685619_+,chr19_10685661_10685716_+,chr19_10685735_10685765_+,chr19_10689617_10689647_+,chr19_10689673_10689703_+,chr19_10689721_10689751_+,chr19_10689817_10689847_+	7.64043e-12	ILF3
ENSG00000172071	0.0315853	3	chr2_88556741_88556771_-,chr2_88556807_88556867_-,chr2_88556874_88556904_-	0.944214	EIF2AK3
ENSG00000116001	-0.361844	6	chr2_70211910_70211940_-,chr2_70211942_70211972_-,chr2_70212108_70212138_-,chr2_70212170_70212200_-,chr2_70224424_70224454_-,chr2_70224482_70224512_-	0.00638288	TIA1
ENSG00000117650	-6.35633	2	chr1_211662772_211662802_-,chr1_211666950_211666980_-	1.38601e-05	NEK2
ENSG00000125691	0.000678494	2	chr17_38850081_38850111_-,chr17_38850128_38850186_-	1	RPL23
ENSG00000121064	0.890385	2	chr17_57006457_57006487_+,chr17_57006731_57006786_+	0.964043	SCPEP1
ENSG00000184602	-1.24982	4	chr16_11676634_11676689_+,chr16_11679052_11679082_+,chr16_11679115_11679145_+,chr16_11679163_11679193_+	0.125074	SNN
ENSG00000120733	-0.23398	2	chr5_138436885_138436943_+,chr5_138436995_138437025_+	2.71071e-05	KDM3B
ENSG00000143630	-0.229783	2	chr1_155289707_155289737_+,chr1_155289818_155289848_+	0.882292	HCN3
ENSG00000076067	-2.1208	8	chr12_56589460_56589490_+,chr12_56589500_56589530_+,chr12_56589531_56589561_+,chr12_56589576_56589606_+,chr12_56595570_56595600_+,chr12_56595905_56595935_+,chr12_56596050_56596080_+,chr12_56596163_56596193_+	4.45903e-21	RBMS2
ENSG00000164070	-4.73921	5	chr4_127832942_127832972_+,chr4_127832999_127833029_+,chr4_127833060_127833090_+,chr4_127833345_127833375_+,chr4_127833915_127833945_+	0.0019937	HSPA4L
ENSG00000136827	-0.0209001	2	chr9_129813579_129813609_-,chr9_129813636_129813666_-	0.844103	TOR1A
ENSG00000075151	-0.0860473	4	chr1_20806448_20806505_-,chr1_20806556_20806586_-,chr1_20807077_20807134_-,chr1_20807287_20807317_-	0.000453334	EIF4G3
ENSG00000105185	-0.0143257	2	chr19_32587304_32587334_+,chr19_32587395_32587453_+	0.891447	PDCD5
ENSG00000105552	0.0206056	2	chr19_48795066_48795096_-,chr19_48795310_48795340_-	0.865453	BCAT2
ENSG00000116863	0.190165	2	chr1_36093757_36093787_+,chr1_36093902_36093932_+	0.306705	ADPRHL2
ENSG00000026103	-0.149864	2	chr10_89015665_89015695_+,chr10_89015755_89015785_+	0.91113	FAS
ENSG00000185246	-0.219022	3	chr14_45112434_45112464_+,chr14_45115393_45115423_+,chr14_45115571_45115601_+	0.99049	PRPF39
ENSG00000147536	-1.18126	3	chr8_41542212_41542242_+,chr8_41544663_41544693_+,chr8_41545000_41545030_+	0.0017869	GINS4
ENSG00000164172	0.40438	3	chr5_53098062_53098092_-,chr5_53098136_53098166_-,chr5_53100410_53100440_-	0.472703	MOCS2
ENSG00000164402	-2.63543	4	chr5_132756004_132756034_-,chr5_132756106_132756136_-,chr5_132758143_132758173_-,chr5_132758195_132758225_-	7.62632e-13	SEPTIN8
ENSG00000125485	-0.876036	3	chr9_132594289_132594319_-,chr9_132594359_132594419_-,chr9_132658083_132658113_-	0.168563	DDX31
ENSG00000092470	0.997644	2	chr15_43828023_43828053_+,chr15_43866987_43867017_+	0.00270048	WDR76
ENSG00000166831	-0.145629	2	chr15_64739894_64739924_-,chr15_64740053_64740083_-	0.653228	RBPMS2
ENSG00000172869	-1.12288	5	chr5_119129285_119129315_+,chr5_119133665_119133695_+,chr5_119247456_119247486_+,chr5_119247538_119247568_+,chr5_119250501_119250531_+	0.0242329	DMXL1
ENSG00000173818	0.557428	2	chr17_80418809_80418839_+,chr17_80430313_80430371_+	0.183513	ENDOV
ENSG00000185753	-1.63115	4	chrX_40626921_40626951_-,chrX_40628248_40628278_-,chrX_40629937_40629996_-,chrX_40645931_40645961_-	1.15359e-06	CXorf38
ENSG00000063169	-0.0295277	2	chr19_47703158_47703188_+,chr19_47703247_47703277_+	0.98756	BICRA
ENSG00000085224	3.15926	6	chrX_77505701_77505731_-,chrX_77505781_77505839_-,chrX_77506898_77506928_-,chrX_77599732_77599762_-,chrX_77673956_77673986_-,chrX_77674016_77674046_-	1.91089e-09	ATRX
ENSG00000129158	-2.60783	2	chr11_17788048_17788078_-,chr11_17877839_17877869_-	8.14152e-06	SERGEF
ENSG00000138641	0.387176	4	chr4_88708326_88708356_+,chr4_88708382_88708412_+,chr4_88708435_88708465_+,chr4_88708509_88708539_+	0.830845	HERC3
ENSG00000152234	0.0958423	3	chr18_46084149_46084179_-,chr18_46084185_46084240_-,chr18_46084260_46084290_-	0.0266428	ATP5F1A
ENSG00000185222	-0.345162	6	chrX_103357131_103357161_+,chrX_103357775_103357805_+,chrX_103358135_103358165_+,chrX_103358338_103358368_+,chrX_103358399_103358429_+,chrX_103358432_103358462_+	1.61453e-07	TCEAL9
ENSG00000013810	0.0494378	2	chr4_1745108_1745138_+,chr4_1745141_1745171_+	0.446629	TACC3
ENSG00000123838	-0.127031	2	chr1_207144816_207144846_+,chr1_207144939_207144969_+	0.650547	C4BPA
ENSG00000127955	-2.47002	4	chr7_80217445_80217475_+,chr7_80218009_80218039_+,chr7_80218050_80218080_+,chr7_80218108_80218138_+	2.28202e-06	GNAI1
ENSG00000106400	0.177993	3	chr7_101222745_101222775_+,chr7_101224052_101224082_+,chr7_101224160_101224190_+	0.195611	ZNHIT1
ENSG00000092853	0.429956	3	chr1_35734251_35734281_-,chr1_35734968_35734998_-,chr1_35739364_35739394_-	0.00128936	CLSPN
ENSG00000066084	-2.48908	3	chr12_50745082_50745112_+,chr12_50748521_50748607_+,chr12_50748627_50748657_+	1.28795e-08	DIP2B
ENSG00000115839	-4.29907	3	chr2_135162822_135162852_+,chr2_135169180_135169210_+,chr2_135170258_135170288_+	7.83154e-08	RAB3GAP1
ENSG00000174106	-2.97216	3	chr12_65246898_65246928_+,chr12_65247232_65247262_+,chr12_65248297_65248355_+	1.79854e-06	LEMD3
ENSG00000150551	1.28855	3	chr2_132644852_132644882_-,chr2_132645013_132645043_-,chr2_132661855_132661885_-	0.0111683	LYPD1
ENSG00000167700	0.801628	2	chr8_144511183_144511213_+,chr8_144511281_144511311_+	0.0054825	MFSD3
ENSG00000134318	0.30997	2	chr2_11179775_11179805_-,chr2_11214356_11214386_-	0.00290621	ROCK2
ENSG00000166974	0.171452	2	chr18_35141581_35141611_+,chr18_35141830_35141860_+	0.0448797	MAPRE2
ENSG00000115241	0.103856	4	chr2_27381199_27381259_-,chr2_27381301_27381359_-,chr2_27383976_27384006_-,chr2_27384028_27384058_-	0.16668	PPM1G
ENSG00000132879	-0.152188	2	chr1_11662154_11662184_+,chr1_11662232_11662291_+	0.963445	FBXO44
ENSG00000075618	0.116517	4	chr7_5606468_5606498_+,chr7_5606531_5606561_+,chr7_5606581_5606611_+,chr7_5606619_5606649_+	0.764088	FSCN1
ENSG00000198467	0.353158	6	chr9_35682014_35682069_-,chr9_35682074_35682104_-,chr9_35682112_35682142_-,chr9_35684766_35684796_-,chr9_35685454_35685484_-,chr9_35685510_35685540_-	6.81417e-06	TPM2
ENSG00000162909	0.21392	4	chr1_223730005_223730035_+,chr1_223769879_223769909_+,chr1_223775759_223775789_+,chr1_223775809_223775839_+	0.450849	CAPN2
ENSG00000132424	0.303625	2	chr6_99400876_99400906_-,chr6_99402540_99402570_-	0.0132565	PNISR
ENSG00000105767	-0.654749	4	chr19_43622368_43622398_-,chr19_43622457_43622487_-,chr19_43622513_43622543_-,chr19_43622549_43622579_-	0.627367	CADM4
ENSG00000170634	0.22461	2	chr2_54304998_54305028_+,chr2_54305114_54305144_+	0.971319	ACYP2
ENSG00000162769	-0.52934	2	chr1_212895384_212895414_+,chr1_212899333_212899363_+	1.75728e-07	FLVCR1
ENSG00000187713	0.265324	2	chr9_137204082_137204112_-,chr9_137204217_137204247_-	0.00504277	TMEM203
ENSG00000100138	-0.529482	5	chr22_41673933_41673963_-,chr22_41673965_41673995_-,chr22_41674800_41674830_-,chr22_41674849_41674879_-,chr22_41674960_41674990_-	5.36078e-11	SNU13
ENSG00000171456	-0.888641	4	chr20_32366436_32366466_+,chr20_32372203_32372233_+,chr20_32437328_32437358_+,chr20_32439289_32439319_+	1.13147e-07	ASXL1
ENSG00000083544	-0.0252304	2	chr13_60573741_60573771_+,chr13_60573841_60573871_+	0.88961	TDRD3
ENSG00000163050	-0.0692336	2	chr1_226987405_226987435_+,chr1_226987514_226987569_+	1	COQ8A
ENSG00000187601	-1.4463	4	chrX_55453185_55453215_+,chrX_55453238_55453268_+,chrX_55453440_55453470_+,chrX_55453536_55453566_+	4.48652e-06	MAGEH1
ENSG00000233514	-0.0499246	3	chr1_44122211_44122241_-,chr1_44122367_44122397_-,chr1_44122461_44122491_-	0.921146	AL356653.1
ENSG00000112651	-0.0384663	2	chr6_43054232_43054262_-,chr6_43057940_43057970_-	0.937467	MRPL2
ENSG00000148950	0.0190707	2	chr11_31432401_31432431_-,chr11_31432476_31432506_-	0.972069	IMMP1L
ENSG00000153094	-0.817203	4	chr2_111164472_111164502_+,chr2_111164601_111164631_+,chr2_111166801_111166831_+,chr2_111168414_111168444_+	8.26547e-09	BCL2L11
ENSG00000103047	0.00304171	2	chr16_69084153_69084183_+,chr16_69084184_69084214_+	0.973404	TANGO6
ENSG00000267761.2	0.111963	2	chr18_47422813_47422843_+,chr18_47631774_47631804_+	1
ENSG00000153774	0.045644	5	chr16_75293710_75293766_-,chr16_75293804_75293861_-,chr16_75412535_75412565_-,chr16_75412587_75412617_-,chr16_75412633_75412663_-	0.204968	CFDP1
ENSG00000088367	0.0972206	3	chr20_36230171_36230201_+,chr20_36230265_36230295_+,chr20_36230306_36230336_+	0.0202762	EPB41L1
ENSG00000173402	-2.24785	5	chr3_49533511_49533541_+,chr3_49533649_49533679_+,chr3_49534451_49534481_+,chr3_49534509_49534539_+,chr3_49535585_49535615_+	1.07392e-09	DAG1
ENSG00000115942	-0.342471	6	chr2_200904700_200904730_-,chr2_200910480_200910510_-,chr2_200910534_200910564_-,chr2_200910880_200910910_-,chr2_200911026_200911056_-,chr2_200911194_200911224_-	9.31104e-08	ORC2
ENSG00000143418	-0.0845459	4	chr1_150965186_150965216_-,chr1_150965226_150965281_-,chr1_150965368_150965398_-,chr1_150965404_150965434_-	0.00354304	CERS2
ENSG00000196998	0.416156	4	chrX_49074442_49074472_-,chrX_49074488_49074518_-,chrX_49074640_49074670_-,chrX_49083317_49083347_-	0.00480388	WDR45
ENSG00000109536	0.0923493	3	chr4_189955115_189955145_+,chr4_189961860_189961890_+,chr4_189963162_189963192_+	0.0314949	FRG1
ENSG00000161888	-0.207498	2	chr19_11145501_11145531_-,chr19_11145909_11145939_-	0.00243093	SPC24
ENSG00000198331	0.0264933	3	chr11_125900463_125900493_+,chr11_125900556_125900586_+,chr11_125900616_125900646_+	1	HYLS1
ENSG00000166681	0.205741	5	chrX_103377076_103377106_+,chrX_103377894_103377924_+,chrX_103377933_103377963_+,chrX_103378012_103378042_+,chrX_103378043_103378073_+	0.360251	BEX3
ENSG00000111196	0.289149	4	chr12_10606013_10606043_-,chr12_10606060_10606090_-,chr12_10606127_10606157_-,chr12_10606269_10606299_-	0.997	MAGOHB
ENSG00000080298	2.57886	4	chr9_3224745_3224775_-,chr9_3224791_3224821_-,chr9_3256870_3256900_-,chr9_3506206_3506236_-	1.263e-05	RFX3
ENSG00000104341	-2.60481	4	chr8_97851838_97851868_+,chr8_97852405_97852435_+,chr8_97852490_97852520_+,chr8_97852565_97852595_+	1.13927e-07	LAPTM4B
ENSG00000178974	0.348273	3	chr14_55299473_55299503_+,chr14_55353334_55353364_+,chr14_55353581_55353611_+	0.309693	FBXO34
ENSG00000118454	1.43666	3	chr1_70262491_70262521_-,chr1_70262543_70262573_-,chr1_70296129_70296159_-	9.24731e-05	ANKRD13C
ENSG00000129521	-2.12953	4	chr14_33924848_33924878_-,chr14_33925095_33925125_-,chr14_33925214_33925244_-,chr14_33949310_33949366_-	1.95758e-05	EGLN3
ENSG00000226137.3	0.147505	2	chr17_81029131_81029161_-,chr17_81029305_81029335_-	1
ENSG00000166529	0.182641	2	chr7_100063876_100063906_+,chr7_100065007_100065066_+	0.706938	ZSCAN21
ENSG00000076554	-0.852029	7	chr8_80036590_80036620_-,chr8_80036623_80036653_-,chr8_80036684_80036714_-,chr8_80036730_80036760_-,chr8_80037688_80037718_-,chr8_80037837_80037867_-,chr8_80086093_80086123_-	8.76659e-20	TPD52
ENSG00000182158	0.281484	5	chr7_137874979_137875009_-,chr7_137875030_137875060_-,chr7_137879544_137879574_-,chr7_137912824_137912854_-,chr7_137913664_137913694_-	8.81224e-09	CREB3L2
ENSG00000068724	-0.102807	5	chr2_47074018_47074048_+,chr2_47074070_47074100_+,chr2_47074114_47074144_+,chr2_47075522_47075552_+,chr2_47076093_47076123_+	0.00181999	TTC7A
ENSG00000188976	0.00832214	2	chr1_944203_944233_-,chr1_944266_944322_-	0.955237	NOC2L
ENSG00000173218	-1.38258	6	chr1_115664739_115664769_+,chr1_115691416_115691446_+,chr1_115691842_115691872_+,chr1_115691927_115691957_+,chr1_115693664_115693694_+,chr1_115698191_115698221_+	6.00718e-06	VANGL1
ENSG00000103510	-0.0279338	2	chr16_31131329_31131359_+,chr16_31131363_31131393_+	1	KAT8
ENSG00000066651	-0.0226569	2	chr6_126039162_126039192_+,chr6_126039246_126039276_+	0.784034	TRMT11
ENSG00000090857	-2.31039	3	chr16_70157628_70157658_+,chr16_70162458_70162488_+,chr16_70162504_70162534_+	0.000295081	PDPR
ENSG00000164331	-1.70838	4	chr5_73552385_73552415_-,chr5_73562417_73562447_-,chr5_73562628_73562658_-,chr5_73562705_73562735_-	1	ANKRA2
ENSG00000204842	-1.19171	3	chr12_111452214_111452244_-,chr12_111452328_111452358_-,chr12_111455876_111455906_-	0.00662306	ATXN2
ENSG00000103381	-1.95891	6	chr16_12663487_12663517_-,chr16_12663518_12663548_-,chr16_12663572_12663602_-,chr16_12664598_12664628_-,chr16_12664634_12664664_-,chr16_12664686_12664716_-	1.61229e-13	CPPED1
ENSG00000163872	-0.4083	3	chr3_183793460_183793490_+,chr3_183812507_183812537_+,chr3_183812594_183812624_+	0.194012	YEATS2
ENSG00000137274	-0.062535	2	chr6_3153032_3153062_+,chr6_3153168_3153226_+	0.104881	BPHL
ENSG00000141577	0.0311248	2	chr17_81189597_81189627_-,chr17_81189726_81189756_-	0.803118	CEP131
ENSG00000117479	-2.90642	3	chr1_169463931_169463961_-,chr1_169465648_169465678_-,chr1_169468291_169468321_-	4.37892e-07	SLC19A2
ENSG00000182512	-0.930806	5	chr14_95544464_95544494_+,chr14_95544521_95544551_+,chr14_95544576_95544606_+,chr14_95544607_95544637_+,chr14_95544684_95544714_+	2.04963e-11	GLRX5
ENSG00000009307	-1.57588	9	chr1_114716916_114716946_-,chr1_114717001_114717031_-,chr1_114717292_114717352_-,chr1_114717408_114717438_-,chr1_114717458_114717488_-,chr1_114717538_114717568_-,chr1_114717987_114718017_-,chr1_114718029_114718059_-,chr1_114718095_114718125_-	2.63506e-17	CSDE1
ENSG00000163807	-0.170526	2	chr3_44753034_44753090_-,chr3_44753264_44753294_-	0.90363	KIAA1143
ENSG00000110955	0.0267354	5	chr12_56638178_56638208_-,chr12_56638215_56638245_-,chr12_56638249_56638304_-,chr12_56638312_56638342_-,chr12_56638361_56638391_-	0.749743	ATP5F1B
ENSG00000197798	-0.953251	3	chr11_126262536_126262566_+,chr11_126262957_126262987_+,chr11_126263021_126263051_+	0.0578187	FAM118B
ENSG00000126581	-0.036726	3	chr17_42810137_42810167_-,chr17_42810637_42810667_-,chr17_42810670_42810700_-	0.935557	BECN1
ENSG00000130939	-2.64377	6	chr1_10180202_10180232_+,chr1_10180437_10180467_+,chr1_10180574_10180604_+,chr1_10181060_10181090_+,chr1_10181091_10181121_+,chr1_10181209_10181239_+	6.73772e-08	UBE4B
ENSG00000138297	0.00388225	4	chr10_46003585_46003615_+,chr10_46003637_46003667_+,chr10_46003685_46003741_+,chr10_46005192_46005222_+	0.73039
ENSG00000172340	-2.12115	3	chr3_67374719_67374749_-,chr3_67375569_67375599_-,chr3_67605812_67605870_-	4.10131e-06	SUCLG2
ENSG00000005801	-0.0940354	7	chr11_3358386_3358416_-,chr11_3358563_3358593_-,chr11_3358609_3358639_-,chr11_3358677_3358707_-,chr11_3358974_3359004_-,chr11_3359017_3359047_-,chr11_3359092_3359122_-	0.346885	ZNF195
ENSG00000153140	-0.235558	2	chr5_90393711_90393741_-,chr5_90393824_90393854_-	0.0210559	CETN3
ENSG00000115758	-0.0138664	2	chr2_10440388_10440418_-,chr2_10440448_10440478_-	0.913694	ODC1
ENSG00000115163	-2.30532	7	chr2_26793959_26793989_+,chr2_26794012_26794042_+,chr2_26794087_26794117_+,chr2_26794141_26794171_+,chr2_26794506_26794536_+,chr2_26794559_26794589_+,chr2_26797653_26797683_+	1.90137e-11	CENPA
ENSG00000140386	0.181622	2	chr15_76348291_76348321_-,chr15_76370292_76370322_-	0.738157	SCAPER
ENSG00000179262	0.15407	4	chr19_12952989_12953019_+,chr19_12953092_12953122_+,chr19_12953129_12953159_+,chr19_12953612_12953642_+	0.438675	RAD23A
ENSG00000167513	0.0738442	3	chr16_88808455_88808510_+,chr16_88808809_88808839_+,chr16_88809225_88809255_+	0.0058577	CDT1
ENSG00000079785	0.184453	2	chr2_15627115_15627145_+,chr2_15631043_15631101_+	0.0118851	DDX1
ENSG00000144120	-0.00107761	3	chr2_119681998_119682028_+,chr2_119682049_119682079_+,chr2_119682088_119682118_+	0.999374	TMEM177
ENSG00000121741	-0.100744	8	chr13_19970592_19970622_+,chr13_20086212_20086242_+,chr13_20086266_20086296_+,chr13_20086416_20086446_+,chr13_20086455_20086485_+,chr13_20086584_20086614_+,chr13_20086625_20086655_+,chr13_20086662_20086692_+	1.73603e-11	ZMYM2
ENSG00000107651	-1.78043	4	chr10_119940876_119940906_+,chr10_119940939_119940969_+,chr10_119941625_119941655_+,chr10_119941706_119941736_+	3.23868e-16	SEC23IP
ENSG00000165476	-2.21546	3	chr10_63620942_63620972_+,chr10_63620973_63621003_+,chr10_63624547_63624577_+	2.59701e-09	REEP3
ENSG00000205336	0.012014	2	chr16_57664928_57664985_+,chr16_57664998_57665028_+	0.650923	ADGRG1
ENSG00000115884	-1.6729	3	chr2_20200797_20200827_-,chr2_20200840_20200870_-,chr2_20201481_20201511_-	2.31766e-07	SDC1
ENSG00000115484	0.17051	6	chr2_61868399_61868429_-,chr2_61868434_61868464_-,chr2_61868503_61868533_-,chr2_61868543_61868573_-,chr2_61868608_61868638_-,chr2_61876106_61876136_-	0.434565	CCT4
ENSG00000012822	-0.0345207	2	chr12_53711118_53711148_-,chr12_53711158_53711188_-	0.950411	CALCOCO1
ENSG00000225472.1	-0.879751	2	chr9_14321955_14321985_+,chr9_14322072_14322102_+	0.0308142
ENSG00000168092	-2.5089	6	chr11_117167874_117167904_+,chr11_117168013_117168043_+,chr11_117168072_117168129_+,chr11_117169510_117169540_+,chr11_117169599_117169629_+,chr11_117171015_117171045_+	2.44962e-14	PAFAH1B2
ENSG00000185730	-0.0482909	3	chr8_143297479_143297509_+,chr8_143297970_143298000_+,chr8_143299611_143299641_+	0.000575185	ZNF696
ENSG00000170085	-0.603836	5	chr5_176310855_176310885_+,chr5_176345581_176345611_+,chr5_176345930_176345989_+,chr5_176346109_176346139_+,chr5_176346257_176346287_+	0.00995205	SIMC1
ENSG00000188811	1.72247	4	chr13_39044180_39044210_+,chr13_39047976_39048006_+,chr13_39048015_39048045_+,chr13_39048227_39048285_+	0.000160373	NHLRC3
ENSG00000147439	0.020791	2	chr8_22620717_22620747_-,chr8_22620759_22620816_-	0.868689	BIN3
ENSG00000137074	-0.819791	3	chr9_32972616_32972646_-,chr9_32972759_32972789_-,chr9_32973376_32973406_-	0.0127035	APTX
ENSG00000165526	0.28005	2	chr11_126202096_126202126_-,chr11_126202414_126202444_-	0.00782993	RPUSD4
ENSG00000092820	-0.0299044	8	chr6_158765748_158765808_-,chr6_158766130_158766160_-,chr6_158766187_158766217_-,chr6_158766556_158766586_-,chr6_158766613_158766643_-,chr6_158770782_158770812_-,chr6_158783589_158783619_-,chr6_158784651_158784681_-	1.26104e-08	EZR
ENSG00000128607	-2.56233	4	chr7_130117680_130117710_+,chr7_130130861_130130891_+,chr7_130135082_130135112_+,chr7_130135675_130135705_+	3.85205e-06	KLHDC10
ENSG00000165887	-0.591564	2	chr10_97578861_97578891_+,chr10_97583854_97583884_+	0.000745506	ANKRD2
ENSG00000069956	-4.50621	3	chr15_52065585_52065615_+,chr15_52066114_52066170_+,chr15_52066209_52066265_+	0.00161488	MAPK6
ENSG00000168096	-0.376418	2	chr16_4690930_4690960_-,chr16_4696511_4696541_-	0.067182	ANKS3
ENSG00000140526	-3.0285	4	chr15_89195721_89195751_+,chr15_89196597_89196627_+,chr15_89202264_89202294_+,chr15_89202330_89202360_+	4.59538e-10	ABHD2
ENSG00000215030	0.224877	3	chr17_17383327_17383357_-,chr17_17383486_17383516_-,chr17_17383518_17383604_-	7.9526e-09	RPL13P12
ENSG00000005700	-3.20312	2	chr6_82170238_82170268_-,chr6_82171245_82171275_-	4.47309e-06	IBTK
ENSG00000100994	0.172984	3	chr20_25297284_25297314_+,chr20_25297773_25297803_+,chr20_25297982_25298012_+	0.309354	PYGB
ENSG00000088256	0.0266456	3	chr19_3121317_3121347_+,chr19_3121404_3121434_+,chr19_3123969_3123999_+	0.990565	GNA11
ENSG00000162174	-0.323528	2	chr11_62357174_62357204_+,chr11_62393382_62393412_+	0.000173034	ASRGL1
ENSG00000121073	0.138661	4	chr17_49701291_49701321_-,chr17_49701324_49701354_-,chr17_49701357_49701387_-,chr17_49701432_49701462_-	0.0151115	SLC35B1
ENSG00000081177	-0.727957	2	chr14_69241420_69241450_+,chr14_69242328_69242358_+	0.231743	EXD2
ENSG00000125743	0.139583	3	chr19_45687460_45687490_-,chr19_45687507_45687594_-,chr19_45687638_45687668_-	0.0878901	SNRPD2
ENSG00000020922	-0.124048	2	chr11_94419861_94419891_-,chr11_94419896_94419926_-	1	MRE11
ENSG00000061938	-0.117148	2	chr3_195863364_195863394_-,chr3_195863398_195863428_-	0.839343	TNK2
ENSG00000185000	-0.104628	3	chr8_144314584_144314614_-,chr8_144316291_144316321_-,chr8_144316363_144316393_-	0.43533	DGAT1
ENSG00000026508	-3.1886	7	chr11_35229330_35229360_+,chr11_35229374_35229404_+,chr11_35229438_35229468_+,chr11_35229915_35229945_+,chr11_35229997_35230027_+,chr11_35232303_35232333_+,chr11_35232368_35232398_+	1.43703e-22	CD44
ENSG00000160803	1.31883	2	chr1_156035296_156035326_-,chr1_156036178_156036208_-	0.0136061	UBQLN4
ENSG00000136492	-3.20574	3	chr17_61681271_61681301_-,chr17_61681334_61681364_-,chr17_61683320_61683350_-	3.49154e-06	BRIP1
ENSG00000136381	-1.15759	7	chr15_78488741_78488771_+,chr15_78498294_78498353_+,chr15_78498422_78498452_+,chr15_78498489_78498519_+,chr15_78500361_78500391_+,chr15_78500438_78500468_+,chr15_78501423_78501453_+	3.03179e-17	IREB2
ENSG00000138686	0.564311	3	chr4_121824759_121824789_-,chr4_121827727_121827757_-,chr4_121861490_121861520_-	0.324864	BBS7
ENSG00000186532	1.46625	6	chr17_1777411_1777470_-,chr17_1777518_1777548_-,chr17_1779537_1779567_-,chr17_1779665_1779695_-,chr17_1779809_1779839_-,chr17_1781212_1781242_-	5.62756e-07	SMYD4
ENSG00000196584	0.225501	4	chr7_152641544_152641574_-,chr7_152644591_152644621_-,chr7_152644751_152644806_-,chr7_152645706_152645736_-	0.474143	XRCC2
ENSG00000196526	-2.652	9	chr4_7758714_7758744_-,chr4_7758747_7758777_-,chr4_7758877_7758907_-,chr4_7758912_7758942_-,chr4_7758947_7758977_-,chr4_7763038_7763095_-,chr4_7763106_7763136_-,chr4_7763183_7763213_-,chr4_7763566_7763596_-	4.14167e-16	AFAP1
ENSG00000100767	-1.14394	3	chr14_73274540_73274570_+,chr14_73274593_73274623_+,chr14_73275975_73276005_+	0.00220143	PAPLN
ENSG00000144724	-3.88313	4	chr3_62293409_62293439_+,chr3_62293993_62294023_+,chr3_62294265_62294295_+,chr3_62297579_62297609_+	0.000277238	PTPRG
ENSG00000059377	0.157598	2	chr7_139797456_139797486_+,chr7_140020263_140020321_+	0.313077	TBXAS1
ENSG00000151090	-1.29224	4	chr3_24118974_24119004_-,chr3_24122679_24122735_-,chr3_24122832_24122891_-,chr3_24481230_24481260_-	4.18696e-09	THRB
ENSG00000130513	0.0323507	3	chr19_18389047_18389077_+,chr19_18389087_18389117_+,chr19_18389146_18389176_+	0.898592	GDF15
ENSG00000121774	-1.34146	7	chr1_32042701_32042731_+,chr1_32042820_32042850_+,chr1_32042917_32042947_+,chr1_32043196_32043226_+,chr1_32043674_32043704_+,chr1_32043765_32043823_+,chr1_32043847_32043877_+	8.48641e-13	KHDRBS1
ENSG00000067064	-3.82249	7	chr10_1040023_1040053_-,chr10_1040109_1040139_-,chr10_1040224_1040254_-,chr10_1040873_1040928_-,chr10_1041316_1041374_-,chr10_1041401_1041431_-,chr10_1042549_1042579_-	7.9595e-13	IDI1
ENSG00000170779	-0.452443	5	chr14_105009936_105009966_-,chr14_105009997_105010027_-,chr14_105010579_105010634_-,chr14_105010706_105010736_-,chr14_105010795_105010825_-	2.07007e-08	CDCA4
ENSG00000167272	-2.21422	4	chr12_120576699_120576729_-,chr12_120579045_120579075_-,chr12_120579146_120579176_-,chr12_120580810_120580840_-	0.083271	POP5
ENSG00000129197	-0.569591	5	chr17_5432611_5432641_+,chr17_5432674_5432704_+,chr17_5432737_5432767_+,chr17_5432785_5432815_+,chr17_5432849_5432879_+	3.08463e-08	RPAIN
ENSG00000147679	0.681785	2	chr8_116771910_116771940_+,chr8_116772178_116772208_+	0.00053911	UTP23
ENSG00000198964	-1.18179	5	chr10_50305723_50305753_-,chr10_50306616_50306646_-,chr10_50306936_50306966_-,chr10_50307050_50307080_-,chr10_50458340_50458370_-	1.16414e-09	SGMS1
ENSG00000100575	0.103639	4	chr14_58408620_58408678_-,chr14_58408745_58408775_-,chr14_58408797_58408827_-,chr14_58410840_58410870_-	1	TIMM9
ENSG00000163399	0.0286355	2	chr1_116404673_116404703_+,chr1_116404717_116404774_+	0.156231	ATP1A1
ENSG00000186480	-1.34497	6	chr7_155308565_155308595_+,chr7_155309096_155309126_+,chr7_155309157_155309215_+,chr7_155309729_155309759_+,chr7_155310073_155310103_+,chr7_155310205_155310235_+	1.05363e-08	INSIG1
ENSG00000169976	0.252787	2	chr6_144094881_144094911_-,chr6_144095034_144095064_-	0.000274342	SF3B5
ENSG00000114790	1.41483	3	chr3_154123045_154123075_+,chr3_154255561_154255591_+,chr3_154256545_154256575_+	0.000338045	ARHGEF26
ENSG00000167904	-3.44654	3	chr8_55738729_55738788_-,chr8_55739414_55739444_-,chr8_55739546_55739576_-	2.85201e-05	TMEM68
ENSG00000160613	0.0419889	2	chr11_117205072_117205102_-,chr11_117205128_117205158_-	0.797252	PCSK7
ENSG00000229119	0.280698	2	chr5_166382473_166382503_+,chr5_166382656_166382686_+	2.79595e-05	AC026403.1
ENSG00000161638	0.013066	3	chr12_54395267_54395297_-,chr12_54395302_54395332_-,chr12_54395342_54395372_-	0.907738	ITGA5
ENSG00000175643	-0.207852	3	chr16_11351592_11351622_+,chr16_11351669_11351699_+,chr16_11351730_11351760_+	0.782851	RMI2
ENSG00000167523	1.02139	2	chr16_89669457_89669517_+,chr16_89670428_89670458_+	0.0124872	SPATA33
ENSG00000125484	-3.81792	4	chr9_132689406_132689436_+,chr9_132690728_132690758_+,chr9_132690780_132690810_+,chr9_132694923_132694953_+	2.34128e-09	GTF3C4
ENSG00000120685	-1.06852	4	chr13_39010150_39010180_-,chr13_39010183_39010213_-,chr13_39010263_39010293_-,chr13_39011147_39011177_-	1.06705e-09	PROSER1
ENSG00000196505	-2.49982	5	chr1_117869419_117869477_-,chr1_117870157_117870187_-,chr1_117870229_117870259_-,chr1_117870302_117870332_-,chr1_117870346_117870406_-	0.00217671	GDAP2
ENSG00000198728	-0.396996	2	chr10_102106571_102106601_-,chr10_102107560_102107590_-	0.00433863	LDB1
ENSG00000085276	-0.129896	2	chr3_169483203_169483233_-,chr3_169483614_169483644_-	2.74133e-06	MECOM
ENSG00000138835	-2.34269	3	chr9_113592898_113592928_+,chr9_113592973_113593003_+,chr9_113597694_113597724_+	7.74135e-06	RGS3
ENSG00000176171	-0.448934	6	chr10_131967629_131967714_-,chr10_131967747_131967777_-,chr10_131967916_131967946_-,chr10_131968117_131968147_-,chr10_131968295_131968325_-,chr10_131968360_131968390_-	7.67767e-09	BNIP3
ENSG00000166526	-0.247565	6	chr7_100063837_100063867_-,chr7_100063904_100063934_-,chr7_100064940_100064970_-,chr7_100069973_100070003_-,chr7_100070167_100070224_-,chr7_100071946_100071976_-	0.727356	ZNF3
ENSG00000169045	0.376645	4	chr5_179614180_179614210_-,chr5_179614349_179614379_-,chr5_179614414_179614444_-,chr5_179619290_179619320_-	0.0018199	HNRNPH1
ENSG00000212978.5	-1.42758	5	chr2_61141652_61141682_-,chr2_61143545_61143575_-,chr2_61143576_61143606_-,chr2_61143610_61143640_-,chr2_61143700_61143730_-	2.16285e-06
ENSG00000196154	0.131619	3	chr1_153543621_153543680_-,chr1_153543700_153543730_-,chr1_153543762_153543792_-	0.00224917	S100A4
ENSG00000124535	1.16448	3	chr6_2785515_2785545_+,chr6_2785644_2785674_+,chr6_2785715_2785745_+	0.0250513	WRNIP1
ENSG00000151414	#NAME?	5	chr1_198319744_198319774_+,chr1_198320752_198320809_+,chr1_198322182_198322212_+,chr1_198322312_198322342_+,chr1_198322390_198322420_+	0.000753066	NEK7
ENSG00000112812	-0.0177767	2	chr6_27255474_27255504_+,chr6_27255513_27255543_+	1	PRSS16
ENSG00000171055	-1.94607	5	chr2_36550647_36550677_-,chr2_36550876_36550906_-,chr2_36552258_36552317_-,chr2_36552406_36552436_-,chr2_36552660_36552690_-	1.72707e-06	FEZ2
ENSG00000141027	-1.12612	10	chr17_16028003_16028033_-,chr17_16031404_16031434_-,chr17_16031532_16031562_-,chr17_16031567_16031597_-,chr17_16031944_16031974_-,chr17_16031981_16032011_-,chr17_16032109_16032139_-,chr17_16044881_16044911_-,chr17_16091801_16091831_-,chr17_16164870_16164900_-	1.12026e-08	NCOR1
ENSG00000099624	0.204832	5	chr19_1244358_1244388_+,chr19_1244417_1244447_+,chr19_1244679_1244709_+,chr19_1244739_1244794_+,chr19_1244795_1244825_+	2.37159e-06	ATP5F1D
ENSG00000105852	0.114157	2	chr7_95359687_95359717_-,chr7_95359872_95359902_-	0.687033	PON3
ENSG00000138759	-0.15963	3	chr4_78354014_78354044_+,chr4_78541094_78541124_+,chr4_78544238_78544268_+	0.50481	FRAS1
ENSG00000167842	-1.5018	3	chr17_5489587_5489617_+,chr17_5490739_5490769_+,chr17_5490784_5490843_+	6.45336e-05	MIS12
ENSG00000147010	0.471052	5	chrX_19535407_19535437_-,chrX_19535451_19535481_-,chrX_19592067_19592097_-,chrX_19639908_19639938_-,chrX_19836124_19836154_-	0.00325022	SH3KBP1
ENSG00000133275	0.0452726	3	chr19_1981209_1981239_+,chr19_1981257_1981287_+,chr19_1981308_1981338_+	1	CSNK1G2
ENSG00000119640	-0.387452	4	chr14_75053243_75053273_-,chr14_75059768_75059798_-,chr14_75059873_75059903_-,chr14_75060159_75060189_-	0.00542221	ACYP1
ENSG00000137076	0.0752109	3	chr9_35697337_35697367_-,chr9_35697392_35697422_-,chr9_35697443_35697473_-	0.0582492	TLN1
ENSG00000160194	0.506671	7	chr21_42897001_42897031_+,chr21_42908938_42908968_+,chr21_42909070_42909100_+,chr21_42909571_42909601_+,chr21_42909636_42909666_+,chr21_42911871_42911930_+,chr21_42915015_42915045_+	0.00365862	NDUFV3
ENSG00000117877	-0.195128	2	chr19_45409756_45409786_+,chr19_45410703_45410733_+	0.00405238	CD3EAP
ENSG00000227398.3	0.584963	3	chr3_47174333_47174363_+,chr3_47246508_47246538_+,chr3_47246575_47246605_+	0.19554
ENSG00000164366	-0.368337	3	chr5_204762_204792_-,chr5_204798_204828_-,chr5_204957_204987_-	6.5048e-05	CCDC127
ENSG00000105671	0.107604	2	chr19_18927824_18927854_+,chr19_18928592_18928622_+	1	DDX49
ENSG00000204991	-0.400309	3	chr16_89847059_89847089_+,chr16_89847126_89847156_+,chr16_89871289_89871319_+	0.189444	SPIRE2
ENSG00000171532	-0.177643	2	chr17_39604756_39604786_-,chr17_39604797_39604827_-	0.873046	NEUROD2
ENSG00000183978	0.40485	6	chr17_42797634_42797664_-,chr17_42797670_42797700_-,chr17_42797703_42797733_-,chr17_42797779_42797809_-,chr17_42797829_42797859_-,chr17_42797865_42797895_-	0.000147323	COA3
ENSG00000160285	0.0919655	2	chr21_46189131_46189161_-,chr21_46189190_46189220_-	0.835181	LSS
ENSG00000111665	0.00267612	2	chr12_6848828_6848858_-,chr12_6848897_6848927_-	0.966607	CDCA3
ENSG00000125170	-1.10007	3	chr16_57471922_57471952_-,chr16_57471961_57471991_-,chr16_57473122_57473152_-	5.96437e-08	DOK4
ENSG00000171174	-0.153832	4	chr2_27781486_27781516_-,chr2_27781533_27781563_-,chr2_27781576_27781606_-,chr2_27889826_27889856_-	0.864999	RBKS
ENSG00000125730	0.00676975	2	chr19_6677835_6677865_-,chr19_6677882_6677912_-	0.82432	C3
ENSG00000169258	-0.0497452	2	chr5_176595802_176595832_-,chr5_176607904_176607934_-	0.827614	GPRIN1
ENSG00000154127	-1.58095	5	chr11_122809876_122809906_+,chr11_122810970_122811000_+,chr11_122811136_122811166_+,chr11_122811788_122811818_+,chr11_122813090_122813120_+	1.85325e-06	UBASH3B
ENSG00000172732	0.0937611	3	chr11_65866340_65866370_+,chr11_65866377_65866407_+,chr11_65866409_65866439_+	0.856654	MUS81
ENSG00000196187	-0.745105	4	chr1_225840490_225840520_-,chr1_225840523_225840553_-,chr1_225846631_225846661_-,chr1_225846670_225846700_-	0.000908326	TMEM63A
ENSG00000185950	-0.0283995	5	chr13_109753837_109753867_-,chr13_109753921_109753951_-,chr13_109754078_109754133_-,chr13_109755234_109755292_-,chr13_109755302_109755332_-	0.0153482	IRS2
ENSG00000168958	-0.216225	2	chr2_227357150_227357180_+,chr2_227357803_227357833_+	1.76787e-05	MFF
ENSG00000171863	-0.189926	3	chr2_3580172_3580202_+,chr2_3580214_3580244_+,chr2_3580886_3580916_+	0.921994	RPS7
ENSG00000070367	-3.52967	9	chr14_57204695_57204725_-,chr14_57204755_57204785_-,chr14_57206592_57206622_-,chr14_57206842_57206872_-,chr14_57206889_57206919_-,chr14_57208067_57208097_-,chr14_57208194_57208224_-,chr14_57208290_57208320_-,chr14_57208344_57208374_-	1.20323e-15	EXOC5
ENSG00000101158	0.114948	3	chr20_58995022_58995052_+,chr20_58995083_58995140_+,chr20_58995341_58995371_+	0.0688286	NELFCD
ENSG00000155275	-1.12937	3	chr4_8468287_8468317_+,chr4_8476470_8476500_+,chr4_8476525_8476555_+	0.012997	TRMT44
ENSG00000162989	0.254144	3	chr2_154736384_154736414_+,chr2_154857849_154857879_+,chr2_154857906_154857936_+	0.529077	KCNJ3
ENSG00000141858	0.050197	2	chr19_14087840_14087870_-,chr19_14087948_14087978_-	0.909433	SAMD1
ENSG00000119041	-0.206864	6	chr2_196763945_196763975_-,chr2_196764258_196764288_-,chr2_196764291_196764321_-,chr2_196764376_196764406_-,chr2_196764418_196764473_-,chr2_196764533_196764563_-	0.0271251	GTF3C3
ENSG00000147853	-1.40913	6	chr9_4711159_4711189_-,chr9_4711278_4711308_-,chr9_4712045_4712075_-,chr9_4712165_4712195_-,chr9_4712685_4712715_-,chr9_4712782_4712812_-	3.93556e-10	AK3
ENSG00000152332	#NAME?	4	chr1_162522872_162522902_+,chr1_162523536_162523566_+,chr1_162523658_162523688_+,chr1_162529580_162529610_+	4.84985e-05	UHMK1
ENSG00000160767	-0.587922	3	chr1_155247205_155247235_-,chr1_155247277_155247307_-,chr1_155247380_155247410_-	0.128565	FAM189B
ENSG00000138180	-3.80707	3	chr10_93528166_93528196_+,chr10_93528864_93528894_+,chr10_93529062_93529092_+	1.71724e-05	CEP55
ENSG00000144895	-0.139925	4	chr3_150584012_150584042_+,chr3_150584068_150584098_+,chr3_150584126_150584156_+,chr3_150584212_150584242_+	0.809532	EIF2A
ENSG00000166411	-2.52544	6	chr15_78169127_78169157_+,chr15_78169175_78169205_+,chr15_78169223_78169253_+,chr15_78169328_78169358_+,chr15_78169536_78169566_+,chr15_78170512_78170542_+	1.09381e-14	IDH3A
ENSG00000138279	-1.29443	7	chr10_73375418_73375475_-,chr10_73375501_73375531_-,chr10_73375532_73375562_-,chr10_73375578_73375608_-,chr10_73375781_73375811_-,chr10_73375842_73375872_-,chr10_73375874_73375904_-	1.86296e-15	ANXA7
ENSG00000075336	0.0962461	3	chr18_74158597_74158627_+,chr18_74158649_74158679_+,chr18_74158756_74158786_+	0.613996	TIMM21
ENSG00000159842	0.6152	3	chr17_1003523_1003553_-,chr17_1049171_1049201_-,chr17_1083263_1083293_-	0.0166974	ABR
ENSG00000161647	-3.61403	4	chr17_43801418_43801473_-,chr17_43801558_43801588_-,chr17_43824196_43824226_-,chr17_43825260_43825290_-	0.0114975	MPP3
ENSG00000218739	-1.05811	7	chr2_37202067_37202122_+,chr2_37202155_37202185_+,chr2_37202204_37202234_+,chr2_37202674_37202704_+,chr2_37204613_37204643_+,chr2_37204699_37204729_+,chr2_37204737_37204767_+	6.91171e-07	CEBPZOS
ENSG00000153574	-2.34421	4	chr2_88732740_88732770_+,chr2_88750242_88750272_+,chr2_88750289_88750319_+,chr2_88750899_88750929_+	3.4476e-09	RPIA
ENSG00000157764	-1.18313	4	chr7_140719464_140719494_-,chr7_140725143_140725173_-,chr7_140734487_140734517_-,chr7_140734521_140734551_-	0.0432759	BRAF
ENSG00000067141	-0.738489	4	chr15_73303363_73303393_+,chr15_73303417_73303447_+,chr15_73305117_73305147_+,chr15_73305175_73305205_+	3.46139e-12	NEO1
ENSG00000163558	-2.64286	6	chr3_170303169_170303199_+,chr3_170303228_170303258_+,chr3_170303298_170303328_+,chr3_170303526_170303556_+,chr3_170305819_170305849_+,chr3_170305947_170305977_+	3.7294e-14	PRKCI
ENSG00000198839	-1.46886	5	chr7_112342840_112342870_+,chr7_112342896_112342926_+,chr7_112342927_112342957_+,chr7_112342994_112343053_+,chr7_112346246_112346276_+	0.000359139	ZNF277
ENSG00000012660	-0.676904	5	chr6_53267404_53267434_-,chr6_53267492_53267522_-,chr6_53267543_53267573_-,chr6_53268592_53268622_-,chr6_53294088_53294148_-	3.16108e-14	ELOVL5
ENSG00000126453	0.092831	2	chr19_49673837_49673867_+,chr19_49673886_49673916_+	0.854223	BCL2L12
ENSG00000141720	-2.95704	5	chr17_38765691_38765721_-,chr17_38767298_38767328_-,chr17_38767359_38767419_-,chr17_38767565_38767595_-,chr17_38769371_38769401_-	0.000607503
ENSG00000078967	-1.55577	4	chr7_43949023_43949053_+,chr7_43949167_43949197_+,chr7_43953537_43953567_+,chr7_43956106_43956136_+	0.000955525	UBE2D4
ENSG00000173209	-2.2312	5	chr2_61186749_61186835_+,chr2_61186853_61186883_+,chr2_61186890_61186920_+,chr2_61187521_61187551_+,chr2_61193359_61193389_+	0.00724891	AHSA2P
ENSG00000175029	-1.36236	5	chr10_124988313_124988368_-,chr10_124988452_124988482_-,chr10_124989065_124989095_-,chr10_124989225_124989255_-,chr10_124996049_124996079_-	2.09674e-10	CTBP2
ENSG00000179743.2	-0.117023	2	chr1_15834210_15834240_-,chr1_15834247_15834277_-	0.902956
ENSG00000164944	-0.394955	3	chr8_94488520_94488550_-,chr8_94488631_94488661_-,chr8_94510978_94511008_-	0.019117	VIRMA
ENSG00000164136	-0.808102	2	chr4_141733130_141733160_+,chr4_141733429_141733459_+	0.000821537	IL15
ENSG00000140157	-1.47747	8	chr15_22866762_22866792_+,chr15_22866851_22866881_+,chr15_22866891_22866921_+,chr15_22867228_22867258_+,chr15_22867261_22867291_+,chr15_22867690_22867720_+,chr15_22867897_22867927_+,chr15_22869437_22869467_+	7.91202e-18	NIPA2
ENSG00000138399	0.0641943	3	chr2_169529723_169529779_-,chr2_169529793_169529823_-,chr2_169529838_169529868_-	0.720976	FASTKD1
ENSG00000114446	0.690334	3	chr3_108162276_108162306_-,chr3_108162457_108162487_-,chr3_108213928_108213958_-	0.0441435	IFT57
ENSG00000137200	-1.62442	2	chr6_37481478_37481508_+,chr6_37482908_37482938_+	0.0153408	CMTR1
ENSG00000081692	0.456732	3	chr1_227731246_227731276_-,chr1_227732255_227732285_-,chr1_227732303_227732333_-	0.0174886	JMJD4
ENSG00000116120	-0.846105	4	chr2_222562562_222562592_-,chr2_222571745_222571775_-,chr2_222571805_222571835_-,chr2_222571870_222571900_-	6.96186e-05	FARSB
ENSG00000143776	-1.41858	5	chr1_226987493_226987523_-,chr1_226989865_226989895_-,chr1_226992721_226992751_-,chr1_226993627_226993686_-,chr1_226993702_226993732_-	6.07913e-08	CDC42BPA
ENSG00000058673	-0.132517	3	chr1_203852411_203852441_+,chr1_203853987_203854017_+,chr1_203854094_203854124_+	0.133926	ZC3H11A
ENSG00000005882	-0.241876	3	chr17_50106226_50106256_+,chr17_50111029_50111059_+,chr17_50111339_50111396_+	0.0525851	PDK2
ENSG00000130449	-3.21032	5	chr5_61376933_61376963_+,chr5_61377007_61377037_+,chr5_61544448_61544478_+,chr5_61546105_61546135_+,chr5_61546142_61546172_+	1.24125e-10	ZSWIM6
ENSG00000157399	-0.00505571	2	chrX_2931332_2931362_-,chrX_2934816_2934846_-	1	ARSL
ENSG00000168615	0.254408	4	chr8_39054597_39054627_+,chr8_39103880_39103910_+,chr8_39104881_39104911_+,chr8_39104971_39105001_+	6.46228e-09	ADAM9
ENSG00000175548	#NAME?	2	chr12_38320749_38320779_+,chr12_38321427_38321457_+	0.00059284	ALG10B
ENSG00000053328	0.0562474	2	chr6_110335567_110335597_-,chr6_110353548_110353578_-	1	METTL24
ENSG00000149260	-0.504211	2	chr11_77124438_77124521_+,chr11_77126125_77126155_+	0.00211489	CAPN5
ENSG00000178982	0.0673921	2	chr19_38635074_38635104_+,chr19_38636923_38636953_+	0.000414834	EIF3K
ENSG00000121481	-2.83998	2	chr1_185100357_185100387_+,chr1_185101028_185101058_+	0.00101061	RNF2
ENSG00000137267	0.507162	4	chr6_3153666_3153696_-,chr6_3153717_3153747_-,chr6_3153781_3153811_-,chr6_3153839_3153869_-	0.0636021	TUBB2A
ENSG00000144559	-1.03246	2	chr3_11790445_11790475_-,chr3_11816290_11816320_-	0.0332833	TAMM41
ENSG00000103064	-0.379206	6	chr16_68297407_68297437_+,chr16_68298224_68298254_+,chr16_68298980_68299038_+,chr16_68300396_68300426_+,chr16_68301789_68301819_+,chr16_68301825_68301855_+	1.37468e-05	SLC7A6
CATG00000039146.1	-0.017464	2	chr19_35575634_35575693_+,chr19_35575800_35575859_+	0.999986
ENSG00000103653	-0.253889	4	chr15_74802872_74802902_+,chr15_74803074_74803104_+,chr15_74803134_74803164_+,chr15_74803167_74803197_+	0.0078785	CSK
ENSG00000164904	0.148508	4	chr5_126544723_126544783_-,chr5_126544793_126544823_-,chr5_126544871_126544901_-,chr5_126544905_126544935_-	0.015108	ALDH7A1
ENSG00000078140	-0.318893	4	chr4_39778528_39778584_+,chr4_39778603_39778633_+,chr4_39782649_39782679_+,chr4_39782703_39782733_+	2.00978e-11	UBE2K
ENSG00000034713	-2.1139	5	chr16_75577433_75577463_+,chr16_75577516_75577546_+,chr16_75577656_75577686_+,chr16_75577720_75577750_+,chr16_75577851_75577881_+	5.3721e-09	GABARAPL2
ENSG00000164970	-0.0109656	2	chr9_34398184_34398214_-,chr9_34398254_34398284_-	0.952226	FAM219A
ENSG00000118777	-0.163307	3	chr4_88092047_88092077_-,chr4_88092168_88092198_-,chr4_88092222_88092252_-	0.00967629	ABCG2
ENSG00000166326	0.0118275	9	chr11_35663604_35663634_+,chr11_35806816_35806872_+,chr11_35806947_35806977_+,chr11_35807051_35807081_+,chr11_35807083_35807113_+,chr11_35808195_35808225_+,chr11_35810882_35810912_+,chr11_35810957_35810987_+,chr11_35810998_35811053_+	2.48408e-11	TRIM44
ENSG00000104611	0.00388567	3	chr8_19334827_19334857_+,chr8_19394913_19394943_+,chr8_19396188_19396218_+	0.000454116	SH2D4A
ENSG00000139697	-3.52432	7	chr12_123289109_123289139_-,chr12_123289196_123289226_-,chr12_123294527_123294557_-,chr12_123294720_123294750_-,chr12_123295390_123295420_-,chr12_123295428_123295458_-,chr12_123295806_123295836_-	4.72703e-15	SBNO1
ENSG00000003402	-0.184418	6	chr2_201141463_201141493_+,chr2_201141568_201141598_+,chr2_201164088_201164118_+,chr2_201164280_201164310_+,chr2_201165927_201165957_+,chr2_201167524_201167554_+	0.0849108	CFLAR
ENSG00000169129	-0.655759	3	chr10_114294824_114294854_-,chr10_114294877_114294907_-,chr10_114295317_114295347_-	0.847406	AFAP1L2
ENSG00000204681	0.790095	2	chr6_29602238_29602298_-,chr6_29602334_29602364_-	0.945932	GABBR1
ENSG00000115042	-0.12179	2	chr2_95413101_95413131_+,chr2_95415353_95415383_+	0.00176694	FAHD2A
ENSG00000131473	-3.21657	4	chr17_41866918_41866948_-,chr17_41866983_41867038_-,chr17_41867115_41867145_-,chr17_41867573_41867603_-	8.67839e-15	ACLY
ENSG00000037474	-0.0805222	2	chr5_6599239_6599269_-,chr5_6599371_6599401_-	0.923801	NSUN2
ENSG00000224597.5	-1.3669	6	chr10_29421054_29421084_+,chr10_29421197_29421227_+,chr10_29422239_29422269_+,chr10_29422280_29422310_+,chr10_29422340_29422370_+,chr10_29427620_29427650_+	0.000965809
ENSG00000165060	0.0899268	5	chr9_69072902_69072932_+,chr9_69072939_69072969_+,chr9_69072991_69073021_+,chr9_69073035_69073065_+,chr9_69073071_69073101_+	0.743666	FXN
ENSG00000213753	-0.0483006	3	chr19_58582726_58582756_+,chr19_58584290_58584320_+,chr19_58584360_58584390_+	0.752216	CENPBD1P1
ENSG00000119138	-0.133691	3	chr9_70384604_70384659_-,chr9_70387021_70387051_-,chr9_70387193_70387223_-	0.00515282	KLF9
ENSG00000177963	-0.0950592	3	chr11_214960_215018_+,chr11_215041_215071_+,chr11_215083_215113_+	0.822946	RIC8A
ENSG00000108395	1.8191	4	chr17_58982649_58982679_-,chr17_58998202_58998232_-,chr17_58998339_58998369_-,chr17_59081096_59081126_-	0.00867019	TRIM37
ENSG00000105355	0.139394	2	chr19_4838341_4838371_-,chr19_4838583_4838613_-	0.988738	PLIN3
ENSG00000172336	0.000621278	2	chr7_100707425_100707455_+,chr7_100707456_100707486_+	1	POP7
ENSG00000235954.2	0.601801	3	chr22_27922123_27922153_+,chr22_27924684_27924714_+,chr22_27924736_27924766_+	0.629967
ENSG00000205213	-5.1919	7	chr11_27365961_27365991_-,chr11_27366102_27366159_-,chr11_27366210_27366267_-,chr11_27366271_27366301_-,chr11_27366702_27366732_-,chr11_27366813_27366843_-,chr11_27367616_27367646_-	3.93474e-15	LGR4
ENSG00000105486	-0.0247894	2	chr19_48115449_48115479_-,chr19_48153872_48153902_-	0.858814	LIG1
ENSG00000005059	0.0216074	4	chr4_109687686_109687742_+,chr4_109688608_109688638_+,chr4_109688694_109688724_+,chr4_109688764_109688794_+	0.16251	MCUB
ENSG00000129103	0.0360888	2	chr7_56080552_56080582_+,chr7_56080633_56080663_+	0.903803	SUMF2
ENSG00000234741.3	1.10005	4	chr1_173863872_173863931_-,chr1_173863936_173863966_-,chr1_173864008_173864038_-,chr1_173865328_173865383_-	0.0503963
ENSG00000140682	0.0817759	2	chr16_31475309_31475339_+,chr16_31477928_31477958_+	0.525978	TGFB1I1
ENSG00000163013	0.17167	2	chr2_73254690_73254720_-,chr2_73254742_73254772_-	0.279588	FBXO41
ENSG00000168374	-2.6158	6	chr3_57571363_57571393_-,chr3_57571404_57571464_-,chr3_57572074_57572104_-,chr3_57572112_57572142_-,chr3_57572148_57572178_-,chr3_57572190_57572220_-	4.79467e-19	ARF4
ENSG00000166197	0.953095	4	chr10_102159258_102159288_+,chr10_102159485_102159515_+,chr10_102162482_102162512_+,chr10_102162570_102162600_+	1.9943e-07	NOLC1
ENSG00000132330	-1.6176	7	chr2_238068200_238068230_+,chr2_238091365_238091395_+,chr2_238091440_238091470_+,chr2_238092029_238092087_+,chr2_238094819_238094849_+,chr2_238099308_238099367_+,chr2_238099383_238099413_+	8.68301e-07	SCLY
ENSG00000100304	0.183733	7	chr22_43166622_43166652_-,chr22_43166666_43166696_-,chr22_43166726_43166756_-,chr22_43166820_43166850_-,chr22_43167012_43167042_-,chr22_43167049_43167079_-,chr22_43167095_43167125_-	0.33876	TTLL12
ENSG00000242808.3	0.196866	2	chr3_181231816_181231846_+,chr3_181714406_181714436_+	0.996883
ENSG00000214706	-0.0730913	2	chr3_50287743_50287802_-,chr3_50287840_50287870_-	0.761762	IFRD2
ENSG00000156374	-0.219994	3	chr10_103302796_103302826_-,chr10_103303125_103303155_-,chr10_103303241_103303271_-	0.0793404	PCGF6
ENSG00000152380	0.521113	2	chr5_80501456_80501486_+,chr5_80541795_80541850_+	0.0029755	FAM151B
ENSG00000197930	-3.52977	4	chr14_52640060_52640090_-,chr14_52643301_52643331_-,chr14_52643358_52643388_-,chr14_52643408_52643438_-	9.90223e-13	ERO1A
ENSG00000143374	0.117407	2	chr1_150507240_150507270_+,chr1_150507572_150507602_+	0.25038	TARS2
ENSG00000197951	-0.0428319	2	chr19_56623346_56623376_+,chr19_56623400_56623430_+	0.89193	ZNF71
ENSG00000198755	0.0691145	6	chr6_35469494_35469524_+,chr6_35470236_35470296_+,chr6_35470298_35470328_+,chr6_35470617_35470677_+,chr6_35470689_35470719_+,chr6_35470755_35470785_+	0.0896043	RPL10A
ENSG00000102218	0.0504862	2	chrX_46882215_46882245_+,chrX_46882328_46882358_+	0.989864	RP2
ENSG00000085840	0.152122	2	chr1_52369293_52369323_-,chr1_52372834_52372864_-	0.00406967	ORC1
ENSG00000065135	-2.91459	5	chr1_109592711_109592741_+,chr1_109592744_109592774_+,chr1_109593314_109593344_+,chr1_109593389_109593419_+,chr1_109593479_109593509_+	6.10496e-17	GNAI3
ENSG00000143801	0.47463	2	chr1_226895683_226895713_+,chr1_226896068_226896098_+	0.427134	PSEN2
ENSG00000006114	-0.890347	3	chr17_37514910_37514940_-,chr17_37517830_37517860_-,chr17_37518461_37518491_-	2.49265e-06
ENSG00000104886	0.253779	4	chr19_2230003_2230033_-,chr19_2230684_2230714_-,chr19_2230743_2230773_-,chr19_2233153_2233183_-	0.0568941	PLEKHJ1
ENSG00000256206	0.022063	3	chr11_14504876_14504906_-,chr11_14504910_14504966_-,chr11_14504998_14505028_-	0.483427	AC018523.2
ENSG00000155827	#NAME?	6	chr9_101562618_101562648_+,chr9_101562729_101562759_+,chr9_101562781_101562811_+,chr9_101562828_101562858_+,chr9_101563125_101563155_+,chr9_101563312_101563342_+	1.65932e-10	RNF20
ENSG00000258465	0.671215	4	chr1_160215720_160215750_-,chr1_160216659_160216689_-,chr1_160216721_160216778_-,chr1_160260716_160260746_-	0.000590224	AL139011.2
ENSG00000120875	-3.40432	4	chr8_29333064_29333094_-,chr8_29336212_29336242_-,chr8_29336539_29336569_-,chr8_29336825_29336855_-	5.41321e-09	DUSP4
ENSG00000133316	-0.0104334	2	chr11_62832911_62832941_-,chr11_62832959_62832989_-	0.99741	WDR74
ENSG00000123178	-1.70786	5	chr13_49914530_49914560_-,chr13_49914662_49914692_-,chr13_49914814_49914844_-,chr13_49914871_49914901_-,chr13_49914985_49915015_-	5.31018e-10	SPRYD7
ENSG00000119772	0.526925	3	chr2_25232976_25233006_-,chr2_25233018_25233048_-,chr2_25234193_25234252_-	0.000742803	DNMT3A
ENSG00000198730	0.103278	2	chr11_10772626_10772656_+,chr11_10779687_10779743_+	0.336459	CTR9
ENSG00000042286	-0.202427	3	chr10_70112271_70112301_-,chr10_70113979_70114009_-,chr10_70114023_70114053_-	1.11267e-05	AIFM2
ENSG00000118960	-2.36385	4	chr2_20617822_20617852_-,chr2_20617857_20617887_-,chr2_20622187_20622217_-,chr2_20623580_20623610_-	0.000989093	HS1BP3
ENSG00000121039	-2.36048	4	chr8_73323161_73323191_+,chr8_73324414_73324444_+,chr8_73324532_73324562_+,chr8_73325225_73325281_+	1.66157e-07	RDH10
ENSG00000113361	-0.0657343	5	chr5_31318202_31318232_+,chr5_31318382_31318412_+,chr5_31323319_31323349_+,chr5_31323910_31323940_+,chr5_31324554_31324584_+	0.00884884	CDH6
ENSG00000231684	0.835925	2	chr1_182336021_182336051_+,chr1_182336492_182336522_+	0.232138	EIF1P3
ENSG00000059804	-0.816723	4	chr12_7919230_7919260_-,chr12_7920543_7920599_-,chr12_7920613_7920643_-,chr12_7920708_7920738_-	0.000103378	SLC2A3
ENSG00000175334	0.0792953	2	chr11_66004065_66004095_+,chr11_66004119_66004174_+	0.2596	BANF1
ENSG00000007341	0.0126	2	chr1_112606680_112606710_-,chr1_112610459_112610489_-	0.995408	ST7L
ENSG00000141510	0.0356452	3	chr17_7668421_7668451_-,chr17_7668467_7668497_-,chr17_7668509_7668539_-	0.687093	TP53
ENSG00000115318	-0.201655	2	chr2_74532870_74532900_-,chr2_74533133_74533188_-	0.00373787	LOXL3
ENSG00000102125	0.0112241	2	chrX_154421664_154421694_+,chrX_154421696_154421726_+	0.991785	TAZ
ENSG00000101577	0.282259	3	chr18_2916999_2917029_-,chr18_2917070_2917100_-,chr18_2931256_2931286_-	0.873028	LPIN2
ENSG00000134375	-0.658952	5	chr1_201969773_201969803_+,chr1_201969816_201969846_+,chr1_201969847_201969877_+,chr1_201969906_201969962_+,chr1_201970320_201970350_+	2.6291e-06	TIMM17A
ENSG00000141543	0.199595	4	chr17_80135264_80135294_-,chr17_80135303_80135333_-,chr17_80135346_80135376_-,chr17_80135377_80135432_-	0.012118	EIF4A3
ENSG00000251003.3	-0.831229	4	chr8_105784804_105784834_-,chr8_105787377_105787407_-,chr8_105796227_105796257_-,chr8_105796708_105796738_-	0.00589959
ENSG00000164306	0.457867	2	chr4_184694854_184694884_+,chr4_184694922_184694952_+	0.978851	PRIMPOL
ENSG00000251129.1	#NAME?	2	chr4_32228222_32228252_+,chr4_32228499_32228529_+	0.000420586
ENSG00000162222	-0.0405518	4	chr11_62738416_62738476_+,chr11_62738573_62738603_+,chr11_62738606_62738636_+,chr11_62740255_62740285_+	0.497285	TTC9C
ENSG00000151229	#NAME?	2	chr12_39758785_39758815_-,chr12_39759738_39759768_-	0.000719983	SLC2A13
ENSG00000171132	2.42271	3	chr2_45655841_45655871_+,chr2_45845728_45845758_+,chr2_46185651_46185681_+	1.22431e-05	PRKCE
ENSG00000124214	-5.33585	7	chr20_49113339_49113369_-,chr20_49113432_49113462_-,chr20_49113523_49113553_-,chr20_49113559_49113589_-,chr20_49113686_49113716_-,chr20_49113870_49113900_-,chr20_49114239_49114269_-	5.39384e-11	STAU1
ENSG00000134987	-1.44335	6	chr5_111121111_111121141_+,chr5_111126876_111126935_+,chr5_111126970_111127000_+,chr5_111127197_111127227_+,chr5_111127328_111127358_+,chr5_111129676_111129706_+	4.88188e-09	WDR36
ENSG00000134248	0.0697562	3	chr1_110401224_110401283_-,chr1_110401309_110401339_-,chr1_110401349_110401379_-	0.0237882	LAMTOR5
ENSG00000206053	-2.00781	8	chr16_1699461_1699491_+,chr16_1699514_1699544_+,chr16_1699554_1699613_+,chr16_1699933_1699963_+,chr16_1701310_1701340_+,chr16_1701363_1701393_+,chr16_1701397_1701427_+,chr16_1702021_1702076_+	1.96986e-27	JPT2
ENSG00000260136.1	-0.868314	2	chr16_23455759_23455789_+,chr16_23457574_23457604_+	0.00372706
ENSG00000170561	0.139234	2	chr5_2746384_2746414_-,chr5_2746746_2746776_-	0.000120983	IRX2
ENSG00000138081	-0.567683	5	chr2_47806920_47806950_-,chr2_47806965_47806995_-,chr2_47807622_47807652_-,chr2_47807698_47807728_-,chr2_47813268_47813298_-	2.45891e-07	FBXO11
ENSG00000173163	1.37994	3	chr2_62002494_62002524_+,chr2_62135953_62135983_+,chr2_62136002_62136058_+	0.0038659	COMMD1
ENSG00000108641	0.0542892	4	chr17_19335149_19335179_-,chr17_19335372_19335402_-,chr17_19343175_19343205_-,chr17_19346950_19346980_-	0.0367828	B9D1
ENSG00000148943	#NAME?	9	chr11_27488251_27488281_-,chr11_27494618_27494648_-,chr11_27495710_27495740_-,chr11_27497122_27497152_-,chr11_27498253_27498283_-,chr11_27498321_27498351_-,chr11_27498432_27498462_-,chr11_27498496_27498526_-,chr11_27498534_27498564_-	1.85787e-07	LIN7C
ENSG00000101346	-2.52886	7	chr20_32235013_32235043_+,chr20_32235098_32235128_+,chr20_32235263_32235293_+,chr20_32236706_32236736_+,chr20_32238041_32238071_+,chr20_32238501_32238531_+,chr20_32238628_32238658_+	2.8518e-10	POFUT1
ENSG00000117174	-2.88289	2	chr1_85652808_85652838_-,chr1_85653891_85653921_-	7.56206e-05	ZNHIT6
ENSG00000198792	0.0184122	3	chr22_38219295_38219354_-,chr22_38219394_38219424_-,chr22_38219455_38219485_-	0.680777	TMEM184B
ENSG00000175197	-0.0516771	3	chr12_57516408_57516438_-,chr12_57516535_57516565_-,chr12_57516593_57516623_-	0.546074	DDIT3
ENSG00000015676	-2.38907	3	chr7_44383591_44383621_-,chr7_44403761_44403791_-,chr7_44489913_44489943_-	0.00859421	NUDCD3
ENSG00000113384	-0.539424	4	chr5_32124716_32124746_-,chr5_32124915_32124945_-,chr5_32126150_32126180_-,chr5_32171567_32171597_-	1.81337e-05	GOLPH3
ENSG00000088325	-0.283573	3	chr20_31771662_31771692_+,chr20_31801725_31801755_+,chr20_31801770_31801800_+	0.0716658	TPX2
ENSG00000089876	-0.114462	2	chr10_125836337_125836367_-,chr10_125836508_125836538_-	0.945289	DHX32
ENSG00000174749	0.0234189	2	chr4_112186925_112186955_+,chr4_112186995_112187025_+	0.813862	FAM241A
ENSG00000249856.1	0	2	chr5_74990117_74990147_-,chr5_74990149_74990179_-	1
ENSG00000013573	-1.78723	2	chr12_31086378_31086408_+,chr12_31104761_31104791_+	0.000113852	DDX11
ENSG00000198000	1.32076	4	chr9_92297459_92297514_-,chr9_92297614_92297644_-,chr9_92297686_92297716_-,chr9_92310164_92310194_-	0.786105	NOL8
ENSG00000117139	0.23189	4	chr1_202728430_202728460_-,chr1_202728554_202728584_-,chr1_202767095_202767125_-,chr1_202767192_202767222_-	9.0227e-07	KDM5B
ENSG00000172500	0.470934	7	chr11_65883740_65883770_-,chr11_65883788_65883818_-,chr11_65883835_65883865_-,chr11_65883882_65883912_-,chr11_65883921_65883951_-,chr11_65883966_65883996_-,chr11_65884392_65884422_-	0.0023943	FIBP
ENSG00000141012	0.00201982	2	chr16_88813734_88813764_-,chr16_88813766_88813796_-	1	GALNS
ENSG00000213699	-1.78033	5	chr2_26778780_26778810_+,chr2_26781035_26781065_+,chr2_26781068_26781098_+,chr2_26781117_26781147_+,chr2_26781152_26781182_+	6.60527e-07	SLC35F6
ENSG00000173757	-1.55849	3	chr17_42199223_42199282_-,chr17_42200467_42200497_-,chr17_42201620_42201650_-	1.93849e-07	STAT5B
ENSG00000184154	-0.792972	3	chr11_72095567_72095597_+,chr11_72109566_72109596_+,chr11_72109600_72109630_+	0.477819	LRTOMT
ENSG00000189241	0.210724	5	chr6_116275918_116275948_-,chr6_116276726_116276756_-,chr6_116276800_116276830_-,chr6_116277026_116277056_-,chr6_116277135_116277165_-	1.86296e-08	TSPYL1
ENSG00000134308	-1.34514	6	chr2_9583967_9583997_-,chr2_9584039_9584069_-,chr2_9584085_9584115_-,chr2_9584345_9584375_-,chr2_9584460_9584490_-,chr2_9584615_9584645_-	1.57877e-18	YWHAQ
ENSG00000159658	-0.61807	7	chr1_46675159_46675189_-,chr1_46676513_46676598_-,chr1_46676796_46676826_-,chr1_46676895_46676925_-,chr1_46678182_46678237_-,chr1_46678293_46678323_-,chr1_46686784_46686814_-	1.88831e-05	EFCAB14
ENSG00000111412	-1.17426	6	chr12_116713320_116713350_-,chr12_116713376_116713406_-,chr12_116716302_116716332_-,chr12_116717310_116717366_-,chr12_116717374_116717404_-,chr12_116717419_116717449_-	1.42274e-16	C12orf49
ENSG00000159231	-0.0444588	2	chr21_36146496_36146526_+,chr21_36146528_36146558_+	0.932097	CBR3
ENSG00000176390	-1.73022	3	chr17_30782684_30782714_-,chr17_30784087_30784117_-,chr17_30803807_30803837_-	0.0231167	CRLF3
ENSG00000183421	0.00485026	2	chr21_41739373_41739403_-,chr21_41739406_41739436_-	0.976513	RIPK4
ENSG00000198522	0.463791	3	chr2_27650649_27650679_+,chr2_27650773_27650803_+,chr2_27650816_27650846_+	0.157587	GPN1
ENSG00000140939	0.538911	3	chr16_67175163_67175193_+,chr16_67175589_67175619_+,chr16_67175693_67175723_+	0.351446	NOL3
ENSG00000105835	#NAME?	5	chr7_106249396_106249426_-,chr7_106249499_106249529_-,chr7_106250043_106250073_-,chr7_106250970_106251000_-,chr7_106251031_106251061_-	1.72516e-11	NAMPT
ENSG00000171314	-0.178253	2	chr10_97433087_97433117_+,chr10_97433424_97433454_+	0.296166	PGAM1
ENSG00000055208	-2.6628	4	chr6_149410519_149410549_+,chr6_149411365_149411395_+,chr6_149411494_149411524_+,chr6_149411577_149411607_+	6.34315e-06	TAB2
ENSG00000103152	-0.0040426	2	chr16_85748_85778_+,chr16_85789_85846_+	1	MPG
ENSG00000127774	-0.0176761	3	chr17_3669529_3669559_+,chr17_3669589_3669619_+,chr17_3669635_3669691_+	1	EMC6
ENSG00000162409	-1.60242	5	chr1_56708372_56708402_+,chr1_56708452_56708482_+,chr1_56708898_56708928_+,chr1_56708966_56708996_+,chr1_56709026_56709056_+	0.80288	PRKAA2
ENSG00000113712	0.496181	2	chr5_149516472_149516502_-,chr5_149547012_149547042_-	0.0831861	CSNK1A1
ENSG00000144824	-0.0258865	4	chr3_111939601_111939631_+,chr3_111974747_111974777_+,chr3_111974822_111974852_+,chr3_111976207_111976293_+	1.01188e-06	PHLDB2
ENSG00000101363	0.0678626	3	chr20_37317075_37317105_+,chr20_37317153_37317183_+,chr20_37317230_37317260_+	0.938847	MANBAL
ENSG00000060339	0.0469123	3	chr10_68761163_68761193_+,chr10_68771415_68771445_+,chr10_68786189_68786219_+	0.0044547	CCAR1
ENSG00000101333	0.0585353	5	chr20_9234135_9234165_+,chr20_9479099_9479129_+,chr20_9479284_9479314_+,chr20_9479919_9479949_+,chr20_9480444_9480474_+	6.48902e-06	PLCB4
ENSG00000088356	-0.0927774	3	chr20_31944964_31944994_-,chr20_31945014_31945044_-,chr20_31950312_31950342_-	0.971436	PDRG1
ENSG00000114902	-0.0775957	3	chr3_52708059_52708089_+,chr3_52708091_52708121_+,chr3_52708138_52708168_+	0.108906	SPCS1
ENSG00000123485	-0.245972	4	chr2_233836702_233836761_-,chr2_233837356_233837411_-,chr2_233837436_233837466_-,chr2_233852580_233852610_-	0.00339501	HJURP
ENSG00000068745	-0.035026	2	chr3_48688003_48688033_-,chr3_48693764_48693794_-	0.269085	IP6K2
ENSG00000171564	-0.333339	3	chr4_154570722_154570752_+,chr4_154570789_154570819_+,chr4_154571056_154571086_+	1.43782e-05	FGB
ENSG00000100227	-1.63169	3	chr22_42583721_42583751_-,chr22_42585648_42585678_-,chr22_42585720_42585750_-	4.17468e-09	POLDIP3
ENSG00000141232	0.0222682	2	chr17_50862223_50862253_-,chr17_50862304_50862334_-	0.974794	TOB1
ENSG00000101052	-0.234185	3	chr20_43647064_43647094_+,chr20_43647161_43647191_+,chr20_43647192_43647250_+	0.945203	IFT52
ENSG00000158458	-2.57057	3	chr5_139847647_139847677_-,chr5_139847792_139847822_-,chr5_139869394_139869424_-	9.40645e-05	NRG2
ENSG00000118816	-0.225978	5	chr4_77047155_77047185_-,chr4_77047233_77047263_-,chr4_77047284_77047314_-,chr4_77048060_77048117_-,chr4_77048204_77048234_-	0.000101979	CCNI
ENSG00000167258	-0.0613229	4	chr17_39511216_39511246_+,chr17_39531373_39531403_+,chr17_39532244_39532274_+,chr17_39533032_39533062_+	1.48989e-05	CDK12
ENSG00000158106	0.480854	2	chr8_143382778_143382808_+,chr8_143384190_143384220_+	0.305821	RHPN1
ENSG00000181826	-4.48605	3	chr4_37610634_37610664_-,chr4_37613154_37613184_-,chr4_37613196_37613226_-	1.91027e-05	RELL1
ENSG00000131944	0.0880318	2	chr19_32978560_32978590_+,chr19_32978695_32978725_+	1	FAAP24
ENSG00000084090	0.55379	2	chr2_96184859_96184889_-,chr2_96185604_96185634_-	0.195406	STARD7
ENSG00000111110	-3.24554	4	chr12_62644003_62644033_-,chr12_62647290_62647320_-,chr12_62658183_62658213_-,chr12_62689645_62689675_-	0.000154694	PPM1H
ENSG00000135090	0.158703	2	chr12_118150983_118151013_-,chr12_118177200_118177230_-	0.822076	TAOK3
ENSG00000174243	0.491299	3	chr12_48829756_48829786_-,chr12_48829805_48829891_-,chr12_48837604_48837634_-	0.311441	DDX23
ENSG00000089682	0.888679	3	chrX_107067138_107067168_-,chrX_107067252_107067282_-,chrX_107067501_107067531_-	0.158691	RBM41
ENSG00000140983	0.0351186	3	chr16_673988_674018_+,chr16_674046_674076_+,chr16_674103_674133_+	0.697438	RHOT2
ENSG00000108528	-0.220941	3	chr17_4937205_4937235_-,chr17_4937312_4937342_-,chr17_4937469_4937499_-	0.0335706	SLC25A11
ENSG00000092330	0.271557	3	chr14_24239026_24239056_-,chr14_24239075_24239105_-,chr14_24239643_24239673_-	0.976031	TINF2
ENSG00000076351	0.216472	5	chr17_28398231_28398261_-,chr17_28399029_28399059_-,chr17_28399085_28399115_-,chr17_28404348_28404378_-,chr17_28404404_28404434_-	0.432297	SLC46A1
ENSG00000114405	0.103964	2	chr3_62333415_62333445_+,chr3_62333616_62333646_+	0.804193	C3orf14
ENSG00000109861	-0.102968	4	chr11_88293597_88293627_-,chr11_88293711_88293741_-,chr11_88326062_88326118_-,chr11_88326154_88326184_-	0.4067	CTSC
ENSG00000187764	-0.297942	3	chr9_89377235_89377265_-,chr9_89377391_89377421_-,chr9_89438965_89438995_-	0.0743228	SEMA4D
ENSG00000151893	-0.356161	4	chr10_118681503_118681533_-,chr10_118684556_118684586_-,chr10_118685772_118685802_-,chr10_118685941_118685971_-	2.6437e-06	CACUL1
ENSG00000126461	0.0297663	2	chr19_49658572_49658602_+,chr19_49658612_49658642_+	0.963559	SCAF1
ENSG00000229656.2	0.55261	5	chr10_32959936_32959966_+,chr10_33081877_33081907_+,chr10_33081964_33081994_+,chr10_33082072_33082102_+,chr10_33098569_33098599_+	0.00309999
ENSG00000174132	0.287039	2	chr5_100586546_100586576_+,chr5_100586711_100586741_+	0.719844	FAM174A
ENSG00000141582	0.281969	5	chr17_79833158_79833188_-,chr17_79833275_79833305_-,chr17_79833321_79833351_-,chr17_79833355_79833385_-,chr17_79833414_79833444_-	0.00306555	CBX4
ENSG00000058404	-0.00100853	2	chr7_44219316_44219346_-,chr7_44219366_44219396_-	1	CAMK2B
ENSG00000104812	0.00302719	2	chr19_48968130_48968160_-,chr19_48968169_48968199_-	1	GYS1
ENSG00000178691	-6.22471	7	chr17_31999109_31999139_+,chr17_31999207_31999237_+,chr17_31999240_31999270_+,chr17_31999307_31999337_+,chr17_32000543_32000573_+,chr17_32000972_32001002_+,chr17_32001022_32001052_+	1.00201e-11	SUZ12
ENSG00000198604	-0.011051	2	chr14_34752731_34752761_-,chr14_34752912_34752942_-	0.257389	BAZ1A
ENSG00000100116	0.0879595	2	chr22_37816785_37816815_+,chr22_37816867_37816897_+	0.571024	GCAT
ENSG00000124496	-0.0183508	2	chr6_42228126_42228156_-,chr6_42228201_42228231_-	0.96399	TRERF1
ENSG00000088247	-0.592268	7	chr19_6413173_6413203_-,chr19_6413208_6413238_-,chr19_6413350_6413380_-,chr19_6413414_6413444_-,chr19_6413641_6413671_-,chr19_6413761_6413791_-,chr19_6413826_6413856_-	1.65032e-14	KHSRP
ENSG00000132142	-1.57655	8	chr17_37084992_37085022_-,chr17_37085459_37085489_-,chr17_37085501_37085531_-,chr17_37143574_37143604_-,chr17_37305915_37305945_-,chr17_37328645_37328675_-,chr17_37405932_37405962_-,chr17_37406211_37406241_-	5.47145e-05
ENSG00000113812	-1.1918	3	chr3_53868586_53868616_-,chr3_53868653_53868683_-,chr3_53871158_53871188_-	0.00700704	ACTR8
ENSG00000118257	-5.42514	6	chr2_205697880_205697910_+,chr2_205769626_205769656_+,chr2_205777094_205777152_+,chr2_205779684_205779714_+,chr2_205795544_205795574_+,chr2_205798035_205798065_+	1.24971e-10	NRP2
ENSG00000143183	-0.0293864	4	chr1_165727241_165727328_-,chr1_165727443_165727473_-,chr1_165727541_165727599_-,chr1_165727627_165727657_-	0.00321823	TMCO1
ENSG00000110768	-1.05287	4	chr11_18348228_18348258_+,chr11_18366038_18366068_+,chr11_18366204_18366261_+,chr11_18366784_18366814_+	6.50268e-05	GTF2H1
ENSG00000144746	0.0876619	4	chr3_69104920_69104950_+,chr3_69105333_69105363_+,chr3_69105369_69105399_+,chr3_69106036_69106092_+	0.0072704	ARL6IP5
ENSG00000101266	-0.879544	7	chr20_481112_481142_-,chr20_481165_481195_-,chr20_481597_481627_-,chr20_482694_482724_-,chr20_482747_482777_-,chr20_482795_482825_-,chr20_483797_483827_-	1.35202e-08	CSNK2A1
ENSG00000129071	-0.0133097	3	chr3_129430947_129430977_-,chr3_129431266_129431296_-,chr3_129431390_129431420_-	0.972164	MBD4
ENSG00000152422	0.333318	2	chr5_83284048_83284078_+,chr5_83353730_83353760_+	0.935862	XRCC4
ENSG00000073803	-0.195771	5	chr3_185291730_185291760_+,chr3_185291783_185291813_+,chr3_185292985_185293015_+,chr3_185293049_185293079_+,chr3_185489064_185489094_+	8.67817e-07	MAP3K13
ENSG00000184517	-1.30788	5	chr16_75169576_75169606_+,chr16_75169631_75169661_+,chr16_75171956_75171986_+,chr16_75172058_75172088_+,chr16_75172204_75172234_+	0.0149179	ZFP1
ENSG00000176871	-1.70786	8	chr12_118032019_118032049_-,chr12_118032687_118032717_-,chr12_118032906_118032936_-,chr12_118032952_118032982_-,chr12_118033057_118033116_-,chr12_118034056_118034086_-,chr12_118034099_118034129_-,chr12_118034190_118034220_-	2.01116e-17	WSB2
ENSG00000117399	0.365435	5	chr1_43363065_43363095_+,chr1_43363116_43363146_+,chr1_43363173_43363203_+,chr1_43363392_43363422_+,chr1_43363444_43363474_+	7.45028e-08	CDC20
ENSG00000237943.2	-0.58422	2	chr10_6584273_6584303_+,chr10_6584527_6584557_+	0.018551
ENSG00000147548	1.2878	7	chr8_38275310_38275340_-,chr8_38275347_38275377_-,chr8_38275493_38275523_-,chr8_38316865_38316895_-,chr8_38317562_38317592_-,chr8_38317603_38317663_-,chr8_38319759_38319789_-	8.53818e-12	NSD3
ENSG00000165410	-1.0373	4	chr14_34710447_34710477_-,chr14_34712013_34712043_-,chr14_34712083_34712113_-,chr14_34712124_34712154_-	2.16816e-05	CFL2
ENSG00000089006	-1.20443	4	chr20_17941574_17941630_-,chr20_17942213_17942243_-,chr20_17947146_17947176_-,chr20_17947237_17947267_-	3.18471e-09	SNX5
ENSG00000099817	0.102185	3	chr19_1088164_1088194_-,chr19_1088211_1088241_-,chr19_1088294_1088324_-	0.438746	POLR2E
ENSG00000172731	0.0159534	2	chr10_70298975_70299005_-,chr10_70299036_70299066_-	0.912204	LRRC20
ENSG00000068796	-0.611248	7	chr5_62357715_62357745_+,chr5_62385688_62385718_+,chr5_62386197_62386227_+,chr5_62386261_62386291_+,chr5_62386353_62386383_+,chr5_62388711_62388741_+,chr5_62388805_62388835_+	6.45913e-09	KIF2A
ENSG00000127554	0.0599139	3	chr16_1986084_1986114_+,chr16_1986647_1986677_+,chr16_1986697_1986727_+	0.000121756	GFER
ENSG00000214194	0.0949727	4	chr7_113116723_113116753_-,chr7_113116777_113116807_-,chr7_113117284_113117314_-,chr7_113117391_113117421_-	0.241506	SMIM30
[truncated: 5,982 more rows]

## Sheet: (B) CPSF6KO#B7_vs_Mock_A549
Gene	PolyAIndex	No.PAsites	PolyASites	AdjG-Pval	Symbol
ENSG00000174915	0.103504	2	chr11_491346_491401_+,chr11_494540_494570_+	0.256531	PTDSS2
ENSG00000157851	-1.47385	2	chr2_26947164_26947194_+,chr2_26949919_26949949_+	0.00244066	DPYSL5
ENSG00000149196	0.334379	4	chr11_86345633_86345663_+,chr11_86345775_86345805_+,chr11_86345838_86345868_+,chr11_86345913_86345943_+	0.407031	HIKESHI
ENSG00000115318	-0.238276	2	chr2_74532870_74532900_-,chr2_74533133_74533188_-	0.00232854	LOXL3
ENSG00000109180	0.0900554	3	chr4_48857229_48857259_+,chr4_48861165_48861195_+,chr4_48861218_48861248_+	0.620398	OCIAD1
ENSG00000146083	-1.58523	4	chr5_176526712_176526742_-,chr5_176526751_176526781_-,chr5_176526795_176526825_-,chr5_176527276_176527306_-	9.92135e-09	RNF44
ENSG00000172301	0.0742282	3	chr17_31851871_31851901_-,chr17_31851912_31851942_-,chr17_31851967_31851997_-	0.0705886	COPRS
ENSG00000157077	-0.598211	3	chr1_52346507_52346537_+,chr1_52346604_52346634_+,chr1_52352510_52352540_+	0.0250097	ZFYVE9
ENSG00000121892	-1.31101	11	chr4_39822863_39822893_-,chr4_39822962_39822992_-,chr4_39824289_39824347_-,chr4_39824394_39824424_-,chr4_39824470_39824500_-,chr4_39824802_39824832_-,chr4_39824834_39824864_-,chr4_39824961_39824991_-,chr4_39837980_39838010_-,chr4_39841935_39841965_-,chr4_39898014_39898044_-	2.04767e-17	PDS5A
ENSG00000100138	-0.552723	5	chr22_41673933_41673963_-,chr22_41673965_41673995_-,chr22_41674800_41674830_-,chr22_41674849_41674879_-,chr22_41674960_41674990_-	1.21501e-10	SNU13
ENSG00000099341	-0.154585	5	chr19_38383289_38383319_+,chr19_38383382_38383412_+,chr19_38383445_38383475_+,chr19_38383723_38383753_+,chr19_38383767_38383824_+	0.0653308	PSMD8
ENSG00000070047	0.577293	2	chr11_598473_598503_+,chr11_611974_612060_+	0.323032	PHRF1
ENSG00000169599	0.0424128	2	chr2_69396102_69396161_-,chr2_69396176_69396206_-	0.781807	NFU1
ENSG00000163507	-0.246175	3	chr3_108551004_108551034_-,chr3_108551130_108551160_-,chr3_108551162_108551192_-	0.376417	CIP2A
ENSG00000133112	0.555809	7	chr13_45336870_45336900_-,chr13_45336902_45336962_-,chr13_45336967_45336997_-,chr13_45337177_45337207_-,chr13_45337220_45337250_-,chr13_45337257_45337317_-,chr13_45337318_45337348_-	1.00431e-13	TPT1
ENSG00000161981	0.373019	5	chr16_57283_57313_+,chr16_57344_57374_+,chr16_57382_57412_+,chr16_57423_57453_+,chr16_57630_57689_+	0.0356237	SNRNP25
ENSG00000118816	-0.210736	5	chr4_77047155_77047185_-,chr4_77047233_77047263_-,chr4_77047284_77047314_-,chr4_77048060_77048117_-,chr4_77048204_77048234_-	5.42006e-05	CCNI
ENSG00000129128	-1.03036	5	chr4_176328321_176328351_+,chr4_176328368_176328398_+,chr4_176328595_176328625_+,chr4_176332133_176332163_+,chr4_176332211_176332271_+	1.48045e-11	SPCS3
ENSG00000079246	-0.788141	7	chr2_216205231_216205261_+,chr2_216205264_216205294_+,chr2_216205336_216205366_+,chr2_216205368_216205424_+,chr2_216206088_216206118_+,chr2_216206210_216206240_+,chr2_216206251_216206281_+	4.63503e-14	XRCC5
ENSG00000163479	0.289449	2	chr1_156009048_156009078_-,chr1_156009196_156009226_-	0.0183184	SSR2
ENSG00000172409	-0.0495245	2	chr11_57661804_57661834_+,chr11_57661835_57661865_+	0.990565	CLP1
ENSG00000231312.2	-0.173509	8	chr2_39454335_39454394_+,chr2_39454720_39454775_+,chr2_39474735_39474765_+,chr2_39474768_39474798_+,chr2_39474810_39474840_+,chr2_39474923_39474953_+,chr2_39475104_39475134_+,chr2_39601478_39601508_+	7.50231e-06
ENSG00000141140	0.367528	5	chr17_36495589_36495619_-,chr17_36495636_36495666_-,chr17_36495706_36495736_-,chr17_36495755_36495785_-,chr17_36513060_36513116_-	0.0906518
ENSG00000110717	0.045273	4	chr11_68036496_68036526_+,chr11_68036531_68036561_+,chr11_68036565_68036595_+,chr11_68036614_68036644_+	0.647495	NDUFS8
ENSG00000068366	-3.54364	5	chrX_109641330_109641360_-,chrX_109641435_109641465_-,chrX_109643037_109643067_-,chrX_109643679_109643709_-,chrX_109644008_109644038_-	2.77118e-14	ACSL4
ENSG00000110768	-1.74046	4	chr11_18348228_18348258_+,chr11_18366038_18366068_+,chr11_18366204_18366261_+,chr11_18366784_18366814_+	3.39947e-05	GTF2H1
ENSG00000086189	-0.216837	3	chr5_62388527_62388557_-,chr5_62388601_62388656_-,chr5_62388795_62388825_-	0.188202	DIMT1
ENSG00000147119	-0.56245	3	chrX_46598159_46598214_+,chrX_46598313_46598343_+,chrX_46598370_46598400_+	0.0590136	CHST7
ENSG00000148229	0.00655649	2	chr9_113407235_113407265_-,chr9_113407287_113407317_-	1	POLE3
ENSG00000136816	9.39589e-05	2	chr9_129813617_129813647_+,chr9_129813675_129813705_+	0.985881	TOR1B
ENSG00000185053	0.300568	2	chr8_14811519_14811549_-,chr8_15078148_15078178_-	0.549763	SGCZ
ENSG00000130826	-0.351121	3	chrX_154777504_154777534_+,chrX_154777550_154777580_+,chrX_154777654_154777684_+	0.000427133	DKC1
ENSG00000140836	-0.303737	7	chr16_72782885_72782915_-,chr16_72782943_72782973_-,chr16_72783002_72783032_-,chr16_72783045_72783075_-,chr16_72785206_72785236_-,chr16_72787025_72787055_-,chr16_72787101_72787131_-	1.3711e-11	ZFHX3
ENSG00000111726	-0.0427904	4	chr12_22065310_22065340_+,chr12_22065499_22065529_+,chr12_22065566_22065596_+,chr12_22065638_22065697_+	0.00844639	CMAS
ENSG00000136279	-0.207383	8	chr7_44061240_44061270_+,chr7_44061332_44061387_+,chr7_44061392_44061422_+,chr7_44061430_44061460_+,chr7_44061538_44061568_+,chr7_44061596_44061626_+,chr7_44061629_44061659_+,chr7_44061686_44061716_+	0.102911	DBNL
ENSG00000107789	-1.48512	2	chr10_87553050_87553080_+,chr10_87553358_87553388_+	0.00430084	MINPP1
ENSG00000067177	-0.240152	4	chrX_72580480_72580564_-,chrX_72580628_72580658_-,chrX_72580665_72580695_-,chrX_72580697_72580727_-	0.00568369	PHKA1
ENSG00000112242	0.283466	6	chr6_20402160_20402217_+,chr6_20493273_20493303_+,chr6_20493404_20493434_+,chr6_20493546_20493576_+,chr6_20493588_20493618_+,chr6_20493657_20493714_+	0.119994	E2F3
ENSG00000126821	-0.150881	2	chr14_63684216_63684246_-,chr14_63684298_63684328_-	0.909315	SGPP1
ENSG00000116473	-0.0206441	3	chr1_111712927_111712957_+,chr1_111713006_111713036_+,chr1_111713084_111713114_+	0.511583	RAP1A
ENSG00000173039	-1.98921	2	chr11_65653575_65653632_-,chr11_65654220_65654250_-	4.36636e-05	RELA
ENSG00000072062	-0.526355	2	chr19_14091688_14091744_-,chr19_14091841_14091871_-	0.380896	PRKACA
ENSG00000152620	-2.09214	2	chr5_36192885_36192915_-,chr5_36194822_36194852_-	1.00711e-07	NADK2
ENSG00000146842	-0.0231022	2	chr7_130164715_130164745_-,chr7_130164766_130164796_-	1	TMEM209
ENSG00000103707	-0.654348	3	chr15_65002510_65002540_-,chr15_65002995_65003025_-,chr15_65013288_65013318_-	0.000567724	MTFMT
ENSG00000188010	0.0426001	3	chr2_38882503_38882533_+,chr2_38882542_38882572_+,chr2_38882617_38882647_+	0.570696	MORN2
ENSG00000124172	0.087465	5	chr20_59028678_59028708_-,chr20_59028713_59028771_-,chr20_59028780_59028810_-,chr20_59030321_59030351_-,chr20_59030366_59030396_-	0.934715	ATP5F1E
ENSG00000123200	0.181302	4	chr13_45969567_45969597_-,chr13_45975393_45975423_-,chr13_46010348_46010378_-,chr13_46042164_46042194_-	0.832307	ZC3H13
ENSG00000125734	-0.106326	2	chr19_6730055_6730085_-,chr19_6730128_6730158_-	0.651914	GPR108
ENSG00000114784	-0.217823	4	chr3_40312236_40312266_+,chr3_40312291_40312321_+,chr3_40312332_40312362_+,chr3_40312373_40312429_+	0.702985	EIF1B
ENSG00000108474	0.399096	2	chr17_16218184_16218214_+,chr17_16326224_16326254_+	0.00490539	PIGL
ENSG00000123415	0.0739746	3	chr12_54181409_54181466_-,chr12_54181471_54181501_-,chr12_54181562_54181592_-	0.646455	SMUG1
ENSG00000162073	-0.0581919	3	chr16_2972775_2972805_+,chr16_2973336_2973366_+,chr16_2973454_2973484_+	0.944436	PAQR4
ENSG00000115183	-3.02436	3	chr2_159219471_159219501_+,chr2_159231066_159231096_+,chr2_159232629_159232659_+	4.42222e-08	TANC1
ENSG00000117533	0.53	2	chr1_171703801_171703831_-,chr1_171703922_171703952_-	0.990185	VAMP4
ENSG00000227008	0.000442918	2	chrX_133671256_133671286_+,chrX_133671289_133671319_+	0.744151	AL009174.1
ENSG00000171174	0.0406337	3	chr2_27781486_27781516_-,chr2_27781533_27781563_-,chr2_27781576_27781606_-	0.91904	RBKS
ENSG00000170525	-3.4917	3	chr10_6233361_6233391_+,chr10_6235437_6235467_+,chr10_6235502_6235532_+	5.17028e-06	PFKFB3
ENSG00000149743	-0.0142999	3	chr11_64223799_64223829_-,chr11_64223840_64223870_-,chr11_64223874_64223904_-	0.945596	TRPT1
ENSG00000121274	0.546859	5	chr16_50230156_50230186_+,chr16_50230225_50230255_+,chr16_50230549_50230579_+,chr16_50230655_50230685_+,chr16_50235280_50235310_+	0.00047072	TENT4B
ENSG00000154217	0.0443097	2	chr17_67414081_67414111_+,chr17_67692894_67692924_+	0.128182	PITPNC1
ENSG00000107521	-0.707345	2	chr10_98417021_98417051_-,chr10_98429309_98429339_-	0.244286	HPS1
ENSG00000197971	0.466944	5	chr18_76978833_76978863_-,chr18_76978923_76978953_-,chr18_77012793_77012823_-,chr18_77015160_77015190_-,chr18_77016254_77016284_-	1.01946e-07	MBP
ENSG00000100731	-0.0282362	3	chr14_71110066_71110096_+,chr14_71110124_71110154_+,chr14_71110185_71110215_+	0.900767	PCNX1
ENSG00000168453	0.116523	3	chr8_22114419_22114449_-,chr8_22114486_22114516_-,chr8_22115068_22115098_-	0.849273	HR
ENSG00000134001	1.11278	3	chr14_67383393_67383423_+,chr14_67383761_67383791_+,chr14_67383803_67383860_+	0.827172	EIF2S1
ENSG00000187555	-0.53812	6	chr16_8892097_8892127_-,chr16_8892775_8892805_-,chr16_8892905_8892935_-,chr16_8893113_8893143_-,chr16_8893492_8893522_-,chr16_8893793_8893823_-	1.11429e-12	USP7
ENSG00000167112	0.0119661	5	chr9_128309109_128309139_-,chr9_128309150_128309180_-,chr9_128309336_128309366_-,chr9_128309439_128309469_-,chr9_128309491_128309521_-	0.951394	TRUB2
ENSG00000169410	-1.68654	5	chr15_75467123_75467153_-,chr15_75467201_75467231_-,chr15_75468185_75468215_-,chr15_75468513_75468543_-,chr15_75468577_75468607_-	1.21046e-05	PTPN9
ENSG00000115073	0.017363	2	chr2_97655941_97655998_-,chr2_97656005_97656035_-	0.949849	ACTR1B
ENSG00000069345	-3.67145	7	chr16_46956385_46956415_-,chr16_46956458_46956488_-,chr16_46956492_46956522_-,chr16_46956564_46956621_-,chr16_46956671_46956701_-,chr16_46956758_46956788_-,chr16_46956797_46956827_-	1.49452e-16	DNAJA2
ENSG00000125354	0.245468	3	chrX_119616945_119616975_-,chrX_119619321_119619351_-,chrX_119619399_119619429_-	0.929777	SEPTIN6
ENSG00000138678	-2.25481	2	chr4_83604984_83605014_+,chr4_83605845_83605875_+	0.00740839	GPAT3
ENSG00000154822	-0.696868	4	chr3_16952361_16952391_+,chr3_17090044_17090074_+,chr3_17090082_17090112_+,chr3_17090565_17090595_+	0.00134394	PLCL2
ENSG00000123395	-0.0496643	2	chr12_52077349_52077379_+,chr12_52077454_52077484_+	0.990185	ATG101
ENSG00000173852	-1.57792	7	chr7_34926275_34926305_-,chr7_34928887_34928917_-,chr7_34928960_34928990_-,chr7_34930535_34930565_-,chr7_34930645_34930675_-,chr7_34931398_34931428_-,chr7_34931439_34931469_-	2.16093e-12	DPY19L1
ENSG00000087269	-0.25972	6	chr4_2937936_2937966_-,chr4_2937988_2938018_-,chr4_2938113_2938143_-,chr4_2938224_2938254_-,chr4_2938813_2938843_-,chr4_2939224_2939254_-	0.00812421	NOP14
ENSG00000179091	0.295435	3	chr8_144097326_144097384_+,chr8_144097462_144097492_+,chr8_144097495_144097525_+	0.0198473	CYC1
ENSG00000004864	-3.73677	4	chr7_96120220_96120250_-,chr7_96120415_96120445_-,chr7_96120811_96120841_-,chr7_96192975_96193005_-	0.000141495	SLC25A13
ENSG00000047188	-0.909571	3	chr5_113593678_113593708_+,chr5_113594049_113594079_+,chr5_113594084_113594114_+	0.199376	YTHDC2
ENSG00000102401	-1.94409	5	chrX_101626182_101626212_+,chrX_101626216_101626246_+,chrX_101626286_101626316_+,chrX_101626345_101626403_+,chrX_101626454_101626484_+	0.0362294	ARMCX3
ENSG00000261221	-0.145578	3	chr19_55617236_55617266_+,chr19_55617309_55617339_+,chr19_55620139_55620169_+	0.00321107	ZNF865
ENSG00000144567	-0.305603	4	chr2_219183397_219183427_+,chr2_219183462_219183492_+,chr2_219183696_219183782_+,chr2_219185449_219185479_+	7.80783e-05	RETREG2
ENSG00000204209	-0.108678	3	chr6_33318558_33318588_-,chr6_33318612_33318642_-,chr6_33320008_33320038_-	0.870634	DAXX
ENSG00000196547	-0.957197	3	chr15_90921025_90921055_+,chr15_90921107_90921137_+,chr15_90921166_90921196_+	1	MAN2A2
ENSG00000165502	0.0703458	3	chr14_49618688_49618718_-,chr14_49618740_49618770_-,chr14_49618806_49618836_-	0.00241737	RPL36AL
ENSG00000135956	-0.659666	7	chr2_96248514_96248544_-,chr2_96250574_96250604_-,chr2_96250911_96250941_-,chr2_96250960_96250990_-,chr2_96251638_96251697_-,chr2_96251728_96251758_-,chr2_96253004_96253059_-	0.0039579	TMEM127
ENSG00000253438.2	-0.147134	2	chr8_126926643_126926673_+,chr8_127088512_127088542_+	0.717
ENSG00000119414	-0.910134	5	chr9_125149128_125149158_-,chr9_125149206_125149236_-,chr9_125149264_125149294_-,chr9_125149568_125149598_-,chr9_125149615_125149645_-	0.00040426	PPP6C
ENSG00000175467	0.713986	3	chr11_65978885_65978915_+,chr11_65979066_65979096_+,chr11_65979785_65979815_+	0.0543505	SART1
ENSG00000168906	-1.85163	3	chr2_85544335_85544365_+,chr2_85545255_85545285_+,chr2_85549853_85549883_+	0.00483265	MAT2A
ENSG00000064313	-1.67377	2	chr8_119730774_119730833_-,chr8_119745909_119745939_-	0.00271172	TAF2
ENSG00000007392	0.287269	5	chr16_188962_189020_-,chr16_189056_189086_-,chr16_189098_189128_-,chr16_189142_189172_-,chr16_206003_206033_-	0.571912	LUC7L
ENSG00000149136	0.0771506	3	chr11_57325988_57326018_-,chr11_57326087_57326142_-,chr11_57327461_57327491_-	0.197929	SSRP1
ENSG00000081913	-2.59915	2	chr18_62979698_62979728_+,chr18_62980403_62980433_+	0.000166174	PHLPP1
ENSG00000122952	-4.15354	5	chr10_56357445_56357475_-,chr10_56357487_56357517_-,chr10_56357633_56357663_-,chr10_56357822_56357852_-,chr10_56358057_56358087_-	7.17338e-13	ZWINT
ENSG00000131375	-2.22836	4	chr3_15251350_15251380_+,chr3_15251521_15251551_+,chr3_15252147_15252177_+,chr3_15252273_15252303_+	5.28343e-05	CAPN7
ENSG00000135250	-0.611965	6	chr7_105111315_105111345_-,chr7_105114033_105114063_-,chr7_105116374_105116434_-,chr7_105117299_105117329_-,chr7_105117354_105117384_-,chr7_105117584_105117614_-	1.62657e-09	SRPK2
ENSG00000003137	-0.272285	2	chr2_72129238_72129268_-,chr2_72129306_72129336_-	0.0179802	CYP26B1
ENSG00000170145	-3.52558	4	chr11_111725119_111725149_+,chr11_111725939_111725969_+,chr11_111726022_111726077_+,chr11_111730545_111730575_+	0.000128762	SIK2
ENSG00000106976	-0.695658	4	chr9_128230199_128230229_+,chr9_128255086_128255116_+,chr9_128255151_128255181_+,chr9_128255214_128255244_+	0.0329676	DNM1
ENSG00000093009	0.00419522	2	chr22_19520523_19520553_+,chr22_19520571_19520601_+	1	CDC45
ENSG00000011566	-4.90943	3	chr2_39249278_39249308_-,chr2_39250098_39250128_-,chr2_39287805_39287835_-	5.3145e-06	MAP4K3
ENSG00000136930	0.405645	5	chr9_124353465_124353495_-,chr9_124353498_124353528_-,chr9_124353545_124353575_-,chr9_124353577_124353607_-,chr9_124353624_124353654_-	7.45391e-05	PSMB7
ENSG00000116138	-4.08513	2	chr1_15568780_15568810_+,chr1_15571703_15571733_+	9.38001e-07	DNAJC16
ENSG00000166900	-1.35453	3	chr11_59789175_59789205_+,chr11_59802589_59802619_+,chr11_59802676_59802706_+	0.057204	STX3
ENSG00000105429	0.0333894	2	chr19_42378664_42378694_+,chr19_42378735_42378765_+	0.581866	MEGF8
ENSG00000061676	-6.48975	5	chr2_182924887_182924917_-,chr2_182924925_182924955_-,chr2_182924997_182925027_-,chr2_182925575_182925605_-,chr2_182925682_182925712_-	7.34983e-14	NCKAP1
ENSG00000121931	-0.620105	3	chr1_110947190_110947220_-,chr1_110947224_110947254_-,chr1_110947939_110947969_-	0.00305795	LRIF1
ENSG00000115252	0.0125675	2	chr2_182256039_182256069_-,chr2_182451977_182452007_-	0.637917	PDE1A
ENSG00000130558	0.351001	4	chr9_135098076_135098106_+,chr9_135120859_135120889_+,chr9_135121098_135121128_+,chr9_135121150_135121180_+	0.270881	OLFM1
ENSG00000120963	0.42442	4	chr8_101198924_101198954_-,chr8_101199000_101199030_-,chr8_101199085_101199115_-,chr8_101199124_101199154_-	0.039353	ZNF706
ENSG00000206053	-1.94717	8	chr16_1699461_1699491_+,chr16_1699514_1699544_+,chr16_1699554_1699613_+,chr16_1699933_1699963_+,chr16_1701310_1701340_+,chr16_1701363_1701393_+,chr16_1701397_1701427_+,chr16_1702021_1702076_+	8.44262e-26	JPT2
ENSG00000125257	-2.76317	5	chr13_95019835_95019865_-,chr13_95019894_95019924_-,chr13_95021161_95021191_-,chr13_95095944_95095974_-,chr13_95115777_95115807_-	0.000601803	ABCC4
ENSG00000173757	-1.53679	3	chr17_42199223_42199282_-,chr17_42200467_42200497_-,chr17_42201620_42201650_-	2.92236e-07	STAT5B
ENSG00000099715	-0.618382	2	chrY_5393675_5393705_+,chrY_5574470_5574500_+	0.0160137	PCDH11Y
ENSG00000204822	0.0979877	2	chr2_74471934_74472018_-,chr2_74472101_74472131_-	0.0190369	MRPL53
ENSG00000025796	-0.957255	5	chr6_107870766_107870796_-,chr6_107871436_107871466_-,chr6_107883009_107883039_-,chr6_107893526_107893556_-,chr6_107929414_107929444_-	7.69443e-07	SEC63
ENSG00000108666	0.031104	2	chr17_32331596_32331626_-,chr17_32331652_32331682_-	0.970013	C17orf75
ENSG00000110092	-0.469403	4	chr11_69651373_69651403_+,chr11_69651580_69651610_+,chr11_69654405_69654435_+,chr11_69654444_69654474_+	1.52067e-09	CCND1
ENSG00000233016.2	-0.261518	5	chr9_136724333_136724390_-,chr9_136724594_136724624_-,chr9_136724641_136724700_-,chr9_136724706_136724736_-,chr9_136724757_136724787_-	0.0107466
ENSG00000185222	-0.340478	6	chrX_103357131_103357161_+,chrX_103357775_103357805_+,chrX_103358135_103358165_+,chrX_103358338_103358368_+,chrX_103358399_103358429_+,chrX_103358432_103358462_+	1.45421e-07	TCEAL9
ENSG00000084676	0.00284871	5	chr2_24769132_24769191_+,chr2_24769215_24769245_+,chr2_24769271_24769301_+,chr2_24769325_24769355_+,chr2_24769359_24769389_+	0.0272843	NCOA1
ENSG00000050130	-1.67176	3	chr14_59504107_59504137_+,chr14_59504679_59504709_+,chr14_59505258_59505288_+	2.62912e-09	JKAMP
ENSG00000105058	0.0421164	3	chr19_16185487_16185517_+,chr19_16191951_16191981_+,chr19_16191989_16192046_+	0.946487	FAM32A
ENSG00000124209	0.74805	3	chr20_58360427_58360457_+,chr20_58360635_58360665_+,chr20_58360843_58360873_+	0.267188	RAB22A
ENSG00000174446	-0.682161	7	chr15_66493817_66493847_-,chr15_66493884_66493914_-,chr15_66494143_66494173_-,chr15_66494210_66494265_-,chr15_66494273_66494303_-,chr15_66494322_66494352_-,chr15_66494405_66494435_-	1.72642e-05	SNAPC5
ENSG00000129534	-1.52542	2	chr14_45203293_45203323_-,chr14_45203848_45203878_-	3.28862e-05	MIS18BP1
ENSG00000125347	0.16453	3	chr5_132483058_132483118_-,chr5_132483124_132483154_-,chr5_132486954_132486984_-	0.67064	IRF1
ENSG00000164040	-1.73732	5	chr4_128270140_128270170_-,chr4_128270179_128270209_-,chr4_128270782_128270812_-,chr4_128270898_128270928_-,chr4_128270959_128270989_-	9.63789e-17	PGRMC2
ENSG00000085415	-0.880344	4	chr18_12985543_12985573_+,chr18_12985689_12985719_+,chr18_12987506_12987536_+,chr18_12987539_12987569_+	4.77133e-09	SEH1L
ENSG00000140443	-0.683041	8	chr15_98755723_98755753_+,chr15_98957599_98957629_+,chr15_98958604_98958664_+,chr15_98958703_98958733_+,chr15_98958786_98958816_+,chr15_98959772_98959802_+,chr15_98964424_98964454_+,chr15_98964500_98964530_+	1.3478e-11	IGF1R
ENSG00000077092	0.686887	2	chr3_25597902_25597932_+,chr3_25598299_25598329_+	0.00566063	RARB
ENSG00000124767	0.0461907	3	chr6_38675945_38675975_-,chr6_38675984_38676014_-,chr6_38676112_38676142_-	0.237736	GLO1
ENSG00000167323	-1.65896	3	chr11_4083625_4083655_+,chr11_4093078_4093108_+,chr11_4093175_4093205_+	0.00367709	STIM1
ENSG00000139154	-0.104723	3	chr12_19520076_19520106_+,chr12_19520150_19520180_+,chr12_19520194_19520224_+	0.533475	AEBP2
ENSG00000090861	0.0988403	5	chr16_70252298_70252328_-,chr16_70252385_70252415_-,chr16_70252417_70252447_-,chr16_70252458_70252488_-,chr16_70252519_70252549_-	0.411088	AARS1
ENSG00000087995	-0.172983	4	chr17_62448853_62448883_+,chr17_62448908_62448938_+,chr17_62449346_62449376_+,chr17_62452038_62452068_+	2.44238e-08	METTL2A
ENSG00000226197.2	0.879308	2	chr9_13652283_13652313_+,chr9_13655718_13655748_+	0.0555906
ENSG00000114026	0.00371679	2	chr3_9757377_9757407_+,chr3_9766620_9766650_+	0.998554	OGG1
ENSG00000055211	-1.1945	6	chr6_149591133_149591163_+,chr6_149591293_149591323_+,chr6_149591400_149591430_+,chr6_149591599_149591629_+,chr6_149591652_149591682_+,chr6_149591690_149591748_+	6.87552e-06	GINM1
ENSG00000168887	-0.0865886	3	chr2_85606654_85606684_-,chr2_85608262_85608317_-,chr2_85611288_85611318_-	0.663747	C2orf68
ENSG00000090612	-0.170894	3	chr12_133205091_133205121_+,chr12_133205962_133205992_+,chr12_133206054_133206084_+	0.794355	ZNF268
ENSG00000187257	-3.29223	2	chr7_77779211_77779241_+,chr7_77779631_77779691_+	0.00145924	RSBN1L
ENSG00000029364	0.0711406	3	chr14_69462264_69462294_+,chr14_69462318_69462348_+,chr14_69462360_69462390_+	0.697562	SLC39A9
ENSG00000004142	-0.609254	7	chr17_28346827_28346857_-,chr17_28346906_28346936_-,chr17_28346983_28347013_-,chr17_28347181_28347211_-,chr17_28347238_28347268_-,chr17_28347278_28347308_-,chr17_28347874_28347904_-	6.41077e-07	POLDIP2
ENSG00000105821	-0.100159	6	chr7_103312177_103312207_-,chr7_103312256_103312286_-,chr7_103312289_103312319_-,chr7_103312353_103312383_-,chr7_103312519_103312549_-,chr7_103312566_103312596_-	0.877791	DNAJC2
ENSG00000149792	-1.03064	2	chr11_65126007_65126037_+,chr11_65127323_65127379_+	0.0933481	MRPL49
ENSG00000160094	-1.29181	3	chr1_33300467_33300497_+,chr1_33300640_33300670_+,chr1_33300689_33300719_+	0.0581122	ZNF362
ENSG00000171700	0.05799	5	chr20_64073181_64073211_-,chr20_64073218_64073248_-,chr20_64073255_64073285_-,chr20_64073287_64073317_-,chr20_64073367_64073397_-	0.999775	RGS19
ENSG00000263470.1	-1.68389	2	chr17_65111065_65111123_+,chr17_65113098_65113128_+	0.00012067
ENSG00000137449	-1.59415	2	chr4_15066591_15066621_+,chr4_15070121_15070151_+	7.44874e-08	CPEB2
ENSG00000244879.3	0.387935	2	chr15_50356296_50356326_+,chr15_50371196_50371226_+	0.923472
ENSG00000143545	-0.0227826	2	chr1_153981838_153981868_-,chr1_153981972_153982002_-	0.000137148	RAB13
ENSG00000115234	-0.0714348	4	chr2_27376936_27376966_+,chr2_27377024_27377054_+,chr2_27377068_27377128_+,chr2_27377242_27377300_+	0.548385	SNX17
ENSG00000116604	-1.99949	6	chr1_156463727_156463757_-,chr1_156466217_156466247_-,chr1_156466257_156466287_-,chr1_156466313_156466343_-,chr1_156467474_156467504_-,chr1_156467633_156467663_-	1.36626e-06	MEF2D
ENSG00000131018	0.0673043	2	chr6_152121795_152121825_-,chr6_152253819_152253849_-	0.000397805	SYNE1
ENSG00000203950	0.1926	4	chrX_135050932_135050962_-,chrX_135050978_135051008_-,chrX_135051031_135051061_-,chrX_135051065_135051125_-	0.0762996	RTL8A
ENSG00000117877	0.0298437	2	chr19_45409756_45409786_+,chr19_45410703_45410733_+	0.971027	CD3EAP
ENSG00000073169	0.151608	2	chr22_50202891_50202921_+,chr22_50217586_50217616_+	0.999219	SELENOO
ENSG00000134333	-2.42672	6	chr11_18407307_18407337_+,chr11_18407362_18407422_+,chr11_18407677_18407707_+,chr11_18407751_18407781_+,chr11_18407783_18407813_+,chr11_18407817_18407847_+	2.06873e-22	LDHA
ENSG00000021645	-0.202829	5	chr14_78362213_78362243_+,chr14_78792253_78792283_+,chr14_79049044_79049074_+,chr14_79864285_79864315_+,chr14_79864389_79864419_+	0.681418	NRXN3
ENSG00000174227	0.0648426	2	chr4_539417_539447_+,chr4_539499_539529_+	0.951223	PIGG
ENSG00000118960	-2.48658	3	chr2_20617822_20617852_-,chr2_20617857_20617887_-,chr2_20622187_20622217_-	0.0142729	HS1BP3
ENSG00000071054	-0.199012	6	chr2_101856006_101856036_+,chr2_101856047_101856077_+,chr2_101856105_101856135_+,chr2_101891399_101891429_+,chr2_101891441_101891496_+,chr2_101891985_101892015_+	0.000207546	MAP4K4
ENSG00000169087	0.140779	2	chr3_122740254_122740284_-,chr3_122752835_122752865_-	0.90477	HSPBAP1
ENSG00000119906	#NAME?	3	chr10_100962405_100962462_+,chr10_100965021_100965051_+,chr10_100965104_100965134_+	0.000189608	SLF2
ENSG00000124535	0.836654	3	chr6_2785515_2785545_+,chr6_2785644_2785674_+,chr6_2785715_2785745_+	0.199955	WRNIP1
ENSG00000133794	-1.19016	4	chr11_13387152_13387182_+,chr11_13387183_13387213_+,chr11_13387236_13387266_+,chr11_13388023_13388053_+	0.51224	ARNTL
ENSG00000088808	0.884172	2	chr14_103733573_103733603_-,chr14_103733964_103733994_-	0.362028	PPP1R13B
ENSG00000008405	-0.0980476	2	chr12_106991364_106991394_-,chr12_106991437_106991467_-	1	CRY1
ENSG00000110075	-2.38065	5	chr11_68613647_68613677_+,chr11_68613740_68613770_+,chr11_68614562_68614592_+,chr11_68615155_68615185_+,chr11_68615277_68615334_+	1.01638e-08	PPP6R3
ENSG00000175643	-0.153835	3	chr16_11351592_11351622_+,chr16_11351669_11351699_+,chr16_11351730_11351760_+	0.79064	RMI2
ENSG00000185022	0.0870915	2	chr22_38216364_38216394_+,chr22_38216481_38216511_+	0.977274	MAFF
ENSG00000231770.1	0.0160927	4	chr3_194584844_194584874_+,chr3_194584878_194584908_+,chr3_194584923_194584979_+,chr3_194584984_194585014_+	0.978896
ENSG00000108064	-0.00585352	5	chr10_58388688_58388718_+,chr10_58388790_58388820_+,chr10_58395604_58395634_+,chr10_58395658_58395688_+,chr10_58396108_58396138_+	0.000231134	TFAM
ENSG00000011422	-0.0679051	6	chr19_43646272_43646302_-,chr19_43646320_43646350_-,chr19_43648579_43648609_-,chr19_43648613_43648643_-,chr19_43648649_43648679_-,chr19_43648683_43648713_-	0.243338	PLAUR
ENSG00000257354.1	-0.875198	4	chr12_62604182_62604212_+,chr12_62604378_62604408_+,chr12_62616418_62616448_+,chr12_62616667_62616697_+	0.392478
ENSG00000176390	-0.964172	3	chr17_30782684_30782714_-,chr17_30784087_30784117_-,chr17_30790295_30790351_-	0.0169537	CRLF3
ENSG00000130024	1.68191	5	chr6_169703905_169703935_-,chr6_169703952_169703982_-,chr6_169707037_169707067_-,chr6_169707087_169707117_-,chr6_169707156_169707186_-	0.00141558	PHF10
ENSG00000123908	-3.32893	4	chr8_140531304_140531361_-,chr8_140531672_140531702_-,chr8_140531719_140531749_-,chr8_140531769_140531799_-	8.49815e-09	AGO2
ENSG00000167085	-0.899992	6	chr17_49404052_49404082_-,chr17_49404103_49404133_-,chr17_49404150_49404207_-,chr17_49404835_49404865_-,chr17_49404888_49404918_-,chr17_49404988_49405018_-	7.31084e-13	PHB
ENSG00000178458	-0.626778	2	chr4_139697621_139697651_-,chr4_139697781_139697836_-	2.27527e-07	H3P16
ENSG00000072401	-4.08456	3	chr10_58369126_58369156_+,chr10_58369566_58369596_+,chr10_58370718_58370748_+	2.36828e-07	UBE2D1
ENSG00000120699	0.61638	3	chr13_37009290_37009320_+,chr13_37009371_37009401_+,chr13_37009584_37009614_+	1.69262e-05	EXOSC8
ENSG00000213445	-0.106666	3	chr11_65653573_65653603_+,chr11_65653607_65653637_+,chr11_65653671_65653701_+	0.424839	SIPA1
ENSG00000013374	-0.0679631	5	chr7_151361171_151361201_+,chr7_151361219_151361279_+,chr7_151377203_151377233_+,chr7_151377250_151377280_+,chr7_151378411_151378441_+	4.54752e-10	NUB1
ENSG00000004766	-0.287619	2	chr7_93358872_93358902_+,chr7_93358996_93359026_+	0.806295	VPS50
ENSG00000035141	-0.240152	6	chr2_70295976_70296006_-,chr2_70296043_70296073_-,chr2_70297087_70297117_-,chr2_70297164_70297194_-,chr2_70297233_70297263_-,chr2_70297265_70297295_-	4.20391e-08	FAM136A
ENSG00000139641	0.0209456	2	chr12_56144608_56144638_+,chr12_56144641_56144671_+	0.860277	ESYT1
ENSG00000143507	-0.408616	3	chr1_221701465_221701495_-,chr1_221701505_221701535_-,chr1_221702148_221702178_-	0.141061	DUSP10
ENSG00000144815	0.0545571	5	chr3_101802112_101802142_+,chr3_101822590_101822620_+,chr3_101822796_101822826_+,chr3_101822899_101822929_+,chr3_101827052_101827082_+	3.39735e-05	NXPE3
ENSG00000160447	-0.231125	3	chr9_128720851_128720881_+,chr9_128720886_128720916_+,chr9_128720954_128720984_+	0.00200528	PKN3
ENSG00000124766	0.175367	5	chr6_21593990_21594020_+,chr6_21594111_21594141_+,chr6_21595983_21596013_+,chr6_21596898_21596928_+,chr6_21596942_21596972_+	0.273586	SOX4
ENSG00000122642	-1.49498	3	chr7_33005545_33005575_+,chr7_33005639_33005669_+,chr7_33006898_33006928_+	0.000222117	FKBP9
ENSG00000092094	0.0652605	2	chr14_20447057_20447087_-,chr14_20447225_20447255_-	1	OSGEP
ENSG00000085365	-0.261465	5	chr5_78416623_78416653_+,chr5_78469902_78469932_+,chr5_78475890_78475920_+,chr5_78478129_78478159_+,chr5_78478251_78478281_+	1.00877e-06	SCAMP1
ENSG00000067167	-1.51482	8	chr8_70573445_70573475_-,chr8_70573488_70573518_-,chr8_70573621_70573651_-,chr8_70574408_70574438_-,chr8_70574488_70574518_-,chr8_70574825_70574855_-,chr8_70574879_70574909_-,chr8_70574928_70574958_-	2.16822e-11	TRAM1
ENSG00000108395	1.89534	4	chr17_58982649_58982679_-,chr17_58998202_58998232_-,chr17_58998339_58998369_-,chr17_59081096_59081126_-	0.014829	TRIM37
ENSG00000159335	-0.252191	6	chr12_6769609_6769669_+,chr12_6769930_6769960_+,chr12_6769969_6769999_+,chr12_6770760_6770790_+,chr12_6770794_6770824_+,chr12_6770922_6770952_+	0.776428	PTMS
ENSG00000014123	-0.601777	4	chr6_96555026_96555056_+,chr6_96555136_96555166_+,chr6_96555196_96555226_+,chr6_96555246_96555276_+	0.00366171	UFL1
ENSG00000102158	-3.76427	5	chrX_77826364_77826394_-,chrX_77826550_77826580_-,chrX_77828987_77829047_-,chrX_77829077_77829107_-,chrX_77829133_77829163_-	7.67979e-13	MAGT1
ENSG00000167861	-0.0123538	2	chr17_74950742_74950772_-,chr17_74950790_74950820_-	1	HID1
ENSG00000101150	-3.16716	3	chr20_63890279_63890309_+,chr20_63891437_63891467_+,chr20_63891483_63891538_+	4.1651e-07	TPD52L2
ENSG00000113369	0.76215	2	chr5_91368727_91368757_-,chr5_91368891_91368921_-	0.000289346	ARRDC3
ENSG00000164251	0.00219094	3	chr5_76835192_76835222_+,chr5_76835249_76835279_+,chr5_76835285_76835315_+	0.988334	F2RL1
ENSG00000064652	-1.89514	4	chr5_123002064_123002094_+,chr5_123002112_123002142_+,chr5_123008483_123008513_+,chr5_123009073_123009103_+	2.81213e-09	SNX24
ENSG00000150630	-0.00605569	2	chr4_176683538_176683568_-,chr4_176683649_176683679_-	0.403482	VEGFC
ENSG00000145050	0.170836	4	chr3_51389119_51389149_+,chr3_51389178_51389208_+,chr3_51389268_51389298_+,chr3_51389308_51389338_+	0.0106146	MANF
ENSG00000100439	0.0303819	2	chr14_22612329_22612359_+,chr14_22612890_22612920_+	0.968392	ABHD4
ENSG00000204387	0.232891	3	chr6_31839637_31839667_+,chr6_31839698_31839728_+,chr6_31839731_31839761_+	0.0634221	SNHG32
ENSG00000117335	-7.09697	7	chr1_207793626_207793656_+,chr1_207793747_207793777_+,chr1_207793785_207793815_+,chr1_207793900_207793930_+,chr1_207795314_207795344_+,chr1_207795401_207795431_+,chr1_207795474_207795504_+	4.50769e-19	CD46
ENSG00000126216	-1.94959	4	chr13_112485011_112485070_-,chr13_112485181_112485211_-,chr13_112537128_112537158_-,chr13_112546482_112546512_-	0.0114126	TUBGCP3
ENSG00000108557	0.338549	3	chr17_17811301_17811331_+,chr17_17811357_17811387_+,chr17_17811423_17811453_+	0.185976	RAI1
ENSG00000253669.3	-0.538694	3	chr8_102811097_102811127_+,chr8_102811187_102811217_+,chr8_102848315_102848345_+	0.0272976
ENSG00000099331	-1.59239	3	chr19_17212614_17212674_+,chr19_17213214_17213244_+,chr19_17213256_17213286_+	0.000909015	MYO9B
ENSG00000157911	1.80208	4	chr1_2403974_2404004_-,chr1_2404790_2404849_-,chr1_2404867_2404897_-,chr1_2405369_2405427_-	0.0129101	PEX10
ENSG00000182473	-0.220142	6	chr17_76081005_76081035_-,chr17_76081071_76081101_-,chr17_76081150_76081180_-,chr17_76081190_76081220_-,chr17_76082396_76082426_-,chr17_76082498_76082528_-	7.92559e-05	EXOC7
ENSG00000146373	0.625229	3	chr6_124963820_124963850_+,chr6_125083562_125083592_+,chr6_125083682_125083737_+	0.0153877	RNF217
ENSG00000188026	-1.33213	2	chr12_123470054_123470084_-,chr12_123472203_123472233_-	2.29679e-05	RILPL1
ENSG00000169926	0.0816444	4	chr15_31372357_31372387_+,chr15_31372388_31372418_+,chr15_31372420_31372450_+,chr15_31377864_31377894_+	0.238217	KLF13
ENSG00000110048	-0.25799	4	chr11_59574398_59574458_-,chr11_59574487_59574517_-,chr11_59575462_59575492_-,chr11_59575513_59575543_-	0.217963	OSBP
ENSG00000115902	-3.96095	4	chr2_65021416_65021446_+,chr2_65021472_65021502_+,chr2_65021508_65021563_+,chr2_65022751_65022781_+	1.30033e-05	SLC1A4
ENSG00000159352	0.22051	3	chr1_151267288_151267318_+,chr1_151267353_151267383_+,chr1_151267397_151267479_+	0.0105412	PSMD4
ENSG00000027847	-0.0188787	3	chr5_177610245_177610275_+,chr5_177610282_177610312_+,chr5_177610317_177610347_+	0.94634	B4GALT7
ENSG00000269900.2	-0.0015393	3	chr9_35657860_35657890_-,chr9_35657917_35657947_-,chr9_35657977_35658007_-	0.999219
ENSG00000110583	-2.61154	7	chr11_63955024_63955054_+,chr11_63955143_63955173_+,chr11_63955220_63955250_+,chr11_63955267_63955297_+,chr11_63957168_63957198_+,chr11_63957235_63957265_+,chr11_63957289_63957319_+	2.43732e-10	NAA40
ENSG00000183576	-0.884208	4	chr14_99397748_99397778_-,chr14_99397791_99397821_-,chr14_99398530_99398560_-,chr14_99409804_99409834_-	1.35766e-10	SETD3
ENSG00000162775	-0.105838	3	chr1_110346499_110346529_+,chr1_110346557_110346587_+,chr1_110346647_110346677_+	0.714851	RBM15
ENSG00000167775	0.318605	3	chr19_8302127_8302157_-,chr19_8302178_8302208_-,chr19_8302275_8302305_-	0.866905	CD320
ENSG00000126247	0.169612	4	chr19_36150165_36150195_+,chr19_36150220_36150250_+,chr19_36150251_36150309_+,chr19_36150323_36150353_+	0.342355	CAPNS1
ENSG00000103528	-0.143273	2	chr16_19250048_19250078_+,chr16_19268302_19268332_+	0.0238708	SYT17
ENSG00000130402	0.133021	5	chr19_38729994_38730024_+,chr19_38730043_38730102_+,chr19_38730169_38730199_+,chr19_38730412_38730442_+,chr19_38730501_38730531_+	0.039104	ACTN4
ENSG00000115204	-0.10385	4	chr2_27309492_27309522_-,chr2_27309525_27309555_-,chr2_27309606_27309636_-,chr2_27309667_27309697_-	1	MPV17
ENSG00000172113	0.0964281	3	chr3_48293995_48294025_-,chr3_48294036_48294066_-,chr3_48294086_48294116_-	0.52186	NME6
ENSG00000077782	-0.0628964	4	chr8_38412730_38412760_-,chr8_38412811_38412841_-,chr8_38412848_38412878_-,chr8_38412985_38413015_-	1	FGFR1
ENSG00000160285	0.0609777	2	chr21_46189131_46189161_-,chr21_46189190_46189220_-	0.97423	LSS
ENSG00000100321	-0.147217	2	chr22_39377881_39377911_+,chr22_39385545_39385575_+	0.335271	SYNGR1
ENSG00000065923	-1.81292	5	chrX_46599466_46599526_-,chrX_46602015_46602045_-,chrX_46602073_46602103_-,chrX_46602112_46602142_-,chrX_46606672_46606702_-	1.44722e-06	SLC9A7
ENSG00000064687	-1.91655	2	chr19_1050428_1050458_+,chr19_1065542_1065572_+	0.00149462	ABCA7
ENSG00000160326	0.167721	3	chr9_133471094_133471124_-,chr9_133471234_133471264_-,chr9_133471352_133471382_-	0.458224	SLC2A6
ENSG00000160305	0.452845	3	chr21_46546276_46546306_+,chr21_46547177_46547207_+,chr21_46556801_46556831_+	0.00142643	DIP2A
ENSG00000183018	-0.409399	2	chr17_4516321_4516351_+,chr17_4538980_4539035_+	0.425576	SPNS2
ENSG00000147383	0.583104	4	chrX_152831087_152831117_+,chrX_152869175_152869205_+,chrX_152869276_152869306_+,chrX_152869333_152869363_+	0.350327	NSDHL
ENSG00000131504	-0.333862	3	chr5_141515021_141515051_-,chr5_141515138_141515168_-,chr5_141515904_141515934_-	0.0125728	DIAPH1
ENSG00000161277	-0.177453	2	chr19_36033393_36033423_-,chr19_36034984_36035014_-	0.00349958	THAP8
ENSG00000112335	0.0394354	2	chr6_108211513_108211543_-,chr6_108211592_108211622_-	0.965903	SNX3
ENSG00000196876	-1.01557	3	chr12_51807809_51807839_+,chr12_51811079_51811109_+,chr12_51812817_51812847_+	0.0502725	SCN8A
ENSG00000187764	-0.118952	3	chr9_89377235_89377265_-,chr9_89377391_89377421_-,chr9_89438965_89438995_-	0.971027	SEMA4D
ENSG00000204634	1.18282	5	chr2_101005931_101005961_-,chr2_101007228_101007258_-,chr2_101007279_101007309_-,chr2_101007314_101007344_-,chr2_101117875_101117905_-	0.000296635	TBC1D8
ENSG00000109686	0.665344	3	chr4_151120281_151120311_-,chr4_151122041_151122071_-,chr4_151194017_151194047_-	0.00235961	SH3D19
ENSG00000115687	-0.125434	2	chr2_241106295_241106325_-,chr2_241106419_241106449_-	0.960134	PASK
ENSG00000130816	0.00557917	4	chr19_10133346_10133376_-,chr19_10133406_10133436_-,chr19_10160384_10160414_-,chr19_10173089_10173119_-	0.999219	DNMT1
ENSG00000131943	-0.81955	3	chr19_29701159_29701189_-,chr19_29701891_29701947_-,chr19_29701983_29702013_-	3.63983e-06	C19orf12
ENSG00000148308	0.0660333	3	chr9_133058357_133058387_+,chr9_133058413_133058443_+,chr9_133058473_133058503_+	0.924357	GTF3C5
ENSG00000158717	-0.0834921	4	chr16_88696501_88696531_-,chr16_88696574_88696604_-,chr16_88696982_88697012_-,chr16_88697029_88697059_-	0.985881	RNF166
ENSG00000107968	1.09651	4	chr10_30439260_30439290_+,chr10_30439437_30439467_+,chr10_30439905_30439935_+,chr10_30461759_30461789_+	0.0821448	MAP3K8
ENSG00000163605	-5.05308	3	chr3_73065794_73065824_+,chr3_73065835_73065865_+,chr3_73067163_73067193_+	1.20907e-09	PPP4R2
ENSG00000163067	-1.80683	2	chr2_95180335_95180365_+,chr2_95184287_95184317_+	0.0228543
ENSG00000159348	0.192009	3	chr1_202961873_202961903_-,chr1_202961911_202961941_-,chr1_202962007_202962037_-	0.326183	CYB5R1
ENSG00000125676	-1.95986	4	chrX_123600569_123600599_-,chrX_123600616_123600646_-,chrX_123600945_123600975_-,chrX_123601018_123601048_-	3.97268e-08	THOC2
ENSG00000107771	0.760123	4	chr10_84371253_84371283_+,chr10_84514377_84514407_+,chr10_84514681_84514711_+,chr10_84514777_84514807_+	0.0188376	CCSER2
ENSG00000120885	0.528271	8	chr8_27597967_27598026_-,chr8_27598047_27598105_-,chr8_27598108_27598138_-,chr8_27598141_27598171_-,chr8_27608997_27609027_-,chr8_27609046_27609076_-,chr8_27610475_27610505_-,chr8_27610513_27610543_-	0.0603007	CLU
ENSG00000160058	0.0506626	4	chr1_32365171_32365201_-,chr1_32365233_32365263_-,chr1_32365274_32365304_-,chr1_32365344_32365374_-	1	BSDC1
ENSG00000163785	1.46485	4	chr3_134157133_134157163_-,chr3_134157164_134157194_-,chr3_134157197_134157227_-,chr3_134249918_134249948_-	0.743872	RYK
ENSG00000188825.9	-0.0391042	2	chr17_43323114_43323144_-,chr17_43323155_43323268_-	0.943049
ENSG00000154640	0.0515843	2	chr21_17593653_17593683_-,chr21_17593735_17593765_-	0.19712	BTG3
ENSG00000196531	-0.00103756	2	chr12_56712427_56712457_-,chr12_56712495_56712525_-	1	NACA
ENSG00000113387	0.0284738	4	chr5_32601100_32601130_+,chr5_32601224_32601254_+,chr5_32601261_32601291_+,chr5_32601297_32601327_+	0.544649	SUB1
ENSG00000138119	0.502658	4	chr10_93306429_93306459_-,chr10_93306607_93306637_-,chr10_93306730_93306760_-,chr10_93482096_93482126_-	0.768124	MYOF
ENSG00000025770	0.0138539	4	chr22_50519722_50519752_+,chr22_50523442_50523472_+,chr22_50523556_50523586_+,chr22_50532782_50532812_+	1.06939e-06	NCAPH2
ENSG00000146426	0.547488	2	chr6_155221119_155221149_+,chr6_155257691_155257721_+	0.0634037	TIAM2
ENSG00000122692	-0.938771	5	chr9_33044976_33045006_-,chr9_33046552_33046582_-,chr9_33046589_33046619_-,chr9_33047169_33047199_-,chr9_33047232_33047262_-	2.13562e-09	SMU1
ENSG00000104290	0.0944775	2	chr8_28527684_28527714_+,chr8_28527799_28527829_+	0.663499	FZD3
ENSG00000138134	-0.0676872	3	chr10_88905647_88905677_+,chr10_88923365_88923395_+,chr10_88923430_88923487_+	0.249239	STAMBPL1
ENSG00000143322	-2.06335	4	chr1_179099383_179099438_-,chr1_179099491_179099521_-,chr1_179107599_179107629_-,chr1_179107666_179107696_-	2.1299e-11	ABL2
ENSG00000178719	0.0985329	3	chr8_143993287_143993317_+,chr8_143993339_143993369_+,chr8_143993385_143993415_+	0.0642463	GRINA
ENSG00000158042	-0.0164586	3	chr11_6681795_6681850_-,chr11_6681862_6681892_-,chr11_6681932_6681991_-	0.132252	MRPL17
ENSG00000144021	-1.38955	4	chr2_96271529_96271559_+,chr2_96271560_96271590_+,chr2_96271613_96271643_+,chr2_96273625_96273655_+	5.32588e-09	CIAO1
ENSG00000037637	-0.146179	3	chr1_16246840_16246870_-,chr1_16250655_16250685_-,chr1_16250705_16250735_-	0.505444	FBXO42
ENSG00000109133	-1.35938	6	chr4_41954311_41954341_+,chr4_41954357_41954387_+,chr4_41954431_41954461_+,chr4_41954734_41954764_+,chr4_41954767_41954797_+,chr4_41960744_41960801_+	1.23102e-15	TMEM33
ENSG00000004779	-0.374266	2	chr16_23580987_23581044_-,chr16_23582258_23582288_-	0.433176	NDUFAB1
ENSG00000136114	-0.185197	2	chr13_52377163_52377193_-,chr13_52377240_52377270_-	0.966427	THSD1
ENSG00000114062	-0.0837942	5	chr15_25337247_25337277_-,chr15_25337286_25337316_-,chr15_25338421_25338451_-,chr15_25338498_25338528_-,chr15_25339125_25339155_-	1.19548e-06	UBE3A
ENSG00000102309	-0.03478	3	chrX_72197452_72197482_+,chrX_72197515_72197545_+,chrX_72248306_72248336_+	0.800455	PIN4
ENSG00000163521	0.0351667	2	chr2_219236609_219236639_-,chr2_219236640_219236670_-	0.852471	GLB1L
ENSG00000176393	0.0336926	2	chr1_202006069_202006099_+,chr1_202006113_202006143_+	0.300815	RNPEP
ENSG00000130332	0.183834	3	chr19_2321521_2321551_-,chr19_2321579_2321609_-,chr19_2321652_2321682_-	0.0466226	LSM7
ENSG00000162976	-1.05198	2	chr2_11173391_11173421_+,chr2_11178826_11178856_+	0.00743103	SLC66A3
ENSG00000168056	-0.197726	5	chr11_65538518_65538548_-,chr11_65538559_65538589_-,chr11_65538599_65538629_-,chr11_65538677_65538707_-,chr11_65538818_65538848_-	0.311293	LTBP3
ENSG00000178096	0.0755363	2	chr1_149900709_149900739_+,chr1_149900765_149900795_+	0.904218	BOLA1
ENSG00000153707	-0.112114	3	chr9_8618907_8618937_-,chr9_8848314_8848344_-,chr9_9384344_9384374_-	0.64451	PTPRD
ENSG00000138032	-0.694262	3	chr2_44231361_44231391_+,chr2_44231416_44231472_+,chr2_44234030_44234060_+	0.00108987	PPM1B
ENSG00000186834	-0.791719	6	chr17_45150439_45150496_+,chr17_45150507_45150537_+,chr17_45150581_45150611_+,chr17_45150621_45150676_+,chr17_45151937_45151967_+,chr17_45152069_45152099_+	5.73053e-09	HEXIM1
ENSG00000188725	-0.468998	5	chr5_61154059_61154089_-,chr5_61158602_61158632_-,chr5_61158765_61158795_-,chr5_61159816_61159846_-,chr5_61159880_61159910_-	1.86447e-10	SMIM15
ENSG00000154229	-0.448753	7	chr17_66757560_66757590_+,chr17_66804598_66804628_+,chr17_66804638_66804668_+,chr17_66804744_66804774_+,chr17_66804777_66804807_+,chr17_66805288_66805318_+,chr17_66810713_66810743_+	6.3987e-06	PRKCA
ENSG00000100297	-0.109905	3	chr22_35424338_35424368_+,chr22_35424436_35424466_+,chr22_35424472_35424502_+	0.966053	MCM5
ENSG00000100364	-1.25196	4	chr22_45192244_45192274_-,chr22_45195828_45195858_-,chr22_45195870_45195900_-,chr22_45196040_45196070_-	7.71628e-07	KIAA0930
ENSG00000137145	-0.343028	6	chr9_19372821_19372851_+,chr9_19372958_19372988_+,chr9_19373012_19373042_+,chr9_19373457_19373487_+,chr9_19373515_19373545_+,chr9_19374251_19374281_+	7.07906e-07	DENND4C
ENSG00000164114	0.246475	3	chr4_155347421_155347451_-,chr4_155347584_155347614_-,chr4_155355071_155355101_-	7.38594e-05	MAP9
ENSG00000137710	-0.278023	5	chr11_110229441_110229471_-,chr11_110229625_110229655_-,chr11_110230250_110230280_-,chr11_110231564_110231594_-,chr11_110257820_110257850_-	2.39939e-12	RDX
ENSG00000161642	0.132773	2	chr12_54369140_54369170_-,chr12_54369212_54369242_-	0.681418	ZNF385A
ENSG00000023318	-0.159274	3	chr9_99982138_99982168_-,chr9_99982480_99982510_-,chr9_99982532_99982562_-	0.00263196	ERP44
ENSG00000115935	#NAME?	3	chr2_174559574_174559604_-,chr2_174562181_174562211_-,chr2_174571169_174571199_-	8.87302e-09	WIPF1
ENSG00000257894.1	-0.632846	2	chr12_79450137_79450167_-,chr12_79451980_79452010_-	0.256992
ENSG00000133104	-0.311949	2	chr13_36303602_36303658_-,chr13_36303719_36303749_-	0.0228543	SPART
ENSG00000143156	0.641228	3	chr1_169132020_169132050_-,chr1_169132531_169132561_-,chr1_169132662_169132692_-	5.69422e-09	NME7
ENSG00000168234	0.0605174	2	chr18_24020258_24020288_+,chr18_24132614_24132644_+	0.32432	TTC39C
ENSG00000112695	0.0318716	2	chr6_75237787_75237869_-,chr6_75237902_75237932_-	0.828842	COX7A2
ENSG00000214293.4	-0.0263862	3	chr7_77641211_77641241_-,chr7_77683936_77683966_-,chr7_77683989_77684019_-	0.934715
ENSG00000143614	-0.71573	3	chr1_153806101_153806131_-,chr1_153806570_153806600_-,chr1_153806614_153806644_-	1.63626e-08	GATAD2B
ENSG00000070159	-0.309055	3	chr9_109378236_109378266_-,chr9_109378288_109378318_-,chr9_109378372_109378402_-	0.91904	PTPN3
ENSG00000101849	0.23726	4	chrX_9716574_9716604_+,chrX_9717201_9717231_+,chrX_9719622_9719652_+,chrX_9719708_9719738_+	0.100088	TBL1X
ENSG00000118058	0.385505	6	chr11_118482466_118482496_+,chr11_118505596_118505626_+,chr11_118523796_118523826_+,chr11_118523847_118523877_+,chr11_118524704_118524734_+,chr11_118525641_118525671_+	0.0030472	KMT2A
ENSG00000090863	0.429076	4	chr16_74451933_74451988_-,chr16_74452029_74452059_-,chr16_74452098_74452128_-,chr16_74452790_74452820_-	0.218682	GLG1
ENSG00000226666	0.0244677	2	chr2_221963546_221963576_+,chr2_221963717_221963747_+	0.432796	HSPA9P1
ENSG00000123739	-0.714612	4	chr4_109709989_109710019_-,chr4_109710027_109710082_-,chr4_109714013_109714043_-,chr4_109714275_109714332_-	2.00077e-07	PLA2G12A
ENSG00000224631	0.255518	2	chr16_61055399_61055429_-,chr16_61055553_61055583_-	1.6047e-05	RPS27AP16
ENSG00000107372	-1.35916	7	chr9_72351591_72351621_-,chr9_72354458_72354488_-,chr9_72354671_72354701_-,chr9_72355628_72355658_-,chr9_72355661_72355691_-,chr9_72355839_72355869_-,chr9_72355872_72355902_-	1.64204e-12	ZFAND5
ENSG00000189376	0.270653	2	chr8_123219970_123220000_-,chr8_123220077_123220107_-	0.327502	C8orf76
ENSG00000126804	0.19598	3	chr14_64523820_64523850_+,chr14_64523868_64523898_+,chr14_64523923_64523953_+	1	ZBTB1
VAMP7	-0.0526962	2	chrX_155927478_155927508_+,chrY_57113998_57114028_+	0.924026
ENSG00000150471	2.09261	2	chr4_61629736_61629766_+,chr4_61903653_61903683_+	0.000232702	ADGRL3
ENSG00000125434	0.051771	2	chr17_8287763_8287793_-,chr17_8290061_8290091_-	0.22211	SLC25A35
ENSG00000198700	-0.484596	7	chr1_201876242_201876300_+,chr1_201876340_201876370_+,chr1_201876675_201876735_+,chr1_201876763_201876793_+,chr1_201876874_201876904_+,chr1_201876907_201876962_+,chr1_201883748_201883778_+	6.69795e-08	IPO9
ENSG00000134108	-1.9136	6	chr3_5178856_5178886_+,chr3_5179384_5179442_+,chr3_5179549_5179579_+,chr3_5180715_5180745_+,chr3_5180751_5180781_+,chr3_5180886_5180916_+	1.21718e-15	ARL8B
ENSG00000239900	0.03528	2	chr22_40366526_40366556_+,chr22_40366557_40366587_+	0.00999135	ADSL
ENSG00000225630	-0.274193	4	chr1_629877_629907_+,chr1_629971_630026_+,chr1_630288_630369_+,chr1_631040_631070_+	7.11038e-06	MTND2P28
ENSG00000196781	0.113325	2	chr9_81583683_81583713_-,chr9_81583782_81583812_-	0.282121	TLE1
ENSG00000106399	-0.0867273	3	chr7_7636717_7636747_-,chr7_7636759_7636789_-,chr7_7636923_7636953_-	0.131938	RPA3
ENSG00000177051	-0.0139342	2	chr19_45710629_45710685_-,chr19_45710721_45710751_-	1	FBXO46
ENSG00000178209	-0.483099	3	chr8_143915153_143915183_-,chr8_143915221_143915251_-,chr8_143923800_143923830_-	0.217074	PLEC
ENSG00000198900	0.0182818	2	chr20_41098307_41098337_+,chr20_41124457_41124487_+	0.892143	TOP1
ENSG00000118855	-0.627849	4	chr3_158829100_158829130_+,chr3_158829387_158829417_+,chr3_158829640_158829670_+,chr3_158829686_158829716_+	0.00184432	MFSD1
ENSG00000170035	0.267962	2	chr2_181063254_181063284_+,chr2_181063391_181063421_+	0.00176396	UBE2E3
ENSG00000099875	0.278134	2	chr19_2037471_2037501_-,chr19_2037649_2037679_-	0.28588	MKNK2
ENSG00000049323	0.58697	4	chr2_33149225_33149255_+,chr2_33398865_33398895_+,chr2_33398898_33398928_+,chr2_33399333_33399363_+	1.53076e-11	LTBP1
ENSG00000130340	-0.966262	5	chr6_157892456_157892486_+,chr6_157943268_157943298_+,chr6_157944238_157944268_+,chr6_157944470_157944500_+,chr6_157944506_157944536_+	0.000219413	SNX9
ENSG00000153560	-1.4029	3	chr3_33388336_33388366_-,chr3_33388410_33388440_-,chr3_33388553_33388583_-	2.52678e-06	UBP1
ENSG00000162290	-0.278845	2	chr3_53283423_53283453_-,chr3_53287343_53287373_-	0.128026
ENSG00000125629	-0.227609	3	chr2_118108452_118108482_+,chr2_118108566_118108596_+,chr2_118108721_118108751_+	0.237736	INSIG2
ENSG00000141424	0.0763148	3	chr18_36108531_36108588_-,chr18_36108603_36108633_-,chr18_36108691_36108721_-	0.475143	SLC39A6
ENSG00000172869	-1.11057	4	chr5_119129285_119129315_+,chr5_119247456_119247486_+,chr5_119247538_119247568_+,chr5_119250501_119250531_+	0.0142306	DMXL1
ENSG00000138600	0.00793786	4	chr15_50707577_50707607_-,chr15_50707616_50707646_-,chr15_50707665_50707695_-,chr15_50707734_50707764_-	0.81045	SPPL2A
ENSG00000068024	-2.14058	2	chr2_239048687_239048717_-,chr2_239052672_239052702_-	1.10766e-06	HDAC4
ENSG00000186501	-0.170396	2	chr1_27326503_27326533_+,chr1_27336370_27336400_+	0.00423399	TMEM222
ENSG00000162738	0.265961	2	chr1_160428532_160428562_+,chr1_160428648_160428678_+	0.529388	VANGL2
ENSG00000139631	0.461388	2	chr12_53157663_53157693_-,chr12_53157749_53157779_-	0.915259	CSAD
ENSG00000030066	-3.55149	4	chr11_47778118_47778148_-,chr11_47778230_47778260_-,chr11_47778262_47778292_-,chr11_47792709_47792739_-	0.00141479	NUP160
ENSG00000135972	0.697662	3	chr2_105092543_105092573_+,chr2_105099837_105099867_+,chr2_105099919_105099949_+	0.104726	MRPS9
ENSG00000150977	0.169987	3	chr12_123409306_123409336_-,chr12_123415389_123415419_-,chr12_123415423_123415453_-	0.892143	RILPL2
ENSG00000069966	-0.133131	5	chr15_52120934_52120964_-,chr15_52120974_52121004_-,chr15_52121611_52121641_-,chr15_52122208_52122238_-,chr15_52122249_52122279_-	0.023324	GNB5
ENSG00000164808	-0.0587369	2	chr8_47736992_47737022_+,chr8_47737112_47737142_+	0.351994	SPIDR
ENSG00000004961	-0.405574	2	chrX_11121822_11121879_+,chrX_11123056_11123086_+	2.95442e-05	HCCS
ENSG00000092020	0.33066	2	chr14_35085479_35085509_-,chr14_35121902_35121932_-	0.01975	PPP2R3C
ENSG00000126261	0.131419	3	chr19_34469712_34469742_+,chr19_34469765_34469795_+,chr19_34469861_34469891_+	0.376074	UBA2
ENSG00000131462	0.0591753	3	chr17_42615080_42615110_+,chr17_42615147_42615177_+,chr17_42615208_42615238_+	0.678579	TUBG1
ENSG00000145740	-1.40609	12	chr5_69104640_69104670_+,chr5_69104710_69104740_+,chr5_69129632_69129662_+,chr5_69129703_69129733_+,chr5_69129767_69129797_+,chr5_69129819_69129907_+,chr5_69129960_69129990_+,chr5_69130023_69130053_+,chr5_69130095_69130125_+,chr5_69130236_69130266_+,chr5_69130947_69130977_+,chr5_69131039_69131069_+	1.44678e-23	SLC30A5
ENSG00000135341	-0.164135	2	chr6_90515694_90515724_-,chr6_90515779_90515809_-	0.428937	MAP3K7
ENSG00000122778	-2.5217	5	chr7_138831381_138831411_-,chr7_138837110_138837140_-,chr7_138837165_138837195_-,chr7_138837619_138837649_-,chr7_138898637_138898667_-	1.4627e-07	KIAA1549
ENSG00000173621	0.0338391	2	chr11_66860312_66860342_+,chr11_66860445_66860475_+	0.810746	LRFN4
ENSG00000165934	0.0942707	2	chr14_92161886_92161916_+,chr14_92162035_92162065_+	0.828279	CPSF2
ENSG00000188807	0.181687	2	chr1_9604919_9604949_+,chr1_9614820_9614877_+	0.43774	TMEM201
ENSG00000131389	0.62203	4	chr3_14456565_14456595_+,chr3_14485265_14485295_+,chr3_14485334_14485364_+,chr3_14489319_14489349_+	8.06314e-10	SLC6A6
ENSG00000105643	0.217801	2	chr19_18013430_18013460_+,chr19_18014072_18014102_+	0.838801	ARRDC2
ENSG00000110107	0.144671	3	chr11_60890730_60890760_-,chr11_60890780_60890810_-,chr11_60890842_60890872_-	0.0203245	PRPF19
ENSG00000115827	-3.63863	4	chr2_171469032_171469062_+,chr2_171469162_171469192_+,chr2_171482140_171482170_+,chr2_171485022_171485052_+	1.45906e-06	DCAF17
ENSG00000132824	-3.34856	8	chr20_44499205_44499263_-,chr20_44499349_44499379_-,chr20_44499885_44499915_-,chr20_44499925_44499955_-,chr20_44499969_44500027_-,chr20_44500049_44500079_-,chr20_44500123_44500153_-,chr20_44500187_44500217_-	9.8497e-12	SERINC3
ENSG00000157778	0.229334	3	chr7_1567332_1567362_-,chr7_1567390_1567420_-,chr7_1567467_1567497_-	0.00561153	PSMG3
ENSG00000233837	1.26756	2	chr10_42567386_42567416_+,chr10_42567636_42567666_+	7.74757e-05	EIF3LP2
ENSG00000158711	#NAME?	4	chr1_205597374_205597404_-,chr1_205607946_205607976_-,chr1_205616092_205616122_-,chr1_205616151_205616181_-	0.000198307	ELK4
ENSG00000082153	-0.358221	2	chr2_200823628_200823658_+,chr2_200823814_200823844_+	0.000230062	BZW1
ENSG00000100441	-0.52756	5	chr14_24438219_24438249_+,chr14_24438274_24438304_+,chr14_24438324_24438354_+,chr14_24438373_24438403_+,chr14_24441305_24441335_+	0.920252	KHNYN
ENSG00000101868	-0.0308	4	chrX_24704440_24704470_+,chrX_24810772_24810802_+,chrX_24996911_24996941_+,chrX_24996956_24996986_+	0.80681	POLA1
ENSG00000114853	-0.38633	2	chr3_42666122_42666152_+,chr3_42667550_42667580_+	0.018958	ZBTB47
ENSG00000105983	-1.20998	5	chr7_156680881_156680911_-,chr7_156680991_156681021_-,chr7_156682430_156682460_-,chr7_156682939_156682969_-,chr7_156682991_156683021_-	7.86497e-07	LMBR1
ENSG00000213694	-0.0175984	2	chr9_89003617_89003647_+,chr9_89004980_89005010_+	0.830902	S1PR3
ENSG00000135776	-0.889317	2	chr1_229516582_229516612_-,chr1_229516842_229516872_-	0.00107484	ABCB10
ENSG00000112541	-2.03079	3	chr6_165332173_165332230_-,chr6_165332354_165332384_-,chr6_165332570_165332600_-	1.9595e-05	PDE10A
ENSG00000257923	0.571404	7	chr7_102104429_102104459_+,chr7_102249432_102249462_+,chr7_102249502_102249532_+,chr7_102249591_102249621_+,chr7_102250021_102250051_+,chr7_102258203_102258233_+,chr7_102283928_102283958_+	2.27735e-07	CUX1
ENSG00000137691	-0.0721273	3	chr11_102067356_102067386_+,chr11_102081403_102081433_+,chr11_102083389_102083444_+	0.347719	CFAP300
ENSG00000010626	-1.09663	2	chr12_6907635_6907665_+,chr12_6914198_6914228_+	0.00865493	LRRC23
ENSG00000110429	-1.41654	6	chr11_33740944_33740974_-,chr11_33740975_33741031_-,chr11_33741038_33741068_-,chr11_33741127_33741186_-,chr11_33742776_33742806_-,chr11_33746760_33746790_-	0.422889	FBXO3
ENSG00000185347	0.0943557	2	chr14_105499199_105499229_+,chr14_105501099_105501129_+	0.000118612	TEDC1
ENSG00000013588	0.134951	2	chr12_12913506_12913536_+,chr12_12913578_12913659_+	0.43855	GPRC5A
ENSG00000172936	-0.168682	2	chr3_38142898_38142928_+,chr3_38142992_38143022_+	0.473898	MYD88
ENSG00000143373	-0.0970957	2	chr1_151291875_151291905_+,chr1_151292150_151292180_+	0.534047	ZNF687
ENSG00000167880	0.0111629	2	chr17_76005928_76005958_-,chr17_76006845_76006875_-	1	EVPL
ENSG00000245910.4	0.184028	3	chr8_66921934_66922018_-,chr8_66922053_66922083_-,chr8_66922393_66922423_-	0.597118
ENSG00000128050	-0.557452	5	chr4_56459541_56459571_+,chr4_56459576_56459606_+,chr4_56459607_56459690_+,chr4_56461264_56461294_+,chr4_56461331_56461361_+	1.99327e-15	PAICS
ENSG00000260260.1	0.00841906	3	chr16_2154802_2154832_-,chr16_2154856_2154886_-,chr16_2154923_2154953_-	0.896258
ENSG00000165887	-0.507256	2	chr10_97578861_97578891_+,chr10_97583854_97583884_+	0.0211846	ANKRD2
ENSG00000124783	-1.38716	8	chr6_7287570_7287600_-,chr6_7287616_7287676_-,chr6_7287698_7287728_-,chr6_7289540_7289570_-,chr6_7289580_7289610_-,chr6_7289629_7289659_-,chr6_7289675_7289705_-,chr6_7289706_7289766_-	3.17635e-22	SSR1
ENSG00000099783	0.232255	5	chr19_8471398_8471428_+,chr19_8488926_8488956_+,chr19_8488976_8489006_+,chr19_8489014_8489073_+,chr19_8489084_8489114_+	0.617811	HNRNPM
ENSG00000106049	0.337092	2	chr7_27525442_27525472_-,chr7_27542427_27542457_-	0.771954	HIBADH
ENSG00000225648	-0.778103	3	chr7_72833976_72834006_+,chr7_72837095_72837125_+,chr7_72837270_72837300_+	7.28644e-07	SBDSP1
ENSG00000163950	-0.309701	5	chr4_1692800_1692830_-,chr4_1692862_1692892_-,chr4_1692913_1692943_-,chr4_1693055_1693085_-,chr4_1699535_1699591_-	0.00857904	SLBP
ENSG00000196396	-0.7676	9	chr20_50581703_50581733_+,chr20_50581768_50581825_+,chr20_50583168_50583198_+,chr20_50583228_50583258_+,chr20_50583277_50583307_+,chr20_50583378_50583408_+,chr20_50583523_50583553_+,chr20_50584528_50584585_+,chr20_50584726_50584756_+	5.37736e-08	PTPN1
ENSG00000178764	-0.0352402	2	chr8_122974427_122974457_+,chr8_122974480_122974510_+	0.999762	ZHX2
ENSG00000105617	0.266705	2	chr19_54155639_54155669_-,chr19_54158295_54158325_-	0.253121	LENG1
ENSG00000149483	0.457968	3	chr11_61369024_61369054_+,chr11_61369150_61369180_+,chr11_61369181_61369211_+	0.0615899	TMEM138
ENSG00000197530	-0.183184	3	chr1_1617293_1617323_+,chr1_1630481_1630511_+,chr1_1630575_1630605_+	0.406829	MIB2
ENSG00000159176	0.0517163	2	chr1_201483530_201483560_-,chr1_201483625_201483655_-	0.190183	CSRP1
ENSG00000203709.5	1.1773	3	chr1_207795064_207795094_-,chr1_207795404_207795434_-,chr1_207795509_207795539_-	0.0282475
ENSG00000263781	-0.0456888	2	chr17_29021372_29021402_-,chr17_29021415_29021445_-	0.94939	AC024619.4
ENSG00000157657	-0.159798	4	chr9_114050127_114050157_+,chr9_114055691_114055721_+,chr9_114056287_114056317_+,chr9_114056563_114056593_+	0.0340981	ZNF618
ENSG00000066135	0.0179371	5	chr1_43671648_43671678_+,chr1_43704476_43704506_+,chr1_43705390_43705420_+,chr1_43705441_43705471_+,chr1_43705485_43705515_+	0.0279885	KDM4A
ENSG00000011105	-0.576252	2	chr12_3283643_3283725_+,chr12_3286410_3286440_+	7.56827e-05	TSPAN9
ENSG00000143862	0.150059	3	chr1_202133401_202133457_-,chr1_202133480_202133535_-,chr1_202133538_202133568_-	0.118884	ARL8A
ENSG00000102048	-1.22607	4	chrX_15243987_15244017_-,chrX_15244357_15244387_-,chrX_15244413_15244443_-,chrX_15247603_15247633_-	0.0203044	ASB9
ENSG00000125812	-1.91848	4	chr20_23370888_23370918_+,chr20_23372059_23372089_+,chr20_23372112_23372170_+,chr20_23372220_23372250_+	0.252149	GZF1
ENSG00000204310	0.00842787	2	chr6_32168212_32168242_-,chr6_32168243_32168273_-	0.91904	AGPAT1
ENSG00000116670	0.00436266	2	chr1_11674480_11674510_-,chr1_11674529_11674559_-	1	MAD2L2
ENSG00000005882	-0.264667	3	chr17_50106226_50106256_+,chr17_50111029_50111059_+,chr17_50111339_50111396_+	0.114024	PDK2
ENSG00000180287	-0.670833	2	chr1_242088969_242088999_-,chr1_242089783_242089813_-	0.000158529	PLD5
ENSG00000149932	0.00474921	2	chr16_29972960_29972990_+,chr16_29973018_29973048_+	0.984896	TMEM219
ENSG00000142230	0.139034	2	chr19_47210026_47210056_+,chr19_47210158_47210188_+	0.00214046	SAE1
ENSG00000165240	-4.93557	3	chrX_78047224_78047254_+,chrX_78049828_78049858_+,chrX_78049917_78049947_+	0.000908561	ATP7A
ENSG00000104325	0.0172996	2	chr8_90051916_90051946_+,chr8_90051972_90052002_+	1	DECR1
ENSG00000134109	-4.17915	4	chr3_5216093_5216123_+,chr3_5219830_5219860_+,chr3_5219882_5219912_+,chr3_5219935_5219965_+	7.98993e-06	EDEM1
ENSG00000169752	-0.179288	4	chr15_75938210_75938240_-,chr15_75941753_75941783_-,chr15_75941834_75941864_-,chr15_75943513_75943543_-	0.941787	NRG4
ENSG00000119650	-0.751783	3	chr14_76059241_76059271_+,chr14_76083667_76083697_+,chr14_76083712_76083742_+	0.000237828	IFT43
ENSG00000119333	0.178874	4	chr9_128633516_128633546_-,chr9_128633653_128633683_-,chr9_128633684_128633714_-,chr9_128633749_128633779_-	4.14079e-07	WDR34
ENSG00000182628	-0.128923	4	chr17_59111858_59111888_-,chr17_59111920_59111950_-,chr17_59112044_59112103_-,chr17_59112107_59112137_-	1.83211e-09	SKA2
ENSG00000106714	-1.36571	2	chr9_39072985_39073015_-,chr9_39103674_39103704_-	0.256531	CNTNAP3
ENSG00000168297	0.0314595	2	chr3_58425993_58426023_+,chr3_58428008_58428038_+	1	PXK
ENSG00000196227	-1.76113	5	chr20_59944188_59944218_+,chr20_59945082_59945112_+,chr20_59948018_59948048_+,chr20_59948585_59948615_+,chr20_59948641_59948671_+	0.00412932	FAM217B
ENSG00000115306	5.05642	4	chr2_54662278_54662308_+,chr2_54669318_54669348_+,chr2_54669558_54669588_+,chr2_54669645_54669675_+	5.17821e-08	SPTBN1
ENSG00000109790	-1.97201	11	chr4_39115365_39115395_+,chr4_39115494_39115524_+,chr4_39115646_39115676_+,chr4_39121615_39121645_+,chr4_39121652_39121682_+,chr4_39121803_39121833_+,chr4_39122003_39122063_+,chr4_39122098_39122128_+,chr4_39122131_39122161_+,chr4_39122179_39122209_+,chr4_39122809_39122839_+	7.34383e-13	KLHL5
ENSG00000126458	0.0177696	3	chr19_49635292_49635322_-,chr19_49635325_49635355_-,chr19_49635450_49635480_-	0.889866	RRAS
ENSG00000103550	-2.03471	5	chr16_19701937_19701967_-,chr16_19706323_19706382_-,chr16_19706396_19706426_-,chr16_19706822_19706852_-,chr16_19706885_19706915_-	7.0796e-06	KNOP1
ENSG00000168916	#NAME?	3	chr5_124636915_124636945_-,chr5_124637220_124637250_-,chr5_124637465_124637495_-	0.00066973	ZNF608
ENSG00000138050	0.170452	3	chr2_39736305_39736335_-,chr2_39736355_39736385_-,chr2_39736421_39736451_-	0.971027	THUMPD2
ENSG00000006453	0.0459772	5	chr7_98293243_98293273_-,chr7_98293276_98293306_-,chr7_98293316_98293346_-,chr7_98293364_98293394_-,chr7_98385741_98385771_-	0.0229176	BAIAP2L1
ENSG00000147604	0.759686	2	chr8_73290622_73290677_-,chr8_73292189_73292219_-	0.133072	RPL7
ENSG00000105223	-0.687364	2	chr19_40365297_40365327_+,chr19_40378453_40378483_+	0.709416	PLD3
ENSG00000237943.2	-0.218768	2	chr10_6584273_6584303_+,chr10_6584527_6584557_+	0.830747
ENSG00000033030	-0.639731	3	chr12_122472898_122472928_-,chr12_122472943_122472973_-,chr12_122473114_122473144_-	1.45697e-05	ZCCHC8
ENSG00000136048	-4.19032	6	chr12_101901525_101901555_+,chr12_101921432_101921462_+,chr12_101921512_101921567_+,chr12_101923484_101923514_+,chr12_101923549_101923579_+,chr12_101923593_101923623_+	5.71928e-15	DRAM1
ENSG00000088854	-0.910725	3	chr20_3249276_3249336_-,chr20_3249419_3249449_-,chr20_3348437_3348467_-	0.0909548	C20orf194
ENSG00000125505	0.015791	2	chr19_54173415_54173445_-,chr19_54173455_54173485_-	0.952992	MBOAT7
ENSG00000164134	-1.93075	2	chr4_139388178_139388208_+,chr4_139389291_139389321_+	0.000730254	NAA15
ENSG00000143751	-3.41671	3	chr1_225982702_225982732_-,chr1_225985066_225985096_-,chr1_225985186_225985216_-	7.30168e-07	SDE2
ENSG00000107951	-0.862452	4	chr10_30312826_30312856_-,chr10_30312968_30312998_-,chr10_30313244_30313274_-,chr10_30340154_30340184_-	1.60922e-05	MTPAP
ENSG00000065613	0.503173	2	chr10_104003121_104003151_+,chr10_104026053_104026083_+	0.00104411	SLK
ENSG00000118777	-0.213829	3	chr4_88092047_88092077_-,chr4_88092168_88092198_-,chr4_88092222_88092252_-	0.00815338	ABCG2
ENSG00000152518	-4.4215	4	chr2_43222406_43222436_-,chr2_43222908_43222938_-,chr2_43223244_43223274_-,chr2_43223287_43223317_-	1.40865e-07	ZFP36L2
ENSG00000141552	0.111462	3	chr17_81900091_81900121_+,chr17_81900168_81900198_+,chr17_81900224_81900254_+	0.228002	ANAPC11
ENSG00000135968	-0.0916278	3	chr2_108472869_108472899_+,chr2_108508333_108508363_+,chr2_108509249_108509279_+	0.000778086	GCC2
ENSG00000067715	0.172882	2	chr12_78977901_78977931_+,chr12_79451978_79452008_+	0.873418	SYT1
ENSG00000212694.4	-0.544644	3	chr12_121795267_121795297_-,chr12_121802497_121802554_-,chr12_121802623_121802653_-	0.805564
ENSG00000077157	0.01443	2	chr1_202555323_202555353_+,chr1_202588539_202588569_+	0.380853	PPP1R12B
ENSG00000186806	-0.550939	3	chr19_51331541_51331571_-,chr19_51331690_51331720_-,chr19_51331812_51331842_-	0.0255232	VSIG10L
ENSG00000197818	-0.693263	2	chr20_49890365_49890395_+,chr20_49892212_49892242_+	0.361488	SLC9A8
ENSG00000121957	-1.37152	6	chr1_108924236_108924266_+,chr1_108924331_108924361_+,chr1_108930026_108930056_+,chr1_108930256_108930286_+,chr1_108930346_108930428_+,chr1_108931915_108931945_+	0.00075724	GPSM2
ENSG00000136327	-0.0213013	2	chr14_36580579_36580609_-,chr14_36580619_36580649_-	1	NKX2-8
ENSG00000273329.1	-1.08838	2	chr7_129604555_129604585_-,chr7_129611208_129611238_-	0.00941236
ENSG00000144674	0.759593	5	chr3_37278130_37278160_+,chr3_37315568_37315598_+,chr3_37319165_37319195_+,chr3_37366657_37366687_+,chr3_37366716_37366746_+	0.525614	GOLGA4
ENSG00000171877	0.989847	2	chr15_43875805_43875835_-,chr15_44038521_44038551_-	0.0099265	FRMD5
ENSG00000048649	-0.513112	3	chr11_77666303_77666333_-,chr11_77691159_77691189_-,chr11_77813276_77813306_-	0.00138453	RSF1
ENSG00000133119	0.787188	4	chr13_33836352_33836382_+,chr13_33837415_33837445_+,chr13_33837466_33837496_+,chr13_33963866_33963896_+	8.1063e-07	RFC3
ENSG00000147155	0.0505681	3	chrX_48528590_48528620_+,chrX_48528625_48528655_+,chrX_48528660_48528716_+	0.0659935	EBP
ENSG00000105258	0.0515286	2	chr19_36113709_36113739_-,chr19_36113745_36113775_-	0.485958	POLR2I
ENSG00000107581	-0.0070778	3	chr10_119038341_119038371_-,chr10_119042049_119042079_-,chr10_119050534_119050564_-	1	EIF3A
ENSG00000130414	0.0916111	3	chr2_239960739_239960769_-,chr2_239969220_239969250_-,chr2_239969327_239969357_-	0.115971	NDUFA10
ENSG00000115239	-0.93833	3	chr2_53669980_53670010_-,chr2_53670072_53670102_-,chr2_53670155_53670185_-	0.000476153	ASB3
ENSG00000132436	-4.13475	3	chr7_50444133_50444163_-,chr7_50444164_50444194_-,chr7_50445121_50445151_-	0.0104777	FIGNL1
ENSG00000185825	0.041015	3	chrX_153700492_153700522_-,chrX_153700565_153700595_-,chrX_153700606_153700636_-	0.190643	BCAP31
ENSG00000138834	-1.12047	2	chr16_1770218_1770248_+,chr16_1770285_1770345_+	0.00149527	MAPK8IP3
ENSG00000117151	-0.218735	3	chr1_84554538_84554568_-,chr1_84554848_84554878_-,chr1_84554950_84554980_-	0.000242517	CTBS
ENSG00000005156	-0.145554	4	chr17_35004696_35004726_+,chr17_35004775_35004805_+,chr17_35004941_35004971_+,chr17_35005017_35005047_+	0.0297799	LIG3
ENSG00000143353	0.00359528	2	chr1_219211689_219211719_+,chr1_219211795_219211825_+	0.895635	LYPLAL1
ENSG00000146247	-0.0566811	3	chr6_78938925_78938955_-,chr6_78939849_78939879_-,chr6_78940640_78940670_-	0.906607	PHIP
ENSG00000265451.1	-0.00216538	2	chr2_121530921_121530951_+,chr2_121530984_121531014_+	1
ENSG00000133678	-2.07988	3	chr10_80086436_80086466_+,chr10_80091830_80091860_+,chr10_80092521_80092551_+	0.00120162	TMEM254
ENSG00000150093	-0.036055	3	chr10_32900318_32900348_-,chr10_32900392_32900422_-,chr10_32929941_32929971_-	0.12571	ITGB1
ENSG00000146776	0.643453	2	chr7_105607643_105607673_-,chr7_105641215_105641245_-	0.000845786	ATXN7L1
ENSG00000125971	0.0243681	2	chr20_34540869_34540899_+,chr20_34540926_34540956_+	0.724925	DYNLRB1
ENSG00000170558	0.388329	6	chr18_27950971_27951001_-,chr18_27951056_27951111_-,chr18_27951314_27951344_-,chr18_27951563_27951593_-,chr18_27951720_27951750_-,chr18_28043891_28043921_-	0.000445535	CDH2
ENSG00000106993	-0.349273	2	chr9_4706420_4706450_+,chr9_4706513_4706543_+	0.528423	CDC37L1
ENSG00000102302	0.183306	3	chrX_54445454_54445484_-,chrX_54445489_54445519_-,chrX_54494399_54494429_-	0.91904	FGD1
ENSG00000023839	-2.94355	6	chr10_99851783_99851813_+,chr10_99851964_99851994_+,chr10_99852394_99852424_+,chr10_99852434_99852489_+,chr10_99852506_99852536_+,chr10_99852546_99852606_+	2.44502e-17	ABCC2
ENSG00000173402	-2.12053	5	chr3_49533511_49533541_+,chr3_49533649_49533679_+,chr3_49534451_49534481_+,chr3_49534509_49534539_+,chr3_49535585_49535615_+	4.34942e-08	DAG1
ENSG00000114978	-2.80721	7	chr2_74152594_74152624_-,chr2_74154375_74154405_-,chr2_74155451_74155506_-,chr2_74155721_74155751_-,chr2_74156084_74156114_-,chr2_74156136_74156166_-,chr2_74156265_74156295_-	8.61408e-12	MOB1A
ENSG00000224531	-0.7351	5	chr6_11134737_11134767_+,chr6_11134769_11134799_+,chr6_11135788_11135818_+,chr6_11138590_11138620_+,chr6_11138708_11138738_+	1.00963e-07	SMIM13
ENSG00000178385	-0.704653	2	chr2_207821288_207821318_-,chr2_207821388_207821418_-	0.305888	PLEKHM3
ENSG00000167543	-0.0159758	2	chr17_29573090_29573120_+,chr17_29573127_29573157_+	0.990185	TP53I13
ENSG00000141378	0.0289058	4	chr17_59694254_59694284_-,chr17_59694767_59694797_-,chr17_59694979_59695009_-,chr17_59697308_59697338_-	0.0139048	PTRH2
ENSG00000015479	1.73364	11	chr5_139276296_139276326_+,chr5_139276376_139276406_+,chr5_139321991_139322021_+,chr5_139322775_139322805_+,chr5_139329406_139329436_+,chr5_139329461_139329491_+,chr5_139329554_139329584_+,chr5_139329771_139329801_+,chr5_139330280_139330310_+,chr5_139330350_139330380_+,chr5_139330381_139330411_+	1.47412e-07	MATR3
ENSG00000064726	-2.62381	7	chr15_83016423_83016453_-,chr15_83016498_83016528_-,chr15_83017191_83017221_-,chr15_83017362_83017392_-,chr15_83017990_83018020_-,chr15_83018029_83018059_-,chr15_83018084_83018114_-	6.97254e-11	BTBD1
ENSG00000183808	-3.18141	5	chr8_93715447_93715477_-,chr8_93729112_93729142_-,chr8_93732773_93732803_-,chr8_93733333_93733363_-,chr8_93733638_93733668_-	0.0215807	RBM12B
ENSG00000134324	2.18533	4	chr2_11822271_11822301_+,chr2_11825866_11825896_+,chr2_11827309_11827339_+,chr2_11827379_11827409_+	0.113106	LPIN1
ENSG00000028310	0.0311751	2	chr5_863741_863771_-,chr5_863803_863833_-	0.951716	BRD9
ENSG00000147421	-0.515369	8	chr8_29051726_29051756_+,chr8_29051850_29051880_+,chr8_29052421_29052451_+,chr8_29052453_29052483_+,chr8_29053232_29053262_+,chr8_29064817_29064847_+,chr8_29064857_29064887_+,chr8_29064909_29064939_+	1.01877e-08	HMBOX1
ENSG00000101412	-0.265331	3	chr20_33675683_33675713_-,chr20_33675860_33675890_-,chr20_33676188_33676218_-	0.172017	E2F1
ENSG00000181555	-0.0637025	3	chr3_47016408_47016466_-,chr3_47101458_47101488_-,chr3_47103346_47103376_-	0.697562	SETD2
ENSG00000106400	0.197594	3	chr7_101222745_101222775_+,chr7_101224052_101224082_+,chr7_101224160_101224190_+	0.0559608	ZNHIT1
ENSG00000153904	0.356801	3	chr1_85318485_85318515_-,chr1_85318578_85318608_-,chr1_85318643_85318673_-	0.0772906	DDAH1
ENSG00000171421	0.0821537	2	chr5_1798387_1798417_-,chr5_1798432_1798462_-	0.466162	MRPL36
ENSG00000182199	0.191138	6	chr12_57234548_57234578_+,chr12_57234582_57234612_+,chr12_57234625_57234655_+,chr12_57234696_57234726_+,chr12_57234834_57234864_+,chr12_57234905_57234935_+	0.0357926	SHMT2
ENSG00000164880	-0.0330106	2	chr7_1470277_1470307_-,chr7_1470452_1470482_-	0.973844	INTS1
ENSG00000075131	-0.0800413	4	chr15_66336720_66336750_-,chr15_66336768_66336798_-,chr15_66336834_66336864_-,chr15_66336913_66336943_-	0.120314	TIPIN
ENSG00000154065	0.93598	4	chr18_23600459_23600489_-,chr18_23648411_23648441_-,chr18_23648684_23648714_-,chr18_23648989_23649019_-	0.158843	ANKRD29
ENSG00000165804	0.366482	3	chr14_21089467_21089497_-,chr14_21090053_21090111_-,chr14_21090118_21090148_-	0.00071934	ZNF219
ENSG00000144554	0.628158	2	chr3_10101256_10101286_+,chr3_10101900_10101930_+	0.636818	FANCD2
ENSG00000075089	-0.0171199	2	chr12_100224309_100224339_+,chr12_100224394_100224424_+	0.992383	ACTR6
ENSG00000088305	-0.0672107	2	chr20_32809200_32809259_+,chr20_32809326_32809356_+	1	DNMT3B
ENSG00000115163	-2.25934	7	chr2_26793959_26793989_+,chr2_26794012_26794042_+,chr2_26794087_26794117_+,chr2_26794141_26794171_+,chr2_26794506_26794536_+,chr2_26794559_26794589_+,chr2_26797653_26797683_+	1.23994e-10	CENPA
ENSG00000186660	-0.0197621	4	chr11_58612298_58612328_+,chr11_58617767_58617797_+,chr11_58620806_58620836_+,chr11_58620932_58620962_+	0.057951	ZFP91
ENSG00000108953	0.240662	6	chr17_1344526_1344556_-,chr17_1344558_1344588_-,chr17_1344592_1344622_-,chr17_1344623_1344653_-,chr17_1344682_1344712_-,chr17_1364908_1364938_-	0.29526	YWHAE
ENSG00000181929	0.0329391	2	chr12_49002274_49002304_-,chr12_49002342_49002372_-	0.451174	PRKAG1
ENSG00000187653	0.031631	3	chr4_90838485_90838515_-,chr4_90838519_90838549_-,chr4_90838557_90838587_-	0.00568627	TMSB4XP8
ENSG00000140943	0.0140806	3	chr16_84053763_84053793_-,chr16_84053796_84053826_-,chr16_84053885_84053915_-	1	MBTPS1
ENSG00000103657	-0.0281352	2	chr15_63608618_63608648_-,chr15_63608662_63608692_-	1	HERC1
ENSG00000120314	-0.270252	4	chr5_140669661_140669716_+,chr5_140672106_140672163_+,chr5_140672286_140672345_+,chr5_140674089_140674119_+	0.64451	WDR55
ENSG00000117410	0.209491	4	chr1_43978061_43978091_+,chr1_43978127_43978157_+,chr1_43978210_43978240_+,chr1_43978265_43978295_+	0.629636	ATP6V0B
ENSG00000188580	0.640466	2	chr6_124493710_124493740_+,chr6_124497815_124497845_+	0.00187005	NKAIN2
ENSG00000147027	-6.98934	4	chrX_34627075_34627105_-,chrX_34629136_34629166_-,chrX_34629227_34629257_-,chrX_34630268_34630298_-	2.96208e-07	TMEM47
ENSG00000106799	-2.29713	5	chr9_99149421_99149477_+,chr9_99153424_99153454_+,chr9_99153463_99153493_+,chr9_99153619_99153649_+,chr9_99153660_99153690_+	1.37443e-10	TGFBR1
ENSG00000075292	0.066586	5	chr2_71369975_71370005_+,chr2_71427540_71427570_+,chr2_71433253_71433283_+,chr2_71434877_71434907_+,chr2_71435031_71435061_+	0.0588714	ZNF638
ENSG00000171984	-0.0197308	2	chr20_5773331_5773361_+,chr20_5773413_5773443_+	1	SHLD1
ENSG00000166946	0.335787	4	chr15_43195043_43195073_+,chr15_43195080_43195110_+,chr15_43195124_43195154_+,chr15_43195168_43195198_+	0.478974	CCNDBP1
ENSG00000169762	0.0550488	2	chr4_16162743_16162773_-,chr4_16162798_16162856_-	0.933165	TAPT1
ENSG00000167615	0.764856	3	chr19_54461711_54461741_+,chr19_54461831_54461886_+,chr19_54461961_54462046_+	0.115979	LENG8
ENSG00000172586	0.0178458	2	chr10_73783262_73783292_+,chr10_73783343_73783373_+	0.852449	CHCHD1
ENSG00000108219	-0.956466	4	chr10_80510240_80510300_+,chr10_80519544_80519574_+,chr10_80519600_80519630_+,chr10_80522535_80522565_+	3.11814e-08	TSPAN14
ENSG00000090932	0.193098	3	chr19_39508287_39508317_+,chr19_39508385_39508415_+,chr19_39508439_39508469_+	0.429034	DLL3
ENSG00000131732	-0.0386609	2	chr5_81313006_81313036_+,chr5_81313063_81313093_+	0.978057	ZCCHC9
ENSG00000114790	0.567049	3	chr3_154123045_154123075_+,chr3_154255561_154255591_+,chr3_154256545_154256575_+	0.00310412	ARHGEF26
ENSG00000243317	-2.22913	4	chr7_135674230_135674260_+,chr7_135674393_135674448_+,chr7_135675020_135675050_+,chr7_135675140_135675196_+	5.52415e-07	STMP1
ENSG00000174173	0.176554	3	chr3_101566055_101566085_+,chr3_101566170_101566200_+,chr3_101566217_101566247_+	0.266969	TRMT10C
ENSG00000226752.3	-0.616985	2	chr9_120845291_120845321_+,chr9_120855709_120855739_+	0.0681609
ENSG00000166676	0.0701247	2	chr16_10769227_10769257_-,chr16_10800009_10800039_-	0.986147	TVP23A
ENSG00000132003	0.0177306	2	chr19_13832053_13832083_+,chr19_13832085_13832141_+	1	ZSWIM4
ENSG00000090565	-1.09695	5	chr16_443368_443398_+,chr16_497418_497448_+,chr16_522348_522378_+,chr16_522455_522485_+,chr16_522981_523011_+	0.00816213	RAB11FIP3
ENSG00000139579	-0.0056865	2	chr12_56229714_56229744_+,chr12_56229824_56229854_+	0.508737	NABP2
ENSG00000074964	0.0181176	2	chr1_17697796_17697826_+,chr1_17697839_17697869_+	1	ARHGEF10L
ENSG00000167193	0.0113802	5	chr17_1420693_1420752_-,chr17_1420786_1420816_-,chr17_1420830_1420860_-,chr17_1420909_1420939_-,chr17_1422168_1422198_-	0.354569	CRK
ENSG00000174307	-0.00125865	2	chr1_201465494_201465524_-,chr1_201465532_201465562_-	1	PHLDA3
ENSG00000120948	-1.78979	4	chr1_11022665_11022695_+,chr1_11023935_11023965_+,chr1_11024015_11024045_+,chr1_11025462_11025492_+	0.00140777	TARDBP
ENSG00000100104	0.51407	2	chr22_26491818_26491848_+,chr22_26491908_26491964_+	0.066293	SRRD
ENSG00000081154	-3.72555	5	chr3_101592705_101592735_+,chr3_101592804_101592834_+,chr3_101592989_101593019_+,chr3_101593431_101593461_+,chr3_101594407_101594465_+	1.87179e-12	PCNP
ENSG00000235142.3	-0.122932	2	chr6_106710094_106710124_-,chr6_106747094_106747124_-	0.31798
ENSG00000253506	0.00161768	2	chr17_61590490_61590520_-,chr17_61590541_61590571_-	1	NACA2
ENSG00000185215	0.035587	3	chr14_103137274_103137304_+,chr14_103137340_103137370_+,chr14_103137409_103137439_+	0.763599	TNFAIP2
ENSG00000092208	0.198307	4	chr14_39136650_39136680_+,chr14_39136722_39136752_+,chr14_39136754_39136784_+,chr14_39136809_39136839_+	0.922499	GEMIN2
ENSG00000157191	0.391746	2	chr1_16459873_16459903_+,chr1_16460048_16460078_+	0.140019	NECAP2
ENSG00000158435	-1.20118	3	chr2_101269408_101269438_+,chr2_101269459_101269489_+,chr2_101270286_101270316_+	3.7043e-05	CNOT11
ENSG00000108639	0.012225	2	chr17_78172654_78172684_+,chr17_78172690_78172720_+	0.868302	SYNGR2
ENSG00000187605	0.00751895	2	chr2_74108099_74108129_+,chr2_74108146_74108176_+	0.971213	TET3
ENSG00000182054	0.141507	4	chr15_90083978_90084008_-,chr15_90084020_90084050_-,chr15_90084065_90084095_-,chr15_90084120_90084150_-	0.455355	IDH2
ENSG00000183624	-0.635475	2	chr3_129305228_129305258_+,chr3_129306156_129306186_+	0.000297148	HMCES
ENSG00000143157	0.576517	3	chr1_166851458_166851488_+,chr1_166854438_166854468_+,chr1_166856492_166856522_+	0.988334	POGK
ENSG00000183475	-2.18551	2	chr15_100630179_100630209_+,chr15_100651671_100651701_+	0.00117067	ASB7
ENSG00000137834	-1.47826	5	chr15_66781680_66781710_+,chr15_66781721_66781751_+,chr15_66781769_66781829_+,chr15_66781870_66781900_+,chr15_66781958_66781988_+	1.12879e-08	SMAD6
ENSG00000120868	-4.8265	2	chr12_98732552_98732582_+,chr12_98735403_98735433_+	4.82254e-07	APAF1
ENSG00000242612	-0.000921159	2	chr16_412342_412372_+,chr16_412427_412482_+	0.951716	DECR2
ENSG00000136908	0.151134	3	chr9_127935099_127935129_-,chr9_127935149_127935179_-,chr9_127935223_127935253_-	0.620821	DPM2
ENSG00000069998	0.0182008	2	chr22_17137520_17137550_-,chr22_17137557_17137587_-	0.677027	HDHD5
ENSG00000173660	0.114858	4	chr1_46316603_46316633_+,chr1_46316657_46316687_+,chr1_46316715_46316745_+,chr1_46316746_46316776_+	0.0204691	UQCRH
ENSG00000169902	-0.733858	3	chr7_66360309_66360339_+,chr7_66360365_66360395_+,chr7_66360410_66360440_+	0.905558	TPST1
ENSG00000088325	-0.0616313	3	chr20_31771662_31771692_+,chr20_31801725_31801755_+,chr20_31801770_31801800_+	0.46823	TPX2
ENSG00000153944	-4.82628	8	chr17_57679727_57679757_+,chr17_57679815_57679845_+,chr17_57680293_57680323_+,chr17_57681089_57681119_+,chr17_57681659_57681689_+,chr17_57681749_57681779_+,chr17_57684586_57684616_+,chr17_57684655_57684685_+	9.85783e-17	MSI2
ENSG00000160007	-0.814944	6	chr19_47001403_47001433_+,chr19_47004473_47004503_+,chr19_47004530_47004560_+,chr19_47004953_47004983_+,chr19_47004994_47005024_+,chr19_47005047_47005077_+	1.62802e-08	ARHGAP35
ENSG00000087338	-0.793635	7	chr2_69830123_69830153_+,chr2_69879436_69879466_+,chr2_69879566_69879596_+,chr2_69879603_69879633_+,chr2_69880036_69880091_+,chr2_69881268_69881298_+,chr2_69881339_69881396_+	1.10943e-11	GMCL1
ENSG00000115446	-0.102618	4	chr2_98618289_98618319_+,chr2_98618377_98618407_+,chr2_98618429_98618459_+,chr2_98618485_98618515_+	0.209784	UNC50
ENSG00000115947	0.254553	3	chr2_147935263_147935293_-,chr2_147935328_147935358_-,chr2_147935394_147935424_-	0.756594	ORC4
ENSG00000148248	-1.64663	3	chr9_133361464_133361521_-,chr9_133362865_133362895_-,chr9_133362903_133362933_-	7.75746e-12	SURF4
ENSG00000232119	0.0444617	2	chrX_120612262_120612292_+,chrX_120612357_120612387_+	0.139652	MCTS1
ENSG00000142669	0.121817	3	chr1_26281265_26281321_+,chr1_26281327_26281357_+,chr1_26281434_26281522_+	0.0438869	SH3BGRL3
ENSG00000112144	1.64556	3	chr6_53004925_53004955_-,chr6_53004961_53004991_-,chr6_53041136_53041166_-	4.17732e-09	ICK
ENSG00000170291	-1.08776	4	chr17_7254821_7254851_+,chr17_7254883_7254913_+,chr17_7259714_7259744_+,chr17_7259907_7259937_+	2.14951e-08	ELP5
ENSG00000196090	0.133016	2	chr20_42760381_42760411_-,chr20_43087364_43087394_-	0.00363973	PTPRT
ENSG00000104728	-2.96694	3	chr8_1869372_1869402_+,chr8_1903417_1903447_+,chr8_1958611_1958641_+	0.115041	ARHGEF10
ENSG00000104529	-0.573684	5	chr8_143579728_143579787_-,chr8_143580029_143580059_-,chr8_143580084_143580114_-,chr8_143580127_143580157_-,chr8_143580615_143580645_-	0.0615586	EEF1D
ENSG00000148943	#NAME?	9	chr11_27488251_27488281_-,chr11_27494618_27494648_-,chr11_27495710_27495740_-,chr11_27496881_27496911_-,chr11_27497122_27497152_-,chr11_27498253_27498283_-,chr11_27498321_27498351_-,chr11_27498432_27498462_-,chr11_27498534_27498564_-	6.97155e-06	LIN7C
ENSG00000235916	0.0701803	2	chrX_53826172_53826202_+,chrX_53826329_53826359_+	0.082702	AC233279.1
ENSG00000257218	-0.0325255	4	chr12_120460000_120460030_+,chr12_120460037_120460067_+,chr12_120461457_120461487_+,chr12_120461488_120461518_+	0.602564	GATC
ENSG00000240303	0.153943	3	chr3_132558141_132558171_-,chr3_132558205_132558235_-,chr3_132558510_132558540_-	0.843259	ACAD11
ENSG00000184916	-1.24874	3	chr14_105141722_105141780_-,chr14_105142485_105142542_-,chr14_105142569_105142599_-	0.000109665	JAG2
ENSG00000158773	-0.0296165	2	chr1_161039251_161039281_-,chr1_161039282_161039312_-	0.954691	USF1
ENSG00000163214	0.00715841	3	chr2_38797729_38797759_-,chr2_38797782_38797812_-,chr2_38797842_38797872_-	0.874294	DHX57
ENSG00000112378	-2.2522	4	chr6_138090786_138090816_-,chr6_138090977_138091007_-,chr6_138091703_138091733_-,chr6_138091911_138091941_-	2.73382e-07	PERP
ENSG00000138463	-0.735775	5	chr3_122879632_122879662_+,chr3_122879713_122879743_+,chr3_122879820_122879850_+,chr3_122879885_122879915_+,chr3_122881109_122881139_+	0.316968	SLC49A4
ENSG00000171703	1.23651	3	chr20_64063925_64063955_+,chr20_64064014_64064073_+,chr20_64064093_64064123_+	0.0250181	TCEA2
ENSG00000096433	-1.75275	3	chr6_33660962_33660992_+,chr6_33694276_33694306_+,chr6_33696532_33696562_+	7.63697e-05	ITPR3
ENSG00000115271	-1.18484	2	chr2_162360401_162360431_+,chr2_162360904_162360934_+	0.000246538	GCA
ENSG00000092853	0.58819	3	chr1_35734251_35734281_-,chr1_35734968_35734998_-,chr1_35739364_35739394_-	0.0021879	CLSPN
ENSG00000136425	-0.146977	3	chr15_78104649_78104679_-,chr15_78104705_78104735_-,chr15_78104889_78104919_-	0.215251	CIB2
ENSG00000119285	-0.721047	3	chr1_236565919_236565949_-,chr1_236572725_236572755_-,chr1_236595772_236595802_-	0.0789456	HEATR1
ENSG00000100372	-0.632767	4	chr22_40770153_40770183_-,chr22_40770467_40770497_-,chr22_40770526_40770556_-,chr22_40770583_40770613_-	9.19851e-05	SLC25A17
ENSG00000042286	-0.174293	3	chr10_70112271_70112301_-,chr10_70113979_70114009_-,chr10_70114023_70114053_-	0.000113106	AIFM2
CATG00000105770.1	-0.665177	2	chr9_78379324_78379354_+,chr9_78422574_78422604_+	0.167832
ENSG00000132849	-0.923374	4	chr1_61925238_61925268_+,chr1_62117359_62117389_+,chr1_62163362_62163392_+,chr1_62163394_62163424_+	1.27017e-07	PATJ
ENSG00000140396	0.0886903	3	chr8_70109815_70109845_-,chr8_70113287_70113317_-,chr8_70357312_70357342_-	0.206761	NCOA2
ENSG00000171408	0.0425556	3	chr6_135972231_135972261_+,chr6_136192726_136192756_+,chr6_136192768_136192798_+	0.035317	PDE7B
ENSG00000125954	1.55237	2	chr14_64935338_64935368_+,chr14_64943846_64943876_+	0.0124896	CHURC1-FNTB
ENSG00000100528	-3.17326	6	chr14_54426900_54426930_-,chr14_54426934_54426989_-,chr14_54427009_54427039_-,chr14_54427134_54427217_-,chr14_54427267_54427297_-,chr14_54427603_54427633_-	7.24197e-09	CNIH1
ENSG00000170606	1.31083	4	chr5_133091344_133091374_+,chr5_133104271_133104301_+,chr5_133104307_133104337_+,chr5_133104444_133104474_+	0.0158273	HSPA4
ENSG00000177946	-0.247498	3	chr16_89969863_89969893_-,chr16_89969917_89969947_-,chr16_89970663_89970693_-	0.35863	CENPBD1
ENSG00000147164	-0.0278165	3	chrX_71059219_71059277_-,chrX_71059307_71059337_-,chrX_71059381_71059411_-	0.976984	SNX12
ENSG00000121775	-4.13534	2	chr1_32101030_32101060_+,chr1_32102833_32102863_+	0.00128919	TMEM39B
ENSG00000104671	-0.577679	5	chr8_30183280_30183310_+,chr8_30183338_30183368_+,chr8_30183444_30183474_+,chr8_30183508_30183538_+,chr8_30183609_30183639_+	0.0401276	DCTN6
ENSG00000196968	-2.02622	6	chr10_73776015_73776045_+,chr10_73776081_73776111_+,chr10_73776122_73776152_+,chr10_73776189_73776219_+,chr10_73778762_73778792_+,chr10_73780221_73780251_+	1.37012e-09	FUT11
ENSG00000169862	0.0613554	2	chr5_11374776_11374806_-,chr5_11817982_11818012_-	1	CTNND2
ENSG00000197045	-4.13911	7	chr14_54474487_54474517_-,chr14_54474591_54474621_-,chr14_54477139_54477169_-,chr14_54477180_54477210_-,chr14_54477913_54477943_-,chr14_54477945_54477975_-,chr14_54478004_54478034_-	1.81226e-11	GMFB
ENSG00000090776	0.0573198	2	chrX_68842033_68842063_+,chrX_68842064_68842094_+	0.979842	EFNB1
ENSG00000008282	-2.32883	5	chr7_106090505_106090535_-,chr7_106090614_106090644_-,chr7_106090688_106090718_-,chr7_106091698_106091728_-,chr7_106091783_106091813_-	5.54873e-18	SYPL1
ENSG00000104889	-0.0349129	3	chr19_12813472_12813528_+,chr19_12813551_12813581_+,chr19_12813610_12813640_+	0.82876	RNASEH2A
ENSG00000101337	-0.808138	4	chr20_32165522_32165552_+,chr20_32167120_32167150_+,chr20_32167151_32167211_+,chr20_32167225_32167255_+	0.00797084	TM9SF4
ENSG00000100387	0.125674	3	chr22_40972497_40972527_+,chr22_40972544_40972574_+,chr22_40972607_40972694_+	0.0132493	RBX1
ENSG00000106477	-0.680583	3	chr7_130398594_130398624_-,chr7_130398844_130398904_-,chr7_130421309_130421339_-	0.0556618	CEP41
ENSG00000147459	-3.34319	5	chr8_25383155_25383185_+,chr8_25411771_25411801_+,chr8_25411832_25411862_+,chr8_25412226_25412256_+,chr8_25415681_25415711_+	5.80785e-08	DOCK5
ENSG00000185127	-1.16753	3	chr6_169703150_169703180_+,chr6_169703231_169703261_+,chr6_169703970_169704000_+	3.01701e-05	C6orf120
ENSG00000116863	0.156085	2	chr1_36093757_36093787_+,chr1_36093902_36093932_+	0.54685	ADPRHL2
ENSG00000140945	0.172922	3	chr16_83214584_83214614_+,chr16_83443706_83443736_+,chr16_83602113_83602143_+	0.15769	CDH13
ENSG00000122034	-0.0218631	2	chr13_27435658_27435713_+,chr13_27435793_27435823_+	0.0612701	GTF3A
ENSG00000172572	-0.0473393	9	chr12_20545760_20545790_+,chr12_20551488_20551569_+,chr12_20554342_20554372_+,chr12_20680448_20680478_+,chr12_20680660_20680690_+,chr12_20682462_20682492_+,chr12_20682542_20682572_+,chr12_20684047_20684077_+,chr12_20687850_20687880_+	1.00419e-08	PDE3A
ENSG00000167380	0.984997	2	chr19_44175219_44175249_+,chr19_44177655_44177685_+	0.00330743	ZNF226
ENSG00000241489	-2.14654	10	chrX_149478771_149478801_-,chrX_149478815_149478845_-,chrX_149478864_149478894_-,chrX_149478897_149478927_-,chrX_149479024_149479054_-,chrX_149482462_149482492_-,chrX_149482541_149482571_-,chrX_149482580_149482610_-,chrX_149487135_149487165_-,chrX_149487260_149487290_-	9.67551e-20	AC244197.3
ENSG00000077514	-2.3732	3	chr11_74641281_74641311_+,chr11_74642570_74642600_+,chr11_74642706_74642736_+	0.0109367	POLD3
ENSG00000168078	-1.79405	5	chr8_27809621_27809651_-,chr8_27809664_27809694_-,chr8_27809728_27809758_-,chr8_27809894_27809924_-,chr8_27809999_27810029_-	1.79995e-13	PBK
ENSG00000213965	0.626897	4	chr19_32713584_32713614_+,chr19_32713638_32713668_+,chr19_32713762_32713792_+,chr19_32714051_32714081_+	0.00965766	NUDT19
ENSG00000263843.1	0.110278	2	chr17_75273004_75273034_+,chr17_75274899_75274929_+	0.47073
ENSG00000114933	-0.0241232	2	chr2_205993721_205993751_-,chr2_206071258_206071288_-	0.163456	INO80D
ENSG00000187531	0.22556	2	chr17_81911939_81911969_-,chr17_81912036_81912066_-	0.532877	SIRT7
ENSG00000249348.1	-0.145424	3	chr4_39528369_39528399_+,chr4_39551626_39551656_+,chr4_39567139_39567169_+	0.507007
ENSG00000213853	-0.17868	5	chr16_10528577_10528607_-,chr16_10529074_10529104_-,chr16_10532730_10532789_-,chr16_10532809_10532839_-,chr16_10532853_10532883_-	0.00107833	EMP2
ENSG00000164889	0.0987094	3	chr7_151076351_151076381_+,chr7_151076462_151076492_+,chr7_151076493_151076523_+	0.477586	SLC4A2
ENSG00000010072	-0.165553	3	chr1_231351554_231351584_+,chr1_231351767_231351797_+,chr1_231352497_231352527_+	0.195856	SPRTN
ENSG00000125398	-3.0512	6	chr17_72124797_72124827_+,chr17_72124890_72124920_+,chr17_72125699_72125755_+,chr17_72125812_72125842_+,chr17_72126233_72126263_+,chr17_72126390_72126420_+	2.12511e-06	SOX9
ENSG00000196975	-0.947561	6	chr2_69825506_69825536_+,chr2_69825613_69825643_+,chr2_69825648_69825678_+,chr2_69825751_69825781_+,chr2_69826317_69826347_+,chr2_69826431_69826461_+	6.80785e-12	ANXA4
ENSG00000249395.2	-1.06537	3	chr8_75164975_75165005_-,chr8_75223127_75223157_-,chr8_75250166_75250196_-	0.293609
ENSG00000119669	-5.14422	5	chr14_77024543_77024573_-,chr14_77024642_77024672_-,chr14_77024915_77024945_-,chr14_77025017_77025047_-,chr14_77025268_77025298_-	0.01176	IRF2BPL
ENSG00000065548	0.0422702	3	chr2_186502543_186502573_+,chr2_186509165_186509195_+,chr2_186509331_186509361_+	0.758764	ZC3H15
ENSG00000256537	-0.00740309	5	chr12_11171725_11171755_+,chr12_11172033_11172063_+,chr12_11172245_11172275_+,chr12_11172349_11172379_+,chr12_11172426_11172456_+	0.0415254	SMIM10L1
ENSG00000178919	-0.42391	3	chr9_97856420_97856450_+,chr9_97858563_97858593_+,chr9_97858597_97858627_+	0.818759	FOXE1
ENSG00000093000	-3.68255	3	chr22_45184800_45184830_+,chr22_45185598_45185628_+,chr22_45187402_45187432_+	3.09451e-06	NUP50
ENSG00000144306	0.653186	4	chr2_174424620_174424650_+,chr2_174428048_174428078_+,chr2_174428101_174428131_+,chr2_174428188_174428245_+	0.751496	SCRN3
ENSG00000132680	-2.05594	5	chr1_155913045_155913075_-,chr1_155913099_155913129_-,chr1_155913183_155913213_-,chr1_155919897_155919927_-,chr1_155921274_155921304_-	0.286154	KHDC4
ENSG00000130714	-0.71831	3	chr9_131523247_131523277_+,chr9_131523311_131523368_+,chr9_131523768_131523798_+	0.176345	POMT1
ENSG00000109576	0.0721114	3	chr4_170060271_170060301_-,chr4_170075271_170075301_-,chr4_170075340_170075370_-	0.971386	AADAT
ENSG00000107758	-1.70946	3	chr10_73436805_73436860_-,chr10_73443792_73443822_-,chr10_73478310_73478340_-	9.07178e-05	PPP3CB
ENSG00000106105	0.0328548	4	chr7_30633816_30633846_+,chr7_30633881_30633941_+,chr7_30633949_30633979_+,chr7_30634003_30634033_+	0.765043	GARS1
ENSG00000108511	0.0964146	2	chr17_48595751_48595806_-,chr17_48603486_48603516_-	0.905558	HOXB6
ENSG00000150990	-0.0541862	3	chr12_124939466_124939496_-,chr12_124939578_124939608_-,chr12_124946824_124946854_-	0.386676	DHX37
ENSG00000225200	-0.0231072	3	chr14_105978572_105978602_-,chr14_105978689_105978719_-,chr14_105978734_105978764_-	0.810746	AC246787.1
ENSG00000237499.2	0.0814759	3	chr6_137649205_137649235_-,chr6_137824888_137824918_-,chr6_137827050_137827080_-	0.0143302
ENSG00000166965	-0.192297	3	chr15_90962194_90962224_+,chr15_90962255_90962285_+,chr15_90962310_90962340_+	3.59157e-06	RCCD1
ENSG00000205105	0.0583386	2	chr13_46491128_46491158_+,chr13_46491235_46491265_+	0.0444927	COX17P1
ENSG00000101265	0.70059	3	chr20_4780025_4780055_-,chr20_4780190_4780220_-,chr20_4783668_4783698_-	0.000954026	RASSF2
ENSG00000163898	-2.55871	3	chr3_185506262_185506292_-,chr3_185507045_185507075_-,chr3_185508234_185508264_-	1.30223e-06	LIPH
ENSG00000165630	-0.0949843	2	chr10_13630660_13630690_+,chr10_13630693_13630723_+	0.356998	PRPF18
ENSG00000006468	-2.98878	4	chr7_13893270_13893300_-,chr7_13893307_13893337_-,chr7_13893370_13893400_-,chr7_13895737_13895767_-	2.68238e-08	ETV1
ENSG00000110090	-5.71145	5	chr11_68754886_68754916_-,chr11_68754935_68754965_-,chr11_68754968_68754998_-,chr11_68755735_68755765_-,chr11_68757514_68757544_-	0.000592216	CPT1A
ENSG00000197798	0.00505096	2	chr11_126262957_126262987_+,chr11_126263021_126263051_+	1	FAM118B
ENSG00000131778	0.606162	4	chr1_147280161_147280191_+,chr1_147285428_147285458_+,chr1_147295680_147295710_+,chr1_147295732_147295787_+	0.532741	CHD1L
ENSG00000126561	0.156247	2	chr17_42311913_42311943_+,chr17_42311967_42311997_+	0.297752	STAT5A
ENSG00000166326	-0.207348	9	chr11_35663604_35663634_+,chr11_35806816_35806872_+,chr11_35806947_35806977_+,chr11_35807051_35807081_+,chr11_35807083_35807113_+,chr11_35808195_35808225_+,chr11_35810882_35810912_+,chr11_35810957_35810987_+,chr11_35810998_35811053_+	1.69744e-10	TRIM44
ENSG00000173511	0.510707	2	chr11_64238580_64238610_+,chr11_64238757_64238787_+	0.00657273	VEGFB
ENSG00000164253	-0.305667	6	chr5_77432244_77432274_-,chr5_77432293_77432323_-,chr5_77433039_77433069_-,chr5_77433105_77433135_-,chr5_77433150_77433180_-,chr5_77433198_77433228_-	2.61657e-06	WDR41
ENSG00000261556	-0.0360247	2	chr16_70219811_70219841_-,chr16_70219852_70219882_-	0.917717	SMG1P7
ENSG00000129158	-2.77141	2	chr11_17788048_17788078_-,chr11_17877839_17877869_-	0.000106765	SERGEF
ENSG00000069509	-0.467367	3	chrX_44523639_44523669_-,chrX_44523816_44523846_-,chrX_44523854_44523910_-	0.00988056	FUNDC1
ENSG00000124786	0.284523	3	chr6_8413068_8413098_-,chr6_8413123_8413153_-,chr6_8413217_8413247_-	0.966158	SLC35B3
ENSG00000197375	-2.22336	2	chr5_132370810_132370840_+,chr5_132395584_132395614_+	0.000164104	SLC22A5
ENSG00000205138	-0.251616	2	chr19_35996168_35996198_+,chr19_35996282_35996339_+	0.773866	SDHAF1
ENSG00000137509	0.273973	3	chr11_82824367_82824397_-,chr11_82824421_82824451_-,chr11_82824515_82824545_-	0.175061	PRCP
ENSG00000165006	0.220949	3	chr9_34252349_34252379_+,chr9_34252410_34252440_+,chr9_34252493_34252523_+	0.0245942	UBAP1
ENSG00000165795	0.0129793	3	chr14_21016772_21016802_-,chr14_21016810_21016840_-,chr14_21016851_21016881_-	0.841962	NDRG2
ENSG00000242265	0.440878	3	chr7_94656550_94656580_+,chr7_94669504_94669534_+,chr7_94669637_94669695_+	0.417934	PEG10
ENSG00000118242	-3.91215	3	chr2_215942785_215942815_-,chr2_215942840_215942870_-,chr2_215944488_215944518_-	0.00019566	MREG
ENSG00000049245	-1.58207	4	chr1_7779753_7779783_+,chr1_7780182_7780212_+,chr1_7780233_7780293_+,chr1_7781402_7781432_+	0.0646034	VAMP3
ENSG00000144895	-0.265174	4	chr3_150584012_150584042_+,chr3_150584068_150584098_+,chr3_150584126_150584156_+,chr3_150584212_150584242_+	0.623275	EIF2A
ENSG00000249936	1.00581	3	chr4_46723659_46723689_-,chr4_46723757_46723787_-,chr4_46723915_46723945_-	2.08612e-06	RAC1P2
ENSG00000104980	-0.142927	2	chr19_7926718_7926748_-,chr19_7938135_7938165_-	0.527503	TIMM44
ENSG00000087502	-0.204681	7	chr12_29340646_29340676_-,chr12_29340709_29340739_-,chr12_29340774_29340804_-,chr12_29340934_29340964_-,chr12_29340990_29341020_-,chr12_29341062_29341122_-,chr12_29341132_29341162_-	0.128026	ERGIC2
ENSG00000066855	-3.66734	7	chr8_65709036_65709066_+,chr8_65709104_65709134_+,chr8_65709326_65709383_+,chr8_65709435_65709465_+,chr8_65709781_65709811_+,chr8_65710394_65710424_+,chr8_65710532_65710562_+	3.53742e-13	MTFR1
ENSG00000174111	-0.45399	2	chr17_38399736_38399766_+,chr17_38405563_38405593_+	0.22053
ENSG00000161526	-0.588762	5	chr17_75706727_75706757_+,chr17_75707605_75707635_+,chr17_75707645_75707675_+,chr17_75707925_75707955_+,chr17_75707981_75708011_+	0.00106566	SAP30BP
ENSG00000184967	0.0107363	2	chr12_132152408_132152438_+,chr12_132152442_132152472_+	0.955583	NOC4L
ENSG00000112031	-0.0526041	2	chr6_152988075_152988105_-,chr6_152988204_152988234_-	0.940305	MTRF1L
ENSG00000118246	0.323887	3	chr2_206791789_206791819_+,chr2_206791851_206791906_+,chr2_206791922_206791952_+	0.0640177	FASTKD2
ENSG00000058272	-0.025835	4	chr12_79773826_79773856_-,chr12_79774369_79774427_-,chr12_79774461_79774491_-,chr12_79775918_79775948_-	5.30992e-05	PPP1R12A
ENSG00000022556	0.0589279	2	chr19_55001027_55001057_+,chr19_55001108_55001138_+	0.991375	NLRP2
ENSG00000198612	-0.930583	6	chr2_237097811_237097841_+,chr2_237097859_237097889_+,chr2_237097907_237097937_+,chr2_237098006_237098036_+,chr2_237098558_237098588_+,chr2_237098636_237098721_+	1.52844e-08	COPS8
ENSG00000182180	-0.411124	5	chr10_73248849_73248905_-,chr10_73250741_73250771_-,chr10_73250792_73250822_-,chr10_73250833_73250863_-,chr10_73250872_73250902_-	1.24112e-05	MRPS16
ENSG00000130699	-2.01912	2	chr20_61974798_61974828_-,chr20_61975359_61975389_-	8.00022e-07	TAF4
ENSG00000101544	-0.743635	3	chr18_80138710_80138740_+,chr18_80140262_80140292_+,chr18_80140316_80140346_+	0.000817226	ADNP2
ENSG00000120708	-0.0331801	3	chr5_136063589_136063619_+,chr5_136063638_136063695_+,chr5_136063788_136063818_+	0.0201678	TGFBI
ENSG00000164403	0.122335	2	chr5_132822141_132822171_-,chr5_132822272_132822302_-	0.490154	SHROOM1
ENSG00000142227	0.141889	2	chr19_48330415_48330445_+,chr19_48330523_48330553_+	0.0906384	EMP3
ENSG00000114650	0.0508736	2	chr3_47413685_47413742_-,chr3_47413759_47413789_-	0.694629	SCAP
ENSG00000154124	-1.00387	6	chr5_14693371_14693401_+,chr5_14694493_14694523_+,chr5_14694599_14694629_+,chr5_14698572_14698602_+,chr5_14699682_14699712_+,chr5_14703333_14703363_+	0.000276197	OTULIN
ENSG00000163743	-0.0704553	2	chr4_75481995_75482025_-,chr4_75482075_75482105_-	0.744202	RCHY1
ENSG00000147854	1.113	3	chr9_6466542_6466572_+,chr9_6488277_6488307_+,chr9_6507024_6507054_+	0.000445152	UHRF2
ENSG00000154174	-1.37537	4	chr3_100363463_100363493_-,chr3_100363535_100363565_-,chr3_100365245_100365329_-,chr3_100365461_100365491_-	3.50339e-10	TOMM70
ENSG00000242485	-0.00304948	4	chr1_1401913_1401943_-,chr1_1401948_1401978_-,chr1_1402038_1402068_-,chr1_1402106_1402136_-	0.915259	MRPL20
ENSG00000048392	-5.8789	6	chr8_102204582_102204612_-,chr8_102204624_102204654_-,chr8_102204676_102204706_-,chr8_102207898_102207928_-,chr8_102207944_102207974_-,chr8_102208090_102208120_-	1.28257e-16	RRM2B
ENSG00000128731	-0.672065	6	chr15_28111040_28111070_-,chr15_28111424_28111484_-,chr15_28198331_28198361_-,chr15_28279820_28279850_-,chr15_28280045_28280075_-,chr15_28319829_28319859_-	5.5949e-10	HERC2
ENSG00000103642	-3.70346	5	chr15_63129629_63129659_+,chr15_63129717_63129747_+,chr15_63130504_63130534_+,chr15_63141863_63141893_+,chr15_63142031_63142061_+	3.0958e-05	LACTB
CATG00000060723.1	-0.539469	2	chr3_79534147_79534177_+,chr3_79551984_79552014_+	0.445409
ENSG00000183684	-0.219946	4	chr17_81887835_81887865_-,chr17_81887891_81887921_-,chr17_81887945_81887975_-,chr17_81887995_81888025_-	0.322602	ALYREF
ENSG00000148337	0.0531338	2	chr9_128166065_128166095_-,chr9_128166112_128166142_-	0.661158	CIZ1
ENSG00000196924	0.0777033	3	chrX_154348531_154348561_-,chrX_154348581_154348611_-,chrX_154348651_154348681_-	0.00485524	FLNA
ENSG00000150551	1.1431	3	chr2_132644852_132644882_-,chr2_132645013_132645043_-,chr2_132661855_132661885_-	0.0217178	LYPD1
ENSG00000162458	-0.074078	3	chr1_15785329_15785359_+,chr1_15786450_15786480_+,chr1_15786559_15786589_+	0.413538	FBLIM1
ENSG00000116641	0.397345	3	chr1_62455011_62455041_-,chr1_62483175_62483205_-,chr1_62687279_62687309_-	0.0289396	DOCK7
ENSG00000113648	-0.184039	4	chr5_135334381_135334411_-,chr5_135334417_135334447_-,chr5_135334456_135334486_-,chr5_135334515_135334545_-	1.66301e-05	MACROH2A1
ENSG00000117475	-1.1825	5	chr1_169387349_169387379_+,chr1_169387792_169387822_+,chr1_169388138_169388168_+,chr1_169388206_169388236_+,chr1_169388275_169388305_+	0.673352	BLZF1
ENSG00000143570	0.31581	3	chr1_153959112_153959142_-,chr1_153959185_153959215_-,chr1_153959281_153959311_-	0.017749	SLC39A1
ENSG00000005448	0.0792116	2	chr2_74425658_74425688_+,chr2_74425725_74425755_+	0.105457	WDR54
ENSG00000117593	-0.419191	7	chr1_173857856_173857886_+,chr1_173857946_173858002_+,chr1_173858311_173858341_+,chr1_173858396_173858426_+,chr1_173858491_173858546_+,chr1_173860029_173860059_+,chr1_173860125_173860155_+	7.72524e-05	DARS2
ENSG00000114948	0.179157	2	chr2_206617841_206617871_+,chr2_206617931_206617961_+	0.00247592	ADAM23
ENSG00000160948	0.0658056	2	chr8_144423595_144423651_-,chr8_144423734_144423764_-	0.962209	VPS28
ENSG00000099622	0.0469385	3	chr19_1273022_1273052_+,chr19_1273093_1273123_+,chr19_1273142_1273172_+	0.565522	CIRBP
ENSG00000158411	0.140373	2	chr2_99169263_99169293_-,chr2_99169360_99169390_-	0.276152	MITD1
ENSG00000135709	0.115661	3	chr16_85079724_85079754_+,chr16_85094146_85094176_+,chr16_85094200_85094230_+	0.759253	KIAA0513
ENSG00000104998	-0.13014	2	chr19_14052696_14052726_+,chr19_14053184_14053214_+	0.984122	IL27RA
ENSG00000198015	-1.23464	7	chr12_93501313_93501343_+,chr12_93501358_93501388_+,chr12_93501392_93501422_+,chr12_93502427_93502457_+,chr12_93502474_93502504_+,chr12_93502528_93502558_+,chr12_93502590_93502650_+	4.20336e-10	MRPL42
ENSG00000060339	-0.020389	3	chr10_68761163_68761193_+,chr10_68771415_68771445_+,chr10_68786189_68786219_+	0.0478441	CCAR1
ENSG00000159210	0.0417232	2	chr17_48928971_48929001_-,chr17_48930337_48930421_-	0.795668	SNF8
ENSG00000215717	-1.29425	3	chr1_109094744_109094801_+,chr1_109096861_109096891_+,chr1_109096904_109096934_+	0.000699207	TMEM167B
ENSG00000152253	-0.884216	4	chr2_168851343_168851373_-,chr2_168870895_168870925_-,chr2_168871388_168871418_-,chr2_168889387_168889417_-	0.000554406	SPC25
ENSG00000065802	-1.25951	5	chr2_238446702_238446732_+,chr2_238446824_238446854_+,chr2_238446890_238446920_+,chr2_238446941_238446971_+,chr2_238452220_238452250_+	0.0286804	ASB1
ENSG00000182240	-0.148935	5	chr21_41275739_41275769_+,chr21_41275788_41275818_+,chr21_41275830_41275860_+,chr21_41276415_41276445_+,chr21_41276559_41276589_+	0.0217178	BACE2
ENSG00000143443	-0.592507	3	chr1_151050222_151050252_+,chr1_151050536_151050566_+,chr1_151051390_151051420_+	0.322991	C1orf56
ENSG00000015171	-5.80325	7	chr10_249231_249261_+,chr10_252678_252708_+,chr10_252860_252890_+,chr10_253223_253253_+,chr10_253505_253535_+,chr10_254257_254287_+,chr10_254337_254367_+	3.95307e-15	ZMYND11
ENSG00000175745	-0.00324815	4	chr5_93594056_93594086_+,chr5_93594402_93594432_+,chr5_93594478_93594508_+,chr5_93594581_93594611_+	0.648413	NR2F1
ENSG00000183291	-0.375474	3	chr1_86862445_86862475_-,chr1_86862577_86862607_-,chr1_86862721_86862751_-	3.58214e-09	SELENOF
ENSG00000134030	0.0556493	6	chr18_48568638_48568668_+,chr18_48698111_48698141_+,chr18_48860210_48860240_+,chr18_48860602_48860632_+,chr18_48861864_48861919_+,chr18_48863169_48863199_+	0.00124704	CTIF
ENSG00000237864.1	-0.269984	2	chr21_43328141_43328171_-,chr21_43328219_43328249_-	0.00553286
ENSG00000187498	-1.05655	5	chr13_110149061_110149091_-,chr13_110149742_110149772_-,chr13_110150098_110150128_-,chr13_110150253_110150283_-,chr13_110176428_110176458_-	2.03863e-06	COL4A1
ENSG00000070785	-0.0394125	3	chr1_44850840_44850870_-,chr1_44874533_44874563_-,chr1_44922824_44922854_-	0.0263597	EIF2B3
ENSG00000162434	-1.17391	4	chr1_64831809_64831839_-,chr1_64833229_64833259_-,chr1_64834472_64834502_-,chr1_64834510_64834540_-	0.0484575	JAK1
ENSG00000176783	0.0560842	4	chr5_179591712_179591742_+,chr5_179609799_179609829_+,chr5_179609982_179610012_+,chr5_179614776_179614806_+	0.0722647	RUFY1
ENSG00000145833	0.038657	2	chr5_134767012_134767042_+,chr5_134777622_134777652_+	0.451201	DDX46
ENSG00000141013	-0.281884	3	chr16_90043442_90043472_+,chr16_90043495_90043525_+,chr16_90044928_90044958_+	0.0279847	GAS8
ENSG00000131408	0.0440797	2	chr19_50382952_50382982_+,chr19_50382987_50383017_+	0.988334	NR1H2
ENSG00000125817	0.519805	3	chr20_3783851_3783908_-,chr20_3783914_3783973_-,chr20_3783994_3784024_-	0.031144	CENPB
ENSG00000118200	-1.32337	3	chr1_200850180_200850210_+,chr1_200858326_200858356_+,chr1_200860674_200860704_+	4.10642e-08	CAMSAP2
ENSG00000198242	0.161329	7	chr17_28720676_28720706_+,chr17_28722842_28722901_+,chr17_28723461_28723491_+,chr17_28724149_28724179_+,chr17_28724202_28724232_+,chr17_28724248_28724278_+,chr17_28724329_28724359_+	0.0030472	RPL23A
ENSG00000073150	-1.37791	3	chr22_50175478_50175508_+,chr22_50180229_50180259_+,chr22_50180262_50180292_+	0.328818	PANX2
ENSG00000100614	0.12287	2	chr14_60293125_60293155_+,chr14_60293325_60293355_+	1	PPM1A
ENSG00000146457	-0.882954	5	chr6_159748515_159748545_+,chr6_159749294_159749324_+,chr6_159749389_159749419_+,chr6_159755741_159755771_+,chr6_159756289_159756319_+	2.23755e-12	WTAP
ENSG00000099194	-0.654613	5	chr10_100363104_100363134_+,chr10_100363204_100363234_+,chr10_100363566_100363621_+,chr10_100364621_100364676_+,chr10_100364744_100364826_+	4.40309e-07	SCD
ENSG00000186260	-4.54471	3	chr16_14201091_14201121_+,chr16_14202103_14202133_+,chr16_14266743_14266799_+	0.00079342	MRTFB
ENSG00000231500	-5.17661e-05	2	chr6_33276003_33276033_+,chr6_33276038_33276068_+	1	RPS18
ENSG00000154511	-0.775826	3	chr1_92837431_92837461_-,chr1_92837474_92837504_-,chr1_92842169_92842199_-	0.0626645	DIPK1A
ENSG00000242288.6	-2.72952	4	chr10_73743012_73743042_-,chr10_73743080_73743110_-,chr10_73743126_73743156_-,chr10_73744123_73744153_-	0.00733801
ENSG00000109171	0.660217	2	chr4_48382897_48382927_+,chr4_48422498_48422528_+	0.0001081	SLAIN2
ENSG00000205629	0.00907993	2	chr16_25178126_25178156_+,chr16_25178198_25178228_+	0.946126	LCMT1
ENSG00000163960	-2.76343	6	chr3_196347662_196347692_-,chr3_196353488_196353518_-,chr3_196355204_196355234_-,chr3_196356128_196356158_-,chr3_196356202_196356232_-,chr3_196407120_196407150_-	2.43975e-05	UBXN7
ENSG00000114745	0.556328	4	chr3_39095225_39095255_-,chr3_39096599_39096629_-,chr3_39096638_39096695_-,chr3_39096698_39096728_-	0.00077121	GORASP1
ENSG00000180389	0.119642	2	chr13_27945321_27945351_+,chr13_27945535_27945590_+	0.000520023	ATP5F1EP2
ENSG00000173692	0.00177098	2	chr2_231172730_231172760_+,chr2_231172797_231172827_+	0.648194	PSMD1
ENSG00000165660	-3.18958	4	chr10_124835214_124835244_+,chr10_124835265_124835295_+,chr10_124835886_124835945_+,chr10_124836637_124836667_+	4.6426e-05	ABRAXAS2
ENSG00000149679	-0.236787	4	chr20_62386303_62386333_-,chr20_62388634_62388664_-,chr20_62388709_62388739_-,chr20_62388865_62388895_-	0.182198	CABLES2
ENSG00000014216	0.100353	3	chr11_65211867_65211897_+,chr11_65211941_65211971_+,chr11_65211976_65212006_+	0.358968	CAPN1
ENSG00000196562	-0.189627	3	chr20_47657668_47657698_-,chr20_47657711_47657741_-,chr20_47657803_47657833_-	1	SULF2
ENSG00000035115	-0.584963	4	chr2_218149_218179_-,chr2_218186_218216_-,chr2_218698_218728_-,chr2_218784_218814_-	0.172262	SH3YL1
ENSG00000224660.1	0.566662	2	chr3_15254967_15254997_+,chr3_15264463_15264493_+	0.000711507
ENSG00000110917	1.75986	2	chr12_120696459_120696489_+,chr12_120696661_120696718_+	1.43711e-09	MLEC
ENSG00000024422	-2.57786	3	chr19_47736707_47736737_+,chr19_47742985_47743015_+,chr19_47743104_47743134_+	0.00406078	EHD2
ENSG00000090060	-1.48438	9	chr14_96531701_96531731_+,chr14_96532617_96532647_+,chr14_96532666_96532696_+,chr14_96556216_96556246_+,chr14_96556383_96556413_+,chr14_96565023_96565053_+,chr14_96565271_96565301_+,chr14_96566925_96566955_+,chr14_96567057_96567116_+	1.319e-09	PAPOLA
ENSG00000115657	0.126214	2	chr2_219209772_219209802_-,chr2_219209861_219209920_-	0.0976223	ABCB6
ENSG00000079999	-0.0166053	4	chr19_10486098_10486155_-,chr19_10486557_10486587_-,chr19_10486611_10486641_-,chr19_10486660_10486690_-	0.35976	KEAP1
ENSG00000145860	1.64122	5	chr5_159154536_159154566_-,chr5_159157409_159157439_-,chr5_159157903_159157933_-,chr5_159176713_159176743_-,chr5_159203611_159203641_-	9.00306e-08	RNF145
ENSG00000176845	-0.46868	4	chr17_83094761_83094791_+,chr17_83094817_83094847_+,chr17_83094989_83095070_+,chr17_83095092_83095122_+	0.0359361	METRNL
ENSG00000104047	0.294161	4	chr15_49643452_49643482_+,chr15_49643555_49643585_+,chr15_49643627_49643684_+,chr15_49654013_49654043_+	0.480864	DTWD1
ENSG00000172613	0.134516	2	chr11_67398380_67398410_+,chr11_67398449_67398479_+	0.101923	RAD9A
ENSG00000167110	0.667569	2	chr9_128256848_128256878_-,chr9_128267194_128267224_-	0.0574095	GOLGA2
ENSG00000108592	1.14307	4	chr17_63819109_63819139_-,chr17_63819180_63819210_-,chr17_63819433_63819463_-,chr17_63824083_63824113_-	0.0242144	FTSJ3
ENSG00000149269	-1.30508	2	chr11_77322020_77322050_-,chr11_77322972_77323002_-	7.2805e-05	PAK1
ENSG00000111647	-0.41633	5	chr12_100037047_100037102_-,chr12_100037139_100037169_-,chr12_100037509_100037539_-,chr12_100039409_100039439_-,chr12_100057570_100057600_-	1.90973e-08	UHRF1BP1L
ENSG00000171863	0.119254	3	chr2_3580172_3580202_+,chr2_3580214_3580244_+,chr2_3580886_3580916_+	0.0958771	RPS7
ENSG00000038274	-0.373082	2	chr5_163519012_163519042_+,chr5_163519121_163519151_+	0.0129919	MAT2B
ENSG00000117222	0.730311	2	chr1_205088463_205088493_-,chr1_205099740_205099770_-	0.00199646	RBBP5
ENSG00000089280	0.333742	6	chr16_31186052_31186082_+,chr16_31189174_31189204_+,chr16_31191451_31191508_+,chr16_31191522_31191605_+,chr16_31191707_31191737_+,chr16_31191749_31191834_+	3.44299e-10	FUS
ENSG00000138794	-0.0361457	4	chr4_109688603_109688633_-,chr4_109688641_109688671_-,chr4_109688745_109688775_-,chr4_109688785_109688815_-	0.13296	CASP6
ENSG00000106610	-0.672903	2	chr7_67320233_67320263_+,chr7_67320371_67320401_+	0.0164044	STAG3L4
ENSG00000187713	0.238935	2	chr9_137204082_137204112_-,chr9_137204217_137204247_-	0.0450641	TMEM203
ENSG00000158467	-0.471621	2	chr7_129427183_129427213_+,chr7_129430181_129430211_+	0.0197578	AHCYL2
ENSG00000159231	-0.0376011	2	chr21_36146496_36146526_+,chr21_36146528_36146558_+	0.970345	CBR3
ENSG00000134871	-0.262658	2	chr13_110512884_110512914_+,chr13_110512997_110513027_+	0.489032	COL4A2
ENSG00000120158	-1.15634	4	chr9_4860404_4860434_+,chr9_4860900_4860930_+,chr9_4860969_4861028_+,chr9_4861036_4861066_+	1.65232e-07	RCL1
ENSG00000158882	0.0423402	3	chr1_161230517_161230547_+,chr1_161230577_161230607_+,chr1_161230716_161230746_+	0.856105	TOMM40L
ENSG00000083444	-0.00025174	2	chr1_11975474_11975504_+,chr1_11975507_11975566_+	1	PLOD1
ENSG00000138448	-4.40256	6	chr2_186677505_186677535_+,chr2_186677575_186677605_+,chr2_186677660_186677690_+,chr2_186677723_186677753_+,chr2_186677755_186677785_+,chr2_186680846_186680901_+	7.14475e-06	ITGAV
ENSG00000178761	0.584254	3	chr15_74899992_74900022_-,chr15_74900966_74900996_-,chr15_74902164_74902194_-	0.000835411	FAM219B
ENSG00000039650	-0.454983	2	chr19_49861204_49861234_-,chr19_49865602_49865632_-	0.0124896	PNKP
ENSG00000118197	0.0109001	2	chr1_200644037_200644067_-,chr1_200644123_200644153_-	0.400151	DDX59
ENSG00000164332	-0.00457967	3	chr5_159285266_159285296_+,chr5_159285623_159285653_+,chr5_159286006_159286036_+	0.0557381	UBLCP1
ENSG00000051523	0.184361	2	chr16_88643289_88643319_-,chr16_88643450_88643532_-	0.072747	CYBA
ENSG00000138279	-1.06198	7	chr10_73375418_73375475_-,chr10_73375501_73375531_-,chr10_73375532_73375562_-,chr10_73375578_73375608_-,chr10_73375781_73375811_-,chr10_73375842_73375872_-,chr10_73375874_73375904_-	8.54874e-14	ANXA7
ENSG00000005801	-0.417284	5	chr11_3358386_3358416_-,chr11_3358563_3358593_-,chr11_3358609_3358639_-,chr11_3358677_3358707_-,chr11_3359092_3359122_-	0.0162577	ZNF195
ENSG00000123992	0.270294	2	chr2_219374053_219374083_-,chr2_219374168_219374224_-	0.0224084	DNPEP
ENSG00000078403	0.465934	3	chr10_21557156_21557186_+,chr10_21593928_21593958_+,chr10_21614214_21614244_+	0.0279079	MLLT10
ENSG00000162419	0.0140556	2	chr1_28714806_28714836_+,chr1_28714861_28714891_+	0.998168	GMEB1
ENSG00000099991	-0.792612	3	chr22_24067572_24067602_+,chr22_24091989_24092019_+,chr22_24178598_24178628_+	0.000516714	CABIN1
ENSG00000109381	0.00373837	2	chr4_139114643_139114673_-,chr4_139114724_139114754_-	0.995759	ELF2
ENSG00000055130	-0.223423	3	chr7_148800942_148800972_+,chr7_148801008_148801038_+,chr7_148801076_148801106_+	0.000287882	CUL1
ENSG00000164610	0.0148762	2	chr7_33094797_33094827_-,chr7_33095346_33095376_-	1	RP9
ENSG00000143977	0.0843101	2	chr2_70281362_70281392_-,chr2_70281423_70281531_-	0.27003	SNRPG
ENSG00000188786	-0.0511416	2	chr1_37814813_37814843_-,chr1_37814940_37814970_-	0.788372	MTF1
ENSG00000196678	-0.458362	2	chr16_20796340_20796370_-,chr16_20796862_20796892_-	0.022638	ERI2
ENSG00000039319	-0.473752	3	chr5_80477855_80477885_+,chr5_80477909_80477939_+,chr5_80478005_80478035_+	0.958318	ZFYVE16
ENSG00000127540	0.113263	3	chr19_1597172_1597202_-,chr19_1598049_1598106_-,chr19_1598145_1598175_-	0.00254327	UQCR11
ENSG00000111142	0.0233286	6	chr12_95474264_95474294_+,chr12_95514136_95514166_+,chr12_95514187_95514217_+,chr12_95514242_95514272_+,chr12_95514277_95514307_+,chr12_95514313_95514343_+	0.429881	METAP2
ENSG00000164442	-2.79376	4	chr6_139372256_139372286_-,chr6_139372968_139372998_-,chr6_139373010_139373040_-,chr6_139373057_139373087_-	7.80345e-06	CITED2
ENSG00000184897	0.00817696	2	chr3_129314773_129314803_-,chr3_129314819_129314849_-	0.940367	H1-10
ENSG00000198586	0.470473	5	chr2_170993413_170993443_-,chr2_170993564_170993594_-,chr2_170993714_170993744_-,chr2_171061080_171061110_-,chr2_171061156_171061186_-	5.20737e-07	TLK1
ENSG00000152465	1.80293	2	chr10_15106389_15106419_-,chr10_15108072_15108102_-	6.97071e-06	NMT2
ENSG00000164405	0.123235	4	chr5_132867511_132867541_+,chr5_132867545_132867575_+,chr5_132867590_132867620_+,chr5_132867632_132867687_+	0.113535	UQCRQ
ENSG00000198732	-4.09228	5	chr14_70030373_70030403_+,chr14_70030449_70030479_+,chr14_70030610_70030640_+,chr14_70032230_70032260_+,chr14_70032336_70032366_+	3.51961e-18	SMOC1
ENSG00000100445	-0.216175	2	chr14_24439766_24439796_-,chr14_24441183_24441213_-	0.685341	SDR39U1
ENSG00000196187	-0.612152	4	chr1_225840490_225840520_-,chr1_225840523_225840553_-,chr1_225846631_225846661_-,chr1_225846670_225846700_-	0.0252532	TMEM63A
ENSG00000100219	0.330641	5	chr22_28794560_28794590_-,chr22_28794623_28794683_-,chr22_28795120_28795179_-,chr22_28795186_28795216_-,chr22_28799057_28799087_-	0.000430599	XBP1
ENSG00000156735	-2.33684	3	chr8_38210939_38210969_+,chr8_38210990_38211020_+,chr8_38213271_38213301_+	7.26775e-07	BAG4
ENSG00000091140	-0.74397	6	chr7_107919559_107919589_+,chr7_107919623_107919653_+,chr7_107919715_107919745_+,chr7_107919935_107919965_+,chr7_107923849_107923879_+,chr7_107929062_107929092_+	8.92858e-09	DLD
ENSG00000136932	0.123062	2	chr9_97904546_97904576_-,chr9_97904641_97904671_-	0.790052	TRMO
ENSG00000136026	0.0679022	3	chr12_106237853_106237911_-,chr12_106237966_106237996_-,chr12_106238017_106238047_-	0.0827784	CKAP4
ENSG00000111615	0.0358147	6	chr12_75498886_75498916_-,chr12_75499014_75499044_-,chr12_75499300_75499330_-,chr12_75499551_75499581_-,chr12_75499632_75499687_-,chr12_75501641_75501671_-	6.40621e-08	KRR1
ENSG00000116580	0.00189132	2	chr1_155795050_155795080_-,chr1_155826837_155826867_-	1	GON4L
ENSG00000060982	-1.66454	6	chr12_24811363_24811393_-,chr12_24817650_24817680_-,chr12_24817735_24817765_-,chr12_24817826_24817856_-,chr12_24817879_24817909_-,chr12_24842082_24842112_-	4.59879e-06	BCAT1
ENSG00000184924	0.084849	4	chr2_24790264_24790320_-,chr2_24790326_24790356_-,chr2_24790364_24790394_-,chr2_24790411_24790441_-	0.759898	PTRHD1
ENSG00000167700	0.302369	2	chr8_144511183_144511213_+,chr8_144511281_144511311_+	0.249241	MFSD3
ENSG00000125944	0.610086	3	chr1_23309786_23309842_-,chr1_23310012_23310042_-,chr1_23318501_23318531_-	0.00362397	HNRNPR
ENSG00000184304	0.259044	2	chr14_29577011_29577041_-,chr14_29630057_29630087_-	0.153151	PRKD1
ENSG00000167113	-2.06687	3	chr9_128323554_128323584_+,chr9_128333975_128334005_+,chr9_128334042_128334072_+	2.9323e-06	COQ4
ENSG00000184277	0.0971339	7	chr15_101633259_101633289_-,chr15_101633299_101633329_-,chr15_101633330_101633360_-,chr15_101641848_101641878_-,chr15_101641924_101641954_-,chr15_101642216_101642275_-,chr15_101642317_101642347_-	2.55101e-09	TM2D3
ENSG00000138375	-0.00317453	2	chr2_216482987_216483017_+,chr2_216483023_216483053_+	0.892143	SMARCAL1
ENSG00000142197	-0.53887	5	chr21_36235540_36235570_+,chr21_36235704_36235734_+,chr21_36235768_36235798_+,chr21_36294139_36294169_+,chr21_36294244_36294274_+	0.210585	DOP1B
ENSG00000126453	0.0166332	2	chr19_49673837_49673867_+,chr19_49673886_49673916_+	1	BCL2L12
ENSG00000131116	0.311904	2	chr19_43607457_43607487_-,chr19_43607591_43607621_-	0.000585552	ZNF428
ENSG00000148411	-1.44809	4	chr9_136006537_136006567_-,chr9_136011352_136011382_-,chr9_136011398_136011428_-,chr9_136011434_136011464_-	7.27525e-05	NACC2
ENSG00000239559	0.0708565	3	chr11_67682711_67682741_-,chr11_67682773_67682803_-,chr11_67682815_67682845_-	0.00240811	RPL37P2
ENSG00000265150.1	0.445866	2	chr14_49862551_49862581_-,chr14_49862782_49862812_-	0.251701
ENSG00000125726	0.241523	2	chr19_6585839_6585869_-,chr19_6585969_6585999_-	0.00461807	CD70
ENSG00000134250	-3.07979	4	chr1_119912055_119912085_-,chr1_119912141_119912171_-,chr1_119912177_119912207_-,chr1_119914466_119914496_-	1.22199e-05	NOTCH2
ENSG00000140688	0.295534	3	chr16_31489464_31489519_-,chr16_31489537_31489567_-,chr16_31489613_31489643_-	0.147467	C16orf58
ENSG00000178234	0.381526	2	chr7_152122011_152122041_+,chr7_152122310_152122340_+	0.0169758	GALNT11
ENSG00000072201	0.560404	2	chr4_53458780_53458810_-,chr4_53501282_53501312_-	0.676069	LNX1
ENSG00000176871	-1.67376	8	chr12_118032019_118032049_-,chr12_118032687_118032717_-,chr12_118032906_118032936_-,chr12_118032952_118032982_-,chr12_118033057_118033116_-,chr12_118034056_118034086_-,chr12_118034099_118034129_-,chr12_118034190_118034220_-	2.35926e-16	WSB2
ENSG00000164603	#NAME?	4	chr7_112819147_112819177_-,chr7_112820303_112820333_-,chr7_112820423_112820453_-,chr7_112821059_112821089_-	1.80832e-05	BMT2
ENSG00000120694	-0.806989	6	chr13_31136625_31136655_-,chr13_31136800_31136830_-,chr13_31136961_31136991_-,chr13_31137268_31137298_-,chr13_31139000_31139030_-,chr13_31143814_31143844_-	5.75127e-08	HSPH1
ENSG00000144635	-0.410351	2	chr3_32526103_32526133_-,chr3_32526753_32526783_-	3.7588e-05	DYNC1LI1
ENSG00000196123	-0.707559	4	chr16_67164172_67164202_-,chr16_67175599_67175629_-,chr16_67175663_67175721_-,chr16_67176474_67176504_-	8.13832e-05	KIAA0895L
ENSG00000154723	-0.140867	3	chr21_25724500_25724530_-,chr21_25724545_25724575_-,chr21_25724613_25724643_-	0.522601	ATP5PF
ENSG00000159069	-0.109966	3	chr9_136940435_136940465_-,chr9_136940482_136940512_-,chr9_136940595_136940625_-	0.910129	FBXW5
ENSG00000118900	0.586842	2	chr16_4853136_4853166_+,chr16_4882330_4882360_+	0.17425	UBN1
CATG00000098483.1	-0.384184	4	chr8_33044529_33044559_+,chr8_33044581_33044611_+,chr8_33044792_33044822_+,chr8_33044825_33044855_+	5.14371e-05
ENSG00000142751	0.283172	3	chr1_26876132_26876162_-,chr1_26876219_26876249_-,chr1_26879381_26879411_-	0.613217	GPN2
ENSG00000198646	-0.0819944	2	chr20_34714774_34714830_-,chr20_34714832_34714862_-	0.0156155	NCOA6
ENSG00000124942	0.282968	3	chr11_62433544_62433574_-,chr11_62515902_62515932_-,chr11_62532956_62532986_-	0.299162	AHNAK
ENSG00000160190	-0.0536998	2	chr21_42581309_42581339_+,chr21_42581396_42581426_+	1	SLC37A1
CATG00000074865.1	0.169821	2	chr4_189045671_189045701_-,chr4_189048535_189048565_-	0.676436
ENSG00000130313	0.106975	2	chr19_17521188_17521218_+,chr19_17521258_17521288_+	0.414767	PGLS
ENSG00000120137	-4.42631	7	chr5_168548495_168548525_-,chr5_168548541_168548571_-,chr5_168548620_168548650_-,chr5_168550057_168550087_-,chr5_168556950_168556980_-,chr5_168557413_168557443_-,chr5_168557520_168557550_-	1.98613e-18	PANK3
ENSG00000164144	-0.187592	4	chr4_152875371_152875401_+,chr4_152910210_152910240_+,chr4_152911724_152911782_+,chr4_152911882_152911912_+	0.0130167	ARFIP1
ENSG00000101187	-2.04426	2	chr20_62663011_62663041_+,chr20_62672263_62672293_+	0.000139073	SLCO4A1
ENSG00000125166	0.0092878	3	chr16_58707131_58707161_-,chr16_58707228_58707258_-,chr16_58707272_58707302_-	0.661365	GOT2
ENSG00000066455	-0.309715	3	chr14_92839643_92839673_+,chr14_92839747_92839777_+,chr14_92839798_92839828_+	0.105419	GOLGA5
ENSG00000034152	0.0902615	2	chr17_21315119_21315149_+,chr17_21315202_21315232_+	0.265085	MAP2K3
ENSG00000106261	-0.0212168	3	chr7_100036699_100036729_+,chr7_100039284_100039314_+,chr7_100041659_100041689_+	0.397973	ZKSCAN1
ENSG00000099219	-3.96334	4	chr9_5784545_5784602_-,chr9_5785208_5785238_-,chr9_5787034_5787064_-,chr9_5787102_5787132_-	1.98584e-08	ERMP1
ENSG00000168140	-0.175688	4	chr16_4383375_4383405_+,chr16_4383417_4383447_+,chr16_4383448_4383478_+,chr16_4383479_4383534_+	0.0157475	VASN
ENSG00000142546	0.444055	2	chr19_49555711_49555767_-,chr19_49556354_49556384_-	0.0136148	NOSIP
ENSG00000100083	0.011705	3	chr22_37633381_37633411_+,chr22_37633478_37633508_+,chr22_37633534_37633564_+	0.98964	GGA1
ENSG00000088986	0.0455467	4	chr12_120498241_120498271_+,chr12_120498298_120498328_+,chr12_120498368_120498452_+,chr12_120498463_120498493_+	0.201243	DYNLL1
ENSG00000167779	-0.0204154	2	chr12_53102204_53102234_+,chr12_53102310_53102340_+	1	IGFBP6
ENSG00000132432	0.0193451	3	chr7_54752253_54752283_-,chr7_54752288_54752318_-,chr7_54752323_54752353_-	0.133308	SEC61G
ENSG00000105197	0.163279	5	chr19_39489822_39489852_+,chr19_39489859_39489889_+,chr19_39489892_39489922_+,chr19_39489962_39489992_+,chr19_39490033_39490092_+	0.0234501	TIMM50
ENSG00000076003	0.0804009	3	chr2_135840443_135840473_-,chr2_135840485_135840515_-,chr2_135844565_135844595_-	0.99254	MCM6
ENSG00000112983	-0.0344436	3	chr5_138156884_138156914_-,chr5_138168362_138168392_-,chr5_138170831_138170861_-	0.0410099	BRD8
ENSG00000100577	0.0309948	2	chr14_77331458_77331488_+,chr14_77331489_77331519_+	0.248618	GSTZ1
ENSG00000167291	0.0878635	3	chr17_79932343_79932373_-,chr17_79935792_79935849_-,chr17_79940732_79940762_-	0.00644697	TBC1D16
ENSG00000215256.3	-1.8814	2	chr14_23938734_23938764_-,chr14_23939613_23939643_-	0.000291457
ENSG00000269352.1	-0.0950313	2	chr19_49856469_49856499_-,chr19_49856504_49856534_-	0.990185
ENSG00000228288.2	-0.0225076	2	chr1_202811807_202811837_+,chr1_202811882_202811912_+	0.991065
ENSG00000104299	-2.07562	3	chr8_28767661_28767691_-,chr8_28767722_28767752_-,chr8_28793717_28793747_-	7.2384e-08	INTS9
ENSG00000178252	0.590682	2	chr3_49015481_49015511_+,chr3_49015895_49015951_+	0.00804122	WDR6
ENSG00000047579	-0.059663	3	chr6_15520648_15520678_-,chr6_15521914_15521944_-,chr6_15522807_15522837_-	0.00189519	DTNBP1
ENSG00000053371	0.39166	3	chr1_19303965_19303995_-,chr1_19303997_19304027_-,chr1_19304123_19304153_-	0.0027354	AKR7A2
ENSG00000156639	-0.599995	4	chr6_38152597_38152627_+,chr6_38154454_38154484_+,chr6_38154547_38154577_+,chr6_38154594_38154624_+	0.00682162	ZFAND3
ENSG00000176771	-2.64541	5	chr2_132671788_132671818_-,chr2_132672617_132672647_-,chr2_132672670_132672700_-,chr2_132672913_132672943_-,chr2_132943432_132943462_-	9.65824e-05	NCKAP5
ENSG00000182272	0.033538	2	chr11_382030_382060_+,chr11_382087_382117_+	0.916908	B4GALNT4
ENSG00000082516	-0.145297	3	chr5_154887476_154887506_-,chr5_154887514_154887544_-,chr5_154887569_154887599_-	0.814319	GEMIN5
ENSG00000176142	-0.827907	5	chr3_119431674_119431762_-,chr3_119431765_119431795_-,chr3_119431820_119431850_-,chr3_119431887_119431917_-,chr3_119431929_119431959_-	2.15625e-05	TMEM39A
ENSG00000113368	-3.92526	6	chr5_126836280_126836310_+,chr5_126836419_126836449_+,chr5_126836498_126836558_+,chr5_126836589_126836619_+,chr5_126836925_126836955_+,chr5_126836990_126837020_+	2.93151e-13	LMNB1
ENSG00000075568	0.192497	3	chr2_97756336_97756366_-,chr2_97756380_97756410_-,chr2_97756411_97756441_-	0.594913	TMEM131
ENSG00000137700	0.162135	3	chr11_119023598_119023628_-,chr11_119023662_119023692_-,chr11_119024354_119024384_-	0.00168114	SLC37A4
ENSG00000100347	-0.362131	3	chr22_43957370_43957400_+,chr22_43996437_43996467_+,chr22_43996499_43996529_+	0.538449	SAMM50
ENSG00000134107	-1.72221	3	chr3_4984785_4984815_+,chr3_4984919_4984949_+,chr3_4985151_4985181_+	7.56221e-10	BHLHE40
ENSG00000169062	-0.0101733	2	chr13_114282240_114282270_+,chr13_114302021_114302051_+	0.962837	UPF3A
ENSG00000061936	0.0410881	2	chr12_131714923_131714953_+,chr12_131799706_131799736_+	1	SFSWAP
ENSG00000150782	-0.415747	3	chr11_112143260_112143290_-,chr11_112143575_112143605_-,chr11_112151488_112151518_-	0.0110357	IL18
ENSG00000104687	-1.71896	3	chr8_30678061_30678091_-,chr8_30678145_30678175_-,chr8_30679444_30679474_-	1.86711e-06	GSR
ENSG00000158985	-1.2389	6	chr5_131320051_131320081_+,chr5_131391900_131391930_+,chr5_131392544_131392574_+,chr5_131393081_131393111_+,chr5_131394602_131394632_+,chr5_131394637_131394667_+	3.91648e-12	CDC42SE2
ENSG00000115275	0.0610187	2	chr2_74461069_74461099_-,chr2_74461104_74461134_-	0.829187	MOGS
ENSG00000066926	-1.51987	4	chr18_57549386_57549416_-,chr18_57549566_57549596_-,chr18_57550411_57550466_-,chr18_57550579_57550609_-	1.24778e-08	FECH
ENSG00000213918	-0.356874	4	chr16_3657993_3658023_+,chr16_3658065_3658095_+,chr16_3659481_3659511_+,chr16_3665431_3665461_+	7.1229e-05	DNASE1
ENSG00000169083	-5.73064	5	chrX_67723959_67723989_+,chrX_67724113_67724143_+,chrX_67729164_67729194_+,chrX_67730163_67730193_+,chrX_67730370_67730400_+	4.05587e-08	AR
ENSG00000129657	-0.94323	3	chr17_77214302_77214360_+,chr17_77217024_77217054_+,chr17_77217071_77217101_+	3.81731e-05	SEC14L1
ENSG00000164091	-0.562723	5	chr3_52254406_52254464_-,chr3_52254478_52254508_-,chr3_52254521_52254551_-,chr3_52254552_52254582_-,chr3_52254595_52254625_-	0.983743	WDR82
ENSG00000148468	-0.0924811	2	chr10_15211643_15211700_-,chr10_15211759_15211789_-	0.64451	FAM171A1
ENSG00000178307	0.016698	2	chr17_21197954_21197984_-,chr17_21197994_21198024_-	0.833065	TMEM11
ENSG00000166783	1.0257	3	chr16_15594387_15594417_-,chr16_15594648_15594678_-,chr16_15625016_15625046_-	0.166514	MARF1
ENSG00000008130	0.0148591	2	chr1_1752515_1752545_-,chr1_1752577_1752607_-	0.990185	NADK
ENSG00000233514	0.219401	3	chr1_44122211_44122241_-,chr1_44122367_44122397_-,chr1_44122461_44122491_-	0.463264	AL356653.1
ENSG00000121749	0.558251	2	chr12_71897911_71897941_+,chr12_71923332_71923362_+	0.14676	TBC1D15
ENSG00000137073	-0.577388	5	chr9_33921693_33921751_-,chr9_33921846_33921876_-,chr9_33921951_33921981_-,chr9_33922024_33922054_-,chr9_33922083_33922113_-	0.355716	UBAP2
ENSG00000150347	-0.0463834	4	chr10_62083297_62083327_+,chr10_62093513_62093543_+,chr10_62093674_62093704_+,chr10_62096912_62096942_+	0.000126317	ARID5B
ENSG00000099995	-0.355476	4	chr22_30333719_30333749_-,chr22_30333772_30333802_-,chr22_30334151_30334208_-,chr22_30334233_30334263_-	1.93156e-08	SF3A1
ENSG00000177485	0.263642	3	chrX_120258195_120258250_+,chrX_120258334_120258364_+,chrX_120258368_120258398_+	0.525845	ZBTB33
ENSG00000133818	-0.0624533	2	chr11_14278750_14278780_-,chr11_14278923_14278953_-	0.909173	RRAS2
ENSG00000110536	-0.0362517	4	chr11_47571646_47571676_+,chr11_47571691_47571721_+,chr11_47571739_47571769_+,chr11_47571788_47571818_+	0.543611	PTPMT1
ENSG00000166974	0.0905743	2	chr18_35141581_35141611_+,chr18_35141830_35141860_+	0.107142	MAPRE2
ENSG00000203875.6	-0.0177492	2	chr6_85677007_85677037_-,chr6_85677084_85677139_-	0.372824
ENSG00000221829	-0.104727	3	chr9_35073839_35073869_-,chr9_35073889_35073919_-,chr9_35073930_35073960_-	0.96922	FANCG
ENSG00000198825	-0.22633	2	chr10_119792167_119792197_+,chr10_119829121_119829151_+	0.0109796	INPP5F
ENSG00000249115	-0.0827615	3	chr19_35623580_35623610_+,chr19_35625257_35625287_+,chr19_35625325_35625355_+	4.36605e-06	HAUS5
ENSG00000164548	-0.314197	2	chr7_23504780_23504810_-,chr7_23504969_23505029_-	3.69245e-06	TRA2A
ENSG00000128699	0.0362821	3	chr2_189771311_189771341_-,chr2_189771343_189771373_-,chr2_189771409_189771439_-	0.926256	ORMDL1
ENSG00000142002	-1.42444	5	chr19_4675231_4675261_-,chr19_4675305_4675335_-,chr19_4675340_4675397_-,chr19_4675761_4675791_-,chr19_4694329_4694359_-	3.45509e-06	DPP9
ENSG00000097007	0.0476938	2	chr9_130887598_130887628_+,chr9_130887645_130887675_+	0.704201	ABL1
ENSG00000239779	-0.0109089	2	chr2_74460851_74460908_+,chr2_74461050_74461080_+	0.932438	WBP1
ENSG00000179862	0.357881	2	chr1_40861056_40861086_-,chr1_40861194_40861224_-	0.397308	CITED4
ENSG00000147099	-2.27072	2	chrX_72329516_72329546_-,chrX_72567588_72567618_-	3.83136e-05	HDAC8
ENSG00000135655	0.504547	3	chr12_62314886_62314916_+,chr12_62404532_62404562_+,chr12_62404613_62404643_+	0.00013138	USP15
ENSG00000117394	-0.0505239	3	chr1_42926156_42926268_-,chr1_42926280_42926310_-,chr1_42926329_42926359_-	0.954209	SLC2A1
ENSG00000044446	-0.503627	3	chrX_18892298_18892328_-,chrX_18892355_18892385_-,chrX_18892970_18893000_-	0.785772	PHKA2
ENSG00000197744	0.324822	3	chr5_118973911_118973941_+,chr5_118974071_118974129_+,chr5_118974790_118974820_+	0.077445	PTMAP2
ENSG00000080815	0.0558254	2	chr14_73220284_73220314_+,chr14_73220372_73220402_+	0.477892	PSEN1
ENSG00000123600	-3.25875	4	chr2_171321615_171321645_-,chr2_171323787_171323817_-,chr2_171323829_171323859_-,chr2_171323930_171323988_-	8.82733e-05	METTL8
ENSG00000149091	-0.455071	5	chr11_46377999_46378029_+,chr11_46378083_46378113_+,chr11_46380397_46380452_+,chr11_46380464_46380494_+,chr11_46380521_46380551_+	0.0939091	DGKZ
ENSG00000010361	0.0100212	2	chr19_49806866_49806896_-,chr19_49806902_49806932_-	1	FUZ
ENSG00000244026	0.119668	3	chr3_75421562_75421592_-,chr3_75422794_75422854_-,chr3_75422863_75422893_-	0.61668	FAM86DP
ENSG00000102738	0.277029	2	chr13_40729303_40729333_-,chr13_40756872_40756902_-	0.253683	MRPS31
ENSG00000085231	-0.337221	3	chr5_69351726_69351756_-,chr5_69351763_69351823_-,chr5_69351940_69351995_-	0.312285	AK6
ENSG00000149485	-0.263862	4	chr11_61797227_61797257_-,chr11_61799625_61799655_-,chr11_61799684_61799714_-,chr11_61799751_61799781_-	1.78696e-08	FADS1
ENSG00000198853	0.0933394	2	chr9_35561776_35561806_+,chr9_35561865_35561895_+	0.105104	RUSC2
ENSG00000118849	-1.24859	2	chr3_158697082_158697138_-,chr3_158704651_158704681_-	0.00105595	RARRES1
ENSG00000164031	0.482941	2	chr4_99899542_99899572_-,chr4_99923684_99923714_-	0.454092	DNAJB14
ENSG00000008952	-1.61813	3	chr3_169993795_169993825_+,chr3_169994143_169994173_+,chr3_169994415_169994445_+	2.76699e-07	SEC62
ENSG00000186470	-0.147557	2	chr6_26374210_26374240_+,chr6_26376042_26376072_+	0.889798	BTN3A2
ENSG00000058262	-2.5759	5	chr3_128069749_128069779_+,chr3_128069826_128069856_+,chr3_128070746_128070803_+,chr3_128071520_128071550_+,chr3_128071599_128071683_+	3.55909e-11	SEC61A1
ENSG00000055070	-0.391251	5	chr1_16395453_16395483_+,chr1_16395517_16395547_+,chr1_16395566_16395622_+,chr1_16396338_16396368_+,chr1_16398115_16398145_+	3.76301e-06	SZRD1
ENSG00000224051	-0.00495033	2	chr1_1328790_1328846_+,chr1_1328866_1328896_+	1	CPTP
ENSG00000155508	-3.53925	3	chr5_154875750_154875780_+,chr5_154876602_154876632_+,chr5_154876762_154876792_+	1.93997e-07	CNOT8
ENSG00000171792	0.0100022	6	chr12_2888931_2888961_+,chr12_2888978_2889008_+,chr12_2889267_2889297_+,chr12_2889320_2889376_+,chr12_2889390_2889420_+,chr12_2889430_2889486_+	0.0212631	RHNO1
[truncated: 6,679 more rows]

## Sheet: (C) CPSF6KO#C8_vs_Mock
Gene	PolyAIndex	No.PAsites	PolyASites	AdjG-Pval	Symbol
[truncated: 8,140 more rows]
